# Supplementary material for: Network dynamics of eukaryotic LTR retroelements beyond phylogenetic trees
Source: Biol Direct. 2009 Nov 2;4:41. doi: 10.1186/1745-6150-4-41 (PMC2774666; doi:10.1186/1745-6150-4-41)
Supplement: Additional file 1 — LTR retroelement phylogeny. Inferred based on pol using the 268 LTR retroelements used in this study. This tree includes information about names, Genbank accessions and hosts of all LTR retroelement taxa used. By clicking on each OTU in this tree, the user can download a GyDB file or Genbank accession of the requested element from GyDB or NCBI, respectively. [file 1745-6150-4-41-S1.zip]

Archive with 3 entries (3 files):
- Additional_file_1/AF1.png
- Additional_file_1/index.html
- Additional_file_1/Thumbs.db
