# Supplementary material for: Network dynamics of eukaryotic LTR retroelements beyond phylogenetic trees
Source: Biol Direct. 2009 Nov 2;4:41. doi: 10.1186/1745-6150-4-41 (PMC2774666; doi:10.1186/1745-6150-4-41)
Supplement: Additional file 2 — Comparative analyses. Presented through an Excel file divided into four sections; AF2A) C-terminal module of CoDi-A-like Ty1/Copia INTs with significant similarity the chromodomain consensus; AF2B) hits of similarity using different core sequences of DrFV-1 as queries against HMM searches at GyDB; AF2C) phylogenetic networks; AF2D) GPY/F module multiple alignments between Bel/Pao and Ty3/Gypsy LTR retroelements. [file 1745-6150-4-41-S2.zip]

Archive with 1 entries (1 files):
- Additional_file_2.xls
