# Supplementary material for: Network dynamics of eukaryotic LTR retroelements beyond phylogenetic trees
Source: Biol Direct. 2009 Nov 2;4:41. doi: 10.1186/1745-6150-4-41 (PMC2774666; doi:10.1186/1745-6150-4-41)
Supplement: Additional file 2 — Comparative analyses. Presented through an Excel file divided into four sections; AF2A) C-terminal module of CoDi-A-like Ty1/Copia INTs with significant similarity the chromodomain consensus; AF2B) hits of similarity using different core sequences of DrFV-1 as queries against HMM searches at GyDB; AF2C) phylogenetic networks; AF2D) GPY/F module multiple alignments between Bel/Pao and Ty3/Gypsy LTR retroelements. [file 1745-6150-4-41-S2.zip › Additional_file_2.xls]

## Sheet: AF2A
Ty1/Copia chromodomain. Above, multiple alignment of CoDi-A elements based on their putative chromodomain. Below, pairwise alignment between the majority-rule consensus (MRC) sequence derived from the alignment above and an HMM describing the canonical eukaryotic chromodomain. The CoDi-A chromodomain MRC sequence was constructed using HMMER http://hmmer.janelia.org. The eukaryotic chromodomain HM…

## Sheet: AF2B
Hits of sequence similarity. Obtained using distinct ORFs of DrFV-1 as queries to the HMM search available at Gypsy database (http://gydb.uv.es). We only summarize the most significant (top) hits of similarity obtained with each search.
Using the GAG of DrFV-1 as query				Using protease
Model	Score	E-value		Model	Score	E-value
GAG_errantiviridae	-58.9	0.063		AP_spumaretroviridae	-20.4	0.026
GAG_Bel/Pao	-135.2	0.63		AP_caulimovirus	-29.4	0.036
				AP_lentiviridae	-16.5	0.13
				AP_betaretroviridae	-38.7	0.15
Using reverse transcriptase				Using ribonuclease H
Model	Score	E-value		Model	Score	E-value
RT_spumaretroviridae	181.2	5.8e-57		RNAse_spumaretroviridae	19.6	8.2e-08
RT_cer2-3	130.2	1.1e-37		RNAse_gammaretroviridae	13.9	9.1e-06
RT_micropia_mdg3	93.3	2.5e-33
RT_mag	96.3	8.5e-29		Using integrase
RT_ty3	98.2	4.6e-28		Model	Score	E-value
RT_errantiviridae	83.6	1.4e-24		INT_ty1copia	-54.7	7.4e-08
RT_del	82.7	2.1e-23		INT_osvaldo	-128.7	3.7e-05
RT_reina	75.2	4e-21		INT_mag	-116.4	8.3e-05
RT_crm	74.2	8.2e-21		INT_gammaretroviridae	-141.0	0.00032
RT_osvaldo	64.6	2.6e-19		INT_micropia_mdg3	-148.9	0.00051

## Sheet: AF2C
							Phylogenetic network. A) Inferred network of LTR retroelements constructed using SplitsTree 4.10 [1], via a Neighbor-net analysis [2] based on Maximum Likelihood (ML) distances inferred from pol alignment, under the Jones, Taylor and Thornton (JTT) model [3]. This analysis is consistent with the pol phylogeny shown in Additional file 1, but it also shows multiple distinct splits that may be assoc…
							B) Ty3/Gypsy-Retroviridae super-network [4] constructed using a file containing a set of five gag-pol parsimony trees as an input to SplitsTree 4.10 using default parameters. Input trees were inferred using PHYLIP 3.6 package [5]. Methods and tools were those previously described in [6]. Inputs to infer the trees were four Ty3/Gypsy-Retroviridae alignments respectively based on PR, RT, RH, and IN…
							C) Particular sub-scenario in the Ty3/Gypsy-Retroviridae network that gives support to the three kings hypothesis. The network was derived from the aforementioned Ty3/Gypsy-Retroviridae super-network by hiding all taxa except those shown in the figure, using the filter function available in the command “Taxa” implemented in SplitsTree 4.10. According to this framework Retroviridae Class 1 can be …
							Reference List 1) Huson DH, Bryant D: Application of phylogenetic networks in evolutionary studies. Mol Biol Evol 2006, 23: 254-267. 2) Bryant D, Moulton V: Neighbor-net: an agglomerative method for the construction of phylogenetic networks. Mol Biol Evol 2004, 21: 255-265. 3) Jones DT, Taylor WR, Thornton JM: The rapid generation of mutation data matrices from protein sequences. Comput Appl Bios…

## Sheet: AF2D
Multiple alignment of Bel/Pao and diverse Ty3/Gypsy LTR retroelements based on the GPY/F module. Contrarily to previously supposed, Bel/Pao INTs display a GPY/F module at their C-terminus. Instead of the canonical GPY/F motif that gives the module its name, the Bel/Pao GPY/F module presents a motif in which a six amino acid "GxV/I" like motif predominates as a major consensus.
