# Supplementary material for: Network dynamics of eukaryotic LTR retroelements beyond phylogenetic trees
Source: Biol Direct. 2009 Nov 2;4:41. doi: 10.1186/1745-6150-4-41 (PMC2774666; doi:10.1186/1745-6150-4-41)
Supplement: Additional file 3 — Network markers and graphs. Excel file containing five sections; AF3A) guide file summarizing all markers; AF3B) bipartite multigraphs between distributions and PAM-like markers; AF3C) bipartite multigraphs between retroelement phylogeny and PAM-like markers; AF3D) summary of non-redundant MCs; AF3E) Phenotypic neighbors' network. [file 1745-6150-4-41-S3.zip]

Archive with 1 entries (1 files):
- Additional_file_3.xls
