# Supplementary material for: Network dynamics of eukaryotic LTR retroelements beyond phylogenetic trees
Source: Biol Direct. 2009 Nov 2;4:41. doi: 10.1186/1745-6150-4-41 (PMC2774666; doi:10.1186/1745-6150-4-41)
Supplement: Additional file 3 — Network markers and graphs. Excel file containing five sections; AF3A) guide file summarizing all markers; AF3B) bipartite multigraphs between distributions and PAM-like markers; AF3C) bipartite multigraphs between retroelement phylogeny and PAM-like markers; AF3D) summary of non-redundant MCs; AF3E) Phenotypic neighbors' network. [file 1745-6150-4-41-S3.zip › Additional_file_3.xls]

## Sheet: AF3A
Family	Branch	Cluster	Lineage	Species	Host	Distribution	Transitions	CCHC array	PR pattern3	PR pattern 3 consensus*	PR ILG	Integrase position	GPY/F	GPY/F consensus*	Chromodomain	Env	Add. Genes	MCs
Ty3/Gypsy	TG Branch 2	Errantivirus	17.6-clade	17.6	Drosophila melanogaster	Protostomia	Transition 3	0	TANG	GANG	ILG	After RH	KPT	KP/LT	Chromo No	Env Yes	Add No	{1, 1, 1, 2, 7, 1, 2, 1}
Ty3/Gypsy	TG Branch 2	Errantivirus	17.6-clade	297	Drosophila melanogaster	Protostomia	Transition 3	0	TANG	GANG	ILG	After RH	KPT	KP/LT	Chromo No	Env Yes	Add No	{1, 1, 1, 2, 7, 1, 2, 1}
Ty3/Gypsy	TG Branch 2	Errantivirus	17.6-clade	Idefix	Drosophila melanogaster	Protostomia	Transition 3	0	TIHG	TIHG	ILG	After RH	GPY/F Lost	GPY/F Lost	Chromo No	Env Yes	Add No	{1, 5, 1, 2, 4, 1, 2, 1}
Ty3/Gypsy	TG Branch 2	Errantivirus	17.6-clade	Ted	Trichoplusia ni	Protostomia	Transition 3	0	TIHG	TIHG	ILG	After RH	GPY/F Lost	GPY/F Lost	Chromo No	Env Yes	Add No	{1, 5, 1, 2, 4, 1, 2, 1}
Ty3/Gypsy	TG Branch 2	Errantivirus	17.6-clade	Tom	Drosophila ananassae	Protostomia	Transition 3	0	TANG	GANG	ILG	After RH	KPT	KP/LT	Chromo No	Env Yes	Add No	{1, 1, 1, 2, 7, 1, 2, 1}
Ty3/Gypsy	TG Branch 2	Errantivirus	17.6-clade	Tv1	Drosophila virilis	Protostomia	Transition 3	0	TANG	GANG	ILG	After RH	GPY/F Lost	GPY/F Lost	Chromo No	Env Yes	Add No	{1, 1, 1, 2, 4, 1, 2, 1}
Ty3/Gypsy	TG Branch 2	Errantivirus	17.6-clade	Zam	Drosophila melanogaster	Protostomia	Transition 3	0	TANG	GANG	ILG	After RH	GPY/F Lost	GPY/F Lost	Chromo No	Env Yes	Add No	{1, 1, 1, 2, 4, 1, 2, 1}
Ty1/Copia	TC Branch 2	->	1731-clade	1731	Drosophila melanogaster	Protostomia	Transition 3	1	FGDG	GANG	LLS	After Protease	GPY/F No	GPY/F No	Chromo No	Env No	Add No	{2, 1, 3, 1, 5, 1, 1, 1}
Ty1/Copia	TC Branch 2	->	1731-clade	Xanthias	Drosophila melanogaster	Protostomia	Transition 3	1	LANG	GANG	LLS	After Protease	GPY/F No	GPY/F No	Chromo No	Env No	Add No	{2, 1, 3, 1, 5, 1, 1, 1}
Ty3/Gypsy	TG Branch 2	->	412/Mdg1	412	Drosophila melanogaster	Protostomia	Transition 3	0	GIGG	GIGG	ILG	After RH	GPY/F	GPX	Chromo No	Env No	Add No	{1, 2, 1, 2, 3, 1, 1, 1}
Ty3/Gypsy	TG Branch 2	->	412/Mdg1	Mdg1	Drosophila melanogaster	Protostomia	Transition 3	0	GIGG	GIGG	ILG	After RH	GPY/F	GPX	Chromo No	Env No	Add No	{1, 2, 1, 2, 3, 1, 1, 1}
Ty3/Gypsy	TG Branch 2	Mag-cluster	A-clade	Hydra2-1	Hydra magnipapillata	Cnidaria	Transition 2	2	TITG	TIHG	ILG	After RH	GRV	GxV/I	Chromo No	Env No	Add No	{3, 5, 1, 2, 6, 1, 1, 1}
Ty3/Gypsy	TG Branch 2	Mag-cluster	A-clade	DRM	Danio rerio	Deuterostomia	Transition 2	2	TITG	TIHG	ILG	After RH	GVI	GxV/I	Chromo No	Env No	Add No	{3, 5, 1, 2, 6, 1, 1, 1}
Ty3/Gypsy	TG Branch 2	Mag-cluster	A-clade	SPM	Strongylocentrotus purpuratus	Deuterostomia	Transition 2	2	TITG	TIHG	ILG	After RH	GVI	GxV/I	Chromo No	Env No	Add No	{3, 5, 1, 2, 6, 1, 1, 1}
Ty3/Gypsy	TG Branch 2	Mag-cluster	A-clade	CFG1	Chlamys farreri	Protostomia	Transition 2	2	TITG	TIHG	ILG	After RH	GEV	GxV/I	Chromo No	Env No	Add No	{3, 5, 1, 2, 6, 1, 1, 1}
Ty3/Gypsy	TG Branch 2	Mag-cluster	A-clade	Mag	Bombyx mori	Protostomia	Transition 2	2	GFDG	GANG	ILG	After RH	GVI	GxV/I	Chromo No	Env No	Add No	{3, 1, 1, 2, 6, 1, 1, 1}
Retroviridae	RV Class 2	->	Alpharetrovirus	LPDV	Meleagris gallopavo	Deuterostomia	Transition 3	2	GIGG	GIGG	ILG	After RH	GGW	GGW	Chromo No	Env Yes	Add Yes	{3, 2, 1, 2, 2, 1, 2, 2}
Retroviridae	RV Class 2	->	Alpharetrovirus	RSV	Gallus sp.	Deuterostomia	Transition 3	2	GIGG	GIGG	ILG	After RH	GGW	GGW	Chromo No	Env Yes	Add Yes	{3, 2, 1, 2, 2, 1, 2, 2}
Ty3/Gypsy	TG Branch 2	Athila/Tat	Athila-clade	Athila4-1	Arabidopsis thaliana	Archaeplastida	Transition 3	0	LANG	GANG	ILG	After RH	GPY/F	GPX	Chromo No	Env Yes	Add No	{1, 1, 1, 2, 3, 1, 2, 1}
Ty3/Gypsy	TG Branch 2	Athila/Tat	Athila-clade	Bagy-2	Hordeum vulgare	Archaeplastida	Transition 3	1	LANG	GANG	ILG	After RH	GPY/F	GPX	Chromo No	Env Yes	Add No	{2, 1, 1, 2, 3, 1, 2, 1}
Ty3/Gypsy	TG Branch 2	Athila/Tat	Athila-clade	Calypso	Glycine max	Archaeplastida	Transition 3	1	LANG	GANG	ILG	After RH	GPY/F	GPX	Chromo No	Env Yes	Add No	{2, 1, 1, 2, 3, 1, 2, 1}
Ty3/Gypsy	TG Branch 2	Athila/Tat	Athila-clade	Cyclops-2	Pisum sativum	Archaeplastida	Transition 3	1	LANG	GANG	ILG	After RH	GPY/F	GPX	Chromo No	Env Yes	Add No	{2, 1, 1, 2, 3, 1, 2, 1}
Ty3/Gypsy	TG Branch 2	Athila/Tat	Athila-clade	Diaspora	Glycine max	Archaeplastida	Transition 3	1	LANG	GANG	ILG	After RH	GPY/F	GPX	Chromo No	Env No	Add No	{2, 1, 1, 2, 3, 1, 1, 1}
Caulimoviridae	CV Class 2	->	Badnavirus	BSCVBV	Plantae	Archaeplastida	Transition 3	3L	GVNG	GANG	ILG	Lost	GPY/F No	GPY/F No	Chromo No	Env No	Add Yes	{6, 1, 1, 5, 5, 1, 1, 2}
Caulimoviridae	CV Class 2	->	Badnavirus	BSGFV	Musa (Musaceae family)	Archaeplastida	Transition 3	3L	GVNG	GANG	ILG	Lost	GPY/F No	GPY/F No	Chromo No	Env No	Add Yes	{6, 1, 1, 5, 5, 1, 1, 2}
Caulimoviridae	CV Class 2	->	Badnavirus	BSMyV	Musa spp. cv. Mysore	Archaeplastida	Transition 3	3L	GVNG	GANG	ILG	Lost	GPY/F No	GPY/F No	Chromo No	Env No	Add Yes	{6, 1, 1, 5, 5, 1, 1, 2}
Caulimoviridae	CV Class 2	->	Badnavirus	BSOLV	Plantae	Archaeplastida	Transition 3	3L	GVNG	GANG	ILG	Lost	GPY/F No	GPY/F No	Chromo No	Env No	Add Yes	{6, 1, 1, 5, 5, 1, 1, 2}
Caulimoviridae	CV Class 2	->	Badnavirus	BSVAV	Musa (Musaceae family)	Archaeplastida	Transition 3	3L	GVNG	GANG	ILG	Lost	GPY/F No	GPY/F No	Chromo No	Env No	Add Yes	{6, 1, 1, 5, 5, 1, 1, 2}
Caulimoviridae	CV Class 2	->	Badnavirus	CLNV	Cycadaceae	Archaeplastida	Transition 3	3L	GVNG	GANG	ILG	Lost	GPY/F No	GPY/F No	Chromo No	Env No	Add Yes	{6, 1, 1, 5, 5, 1, 1, 2}
Caulimoviridae	CV Class 2	->	Badnavirus	ComYMV	Commelina diffusa	Archaeplastida	Transition 3	3L	GIGG	GIGG	ILG	Lost	GPY/F No	GPY/F No	Chromo No	Env No	Add Yes	{6, 2, 1, 5, 5, 1, 1, 2}
Caulimoviridae	CV Class 2	->	Badnavirus	CSSV	Plantae	Archaeplastida	Transition 3	3L	GVNG	GANG	ILG	Lost	GPY/F No	GPY/F No	Chromo No	Env No	Add Yes	{6, 1, 1, 5, 5, 1, 1, 2}
Caulimoviridae	CV Class 2	->	Badnavirus	CYMV	Rangpur lime	Archaeplastida	Transition 3	3L	GVNG	GANG	ILG	Lost	GPY/F No	GPY/F No	Chromo No	Env No	Add Yes	{6, 1, 1, 5, 5, 1, 1, 2}
Caulimoviridae	CV Class 2	->	Badnavirus	DBV	Dioscorea sansibarensis	Archaeplastida	Transition 3	3L	LANG	GANG	ILG	Lost	GPY/F No	GPY/F No	Chromo No	Env No	Add Yes	{6, 1, 1, 5, 5, 1, 1, 2}
Caulimoviridae	CV Class 2	->	Badnavirus	DrMV	Dracaena sanderiana	Archaeplastida	Transition 3	3L	GVNG	GANG	ILG	Lost	GPY/F No	GPY/F No	Chromo No	Env No	Add Yes	{6, 1, 1, 5, 5, 1, 1, 2}
Caulimoviridae	CV Class 2	->	Badnavirus	KTSV	Kalanchoe blossfeldiana	Archaeplastida	Transition 3	3L	GVNG	GANG	ILG	Lost	GPY/F No	GPY/F No	Chromo No	Env No	Add Yes	{6, 1, 1, 5, 5, 1, 1, 2}
Caulimoviridae	CV Class 2	->	Badnavirus	ScBIMV	Saccharum L.	Archaeplastida	Transition 3	3L	GVNG	GANG	ILG	Lost	GPY/F No	GPY/F No	Chromo No	Env No	Add Yes	{6, 1, 1, 5, 5, 1, 1, 2}
Caulimoviridae	CV Class 2	->	Badnavirus	TaBV	Colocasia esculenta	Archaeplastida	Transition 3	3L	GVNG	GANG	ILG	Lost	GPY/F No	GPY/F No	Chromo No	Env No	Add Yes	{6, 1, 1, 5, 5, 1, 1, 2}
Ty3/Gypsy	TG Branch 2	Mag-cluster	B-clade	Cer4	Caenorhabditis elegans	Protostomia	Transition 2	1	TANG	GANG	ILG	After RH	GEV	GxV/I	Chromo No	Env No	Add No	{2, 1, 1, 2, 6, 1, 1, 1}
Ty3/Gypsy	TG Branch 2	Mag-cluster	B-clade	Cer5	Caenorhabditis elegans	Protostomia	Transition 2	1	TANG	GANG	ILG	After RH	GVI	GxV/I	Chromo No	Env No	Add No	{2, 1, 1, 2, 6, 1, 1, 1}
Ty3/Gypsy	TG Branch 2	Mag-cluster	B-clade	Cer6	Caenorhabditis elegans	Protostomia	Transition 2	1	TANG	GANG	ILG	After RH	GVI	GxV/I	Chromo No	Env No	Add No	{2, 1, 1, 2, 6, 1, 1, 1}
Ty3/Gypsy	TG Branch 2	Mag-cluster	B-clade	Gulliver	Schistosoma japonicum	Protostomia	Transition 2	2	GDDS	GANG	ILG	After RH	GVI	GxV/I	Chromo No	Env No	Add No	{3, 1, 1, 2, 6, 1, 1, 1}
Bel/Pao	BP Branch 1	->	Bel-clade	Bel	Drosophila melanogaster	Protostomia	Transition 3	3	TITG	TIHG	ILG	After RH	GRV	GxV/I	Chromo No	Env No	Add No	{5, 5, 1, 2, 6, 1, 1, 1}
Bel/Pao	BP Branch 1	->	Bel-clade	Max	Drosophila melanogaster	Protostomia	Transition 3	3	TITG	TIHG	ILG	After RH	GRV	GxV/I	Chromo No	Env No	Add No	{5, 5, 1, 2, 6, 1, 1, 1}
Bel/Pao	BP Branch 1	->	Bel-clade	Moose	Anopheles gambiae	Protostomia	Transition 3	3	TITG	TIHG	ILG	After RH	GRV	GxV/I	Chromo No	Env No	Add No	{5, 5, 1, 2, 6, 1, 1, 1}
Bel/Pao	BP Branch 1	->	Bel-clade	Nabel	Nasonia vitripennis	Protostomia	Transition 3	3	TITG	TIHG	ILG	After RH	GVI	GxV/I	Chromo No	Env No	Add No	{5, 5, 1, 2, 6, 1, 1, 1}
Bel/Pao	BP Branch 1	->	Bel-clade	Roo	Drosophila melanogaster	Protostomia	Transition 3	3	TITG	TIHG	ILG	After RH	GRV	GxV/I	Chromo No	Env Yes	Add No	{5, 5, 1, 2, 6, 1, 2, 1}
Bel/Pao	BP Branch 1	->	Bel-clade	Tribel	Tribolium castaneum	Protostomia	Transition 3	3	TITG	TIHG	ILG	After RH	GRV	GxV/I	Chromo No	Env No	Add No	{5, 5, 1, 2, 6, 1, 1, 1}
Retroviridae	RV Class 2	->	Betaretrovirus	HERV-K10	Homo sapiens	Deuterostomia	Transition 3	2	GIGG	GIGG	ILG	After RH	GPY/F Lost	GPY/F Lost	Chromo No	Env Yes	Add Yes	{3, 2, 1, 2, 4, 1, 2, 2}
Retroviridae	RV Class 2	->	Betaretrovirus	JSRV	Ovine sp.	Deuterostomia	Transition 3	2	GIGG	GIGG	ILG	After RH	GPD	GPX	Chromo No	Env Yes	Add Yes	{3, 2, 1, 2, 3, 1, 2, 2}
Retroviridae	RV Class 2	->	Betaretrovirus	K-HERV	Homo sapiens	Deuterostomia	Transition 3	2	GIGG	GIGG	ILG	After RH	GPY/F Lost	GPY/F Lost	Chromo No	Env Yes	Add Yes	{3, 2, 1, 2, 4, 1, 2, 2}
Retroviridae	RV Class 2	->	Betaretrovirus	MMTV	Mus sp.	Deuterostomia	Transition 3	2	GIGG	GIGG	ILG	After RH	GPD	GPX	Chromo No	Env Yes	Add Yes	{3, 2, 1, 2, 3, 1, 2, 2}
Retroviridae	RV Class 2	->	Betaretrovirus	MPMV	Macaca rhesus	Deuterostomia	Transition 3	2	GIGG	GIGG	ILG	After RH	GPD	GPX	Chromo No	Env Yes	Add Yes	{3, 2, 1, 2, 3, 1, 2, 2}
Retroviridae	RV Class 2	->	Betaretrovirus	PyERV	Phyton molurus	Deuterostomia	Transition 3	2	GIGG	GIGG	ILG	After RH	GPD	GPX	Chromo No	Env Yes	Add Yes	{3, 2, 1, 2, 3, 1, 2, 2}
Retroviridae	RV Class 2	->	Betaretrovirus	SERV	Mandrill sp.	Deuterostomia	Transition 3	2	GIGG	GIGG	ILG	After RH	GPD	GPX	Chromo No	Env Yes	Add Yes	{3, 2, 1, 2, 3, 1, 2, 2}
Retroviridae	RV Class 2	->	Betaretrovirus	SMRV-H	Homo sapiens	Deuterostomia	Transition 3	1	GIGG	GIGG	ILG	After RH	GPD	GPX	Chromo No	Env Yes	Add Yes	{2, 2, 1, 2, 3, 1, 2, 2}
Retroviridae	RV Class 2	->	Betaretrovirus	SRV-1	Macaca rhesus	Deuterostomia	Transition 3	2	GIGG	GIGG	ILG	After RH	GPD	GPX	Chromo No	Env Yes	Add Yes	{3, 2, 1, 2, 3, 1, 2, 2}
Caulimoviridae	CV Class 1	->	Caulimovirus	CaMV	Plantae	Archaeplastida	Transition 3	1	LANG	GANG	ILG	Lost	GPY/F No	GPY/F No	Chromo No	Env No	Add Yes	{2, 1, 1, 5, 5, 1, 1, 2}
Caulimoviridae	CV Class 1	->	Caulimovirus	CERV	Dianthus caryophyllus	Archaeplastida	Transition 3	1	LANG	GANG	ILG	Lost	GPY/F No	GPY/F No	Chromo No	Env No	Add Yes	{2, 1, 1, 5, 5, 1, 1, 2}
Caulimoviridae	CV Class 1	->	Caulimovirus	EVCV	Plantae	Archaeplastida	Transition 3	1	TANG	GANG	ILG	Lost	GPY/F No	GPY/F No	Chromo No	Env No	Add Yes	{2, 1, 1, 5, 5, 1, 1, 2}
Caulimoviridae	CV Class 1	->	Caulimovirus	FMV	Plantae	Archaeplastida	Transition 3	1	LANG	GANG	ILG	Lost	GPY/F No	GPY/F No	Chromo No	Env No	Add Yes	{2, 1, 1, 5, 5, 1, 1, 2}
Caulimoviridae	CV Class 1	->	Caulimovirus	LLDAV	Lamium maculatum	Archaeplastida	Transition 3	1	LANG	GANG	ILG	Lost	GPY/F No	GPY/F No	Chromo No	Env No	Add Yes	{2, 1, 1, 5, 5, 1, 1, 2}
Caulimoviridae	CV Class 1	->	Caulimovirus	MiMV	Plantae	Archaeplastida	Transition 3	1	LANG	GANG	ILG	Lost	GPY/F No	GPY/F No	Chromo No	Env No	Add Yes	{2, 1, 1, 5, 5, 1, 1, 2}
Caulimoviridae	CV Class 1	->	Caulimovirus	RuFDV	Rudbeckia hirta	Archaeplastida	Transition 3	1	LANG	GANG	ILG	Lost	GPY/F No	GPY/F No	Chromo No	Env No	Add Yes	{2, 1, 1, 5, 5, 1, 1, 2}
Caulimoviridae	CV Class 1	->	Caulimovirus	SVBV	Fragaria sp.	Archaeplastida	Transition 3	1	LANG	GANG	ILG	Lost	GPY/F No	GPY/F No	Chromo No	Env No	Add Yes	{2, 1, 1, 5, 5, 1, 1, 2}
Caulimoviridae	CV Class 3	->	Cavemovirus	CSVMV	Manihot esculenta	Archaeplastida	Transition 3	1	GFDG	GANG	ILG	Lost	GPY/F No	GPY/F No	Chromo No	Env No	Add Yes	{2, 1, 1, 5, 5, 1, 1, 2}
Caulimoviridae	CV Class 3	->	Cavemovirus	TVCV	Nicotiana edwardsonii	Archaeplastida	Transition 3	1	GFDG	GANG	ILG	Lost	GPY/F No	GPY/F No	Chromo No	Env No	Add Yes	{2, 1, 1, 5, 5, 1, 1, 2}
Ty3/Gypsy	TG Branch 2	Mag-cluster	C-clade	SURL	Tripneustes gratilla	Deuterostomia	Transition 2	2	NANI	GANG	ILG	After RH	GVI	GxV/I	Chromo No	Env No	Add No	{3, 1, 1, 2, 6, 1, 1, 1}
Ty3/Gypsy	TG Branch 2	->	Cer1-clade	Cer1	Caenorhabditis elegans	Protostomia	Transition 2	3	TANG	GANG	ILG	After RH	GPY/F	GPX	Chromo No	Env No	Add No	{5, 1, 1, 2, 3, 1, 1, 1}
Ty3/Gypsy	TG Branch 2	->	Cer2-3	Cer2	Caenorhabditis elegans	Protostomia	Transition 2	1	GIGG	GIGG	ILG	After RH	GDY/F	GDY/F	Chromo No	Env No	Add No	{2, 2, 1, 2, 1, 1, 1, 1}
Ty3/Gypsy	TG Branch 2	->	Cer2-3	Cer3	Caenorhabditis elegans	Protostomia	Transition 2	1	GIGG	GIGG	ILG	After RH	GDY/F	GDY/F	Chromo No	Env No	Add No	{2, 2, 1, 2, 1, 1, 1, 1}
Ty3/Gypsy	TG Branch 2	->	Cigr-1-clade	Cigr-1	Ciona intestinalis	Deuterostomia	Transition 2	2	TANG	GANG	ILG	After RH	GPY/F Lost	GPY/F Lost	Chromo No	Env No	Add No	{3, 1, 1, 2, 4, 1, 1, 1}
Ty1/Copia	TC Branch 1	->	CoDi-A	CoDi2.4	Phaeodactylum tricornutum	Chromalveolata	Transition 3	0	LPIV	LPIV	ILG Lost	After Protease	GPY/F No	GPY/F No	Chromo Yes	Env No	Add No	{1, 3, 2, 1, 5, 2, 1, 1}
Ty1/Copia	TC Branch 1	->	CoDi-A	CoDi3.1	Phaeodactylum tricornutum	Chromalveolata	Transition 3	0	LPIV	LPIV	ILG Lost	After Protease	GPY/F No	GPY/F No	Chromo Yes	Env No	Add No	{1, 3, 2, 1, 5, 2, 1, 1}
Ty1/Copia	TC Branch 1	->	CoDi-A	CoDi4.1	Phaeodactylum tricornutum	Chromalveolata	Transition 3	0	LPIV	LPIV	LLS	After Protease	GPY/F No	GPY/F No	Chromo Yes	Env No	Add No	{1, 3, 3, 1, 5, 2, 1, 1}
Ty1/Copia	TC Branch 1	->	CoDi-A	CoDi4.3	Phaeodactylum tricornutum	Chromalveolata	Transition 3	0	LPIV	LPIV	ILG Lost	After Protease	GPY/F No	GPY/F No	Chromo Yes	Env No	Add No	{1, 3, 2, 1, 5, 2, 1, 1}
Ty1/Copia	TC Branch 1	->	CoDi-A	CoDi4.4	Phaeodactylum tricornutum	Chromalveolata	Transition 3	0	LANG	GANG	ILG Lost	After Protease	GPY/F No	GPY/F No	Chromo Yes	Env No	Add No	{1, 1, 2, 1, 5, 2, 1, 1}
Ty1/Copia	TC Branch 1	->	CoDi-A	CoDi4.5	Thalassiosira pseudonana	Chromalveolata	Transition 3	0	PRP3 Lost	PRP3 Lost	ILG Lost	After Protease	GPY/F No	GPY/F No	Chromo Yes	Env No	Add No	{1, 4, 2, 1, 5, 2, 1, 1}
Ty1/Copia	TC Branch 1	->	CoDi-A	CoDi7.1	Phaeodactylum tricornutum	Chromalveolata	Transition 3	0	LPIV	LPIV	ILG Lost	After Protease	GPY/F No	GPY/F No	Chromo Yes	Env No	Add No	{1, 3, 2, 1, 5, 2, 1, 1}
Ty1/Copia	TC Branch 1	->	CoDi-B	CoDi5.1	Phaeodactylum tricornutum	Chromalveolata	Transition 3	1	LPDG	GANG	LLS	After Protease	GPY/F No	GPY/F No	Chromo No	Env No	Add No	{2, 1, 3, 1, 5, 1, 1, 1}
Ty1/Copia	TC Branch 1	->	CoDi-B	CoDi5.2	Phaeodactylum tricornutum	Chromalveolata	Transition 3	1	LPDG	GANG	LLS	After Protease	GPY/F No	GPY/F No	Chromo No	Env No	Add No	{2, 1, 3, 1, 5, 1, 1, 1}
Ty1/Copia	TC Branch 1	->	CoDi-B	CoDi5.3	Phaeodactylum tricornutum	Chromalveolata	Transition 3	1	LPDG	GANG	LLS	After Protease	GPY/F No	GPY/F No	Chromo No	Env No	Add No	{2, 1, 3, 1, 5, 1, 1, 1}
Ty1/Copia	TC Branch 1	->	CoDi-B	CoDi5.4	Thalassiosira pseudonana	Chromalveolata	Transition 3	1	LPDG	GANG	LLS	After Protease	GPY/F No	GPY/F No	Chromo No	Env No	Add No	{2, 1, 3, 1, 5, 1, 1, 1}
Ty1/Copia	TC Branch 1	->	CoDi-B	CoDi5.5	Thalassiosira pseudonana	Chromalveolata	Transition 3	1	LPDG	GANG	LLS	After Protease	GPY/F No	GPY/F No	Chromo No	Env No	Add No	{2, 1, 3, 1, 5, 1, 1, 1}
Ty1/Copia	TC Branch 1	->	CoDi-B	CoDi5.6	Thalassiosira pseudonana	Chromalveolata	Transition 3	1	LPDG	GANG	LLS	After Protease	GPY/F No	GPY/F No	Chromo No	Env No	Add No	{2, 1, 3, 1, 5, 1, 1, 1}
Ty1/Copia	TC Branch 1	->	CoDi-C	CoDi6.1	Thalassiosira pseudonana	Chromalveolata	Transition 3	1	GIGG	GIGG	LLS	After Protease	GPY/F No	GPY/F No	Chromo No	Env No	Add No	{2, 2, 3, 1, 5, 1, 1, 1}
Ty1/Copia	TC Branch 1	->	CoDi-C	CoDi6.6	Phaeodactylum tricornutum	Chromalveolata	Transition 3	1	GATG	GANG	LLS	After Protease	GPY/F No	GPY/F No	Chromo No	Env No	Add No	{2, 1, 3, 1, 5, 1, 1, 1}
Ty1/Copia	TC Branch 1	->	CoDi-C	CoDi6.7	Phaeodactylum tricornutum	Chromalveolata	Transition 3	1	GIGG	GIGG	LLS	After Protease	GPY/F No	GPY/F No	Chromo No	Env No	Add No	{2, 2, 3, 1, 5, 1, 1, 1}
Ty1/Copia	TC Branch 1	->	CoDi-D	CoDi6.2	Thalassiosira pseudonana	Chromalveolata	Transition 3	2	GIGG	GIGG	LLS	After Protease	GPY/F No	GPY/F No	Chromo No	Env No	Add No	{3, 2, 3, 1, 5, 1, 1, 1}
Ty1/Copia	TC Branch 1	->	CoDi-D	CoDi6.3	Thalassiosira pseudonana	Chromalveolata	Transition 3	2	GIGG	GIGG	LLS	After Protease	GPY/F No	GPY/F No	Chromo No	Env No	Add No	{3, 2, 3, 1, 5, 1, 1, 1}
Ty1/Copia	TC Branch 1	->	CoDi-D	CoDi6.4	Phaeodactylum tricornutum	Chromalveolata	Transition 3	2	PRP3 Lost	PRP3 Lost	LLS	After Protease	GPY/F No	GPY/F No	Chromo No	Env No	Add No	{3, 4, 3, 1, 5, 1, 1, 1}
Ty1/Copia	TC Branch 1	->	CoDi-D	CoDi6.5	Phaeodactylum tricornutum	Chromalveolata	Transition 3	2	FGDG	GANG	LLS	After Protease	GPY/F No	GPY/F No	Chromo No	Env No	Add No	{3, 1, 3, 1, 5, 1, 1, 1}
Ty1/Copia	TC Branch 2	->	Copia (hemivirus)	Copia	Drosophila simulans	Protostomia	Transition 3	1	VAKG	GANG	LLS	After Protease	GPY/F No	GPY/F No	Chromo No	Env No	Add No	{2, 1, 3, 1, 5, 1, 1, 1}
Ty1/Copia	TC Branch 2	->	Copia (hemivirus)	Koco	Drosophila koepferae	Protostomia	Transition 3	1	VAKG	GANG	LLS	After Protease	GPY/F No	GPY/F No	Chromo No	Env No	Add No	{2, 1, 3, 1, 5, 1, 1, 1}
Ty1/Copia	TC Branch 2	->	Copia (hemivirus)	Yokozuna	Bombyx mori	Protostomia	Transition 3	1	LANG	GANG	LLS	After Protease	GPY/F No	GPY/F No	Chromo No	Env No	Add No	{2, 1, 3, 1, 5, 1, 1, 1}
Ty3/Gypsy	TG Chromovirus	CP	CRM-clade	Beetle1	Beta vulgaris	Archaeplastida	Transition 2	1	NNSG	GANG	ILG	After RH	GPY/F	GPX	Chromo No	Env No	Add No	{2, 1, 1, 2, 3, 1, 1, 1}
Ty3/Gypsy	TG Chromovirus	CP	CRM-clade	Cereba	Hordeum vulgare	Archaeplastida	Transition 2	1	NNSG	GANG	ILG	After RH	GPY/F Lost	GPY/F Lost	Chromo No	Env No	Add No	{2, 1, 1, 2, 4, 1, 1, 1}
Ty3/Gypsy	TG Chromovirus	CP	CRM-clade	CRM	Zea mays	Archaeplastida	Transition 2	1	NNSG	GANG	ILG	After RH	GPY/F	GPX	Chromo No	Env No	Add No	{2, 1, 1, 2, 3, 1, 1, 1}
Ty3/Gypsy	TG Branch 2	->	CsRN1-clade	Boudicca	Schistosoma mansoni	Protostomia	Transition 2	1	LANG	GANG	ILG	After RH	GPY/F	GPX	Chromo No	Env No	Add No	{2, 1, 1, 2, 3, 1, 1, 1}
Ty3/Gypsy	TG Branch 2	->	CsRN1-clade	CsRN1	Clonorchis sinensis	Protostomia	Transition 2	1	LANG	GANG	ILG	After RH	GPY/F	GPX	Chromo No	Env No	Add No	{2, 1, 1, 2, 3, 1, 1, 1}
Ty3/Gypsy	TG Branch 2	->	CsRN1-clade	Kabuki	Bombyx mori	Protostomia	Transition 2	1	LANG	GANG	ILG	After RH	GPY/F	GPX	Chromo No	Env No	Add No	{2, 1, 1, 2, 3, 1, 1, 1}
Ty3/Gypsy	TG Chromovirus	CP	Del-clade	Bagy-1	Hordeum vulgare	Archaeplastida	Transition 2	1	TPGG	GIGG	ILG	After RH	GPY/F	GPX	Chromo Yes	Env No	Add No	{2, 2, 1, 2, 3, 2, 1, 1}
Ty3/Gypsy	TG Chromovirus	CP	Del-clade	Del	Lilium henryi	Archaeplastida	Transition 2	1	TPGG	GIGG	ILG	After RH	GPY/F	GPX	Chromo Yes	Env No	Add No	{2, 2, 1, 2, 3, 2, 1, 1}
Ty3/Gypsy	TG Chromovirus	CP	Del-clade	Legolas	Arabidopsis thaliana	Archaeplastida	Transition 2	3	GIGG	GIGG	ILG	After RH	GPY/F	GPX	Chromo Yes	Env No	Add No	{5, 2, 1, 2, 3, 2, 1, 1}
Ty3/Gypsy	TG Chromovirus	CP	Del-clade	Peabody	Pisum sativum	Archaeplastida	Transition 2	2	TPGG	GIGG	ILG	After RH	GPY/F	GPX	Chromo Yes	Env No	Add No	{3, 2, 1, 2, 3, 2, 1, 1}
Ty3/Gypsy	TG Chromovirus	CP	Del-clade	Retrosat-2	Oryza sativa	Archaeplastida	Transition 2	1	TPGG	GIGG	ILG	After RH	GPY/F	GPX	Chromo Yes	Env No	Add No	{2, 2, 1, 2, 3, 2, 1, 1}
Ty3/Gypsy	TG Chromovirus	CP	Del-clade	Tma	Arabidopsis thaliana	Archaeplastida	Transition 2	1	GIGG	GIGG	ILG	After RH	GPY/F	GPX	Chromo Yes	Env No	Add No	{2, 2, 1, 2, 3, 2, 1, 1}
Retroviridae	RV Class 2	->	Deltaretrovirus	BLV	Bovidae sp.	Deuterostomia	Transition 3	2	GIGG	GIGG	ILG	After RH	GPL	GPX	Chromo No	Env Yes	Add Yes	{3, 2, 1, 2, 3, 1, 2, 2}
Retroviridae	RV Class 2	->	Deltaretrovirus	HTLV-1	Homo sapiens	Deuterostomia	Transition 3	2	GIGG	GIGG	ILG	After RH	GPL	GPX	Chromo No	Env Yes	Add Yes	{3, 2, 1, 2, 3, 1, 2, 2}
Retroviridae	RV Class 2	->	Deltaretrovirus	HTLV-2	Homo sapiens	Deuterostomia	Transition 3	2	GIGG	GIGG	ILG	After RH	GPL	GPX	Chromo No	Env Yes	Add Yes	{3, 2, 1, 2, 3, 1, 2, 2}
Retroviridae	RV Class 2	->	Deltaretrovirus	STcLV2PP1664	Pan paniscus	Deuterostomia	Transition 3	2	GIGG	GIGG	ILG	After RH	GPL	GPX	Chromo No	Env Yes	Add Yes	{3, 2, 1, 2, 3, 1, 2, 2}
Retroviridae	RV Class 1	->	Epsilonretrovirus	ASSBSV	Atlantic salmon	Deuterostomia	Transition 2	1	GATG	GANG	ILG	After RH	GPY/F	GPX	Chromo No	Env Yes	Add No	{2, 1, 1, 2, 3, 1, 2, 1}
Retroviridae	RV Class 1	->	Epsilonretrovirus	WdSV	Stizostedion vitreum	Deuterostomia	Transition 2	1	GATG	GANG	ILG	After RH	GPY/F	GPX	Chromo No	Env Yes	Add Yes	{2, 1, 1, 2, 3, 1, 2, 2}
Retroviridae	RV Class 1	->	Epsilonretrovirus	XEN1	Xenopus laevis	Deuterostomia	Transition 2	2	GVNG	GANG	ILG	After RH	GPY/F	GPX	Chromo No	Env Yes	Add Yes	{3, 1, 1, 2, 3, 1, 2, 2}
Retroviridae	RV Class 1	->	Epsilonretrovirus	ZFERV	Danio rerio	Deuterostomia	Transition 2	1	GATG	GANG	ILG	After RH	GPY/F Lost	GPY/F Lost	Chromo No	Env Yes	Add No	{2, 1, 1, 2, 4, 1, 2, 1}
Retroviridae	RV Class 1	->	Epsilonretrovirus	ZFERV-2	Danio rerio	Deuterostomia	Transition 2	1	GATG	GANG	ILG	After RH	GPY/F	GPX	Chromo No	Env Yes	Add No	{2, 1, 1, 2, 3, 1, 2, 1}
Retroviridae	RV Class 3	->	ERV-L	MuERV-L	Mus musculus	Deuterostomia	Transition 3	0	GIGG	GIGG	ILG	After RH	GGW	GGW	Chromo No	Env No	Add Yes	{1, 2, 1, 2, 2, 1, 1, 2}
Ty3/Gypsy	TG Chromovirus	CP	Galadriel-clade	Galadriel	Lycopersicon esculentum	Archaeplastida	Transition 2	1	NANI	GANG	ILG	After RH	GPY/F	GPX	Chromo Yes	Env No	Add No	{2, 1, 1, 2, 3, 2, 1, 1}
Ty3/Gypsy	TG Chromovirus	CP	Galadriel-clade	Monkey	Musa sp	Archaeplastida	Transition 2	1	NNSG	GANG	ILG	After RH	GPY/F	GPX	Chromo Yes	Env No	Add No	{2, 1, 1, 2, 3, 2, 1, 1}
Ty3/Gypsy	TG Chromovirus	CP	Galadriel-clade	Tntom1	Nicotiana tomentosiformis	Archaeplastida	Transition 2	0	NNSG	GANG	ILG Lost	After RH	GPL	GPX	Chromo Yes	Env No	Add No	{1, 1, 2, 2, 3, 2, 1, 1}
Ty1/Copia	TC Branch 1	->	GalEA-clade	Cico1	Ciona intestinalis	Deuterostomia	Transition 2	1	FGDG	GANG	LLS	After Protease	GPY/F No	GPY/F No	Chromo No	Env No	Add No	{2, 1, 3, 1, 5, 1, 1, 1}
Ty1/Copia	TC Branch 1	->	GalEA-clade	Olco1	Oryzias latipes	Deuterostomia	Transition 2	1	FGDG	GANG	LLS	After Protease	GPY/F No	GPY/F No	Chromo No	Env No	Add No	{2, 1, 3, 1, 5, 1, 1, 1}
Ty1/Copia	TC Branch 1	->	GalEA-clade	Zeco1	Danio rerio	Deuterostomia	Transition 2	1	FGDG	GANG	LLS	After Protease	GPY/F No	GPY/F No	Chromo No	Env No	Add No	{2, 1, 3, 1, 5, 1, 1, 1}
Ty1/Copia	TC Branch 1	->	GalEA-clade	Zeco2	Danio rerio	Deuterostomia	Transition 2	1	FGDG	GANG	LLS	After Protease	GPY/F No	GPY/F No	Chromo No	Env No	Add No	{2, 1, 3, 1, 5, 1, 1, 1}
Ty1/Copia	TC Branch 1	->	GalEA-clade	GalEa1	Eumunida annulosa	Protostomia	Transition 2	1	LANG	GANG	LLS	After Protease	GPY/F No	GPY/F No	Chromo No	Env No	Add No	{2, 1, 3, 1, 5, 1, 1, 1}
Retroviridae	RV Class 1	->	Gammaretrovirus	BAEVM	Mandrill sp.	Deuterostomia	Transition 2	1	GATG	GANG	ILG	After RH	GPY/F	GPX	Chromo No	Env Yes	Add No	{2, 1, 1, 2, 3, 1, 2, 1}
Retroviridae	RV Class 1	->	Gammaretrovirus	FeLV	Felis gatus	Deuterostomia	Transition 2	1	GATG	GANG	ILG	After RH	GPD	GPX	Chromo No	Env Yes	Add No	{2, 1, 1, 2, 3, 1, 2, 1}
Retroviridae	RV Class 1	->	Gammaretrovirus	GALV	Hylobates sp.	Deuterostomia	Transition 2	1	GATG	GANG	ILG	After RH	GPY/F	GPX	Chromo No	Env Yes	Add No	{2, 1, 1, 2, 3, 1, 2, 1}
Retroviridae	RV Class 1	->	Gammaretrovirus	HERV-E	Homo sapiens	Deuterostomia	Transition 2	1	GATG	GANG	ILG	After RH	GPD	GPX	Chromo No	Env Yes	Add No	{2, 1, 1, 2, 3, 1, 2, 1}
Retroviridae	RV Class 1	->	Gammaretrovirus	KoRV	Phascolarctos cinereus	Deuterostomia	Transition 2	1	GATG	GANG	ILG	After RH	GPY/F	GPX	Chromo No	Env Yes	Add No	{2, 1, 1, 2, 3, 1, 2, 1}
Retroviridae	RV Class 1	->	Gammaretrovirus	MdEV	Mus dunni	Deuterostomia	Transition 2	1	GATG	GANG	ILG	After RH	GPY/F	GPX	Chromo No	Env Yes	Add No	{2, 1, 1, 2, 3, 1, 2, 1}
Retroviridae	RV Class 1	->	Gammaretrovirus	MuLV	Mus sp.	Deuterostomia	Transition 2	1	GATG	GANG	ILG	After RH	GPY/F	GPX	Chromo No	Env Yes	Add No	{2, 1, 1, 2, 3, 1, 2, 1}
Retroviridae	RV Class 1	->	Gammaretrovirus	PERV-MSL	Sus scrofa	Deuterostomia	Transition 2	1	GATG	GANG	ILG	After RH	GPY/F	GPX	Chromo No	Env Yes	Add No	{2, 1, 1, 2, 3, 1, 2, 1}
Retroviridae	RV Class 1	->	Gammaretrovirus	RCHO-K1	Cricetulus griseus	Deuterostomia	Transition 2	1	GATG	GANG	ILG	After RH	GPY/F Lost	GPY/F Lost	Chromo No	Env Yes	Add No	{2, 1, 1, 2, 4, 1, 2, 1}
Retroviridae	RV Class 1	->	Gammaretrovirus	REV	Gallus sp.	Deuterostomia	Transition 2	1	GATG	GANG	ILG	After RH	GPY/F	GPX	Chromo No	Env Yes	Add No	{2, 1, 1, 2, 3, 1, 2, 1}
Retroviridae	RV Class 1	->	Gammaretrovirus	RTVL-Ia	Homo sapiens	Deuterostomia	Transition 2	1	FGDG	GANG	ILG	After RH	GPY/F Lost	GPY/F Lost	Chromo No	Env Yes	Add No	{2, 1, 1, 2, 4, 1, 2, 1}
Ty3/Gypsy	TG Branch 2	->	Gmr1-clade	Gmr1	Gadus morhua	Deuterostomia	Transition 2	2	TIHG	TIHG	ILG	After Protease	GPY/F	GPX	Chromo No	Env No	Add No	{3, 5, 1, 1, 3, 1, 1, 1}
Ty3/Gypsy	TG Branch 2	->	Gmr1-clade	rGmr1	Danio rerio	Deuterostomia	Transition 2	0	TIHG	TIHG	ILG	After Protease	GPY/F	GPX	Chromo No	Env No	Add No	{1, 5, 1, 1, 3, 1, 1, 1}
Ty3/Gypsy	TG Chromovirus	CP	G-Rhodo-clade	G-Rhodo	Rhodomonas salina	Chromalveolata	Transition 1	1	TANG	GANG	ILG	After RH	GPL	GPX	Chromo Yes	Env No	Add No	{2, 1, 1, 2, 3, 2, 1, 1}
Ty3/Gypsy	TG Branch 2	Errantivirus	Gypsy-clade	Burdock	Drosophila melanogaster	Protostomia	Transition 3	0	TIHG	TIHG	ILG	After RH	KPT	KP/LT	Chromo No	Env No	Add No	{1, 5, 1, 2, 7, 1, 1, 1}
Ty3/Gypsy	TG Branch 2	Errantivirus	Gypsy-clade	Gypsy	Drosophila melanogaster	Protostomia	Transition 3	0	TIHG	TIHG	ILG	After RH	KPT	KP/LT	Chromo No	Env Yes	Add No	{1, 5, 1, 2, 7, 1, 2, 1}
Ty3/Gypsy	TG Branch 2	Errantivirus	Gypsy-clade	Gypsyvir	Drosophila virilis	Protostomia	Transition 3	0	TIHG	TIHG	ILG	After RH	KPT	KP/LT	Chromo No	Env Yes	Add No	{1, 5, 1, 2, 7, 1, 2, 1}
Ty3/Gypsy	TG Branch 2	Errantivirus	Gypsy-clade	HMS-Beagle	Drosophila melanogaster	Protostomia	Transition 3	0	TPGG	GIGG	ILG	After RH	KPT	KP/LT	Chromo No	Env No	Add No	{1, 2, 1, 2, 7, 1, 1, 1}
Ty3/Gypsy	TG Branch 2	Errantivirus	Gypsy-clade	Nomad	Drosophila melanogaster	Protostomia	Transition 3	0	TANG	GANG	ILG	After RH	GPY/F Lost	GPY/F Lost	Chromo No	Env Yes	Add No	{1, 1, 1, 2, 4, 1, 2, 1}
Ty3/Gypsy	TG Branch 2	Errantivirus	Gypsy-clade	Springer	Drosophila melanogaster	Protostomia	Transition 3	0	TIHG	TIHG	ILG	After RH	KPT	KP/LT	Chromo No	Env Yes	Add No	{1, 5, 1, 2, 7, 1, 2, 1}
Ty3/Gypsy	TG Branch 2	Errantivirus	Gypsy-clade	Yoyo	Ceratitis capitata	Protostomia	Transition 3	0	TPGG	GIGG	ILG	After RH	KPT	KP/LT	Chromo No	Env Yes	Add No	{1, 2, 1, 2, 7, 1, 2, 1}
Ty1/Copia	TC Branch 2	->	Humnum-clade	Humnum	Heliconius numata	Protostomia	Transition 3	1	LANG	GANG	LLS	After Protease	GPY/F No	GPY/F No	Chromo No	Env No	Add No	{2, 1, 3, 1, 5, 1, 1, 1}
Ty1/Copia	TC Branch 2	->	Hydra	Hydra1-1	Hydra magnipapillata	Cnidaria	Transition 2	2	LANG	GANG	LLS	After Protease	GPY/F No	GPY/F No	Chromo No	Env No	Add No	{3, 1, 3, 1, 5, 1, 1, 1}
Ty1/Copia	TC Branch 2	->	Hydra	Hydra1-2	Danio rerio	Deuterostomia	Transition 2	2	LANG	GANG	LLS	After Protease	GPY/F No	GPY/F No	Chromo No	Env No	Add No	{3, 1, 3, 1, 5, 1, 1, 1}
Retroviridae	RV Class 2	->	Lentivirus	BIV	Bovidae sp.	Deuterostomia	Transition 3	2	GVNG	GANG	ILG	After RH	GPY/F	GPX	Chromo No	Env Yes	Add Yes	{3, 1, 1, 2, 3, 1, 2, 2}
Retroviridae	RV Class 2	->	Lentivirus	CAEV	Capra sp.	Deuterostomia	Transition 3	2	GIGG	GIGG	ILG	After RH	GPY/F Lost	GPY/F Lost	Chromo No	Env Yes	Add Yes	{3, 2, 1, 2, 4, 1, 2, 2}
Retroviridae	RV Class 2	->	Lentivirus	EIAV	Equidae sp.	Deuterostomia	Transition 3	2	GIGG	GIGG	ILG	After RH	GPT	GPX	Chromo No	Env Yes	Add Yes	{3, 2, 1, 2, 3, 1, 2, 2}
Retroviridae	RV Class 2	->	Lentivirus	FIV	Felis gatus	Deuterostomia	Transition 3	2	GIGG	GIGG	ILG	After RH	GPT	GPX	Chromo No	Env Yes	Add Yes	{3, 2, 1, 2, 3, 1, 2, 2}
Retroviridae	RV Class 2	->	Lentivirus	HIV-1	Homo sapiens	Deuterostomia	Transition 3	2	GIGG	GIGG	ILG	After RH	GPT	GPX	Chromo No	Env Yes	Add Yes	{3, 2, 1, 2, 3, 1, 2, 2}
Retroviridae	RV Class 2	->	Lentivirus	HIV-2	Homo sapiens	Deuterostomia	Transition 3	2	GIGG	GIGG	ILG	After RH	GPT	GPX	Chromo No	Env Yes	Add Yes	{3, 2, 1, 2, 3, 1, 2, 2}
Retroviridae	RV Class 2	->	Lentivirus	SA-OMVV	Ovine sp.	Deuterostomia	Transition 3	2	GIGG	GIGG	ILG	After RH	GPT	GPX	Chromo No	Env Yes	Add Yes	{3, 2, 1, 2, 3, 1, 2, 2}
Retroviridae	RV Class 2	->	Lentivirus	SIVAGM	Cercopithecus tantalus	Deuterostomia	Transition 3	2	GIGG	GIGG	ILG	After RH	GPT	GPX	Chromo No	Env Yes	Add Yes	{3, 2, 1, 2, 3, 1, 2, 2}
Retroviridae	RV Class 2	->	Lentivirus	SIVMAC	Macaca rhesus	Deuterostomia	Transition 3	2	GIGG	GIGG	ILG	After RH	GPT	GPX	Chromo No	Env Yes	Add Yes	{3, 2, 1, 2, 3, 1, 2, 2}
Retroviridae	RV Class 2	->	Lentivirus	SIVMND	Mandrillus sphinx	Deuterostomia	Transition 3	2	GIGG	GIGG	ILG	After RH	GPT	GPX	Chromo No	Env Yes	Add Yes	{3, 2, 1, 2, 3, 1, 2, 2}
Retroviridae	RV Class 2	->	Lentivirus	VMV	Ovis ovis	Deuterostomia	Transition 3	2	GIGG	GIGG	ILG	After RH	GPT	GPX	Chromo No	Env Yes	Add Yes	{3, 2, 1, 2, 3, 1, 2, 2}
Ty3/Gypsy	TG Chromovirus	FV	Maggy-clade	Dane-1	Aspergillus nidulans	Fungi	Transition 2	1	GFDG	GANG	ILG	After RH	GPY/F	GPX	Chromo Yes	Env No	Add No	{2, 1, 1, 2, 3, 2, 1, 1}
Ty3/Gypsy	TG Chromovirus	FV	Maggy-clade	Maggy	Magnaporthe grisea	Fungi	Transition 2	1	GFDG	GANG	ILG	After RH	GPY/F	GPX	Chromo Yes	Env No	Add No	{2, 1, 1, 2, 3, 2, 1, 1}
Ty3/Gypsy	TG Chromovirus	FV	marY1-clade	marY1	Tricholoma matsutake	Fungi	Transition 2	1	GFDG	GANG	ILG	After RH	GPY/F	GPX	Chromo Yes	Env No	Add No	{2, 1, 1, 2, 3, 2, 1, 1}
Ty3/Gypsy	TG Chromovirus	FV	MGLR3-clade	MGLR3	Magnaporthe grisea	Fungi	Transition 2	1	GVNG	GANG	ILG	After RH	GPY/F Lost	GPY/F Lost	Chromo Yes	Env No	Add No	{2, 1, 1, 2, 4, 2, 1, 1}
Ty3/Gypsy	TG Branch 2	->	Micropia/Mdg3	Blastopia	Drosophila melanogaster	Protostomia	Transition 3	2	GIGG	GIGG	ILG	After RH	GPY/F	GPX	Chromo No	Env No	Add No	{3, 2, 1, 2, 3, 1, 1, 1}
Ty3/Gypsy	TG Branch 2	->	Micropia/Mdg3	Mdg3	Drosophila melanogaster	Protostomia	Transition 3	2	GIGG	GIGG	ILG	After RH	GPY/F	GPX	Chromo No	Env No	Add No	{3, 2, 1, 2, 3, 1, 1, 1}
Ty3/Gypsy	TG Branch 2	->	Micropia/Mdg3	Micropia	Drosophila melanogaster	Protostomia	Transition 3	2	GIGG	GIGG	ILG	After RH	GPY/F	GPX	Chromo No	Env No	Add No	{3, 2, 1, 2, 3, 1, 1, 1}
Ty1/Copia	TC Branch 2	->	Mtanga-clade	Mtanga	Anopheles gambiae	Protostomia	Transition 3	1	LANG	GANG	LLS	After Protease	GPY/F No	GPY/F No	Chromo No	Env No	Add No	{2, 1, 3, 1, 5, 1, 1, 1}
Ty1/Copia	TC Branch 2	Sirevirus	Oryco	Araco	Arabidopsis thaliana	Archaeplastida	Transition 2	1	GDDS	GANG	LLS	After Protease	GPY/F No	GPY/F No	Chromo No	Env No	Add No	{2, 1, 3, 1, 5, 1, 1, 1}
Ty1/Copia	TC Branch 2	Sirevirus	Oryco	Oryco1-1	Oryza sativa	Archaeplastida	Transition 2	2	FGDG	GANG	LLS	After Protease	GPY/F No	GPY/F No	Chromo No	Env No	Add No	{3, 1, 3, 1, 5, 1, 1, 1}
Ty1/Copia	TC Branch 2	Sirevirus	Oryco	Oryco1-2	Oryza sativa	Archaeplastida	Transition 2	1	FGDG	GANG	LLS	After Protease	GPY/F No	GPY/F No	Chromo No	Env No	Add No	{2, 1, 3, 1, 5, 1, 1, 1}
Ty1/Copia	TC Branch 2	Sirevirus	Oryco	Poco	Populus trichocarpa	Archaeplastida	Transition 2	2	FGDG	GANG	LLS	After Protease	GPY/F No	GPY/F No	Chromo No	Env No	Add No	{3, 1, 3, 1, 5, 1, 1, 1}
Ty1/Copia	TC Branch 2	Sirevirus	Oryco	Vitico1-1	Vitis vinifera	Archaeplastida	Transition 2	1	GDDS	GANG	LLS	After Protease	GPY/F No	GPY/F No	Chromo No	Env No	Add No	{2, 1, 3, 1, 5, 1, 1, 1}
Ty1/Copia	TC Branch 2	->	Osser-clade	Osser	Volvox carteri f. nagariensis	Archaeplastida	Transition 1	1	GIGG	GIGG	LLS	After Protease	GPY/F No	GPY/F No	Chromo No	Env No	Add No	{2, 2, 3, 1, 5, 1, 1, 1}
Ty3/Gypsy	TG Branch 2	->	Osvaldo-clade	Circe	Drosophila melanogaster	Protostomia	Transition 3	2	TANG	GANG	ILG	After RH	GPY/F Lost	GPY/F Lost	Chromo No	Env No	Add No	{3, 1, 1, 2, 4, 1, 1, 1}
Ty3/Gypsy	TG Branch 2	->	Osvaldo-clade	Osvaldo	Drosophila buzzatii	Protostomia	Transition 3	2	LANG	GANG	ILG	After RH	GPY/F Lost	GPY/F Lost	Chromo No	Env Yes	Add No	{3, 1, 1, 2, 4, 1, 2, 1}
Ty3/Gypsy	TG Branch 2	->	Osvaldo-clade	Ulysses	Drosophila virilis	Protostomia	Transition 3	0	LANG	GANG	ILG	After RH	GPY/F Lost	GPY/F Lost	Chromo No	Env No	Add No	{1, 1, 1, 2, 4, 1, 1, 1}
Ty3/Gypsy	TG Branch 2	->	Osvaldo-clade	Woot	Tribolium castaneum	Protostomia	Transition 3	0	GIGG	GIGG	ILG	After RH	GPY/F	GPX	Chromo No	Env No	Add No	{1, 2, 1, 2, 3, 1, 1, 1}
Bel/Pao	BP Branch 2	->	Pao-clade	Zebel	Danio rerio	Deuterostomia	Transition 2	3	TANG	GANG	ILG	After RH	GVI	GxV/I	Chromo No	Env No	Add No	{5, 1, 1, 2, 6, 1, 1, 1}
Bel/Pao	BP Branch 2	->	Pao-clade	Cubel	Culex quinquefasciatus	Protostomia	Transition 2	3	TFGN	TIHG	ILG	After RH	GRV	GxV/I	Chromo No	Env No	Add No	{5, 5, 1, 2, 6, 1, 1, 1}
Bel/Pao	BP Branch 2	->	Pao-clade	Ninja	Drosophila simulans	Protostomia	Transition 2	3	GIGG	GIGG	ILG	After RH	GPY/F Lost	GPY/F Lost	Chromo No	Env No	Add No	{5, 2, 1, 2, 4, 1, 1, 1}
Bel/Pao	BP Branch 2	->	Pao-clade	Pao	Bombyx mori	Protostomia	Transition 2	3	PRP3 Lost	PRP3 Lost	ILG	Lost	GPY/F Lost	GPY/F Lost	Chromo No	Env No	Add No	{5, 4, 1, 5, 4, 1, 1, 1}
Bel/Pao	BP Branch 2	->	Pao-clade	Tamy	Antheraea mylitta	Protostomia	Transition 2	3	TFGN	TIHG	ILG	After RH	GEV	GxV/I	Chromo No	Env No	Add No	{5, 5, 1, 2, 6, 1, 1, 1}
Ty1/Copia	TC Branch 2	->	pCreto	Pcreto3	Phanerochaete chrysosporium	Fungi	Transition 2	1	GIGG	GIGG	ILG Lost	After Protease	GPY/F No	GPY/F No	Chromo No	Env No	Add No	{2, 2, 2, 1, 5, 1, 1, 1}
Ty1/Copia	TC Branch 2	->	pCreto	Pcreto6	Phanerochaete chrysosporium	Fungi	Transition 2	1	GIGG	GIGG	LLS	After Protease	GPY/F No	GPY/F No	Chromo No	Env No	Add No	{2, 2, 3, 1, 5, 1, 1, 1}
Caulimoviridae	CV Class 4	->	Petuvirus	PVCV	Nicotiana glutinosa	Archaeplastida	Transition 3	1	TANG	GANG	ILG	Before gag	GPY/F No	GPY/F No	Chromo No	Env No	Add Yes	{2, 1, 1, 3, 5, 1, 1, 2}
Ty3/Gypsy	TG Chromovirus	FV	Pyggy-clade	Grasshopper	Magnaporthe grisea	Fungi	Transition 2	1	TANG	GANG	ILG	After RH	GPY/F Lost	GPY/F Lost	Chromo Yes	Env No	Add No	{2, 1, 1, 2, 4, 2, 1, 1}
Ty3/Gypsy	TG Chromovirus	FV	Pyggy-clade	Pyggy	Pyrenophora graminea	Fungi	Transition 2	1	GVNG	GANG	ILG	After RH	GPY/F Lost	GPY/F Lost	Chromo Yes	Env No	Add No	{2, 1, 1, 2, 4, 2, 1, 1}
Ty3/Gypsy	TG Chromovirus	FV	Pyggy-clade	Real	Alternaria alternata	Fungi	Transition 2	1	GVNG	GANG	ILG	After RH	GPY/F Lost	GPY/F Lost	Chromo Yes	Env No	Add No	{2, 1, 1, 2, 4, 2, 1, 1}
Ty1/Copia	TC Branch 2	->	PyRE1G1-clade	PyRE1G1	Porphyra yezoensis	Archaeplastida	Transition 2	1	GATG	GANG	LLS	After Protease	GPY/F No	GPY/F No	Chromo No	Env No	Add No	{2, 1, 3, 1, 5, 1, 1, 1}
Ty3/Gypsy	TG Chromovirus	FV	Pyret-clade	Cft-1	Cladosporium fulvum	Fungi	Transition 2	1	GVNG	GANG	ILG	After RH	GPY/F	GPX	Chromo Yes	Env No	Add No	{2, 1, 1, 2, 3, 2, 1, 1}
Ty3/Gypsy	TG Chromovirus	FV	Pyret-clade	Cgret	Colletotrichum gloeosporioides	Fungi	Transition 2	1	GFDG	GANG	ILG	After RH	GPY/F	GPX	Chromo Yes	Env No	Add No	{2, 1, 1, 2, 3, 2, 1, 1}
Ty3/Gypsy	TG Chromovirus	FV	Pyret-clade	Pyret	Magnaporthe grisea	Fungi	Transition 2	1	TANG	GANG	ILG	After RH	GPY/F	GPX	Chromo Yes	Env No	Add No	{2, 1, 1, 2, 3, 2, 1, 1}
Ty3/Gypsy	TG Chromovirus	FV	Pyret-clade	Skippy	Fusarium oxyporum	Fungi	Transition 2	1	FGDG	GANG	ILG	After RH	GPY/F	GPX	Chromo Yes	Env No	Add No	{2, 1, 1, 2, 3, 2, 1, 1}
Ty3/Gypsy	TG Chromovirus	CP	Reina-clade	Gimli	Arabidopsis thaliana	Archaeplastida	Transition 2	1	LANG	GANG	ILG	After RH	GPY/F	GPX	Chromo Yes	Env No	Add No	{2, 1, 1, 2, 3, 2, 1, 1}
Ty3/Gypsy	TG Chromovirus	CP	Reina-clade	Gloin	Arabidopsis thaliana	Archaeplastida	Transition 2	1	TKLG	TIHG	ILG	After RH	GPY/F	GPX	Chromo Yes	Env No	Add No	{2, 5, 1, 2, 3, 2, 1, 1}
Ty3/Gypsy	TG Chromovirus	CP	Reina-clade	Ifg7	Pinus radiata	Archaeplastida	Transition 2	1	LANG	GANG	ILG	After RH	GPY/F	GPX	Chromo Yes	Env No	Add No	{2, 1, 1, 2, 3, 2, 1, 1}
Ty3/Gypsy	TG Chromovirus	CP	Reina-clade	Reina	Zea mays	Archaeplastida	Transition 2	1	LANG	GANG	ILG	After RH	GPY/F	GPX	Chromo Yes	Env No	Add No	{2, 1, 1, 2, 3, 2, 1, 1}
Ty3/Gypsy	TG Chromovirus	CP	REM-clade	REM1	Chlamydomonas reinhardtii	Archaeplastida	Transition 1	1	NNSG	GANG	ILG Lost	Before gag, reverse and truncated	GPY/F	GPX	Chromo Yes	Env No	Add No	{2, 1, 2, 4, 3, 2, 1, 1}
Ty1/Copia	TC Branch 2	->	Retrofit-clade	Hopscotch	Oryza sativa	Archaeplastida	Transition 2	1	TITG	TIHG	LLS	After Protease	GPY/F No	GPY/F No	Chromo No	Env No	Add No	{2, 5, 3, 1, 5, 1, 1, 1}
Ty1/Copia	TC Branch 2	->	Retrofit-clade	Koala	Oryza australiensis	Archaeplastida	Transition 2	1	LANG	GANG	LLS	After Protease	GPY/F No	GPY/F No	Chromo No	Env No	Add No	{2, 1, 3, 1, 5, 1, 1, 1}
Ty1/Copia	TC Branch 2	->	Retrofit-clade	Melmoth	Arabidopsis thaliana	Archaeplastida	Transition 2	1	TITG	TIHG	LLS	After Protease	GPY/F No	GPY/F No	Chromo No	Env No	Add No	{2, 5, 3, 1, 5, 1, 1, 1}
Ty1/Copia	TC Branch 2	->	Retrofit-clade	Retrofit	Oryza longistaminata	Archaeplastida	Transition 2	1	TITG	TIHG	LLS	After Protease	GPY/F No	GPY/F No	Chromo No	Env No	Add No	{2, 5, 3, 1, 5, 1, 1, 1}
Ty1/Copia	TC Branch 2	->	Retrofit-clade	Vitico1-2	Vitis vinifera	Archaeplastida	Transition 2	0	NNSG	GANG	LLS	After Protease	GPY/F No	GPY/F No	Chromo No	Env No	Add No	{1, 1, 3, 1, 5, 1, 1, 1}
Bel/Pao	BP Branch 2	->	Sinbad-clade	Kobel	Saccoglossus kowalevskii	Deuterostomia	Transition 2	3	TANG	GANG	ILG	After RH	GVI	GxV/I	Chromo No	Env No	Add No	{5, 1, 1, 2, 6, 1, 1, 1}
Bel/Pao	BP Branch 2	->	Sinbad-clade	Saci-6	Schistosoma mansoni	Protostomia	Transition 2	3	TANG	GANG	ILG	After RH	GVI	GxV/I	Chromo No	Env No	Add No	{5, 1, 1, 2, 6, 1, 1, 1}
Bel/Pao	BP Branch 2	->	Sinbad-clade	Sinbad	Schistosoma mansoni	Protostomia	Transition 2	3	TANG	GANG	ILG	After RH	GPY/F Lost	GPY/F Lost	Chromo No	Env No	Add No	{5, 1, 1, 2, 4, 1, 1, 1}
Ty1/Copia	TC Branch 2	Sirevirus	Sire	Endovir1-1	Arabidopsis thaliana	Archaeplastida	Transition 2	3L	GIGG	GIGG	LLS	After Protease	GPY/F No	GPY/F No	Chromo No	Env Yes	Add No	{6, 2, 3, 1, 5, 1, 2, 1}
Ty1/Copia	TC Branch 2	Sirevirus	Sire	Opie-2	Oryza sativa (japonica cultivar-group)	Archaeplastida	Transition 2	2L	GDDS	GANG	LLS	After Protease	GPY/F No	GPY/F No	Chromo No	Env Yes	Add No	{4, 1, 3, 1, 5, 1, 2, 1}
Ty1/Copia	TC Branch 2	Sirevirus	Sire	SIRE1-4	Glycine max	Archaeplastida	Transition 2	2L	FGDG	GANG	LLS	After Protease	GPY/F No	GPY/F No	Chromo No	Env Yes	Add No	{4, 1, 3, 1, 5, 1, 2, 1}
Ty1/Copia	TC Branch 2	Sirevirus	Sire	ToRTL1	Lycopersicon esculentum	Archaeplastida	Transition 2	2L	FGDG	GANG	LLS	After Protease	GPY/F No	GPY/F No	Chromo No	Env Yes	Add No	{4, 1, 3, 1, 5, 1, 2, 1}
Ty1/Copia	TC Branch 2	Sirevirus	Sire	TSI-9	Setaria italica	Archaeplastida	Transition 2	3L	GDDS	GANG	LLS	After Protease	GPY/F No	GPY/F No	Chromo No	Env No	Add No	{6, 1, 3, 1, 5, 1, 1, 1}
Ty3/Gypsy	TG Chromovirus	->	Skipper-clade	Skipper	Dictyostelium discoideum	Amoebozoa	Transition 1	1	PRP3 Lost	PRP3 Lost	ILG Lost	After RH	GPY/F	GPX	Chromo Yes	Env No	Add No	{2, 4, 2, 2, 3, 2, 1, 1}
Caulimoviridae	CV Class 1	->	Soymovirus	BRRV	Plantae	Archaeplastida	Transition 3	1	LANG	GANG	ILG	Lost	GPY/F No	GPY/F No	Chromo No	Env No	Add Yes	{2, 1, 1, 5, 5, 1, 1, 2}
Caulimoviridae	CV Class 1	->	Soymovirus	CmYLCV	Plantae	Archaeplastida	Transition 3	1	LANG	GANG	ILG	Lost	GPY/F No	GPY/F No	Chromo No	Env No	Add Yes	{2, 1, 1, 5, 5, 1, 1, 2}
Caulimoviridae	CV Class 1	->	Soymovirus	PCSV	Arachis hypogea	Archaeplastida	Transition 3	1	LANG	GANG	ILG	Lost	GPY/F No	GPY/F No	Chromo No	Env No	Add Yes	{2, 1, 1, 5, 5, 1, 1, 2}
Caulimoviridae	CV Class 1	->	Soymovirus	SbCMV	Plantae	Archaeplastida	Transition 3	1	LANG	GANG	ILG	Lost	GPY/F No	GPY/F No	Chromo No	Env No	Add Yes	{2, 1, 1, 5, 5, 1, 1, 2}
Retroviridae	RV Class 3	->	Spumaretrovirus	BFV	Bos taurus	Deuterostomia	Transition 2	0	TIHG	TIHG	PWL	After RH	KPT	KP/LT	Chromo No	Env Yes	Add Yes	{1, 5, 4, 2, 7, 1, 2, 2}
Retroviridae	RV Class 3	->	Spumaretrovirus	DrFV-1	Danio rerio	Deuterostomia	Transition 2	0	TIHG	TIHG	PWL	After RH	KPT	KP/LT	Chromo No	Env No	Add Yes	{1, 5, 4, 2, 7, 1, 1, 2}
Retroviridae	RV Class 3	->	Spumaretrovirus	EFV	Equine foamy virus	Deuterostomia	Transition 2	0	TIHG	TIHG	PWL	After RH	KPT	KP/LT	Chromo No	Env Yes	Add Yes	{1, 5, 4, 2, 7, 1, 2, 2}
Retroviridae	RV Class 3	->	Spumaretrovirus	FFV	Feline foamy virus	Deuterostomia	Transition 2	0	TIHG	TIHG	PWL	After RH	KPT	KP/LT	Chromo No	Env Yes	Add Yes	{1, 5, 4, 2, 7, 1, 2, 2}
Retroviridae	RV Class 3	->	Spumaretrovirus	HFV	Homo sapiens	Deuterostomia	Transition 2	0	TIHG	TIHG	PWL	After RH	KPT	KP/LT	Chromo No	Env Yes	Add Yes	{1, 5, 4, 2, 7, 1, 2, 2}
Retroviridae	RV Class 3	->	Spumaretrovirus	SFV-1	Primates sp.	Deuterostomia	Transition 2	0	TIHG	TIHG	PWL	After RH	KPT	KP/LT	Chromo No	Env Yes	Add Yes	{1, 5, 4, 2, 7, 1, 2, 2}
Bel/Pao	BP Branch 3	->	Suzu-clade	Gabel	Gasterosteus aculeatus	Deuterostomia	Transition 2	3	GIGG	GIGG	ILG Lost	After RH	GEV	GxV/I	Chromo No	Env No	Add No	{5, 2, 2, 2, 6, 1, 1, 1}
Bel/Pao	BP Branch 3	->	Suzu-clade	Purbel	Strongylocentrotus purpuratus	Deuterostomia	Transition 2	3	TKLG	TIHG	ILG	After RH	GRV	GxV/I	Chromo No	Env No	Add No	{5, 5, 1, 2, 6, 1, 1, 1}
Bel/Pao	BP Branch 3	->	Suzu-clade	Suzu	Takifugu rubripes	Deuterostomia	Transition 2	3	GIGG	GIGG	LLS	After RH	GRV	GxV/I	Chromo No	Env No	Add No	{5, 2, 3, 2, 6, 1, 1, 1}
Bel/Pao	BP Branch 1	->	Tas-clade	Hydra3-1	Hydra magnipapillata	Cnidaria	Transition 2	3	TFGN	TIHG	ILG	After RH	GRV	GxV/I	Chromo No	Env No	Add No	{5, 5, 1, 2, 6, 1, 1, 1}
Bel/Pao	BP Branch 1	->	Tas-clade	Cer10-1	Caenorhabditis elegans	Protostomia	Transition 2	3	TFGN	TIHG	ILG	After RH	GVI	GxV/I	Chromo No	Env No	Add No	{5, 5, 1, 2, 6, 1, 1, 1}
Bel/Pao	BP Branch 1	->	Tas-clade	Cer7	Caenorhabditis elegans	Protostomia	Transition 2	3	TFGN	TIHG	ILG	After RH	GRV	GxV/I	Chromo No	Env Yes	Add No	{5, 5, 1, 2, 6, 1, 2, 1}
Bel/Pao	BP Branch 1	->	Tas-clade	Mabel	Brugia malayi	Protostomia	Transition 2	3	TFGN	TIHG	ILG	After RH	GRV	GxV/I	Chromo No	Env No	Add No	{5, 5, 1, 2, 6, 1, 1, 1}
Bel/Pao	BP Branch 1	->	Tas-clade	Spirobel	Trichinella spiralis	Protostomia	Transition 2	3	TFGN	TIHG	ILG	After RH	GRV	GxV/I	Chromo No	Env No	Add No	{5, 5, 1, 2, 6, 1, 1, 1}
Bel/Pao	BP Branch 1	->	Tas-clade	Tas	Ascaris lumbricoides	Protostomia	Transition 2	3	TFGN	TIHG	ILG	After RH	GPY/F Lost	GPY/F Lost	Chromo No	Env Yes	Add No	{5, 5, 1, 2, 4, 1, 2, 1}
Ty3/Gypsy	TG Branch 2	Athila/Tat	Tat-clade	B1147A04.5	Oryza sativa	Archaeplastida	Transition 3	1	TPGG	GIGG	ILG	After RH	GPY/F	GPX	Chromo No	Env No	Add No	{2, 2, 1, 2, 3, 1, 1, 1}
Ty3/Gypsy	TG Branch 2	Athila/Tat	Tat-clade	Cinful-1	Zea mays	Archaeplastida	Transition 3	0	GIGG	GIGG	ILG	After RH	GPY/F	GPX	Chromo No	Env No	Add No	{1, 2, 1, 2, 3, 1, 1, 1}
Ty3/Gypsy	TG Branch 2	Athila/Tat	Tat-clade	Grande1-4	Zea diploperennis	Archaeplastida	Transition 3	1	GIGG	GIGG	ILG	After RH	GPY/F	GPX	Chromo No	Env No	Add Yes	{2, 2, 1, 2, 3, 1, 1, 2}
Ty3/Gypsy	TG Branch 2	Athila/Tat	Tat-clade	Ogre	Pisum sativum	Archaeplastida	Transition 3	1	GFDG	GANG	ILG	After RH	GPY/F	GPX	Chromo No	Env No	Add No	{2, 1, 1, 2, 3, 1, 1, 1}
Ty3/Gypsy	TG Branch 2	Athila/Tat	Tat-clade	RetroSor1	Sorghum bicolor	Archaeplastida	Transition 3	1	GIGG	GIGG	ILG	After RH	GPY/F	GPX	Chromo No	Env No	Add No	{2, 2, 1, 2, 3, 1, 1, 1}
Ty3/Gypsy	TG Branch 2	Athila/Tat	Tat-clade	RIRE2	Oryza sativa	Archaeplastida	Transition 3	1	GIGG	GIGG	ILG	After RH	GPY/F	GPX	Chromo No	Env No	Add Yes	{2, 2, 1, 2, 3, 1, 1, 2}
Ty3/Gypsy	TG Branch 2	Athila/Tat	Tat-clade	Tat4-1	Arabidopsis thaliana	Archaeplastida	Transition 3	1	GFDG	GANG	ILG	After RH	GPY/F	GPX	Chromo No	Env No	Add No	{2, 1, 1, 2, 3, 1, 1, 1}
Ty3/Gypsy	TG Branch 2	Athila/Tat	Tat-clade	Tft2	Arabidopsis thaliana	Archaeplastida	Transition 3	1	PRP3 Lost	PRP3 Lost	ILG	After RH	GPY/F	GPX	Chromo No	Env No	Add No	{2, 4, 1, 2, 3, 1, 1, 1}
Ty3/Gypsy	TG Chromovirus	->	TF1-2	TF1	Schizosaccharomyces pombe	Fungi	Transition 2	0	GIGG	GIGG	LLS	After RH	GPY/F	GPX	Chromo No	Env No	Add No	{1, 2, 3, 2, 3, 1, 1, 1}
Ty3/Gypsy	TG Chromovirus	->	TF1-2	TF2	Schizosaccharomyces pombe	Fungi	Transition 2	0	GIGG	GIGG	LLS	After RH	GPY/F	GPX	Chromo No	Env No	Add No	{1, 2, 3, 2, 3, 1, 1, 1}
Ty3/Gypsy	TG Branch 2	->	Tor1-clade	Tor1	Oikopleura dioica	Deuterostomia	Transition 2	1	VAKG	GANG	ILG	After RH	GGW	GGW	Chromo No	Env No	Add No	{2, 1, 1, 2, 2, 1, 1, 1}
Ty3/Gypsy	TG Branch 2	->	Tor2-clade	Tor2	Oikopleura dioica	Deuterostomia	Transition 2	1	TANG	GANG	ILG	After RH	GPY/F	GPX	Chromo No	Env No	Add No	{2, 1, 1, 2, 3, 1, 1, 1}
Ty3/Gypsy	TG Branch 2	->	Tor4-clade	Tor4a	Oikopleura dioica	Deuterostomia	Transition 2	2	GIGG	GIGG	ILG	After RH	GPY/F	GPX	Chromo No	Env No	Add No	{3, 2, 1, 2, 3, 1, 1, 1}
Ty1/Copia	TC Branch 2	->	Tork-clade	Batata	Ipomoea batatas	Archaeplastida	Transition 2	1	GDDS	GANG	LLS	After Protease	GPY/F No	GPY/F No	Chromo No	Env No	Add No	{2, 1, 3, 1, 5, 1, 1, 1}
Ty1/Copia	TC Branch 2	->	Tork-clade	Fourf	Zea mays	Archaeplastida	Transition 2	1	GDDS	GANG	LLS	After Protease	GPY/F No	GPY/F No	Chromo No	Env No	Add No	{2, 1, 3, 1, 5, 1, 1, 1}
Ty1/Copia	TC Branch 2	->	Tork-clade	RTvr2	Vigna radiata	Archaeplastida	Transition 2	1	GDDS	GANG	LLS	After Protease	GPY/F No	GPY/F No	Chromo No	Env No	Add No	{2, 1, 3, 1, 5, 1, 1, 1}
Ty1/Copia	TC Branch 2	->	Tork-clade	Sto-4	Zea mays	Archaeplastida	Transition 2	1	LANG	GANG	LLS	After Protease	GPY/F No	GPY/F No	Chromo No	Env No	Add No	{2, 1, 3, 1, 5, 1, 1, 1}
Ty1/Copia	TC Branch 2	->	Tork-clade	Tnt-1	Nicotiana tabacum	Archaeplastida	Transition 2	1	NNSG	GANG	LLS	After Protease	GPY/F No	GPY/F No	Chromo No	Env No	Add No	{2, 1, 3, 1, 5, 1, 1, 1}
Ty1/Copia	TC Branch 2	->	Tork-clade	Tork4	Solanum lycopersicum	Archaeplastida	Transition 2	1	LANG	GANG	LLS	After Protease	GPY/F No	GPY/F No	Chromo No	Env No	Add No	{2, 1, 3, 1, 5, 1, 1, 1}
Ty1/Copia	TC Branch 2	->	Tork-clade	Tto1	Nicotiana tabacum	Archaeplastida	Transition 2	1	NANI	GANG	LLS	After Protease	GPY/F No	GPY/F No	Chromo No	Env No	Add No	{2, 1, 3, 1, 5, 1, 1, 1}
Ty1/Copia	TC Branch 2	->	Tork-clade	V12	Vitis vinifera	Archaeplastida	Transition 2	1	GDDS	GANG	LLS	After Protease	GPY/F No	GPY/F No	Chromo No	Env No	Add No	{2, 1, 3, 1, 5, 1, 1, 1}
Ty1/Copia	TC Branch 2	->	Tricopia-clade	Tricopia	Tribolium castaneum	Protostomia	Transition 3	1	LANG	GANG	LLS	After Protease	GPY/F No	GPY/F No	Chromo No	Env No	Add No	{2, 1, 3, 1, 5, 1, 1, 1}
Ty3/Gypsy	TG Chromovirus	->	Tse3-clade	Tse3	Saccharomyces exiguus	Fungi	Transition 2	1	GIGG	GIGG	ILG	After RH	GPY/F	GPX	Chromo No	Env No	Add No	{2, 2, 1, 2, 3, 1, 1, 1}
Caulimoviridae	CV Class 2	->	Tungrovirus	RTBV	Oryza L.	Archaeplastida	Transition 3	3L	GFDG	GANG	ILG	Lost	GPY/F No	GPY/F No	Chromo No	Env No	Add Yes	{6, 1, 1, 5, 5, 1, 1, 2}
Ty1/Copia	TC Branch 1	->	Ty (Pseudovirus)	pCal	Candida albicans	Fungi	Transition 2	0	NAIG	GANG	LLS	After Protease	GPY/F No	GPY/F No	Chromo No	Env No	Add No	{1, 1, 3, 1, 5, 1, 1, 1}
Ty1/Copia	TC Branch 1	->	Ty (Pseudovirus)	Tdh2	Debaryomyces hansenii	Fungi	Transition 2	0	TIHG	TIHG	LLS	After Protease	GPY/F No	GPY/F No	Chromo No	Env No	Add No	{1, 5, 3, 1, 5, 1, 1, 1}
Ty1/Copia	TC Branch 1	->	Ty (Pseudovirus)	Tkm1	Kluyveromyces marxianus	Fungi	Transition 2	0	FGDG	GANG	LLS	After Protease	GPY/F No	GPY/F No	Chromo No	Env No	Add No	{1, 1, 3, 1, 5, 1, 1, 1}
Ty1/Copia	TC Branch 1	->	Ty (Pseudovirus)	Tse1	Kazachstania exigua	Fungi	Transition 2	0	NAIG	GANG	LLS	After Protease	GPY/F No	GPY/F No	Chromo No	Env No	Add No	{1, 1, 3, 1, 5, 1, 1, 1}
Ty1/Copia	TC Branch 1	->	Ty (Pseudovirus)	Ty1B	Saccharomyces cerevisiae	Fungi	Transition 2	0	NAIG	GANG	LLS	After Protease	GPY/F No	GPY/F No	Chromo No	Env No	Add No	{1, 1, 3, 1, 5, 1, 1, 1}
Ty1/Copia	TC Branch 1	->	Ty (Pseudovirus)	Ty2	Saccharomyces cerevisiae	Fungi	Transition 2	0	NAIG	GANG	LLS	After Protease	GPY/F No	GPY/F No	Chromo No	Env No	Add No	{1, 1, 3, 1, 5, 1, 1, 1}
Ty1/Copia	TC Branch 1	->	Ty (Pseudovirus)	Ty4	Saccharomyces cerevisiae	Fungi	Transition 2	1	GIGG	GIGG	LLS	After Protease	GPY/F No	GPY/F No	Chromo No	Env No	Add No	{2, 2, 3, 1, 5, 1, 1, 1}
Ty3/Gypsy	TG Chromovirus	->	Ty3-clade	Ty3-1	Saccharomyces cerevisiae	Fungi	Transition 2	1	PRP3 Lost	PRP3 Lost	ILG	After RH	GPY/F	GPX	Chromo No	Env No	Add No	{2, 4, 1, 2, 3, 1, 1, 1}
Retroviridae	RV Class 1	->	Unclassified	SnRV	Snakehead retrovirus	Deuterostomia	Transition 2	1	GIGG	GIGG	ILG	After RH	GPY/F	GPX	Chromo No	Env Yes	Add Yes	{2, 2, 1, 2, 3, 1, 2, 2}
Ty3/Gypsy	TG Chromovirus	FV	V-clade	Amn-ichi	Anolis carolensis	Deuterostomia	Transition 2	1	GVNG	GANG	ILG	After RH	GPY/F	GPX	Chromo Yes	Env No	Add No	{2, 1, 1, 2, 3, 2, 1, 1}
Ty3/Gypsy	TG Chromovirus	FV	V-clade	Amn-ni	Danio rerio	Deuterostomia	Transition 2	1	GVNG	GANG	ILG	After RH	GPY/F	GPX	Chromo Yes	Env No	Add No	{2, 1, 1, 2, 3, 2, 1, 1}
Ty3/Gypsy	TG Chromovirus	FV	V-clade	Amn-san	Xenopus (Silurana) tropicalis	Deuterostomia	Transition 2	1	GVNG	GANG	ILG	After RH	GPY/F	GPX	Chromo Yes	Env No	Add No	{2, 1, 1, 2, 3, 2, 1, 1}
Ty3/Gypsy	TG Chromovirus	FV	V-clade	Sushi-ichi	Takifugu rubripes	Deuterostomia	Transition 2	1	GVNG	GANG	ILG	After RH	GPY/F	GPX	Chromo Yes	Env No	Add No	{2, 1, 1, 2, 3, 2, 1, 1}
Guide file. Presented through 19 columns (from A to S) and 269 rows. There are 268 rows in the file, one for each retroelement used plus the header. Columns A to E summarize phylogenetic information, including sequence names (column E “Species”). Abbreviations used in these columns BP Branch 1 = Bel/Pao Branch 1 BP Branch 2 = Bel/Pao Branch 2 BP Branch 3 = Bel/Pao Branch 3 TC Branch 1 = Ty1/Copia…
Columns F to H provide information of the distinct LTR retroelement hosts and their taxonomy. We used them as extrinsic markers to resolve diverse LTR retroelements communities according to a common host distribution at the phyla level (column G). Host distributions were divided into three major biological transitions according to age of the distinct LTR retroelement hosts in the history of eukar…
Columns I to S summarize the distinct intrinsic markers used and their states. Note that both the “PR pattern 3” and the GPY/F module present two columns (one of them colored in green). Colored columns summarize all motifs found in each marker, non-colored columns present a classification of these into four and five consensus variants, respectively (plus the absence or loss of the motifs, which w…
where “m1” is the CCHC array, “m2” the PR pattern 3 consensus, “m3” the PR ILG motif; “m4” the INT position, “m5” the GPY/F consensus, “m6” the chromodomain, m7 the env; and m8 the additional or accessory genes. The distinct states of each marker of the ith retroelement are summarized in the table below.
MC [ CCHC array, PR P3 consensus, PR ILG, Integrase position, GPY/F module, Chromodomain, Env, Add Genes ] and their states
CCHC array	PR P3 consensus	PR ILG	Integrase position	GPY/F	Chromodomain	Env	Add. Genes
1 = 0	1 = GANG	1 = ILG	1 = After Protease	1 = GDY/F	1 = Chromo No	1 = Env No	1 = Add No
2 = 1	2 = GIGG	2 = ILG Lost	2 = After RH	2 = GGW	2 = Chromo Yes	2 = Env Yes	2 = Add Yes
3 = 2	3 = LPIV	3 = LLS	3 = Before gag	3 = GPx
4 = 2L	4 = PRP3 Lost	4 = PWL	4 = Before gag, reverse and truncated	4 = GPY/F Lost
5 = 3	5 = TIHG		5 = Lost	5 = GPY/F no
6 = 3L				6 = GxV/I
				7 = KP/LT
As an example of MC see for instance a LTR retroelement having gags with no CCHC, PRs with a pattern 3 GIGG type and ILG motif, Integrase after RH; no GPY/F motif, no chromodomain, no env and no additional genes. According to the numeration of these states the MC for such an element is: MCexample (1, 2, 1, 2, 5, 1, 1, 1)

## Sheet: AF3B
Modeling bipartite graphs between host distributions and PAMs. Each network has two different types of nodes. Black circles correspond to host communities distributions and white circles correspond to PAMs as follows; A) CCHC array; B) PR pattern 3; C) GPY/F motif. These models assume the following:
			1. PAMs define a type of node and there are as many nodes of this type as states per PAM 2. LTR retroelement communities define another type of node and there are as many nodes of this type as host distributions 3. As edges, we used the 268 retroelement taxa studied, which constituted links between the two different types of nodes (markers and communities)
Figure A shows a network between distributions and number of CCHC arrays at gag. Based on PAM-like nodes (white circles), the most successful state is one CCHC array, as it predominates in all host distributions. Following is zero and two arrays, which are both represented in five host distributions, etc. Based on host distribution nodes (black circles), the single CCHC array is observed to be th…
On a similar criterion, Figure B shows the network between distributions and PR pattern 3 variants. This model shows how the GANG-like PRs are in general the most successful PR variant followed by GIGG and TIHG PRs. GANG PRs probably defines an ancestral state from which the remainder have probably evolved, as they are widely distributed among not only LTR retroelements but also in distinct host-…
Figure C shows the network between host distributions and GPY/F motifs. In this analysis the most successful states are 1) the GPx variant that collect the canonical GPY/F motif and all its derived GPx states; 2) the absence of GPY/F module. These two predominate in archaeplastids and fungi. In turn, a higher diversity of variants is observed in chromalveolates, protostomes, cnidarians, and deute…

## Sheet: AF3C
Bipartite graph models between retroelement phylogeny and PAMs. Each network is a bipartite multigraph with two different types of nodes. Black circles correspond to LTR retroelement branches or classes shown in Figures 1 and 2 and white circles correspond to PAMs as follows; A) CCHC array; B) PR pattern 3; C) GPY/F motif. Under this type model, we assumed:
			1. PAMs define a type of node and there are as many nodes of this type as states per PAM 2. The phylogenetic patterns of LTR retroelements define another type of node and there are as many nodes of this type as LTR retroelement branches and classes 3. As edges, we used the 72 lineages summarized in Figures 1 and 2 (dot-lines relate unlinked network components)
Figure A shows the network between branches-classes and CCHC array. The most distributed state is one CCHC array followed by two CCHC arrays. Particularly, in the Ty3/Gypsy family, we observe that chromoviral gags usually display one CCHC array. This is frequent in Ty3/Gypsy Branch 2 but does not prevail over the states such as two and zero arrays, which are rarely found in chromoviruses but more…
Figure B illustrates the network between branches-classes and PR pattern 3. Here, the most successful states are the GANG and GIGG variants followed by the TIHG variant. Concretely, within the Ty3/Gypsy family, the branch of chromoviruses predominantly code for GANG PRs. This state predominates in Branch 2 but other states, such as those based on GIGG and TIHG PRs, show similar frequency to that …
Figure C shows the network between branches-classes and the GPY/F PAM. Here, the absence of the GPY/F module in Ty1/Copia INTs and the lack of INT in caulimoviruses split the network into two connected components (joined by dot lines). One component represents the relationships between LTR retroelement branches-classes with no GPY/F module, the other one represents those based on branches classes…
The GxV/I variant relates the Bel/Pao and Ty3/Gypsy families, as diverse INTs coded by Mag clade, a lineage of the Ty3/Gypsy Branch 2 are also carriers of this state.

## Sheet: AF3D
MCs	Lineages displaying or sharing MCs
{6, 2, 3, 1, 5, 1, 2, 1}	Sire
{6, 1, 3, 1, 5, 1, 1, 1}	Sire
{6, 2, 1, 5, 5, 1, 1, 2}	Badnavirus
{6, 1, 1, 5, 5, 1, 1, 2}	Badnavirus	Tungrovirus
{5, 5, 1, 2, 6, 1, 2, 1}	Tas-clade	Bel-clade
{5, 5, 1, 2, 6, 1, 1, 1}	Bel-clade	Tas-clade	Pao-clade	Suzu-clade
{5, 5, 1, 2, 4, 1, 2, 1}	Tas-clade
{5, 4, 1, 5, 4, 1, 1, 1}	Pao-clade
{5, 2, 3, 2, 6, 1, 1, 1}	Suzu-clade
{5, 2, 2, 2, 6, 1, 1, 1}	Suzu-clade
{5, 2, 1, 2, 4, 1, 1, 1}	Pao-clade
{5, 2, 1, 2, 3, 2, 1, 1}	Del-clade
{5, 1, 1, 2, 6, 1, 1, 1}	Sinbad-clade	Pao-clade
{5, 1, 1, 2, 4, 1, 1, 1}	Sinbad-clade
{5, 1, 1, 2, 3, 1, 1, 1}	Cer1-clade
{4, 1, 3, 1, 5, 1, 2, 1}	Sire
{3, 5, 1, 2, 6, 1, 1, 1}	A-clade
{3, 5, 1, 1, 3, 1, 1, 1}	Gmr1-clade
{3, 4, 3, 1, 5, 1, 1, 1}	CoDi-D
{3, 2, 3, 1, 5, 1, 1, 1}	CoDi-D
{3, 2, 1, 2, 4, 1, 2, 2}	Lentivirus	Betaretrovirus
{3, 2, 1, 2, 3, 2, 1, 1}	Del-clade
{3, 2, 1, 2, 3, 1, 2, 2}	Deltaretrovirus	Lentivirus	Betaretrovirus
{3, 2, 1, 2, 3, 1, 1, 1}	Micropia/Mdg3	Tor4-clade
{3, 2, 1, 2, 2, 1, 2, 2}	Alpharetrovirus
{3, 1, 3, 1, 5, 1, 1, 1}	CoDi-D	Hydra	Oryco
{3, 1, 1, 2, 6, 1, 1, 1}	B-clade	A-clade	C-clade
{3, 1, 1, 2, 4, 1, 2, 1}	Osvaldo-clade
{3, 1, 1, 2, 4, 1, 1, 1}	Cigr-1-clade	Osvaldo-clade
{3, 1, 1, 2, 3, 1, 2, 2}	Lentivirus	Epsilonretrovirus
{2, 5, 3, 1, 5, 1, 1, 1}	Retrofit-clade
{2, 5, 1, 2, 3, 2, 1, 1}	Reina-clade
{2, 4, 2, 2, 3, 2, 1, 1}	Skipper-clade
{2, 4, 1, 2, 3, 1, 1, 1}	Tat-clade	Ty3-clade
{2, 2, 3, 1, 5, 1, 1, 1}	CoDi-C	Osser-clade	pCreto	Ty (Pseudovirus)
{2, 2, 2, 1, 5, 1, 1, 1}	pCreto
{2, 2, 1, 2, 3, 2, 1, 1}	Del-clade
{2, 2, 1, 2, 3, 1, 2, 2}	SnRV	Betaretrovirus
{2, 2, 1, 2, 3, 1, 1, 2}	Tat-clade
{2, 2, 1, 2, 3, 1, 1, 1}	Tat-clade	Tse3-clade
{2, 2, 1, 2, 1, 1, 1, 1}	Cer2-3
{2, 1, 3, 1, 5, 1, 1, 1}	1731-clade	Oryco	Tork-clade	GalEA-clade	CoDi-B	CoDi-C	Copia (hemivirus)	Humnum-clade	Retrofit-clade	Mtanga-clade	PyRE1G1-clade	Tricopia-clade
{2, 1, 2, 4, 3, 2, 1, 1}	REM-clade
{2, 1, 1, 5, 5, 1, 1, 2}	Soymovirus	Caulimovirus	Cavemovirus
{2, 1, 1, 3, 5, 1, 1, 2}	Petuvirus
{2, 1, 1, 2, 6, 1, 1, 1}	B-clade
{2, 1, 1, 2, 4, 2, 1, 1}	Pyggy-clade	MGLR3-clade
{2, 1, 1, 2, 4, 1, 2, 1}	Gammaretrovirus	Epsilonretrovirus
{2, 1, 1, 2, 4, 1, 1, 1}	CRM-clade
{2, 1, 1, 2, 3, 2, 1, 1}	V-clade	Pyret-clade	Maggy-clade	Galadriel-clade	Reina-clade	G-Rhodo-clade	marY1-clade
{2, 1, 1, 2, 3, 1, 2, 2}	Epsilonretrovirus
{2, 1, 1, 2, 3, 1, 2, 1}	Epsilonretrovirus	Gammaretrovirus	Athila-clade
{2, 1, 1, 2, 3, 1, 1, 1}	CRM-clade	CsRN1-clade	Athila-clade	Tat-clade	Tor2-clade
{2, 1, 1, 2, 2, 1, 1, 1}	Tor1-clade
{1, 5, 4, 2, 7, 1, 2, 2}	Spumaretrovirus
{1, 5, 4, 2, 7, 1, 1, 2}	Spumaretrovirus
{1, 5, 3, 1, 5, 1, 1, 1}	Ty (Pseudovirus)
{1, 5, 1, 2, 7, 1, 2, 1}	Gypsy-clade
{1, 5, 1, 2, 7, 1, 1, 1}	Gypsy-clade
{1, 5, 1, 2, 4, 1, 2, 1}	17.6-clade
{1, 5, 1, 1, 3, 1, 1, 1}	Gmr1-clade
{1, 4, 2, 1, 5, 2, 1, 1}	CoDi-A
{1, 3, 3, 1, 5, 2, 1, 1}	CoDi-A
{1, 3, 2, 1, 5, 2, 1, 1}	CoDi-A
{1, 2, 3, 2, 3, 1, 1, 1}	TF1-2
{1, 2, 1, 2, 7, 1, 2, 1}	Gypsy-clade
{1, 2, 1, 2, 7, 1, 1, 1}	Gypsy-clade
{1, 2, 1, 2, 3, 1, 1, 1}	412/Mdg1	Tat-clade	Osvaldo-clade
{1, 2, 1, 2, 2, 1, 1, 2}	ERV-L
{1, 1, 3, 1, 5, 1, 1, 1}	Ty (Pseudovirus)	Retrofit-clade
{1, 1, 2, 2, 3, 2, 1, 1}	Galadriel-clade
{1, 1, 2, 1, 5, 2, 1, 1}	CoDi-A
{1, 1, 1, 2, 7, 1, 2, 1}	17.6-clade
{1, 1, 1, 2, 4, 1, 2, 1}	Gypsy-clade	17.6-clade
{1, 1, 1, 2, 4, 1, 1, 1}	Osvaldo-clade
{1, 1, 1, 2, 3, 1, 2, 1}	Athila-clade
MC [ CCHC array, PR P3 consensus, PR ILG, Integrase position, GPY/F module, Chromodomain, Env, Add Genes ] and their states
CCHC array	PR P3 consensus	PR ILG	Integrase position	GPY/F	Chromodomain	Env	Add. Genes
1 = 0	1 = GANG	1 = ILG	1 = After Protease	1 = GDY/F	1 = Chromo No	1 = Env No	1 = Add No
2 = 1	2 = GIGG	2 = ILG Lost	2 = After RH	2 = GGW	2 = Chromo Yes	2 = Env Yes	2 = Add Yes
3 = 2	3 = LPIV	3 = LLS	3 = Before gag	3 = GPx
4 = 2L	4 = PRP3 Lost	4 = PWL	4 = Before gag, reverse and truncated	4 = GPY/F Lost
5 = 3	5 = TIHG		5 = Lost	5 = GPY/F no
6 = 3L				6 = GxV/I
				7 = KP/LT

## Sheet: AF3E
								Components of phenotypic neighbors. In previous sections we showed that, by separate, the distinct markers are usually lineage specific but redundant among families (see, for instance, the sections AF3B and AF3C of this Excel workbook). However, when markers are collected in combinations (MCs) the redundancy among families is reduced to a few examples allowing the creation of connected components…
Network model of phenotypic neighbors and degree distribution. A) Connected components from the previous figure were joined into a single network by assuming virtual intermediate combinations. These represent phenotypes associated to lineages not yet characterized, extinguished forms, or just the number of steps needed to relate MCs of distinct circuits distanced by two or three changes. Links am…
Emergence of hierarchy in the neighbors network and clustering coefficient. A) By adding as many links between nodes as lineages display or share a particular MC (see sheet AF3D of this Excel workbook), we observe the emergence of clustering mainly due to the phylogenetic hierarchy of the LTR retroelement system but also by phenotypic convergences (note that there are as many links as LTR retroel…
