# Supplementary material for: Network dynamics of eukaryotic LTR retroelements beyond phylogenetic trees
Source: Biol Direct. 2009 Nov 2;4:41. doi: 10.1186/1745-6150-4-41 (PMC2774666; doi:10.1186/1745-6150-4-41)
Supplement: Additional file 4 — Building multigraphs. Zip-file containing all notebooks (Mathematica files) needed to visualize or reproduce graphs shown in this study. This is presented as a mini-web site containing three folders and two HTML files. Opening the HTML file called "Index.html" and following the steps summarized therein users can reproduce the analyses using Mathematica 7.0 or simply visualize them using the freely available Mathematica Player. [file 1745-6150-4-41-S4.zip]

Archive with 22 entries (16 files):
- Additional_file_4/
- Additional_file_4/additional files/
- Additional_file_4/additional files/mathematica/
- Additional_file_4/additional files/mathematica/01 - Excel data import.nb
- Additional_file_4/additional files/mathematica/02 - Distributions-Markers bimultigraphs.nb
- Additional_file_4/additional files/mathematica/03 - Branches-Markers bimultigraphs.nb
- Additional_file_4/additional files/mathematica/04a - MCs feature vectors builder.nb
- Additional_file_4/additional files/mathematica/04b - Phenotypic neighbors network.nb
- Additional_file_4/additional files/mathematica/05a - Phenotypic neighbors network analysis.nb
- Additional_file_4/additional files/mathematica/05b - Phenotypic neighbors network analysis (lineage multiedges).nb
- Additional_file_4/css/
- Additional_file_4/css/style.css
- Additional_file_4/images/
- Additional_file_4/images/formulae/
- Additional_file_4/images/formulae/C(k).png
- Additional_file_4/images/formulae/C(n).png
- Additional_file_4/images/formulae/mean(l).png
- Additional_file_4/images/formulae/P(k) - Pc(k).png
- Additional_file_4/images/formulae/P(k).png
- Additional_file_4/images/formulae/Pc(k).png
- Additional_file_4/index.html
- Additional_file_4/table.html
