# Supplementary material for: Network dynamics of eukaryotic LTR retroelements beyond phylogenetic trees
Source: Biol Direct. 2009 Nov 2;4:41. doi: 10.1186/1745-6150-4-41 (PMC2774666; doi:10.1186/1745-6150-4-41)
Supplement: Additional file 4 — Building multigraphs. Zip-file containing all notebooks (Mathematica files) needed to visualize or reproduce graphs shown in this study. This is presented as a mini-web site containing three folders and two HTML files. Opening the HTML file called "Index.html" and following the steps summarized therein users can reproduce the analyses using Mathematica 7.0 or simply visualize them using the freely available Mathematica Player. [file 1745-6150-4-41-S4.zip › Additional_file_4/additional files/mathematica/01 - Excel data import.nb]

(* Content-type: application/mathematica *)

(*** Wolfram Notebook File ***)
(* http://www.wolfram.com/nb *)

(* CreatedBy='Mathematica 7.0' *)

(*CacheID: 234*)
(* Internal cache information:
NotebookFileLineBreakTest
NotebookFileLineBreakTest
NotebookDataPosition[       145,          7]
NotebookDataLength[    138078,       2164]
NotebookOptionsPosition[    137286,       2134]
NotebookOutlinePosition[    137942,       2158]
CellTagsIndexPosition[    137899,       2155]
WindowFrame->Normal*)

(* Beginning of Notebook Content *)
Notebook[{

Cell[CellGroupData[{
Cell["\<\
Load and visualise Excel workbook, sheets 1 & 4 (Additional File 3)\
\>", "Title",
 CellChangeTimes->{{3.451188471203627*^9, 3.451188493448229*^9}, {
  3.4546584304902973`*^9, 3.454658436345069*^9}, {3.4631422264105988`*^9, 
  3.4631422316457644`*^9}, {3.4632020738550777`*^9, 3.463202077406749*^9}}],

Cell[TextData[{
 StyleBox["Replace",
  FontFamily->"Cambria",
  FontSize->14],
 StyleBox[" ",
  FontFamily->"Cambria",
  FontSize->14,
  FontWeight->"Bold"],
 StyleBox["pathToData", "Code",
  FontFamily->"Consolas",
  FontSize->14],
 StyleBox[" with the path where the Excel data file is located.",
  FontFamily->"Cambria",
  FontSize->14],
 "\n",
 StyleBox["Windows:",
  FontFamily->"Cambria",
  FontSize->14],
 " ",
 StyleBox["\"\\\\Users\\\\Foobar\\\\Documents\\\\\"", "Code",
  FontFamily->"Consolas"],
 "\n",
 StyleBox["Mac OS X / Unix / Linux:",
  FontFamily->"Cambria",
  FontSize->14],
 " ",
 StyleBox["\"~/Documents/\"", "Code",
  FontFamily->"Consolas"]
}], "Text",
 CellChangeTimes->{{3.453011271578787*^9, 3.453011290080735*^9}, {
   3.45302762918562*^9, 3.4530277306038184`*^9}, {3.4534490271775107`*^9, 
   3.4534490276405106`*^9}, {3.453456388673711*^9, 3.453456390966911*^9}, 
   3.463307800481515*^9, {3.463307908811515*^9, 3.4633079094665146`*^9}, 
   3.4655388541070004`*^9}],

Cell[BoxData[{
 RowBox[{
  RowBox[{
   RowBox[{"pathToData", "=", "\"\</data/Networks/\>\""}], ";"}], 
  "\[IndentingNewLine]", "\[IndentingNewLine]", 
  RowBox[{"(*", " ", 
   RowBox[{"Import", " ", "Excel", " ", "workbook", " ", "\"\<AF_3.xls\>\""}],
    "*)"}]}], "\[IndentingNewLine]", 
 RowBox[{
  RowBox[{
   RowBox[{"excelAF3", "=", 
    RowBox[{"Import", "[", 
     RowBox[{"pathToData", "<>", "\"\<AF_3.xls\>\""}], "]"}]}], ";"}], 
  "\[IndentingNewLine]", "\[IndentingNewLine]", 
  RowBox[{"(*", " ", 
   RowBox[{
    RowBox[{"Sheet", " ", "1"}], ",", " ", 
    RowBox[{
     RowBox[{"rows", " ", "1"}], "-", "269"}]}], " ", 
   "*)"}]}], "\[IndentingNewLine]", 
 RowBox[{
  RowBox[{
   RowBox[{"excelAF3A", "=", 
    RowBox[{"Take", "[", 
     RowBox[{
      RowBox[{"Flatten", "[", 
       RowBox[{"excelAF3", ",", "1"}], "]"}], ",", 
      RowBox[{"{", 
       RowBox[{"1", ",", "269"}], "}"}]}], "]"}]}], ";"}], 
  "\[IndentingNewLine]", "\[IndentingNewLine]", 
  RowBox[{"(*", " ", 
   RowBox[{
    RowBox[{"Sheet", " ", "4"}], ",", " ", 
    RowBox[{
     RowBox[{"rows", " ", "1"}], "-", "77"}]}], " ", 
   "*)"}]}], "\[IndentingNewLine]", 
 RowBox[{
  RowBox[{
   RowBox[{"excelAF3D", "=", 
    RowBox[{"Take", "[", 
     RowBox[{
      RowBox[{"excelAF3", "[", 
       RowBox[{"[", "4", "]"}], "]"}], ",", 
      RowBox[{"{", 
       RowBox[{"1", ",", "77"}], "}"}]}], "]"}]}], ";"}], 
  "\[IndentingNewLine]", 
  RowBox[{"(*", " ", 
   RowBox[{
   "Remove", " ", "blank", " ", "cells", " ", "from", " ", "sheet", " ", 
    "4"}], " ", "*)"}]}], "\[IndentingNewLine]", 
 RowBox[{
  RowBox[{"For", "[", 
   RowBox[{
    RowBox[{"i", "=", "1"}], ",", 
    RowBox[{"i", "\[LessEqual]", 
     RowBox[{"Length", "[", "excelAF3D", "]"}]}], ",", 
    RowBox[{"i", "++"}], ",", "\[IndentingNewLine]", 
    RowBox[{
     RowBox[{
      RowBox[{"excelAF3D", "[", 
       RowBox[{"[", "i", "]"}], "]"}], "=", 
      RowBox[{"DeleteCases", "[", 
       RowBox[{
        RowBox[{"excelAF3D", "[", 
         RowBox[{"[", "i", "]"}], "]"}], ",", "\"\<\>\""}], "]"}]}], ";"}]}], 
   "\[IndentingNewLine]", "]"}], ";"}]}], "Input",
 CellChangeTimes->{{3.4511874039180775`*^9, 3.4511874386104765`*^9}, {
   3.4517948804455214`*^9, 3.451794898525922*^9}, {3.4517949678367214`*^9, 
   3.451794999069522*^9}, {3.4517962270713215`*^9, 3.451796266679722*^9}, {
   3.45198080500416*^9, 3.451980805713594*^9}, {3.4519808398045683`*^9, 
   3.4519808487439947`*^9}, {3.4519985030566187`*^9, 
   3.4519985294518185`*^9}, {3.45301121254223*^9, 3.453011219624295*^9}, {
   3.453011251746278*^9, 3.453011256625687*^9}, {3.4530284975603313`*^9, 
   3.4530285014752283`*^9}, {3.453028641990403*^9, 3.4530286793924885`*^9}, {
   3.453028766923975*^9, 3.453028773147258*^9}, 3.453447430615511*^9, {
   3.4534490362655106`*^9, 3.453449036728511*^9}, {3.4534564773295107`*^9, 
   3.4534564774075108`*^9}, {3.453456937701111*^9, 3.453456937810311*^9}, {
   3.453456992940711*^9, 3.4534569931903105`*^9}, 3.453460780041111*^9, {
   3.454658881121283*^9, 3.454658881472816*^9}, {3.455282375781281*^9, 
   3.45528237586056*^9}, {3.463142243906273*^9, 3.463142250510111*^9}, {
   3.463201913595272*^9, 3.4632019396319*^9}, {3.463202007867556*^9, 
   3.463202034179001*^9}, {3.463202389496942*^9, 3.46320240913791*^9}, {
   3.46321339419217*^9, 3.4632134081921253`*^9}, {3.4632134625159197`*^9, 
   3.463213475881748*^9}, {3.4633075679385147`*^9, 3.4633076316455145`*^9}, {
   3.463307664795515*^9, 3.4633078753605146`*^9}, {3.463824092170597*^9, 
   3.463824110734597*^9}, {3.4655387612542*^9, 3.4655387961912003`*^9}, 
   3.4655388556514*^9, {3.4655426908998003`*^9, 3.4655426940508003`*^9}}],

Cell[CellGroupData[{

Cell[BoxData[
 RowBox[{
  RowBox[{"(*", " ", 
   RowBox[{"Display", " ", "Excel", " ", "data"}], " ", "*)"}], 
  "\[IndentingNewLine]", 
  RowBox[{
   RowBox[{"TableForm", "[", "excelAF3A", "]"}], 
   RowBox[{"TableForm", "[", "excelAF3D", "]"}]}]}]], "Input",
 CellChangeTimes->{{3.46320195998063*^9, 3.463202000754828*^9}, {
  3.463202089575404*^9, 3.463202100478376*^9}, {3.4632021676941433`*^9, 
  3.4632021686028433`*^9}, {3.4632022543125143`*^9, 3.46320230079679*^9}, {
  3.4633078474715147`*^9, 3.463307852222515*^9}, {3.4655388809858*^9, 
  3.4655389329182*^9}}],

Cell[BoxData[
 RowBox[{
  InterpretationBox[GridBox[{
     {"\<\"MCs\"\>", "\<\"Lineages displaying or sharing MCs\"\>", \
"\<\"\"\>", "\<\"\"\>", "\<\"\"\>", "\<\"\"\>", "\<\"\"\>", "\<\"\"\>", "\<\"\
\"\>", "\<\"\"\>", "\<\"\"\>", "\<\"\"\>", "\<\"\"\>"},
     {"\<\"{6, 2, 3, 1, 5, 1, 2, 1}\"\>", "\<\"Sire\"\>", "\<\"\"\>", "\<\"\"\
\>", "\<\"\"\>", "\<\"\"\>", "\<\"\"\>", "\<\"\"\>", "\<\"\"\>", "\<\"\"\>", \
"\<\"\"\>", "\<\"\"\>", "\<\"\"\>"},
     {"\<\"{6, 1, 3, 1, 5, 1, 1, 1}\"\>", "\<\"Sire\"\>", "\<\"\"\>", "\<\"\"\
\>", "\<\"\"\>", "\<\"\"\>", "\<\"\"\>", "\<\"\"\>", "\<\"\"\>", "\<\"\"\>", \
"\<\"\"\>", "\<\"\"\>", "\<\"\"\>"},
     {"\<\"{6, 2, 1, 5, 5, 1, 1, 2}\"\>", "\<\"Badnavirus\"\>", "\<\"\"\>", "\
\<\"\"\>", "\<\"\"\>", "\<\"\"\>", "\<\"\"\>", "\<\"\"\>", "\<\"\"\>", \
"\<\"\"\>", "\<\"\"\>", "\<\"\"\>", "\<\"\"\>"},
     {"\<\"{6, 1, 1, 5, 5, 1, 1, 2}\"\>", "\<\"Badnavirus\"\>", \
"\<\"Tungrovirus\"\>", "\<\"\"\>", "\<\"\"\>", "\<\"\"\>", "\<\"\"\>", \
"\<\"\"\>", "\<\"\"\>", "\<\"\"\>", "\<\"\"\>", "\<\"\"\>", "\<\"\"\>"},
     {"\<\"{5, 5, 1, 2, 6, 1, 2, 1}\"\>", "\<\"Tas-clade\"\>", "\<\"Bel-clade\
\"\>", "\<\"\"\>", "\<\"\"\>", "\<\"\"\>", "\<\"\"\>", "\<\"\"\>", \
"\<\"\"\>", "\<\"\"\>", "\<\"\"\>", "\<\"\"\>", "\<\"\"\>"},
     {"\<\"{5, 5, 1, 2, 6, 1, 1, 1}\"\>", "\<\"Bel-clade\"\>", "\<\"Tas-clade\
\"\>", "\<\"Pao-clade\"\>", "\<\"Suzu-clade\"\>", "\<\"\"\>", "\<\"\"\>", "\<\
\"\"\>", "\<\"\"\>", "\<\"\"\>", "\<\"\"\>", "\<\"\"\>", "\<\"\"\>"},
     {"\<\"{5, 5, 1, 2, 4, 1, 2, 1}\"\>", "\<\"Tas-clade\"\>", "\<\"\"\>", \
"\<\"\"\>", "\<\"\"\>", "\<\"\"\>", "\<\"\"\>", "\<\"\"\>", "\<\"\"\>", "\<\"\
\"\>", "\<\"\"\>", "\<\"\"\>", "\<\"\"\>"},
     {"\<\"{5, 4, 1, 5, 4, 1, 1, 1}\"\>", "\<\"Pao-clade\"\>", "\<\"\"\>", \
"\<\"\"\>", "\<\"\"\>", "\<\"\"\>", "\<\"\"\>", "\<\"\"\>", "\<\"\"\>", "\<\"\
\"\>", "\<\"\"\>", "\<\"\"\>", "\<\"\"\>"},
     {"\<\"{5, 2, 3, 2, 6, 1, 1, 1}\"\>", "\<\"Suzu-clade\"\>", "\<\"\"\>", "\
\<\"\"\>", "\<\"\"\>", "\<\"\"\>", "\<\"\"\>", "\<\"\"\>", "\<\"\"\>", \
"\<\"\"\>", "\<\"\"\>", "\<\"\"\>", "\<\"\"\>"},
     {"\<\"{5, 2, 2, 2, 6, 1, 1, 1}\"\>", "\<\"Suzu-clade\"\>", "\<\"\"\>", "\
\<\"\"\>", "\<\"\"\>", "\<\"\"\>", "\<\"\"\>", "\<\"\"\>", "\<\"\"\>", \
"\<\"\"\>", "\<\"\"\>", "\<\"\"\>", "\<\"\"\>"},
     {"\<\"{5, 2, 1, 2, 4, 1, 1, 1}\"\>", "\<\"Pao-clade\"\>", "\<\"\"\>", \
"\<\"\"\>", "\<\"\"\>", "\<\"\"\>", "\<\"\"\>", "\<\"\"\>", "\<\"\"\>", "\<\"\
\"\>", "\<\"\"\>", "\<\"\"\>", "\<\"\"\>"},
     {"\<\"{5, 2, 1, 2, 3, 2, 1, 1}\"\>", "\<\"Del-clade\"\>", "\<\"\"\>", \
"\<\"\"\>", "\<\"\"\>", "\<\"\"\>", "\<\"\"\>", "\<\"\"\>", "\<\"\"\>", "\<\"\
\"\>", "\<\"\"\>", "\<\"\"\>", "\<\"\"\>"},
     {"\<\"{5, 1, 1, 2, 6, 1, 1, 1}\"\>", "\<\"Sinbad-clade\"\>", \
"\<\"Pao-clade\"\>", "\<\"\"\>", "\<\"\"\>", "\<\"\"\>", "\<\"\"\>", \
"\<\"\"\>", "\<\"\"\>", "\<\"\"\>", "\<\"\"\>", "\<\"\"\>", "\<\"\"\>"},
     {"\<\"{5, 1, 1, 2, 4, 1, 1, 1}\"\>", "\<\"Sinbad-clade\"\>", "\<\"\"\>", \
"\<\"\"\>", "\<\"\"\>", "\<\"\"\>", "\<\"\"\>", "\<\"\"\>", "\<\"\"\>", "\<\"\
\"\>", "\<\"\"\>", "\<\"\"\>", "\<\"\"\>"},
     {"\<\"{5, 1, 1, 2, 3, 1, 1, 1}\"\>", "\<\"Cer1-clade\"\>", "\<\"\"\>", "\
\<\"\"\>", "\<\"\"\>", "\<\"\"\>", "\<\"\"\>", "\<\"\"\>", "\<\"\"\>", \
"\<\"\"\>", "\<\"\"\>", "\<\"\"\>", "\<\"\"\>"},
     {"\<\"{4, 1, 3, 1, 5, 1, 2, 1}\"\>", "\<\"Sire\"\>", "\<\"\"\>", "\<\"\"\
\>", "\<\"\"\>", "\<\"\"\>", "\<\"\"\>", "\<\"\"\>", "\<\"\"\>", "\<\"\"\>", \
"\<\"\"\>", "\<\"\"\>", "\<\"\"\>"},
     {"\<\"{3, 5, 1, 2, 6, 1, 1, 1}\"\>", "\<\"A-clade\"\>", "\<\"\"\>", \
"\<\"\"\>", "\<\"\"\>", "\<\"\"\>", "\<\"\"\>", "\<\"\"\>", "\<\"\"\>", "\<\"\
\"\>", "\<\"\"\>", "\<\"\"\>", "\<\"\"\>"},
     {"\<\"{3, 5, 1, 1, 3, 1, 1, 1}\"\>", "\<\"Gmr1-clade\"\>", "\<\"\"\>", "\
\<\"\"\>", "\<\"\"\>", "\<\"\"\>", "\<\"\"\>", "\<\"\"\>", "\<\"\"\>", \
"\<\"\"\>", "\<\"\"\>", "\<\"\"\>", "\<\"\"\>"},
     {"\<\"{3, 4, 3, 1, 5, 1, 1, 1}\"\>", "\<\"CoDi-D\"\>", "\<\"\"\>", "\<\"\
\"\>", "\<\"\"\>", "\<\"\"\>", "\<\"\"\>", "\<\"\"\>", "\<\"\"\>", \
"\<\"\"\>", "\<\"\"\>", "\<\"\"\>", "\<\"\"\>"},
     {"\<\"{3, 2, 3, 1, 5, 1, 1, 1}\"\>", "\<\"CoDi-D\"\>", "\<\"\"\>", "\<\"\
\"\>", "\<\"\"\>", "\<\"\"\>", "\<\"\"\>", "\<\"\"\>", "\<\"\"\>", \
"\<\"\"\>", "\<\"\"\>", "\<\"\"\>", "\<\"\"\>"},
     {"\<\"{3, 2, 1, 2, 4, 1, 2, 2}\"\>", "\<\"Lentivirus\"\>", \
"\<\"Betaretrovirus\"\>", "\<\"\"\>", "\<\"\"\>", "\<\"\"\>", "\<\"\"\>", "\<\
\"\"\>", "\<\"\"\>", "\<\"\"\>", "\<\"\"\>", "\<\"\"\>", "\<\"\"\>"},
     {"\<\"{3, 2, 1, 2, 3, 2, 1, 1}\"\>", "\<\"Del-clade\"\>", "\<\"\"\>", \
"\<\"\"\>", "\<\"\"\>", "\<\"\"\>", "\<\"\"\>", "\<\"\"\>", "\<\"\"\>", "\<\"\
\"\>", "\<\"\"\>", "\<\"\"\>", "\<\"\"\>"},
     {"\<\"{3, 2, 1, 2, 3, 1, 2, 2}\"\>", "\<\"Deltaretrovirus\"\>", \
"\<\"Lentivirus\"\>", "\<\"Betaretrovirus\"\>", "\<\"\"\>", "\<\"\"\>", "\<\"\
\"\>", "\<\"\"\>", "\<\"\"\>", "\<\"\"\>", "\<\"\"\>", "\<\"\"\>", "\<\"\"\>"},
     {"\<\"{3, 2, 1, 2, 3, 1, 1, 1}\"\>", "\<\"Micropia/Mdg3\"\>", \
"\<\"Tor4-clade\"\>", "\<\"\"\>", "\<\"\"\>", "\<\"\"\>", "\<\"\"\>", "\<\"\"\
\>", "\<\"\"\>", "\<\"\"\>", "\<\"\"\>", "\<\"\"\>", "\<\"\"\>"},
     {"\<\"{3, 2, 1, 2, 2, 1, 2, 2}\"\>", "\<\"Alpharetrovirus\"\>", \
"\<\"\"\>", "\<\"\"\>", "\<\"\"\>", "\<\"\"\>", "\<\"\"\>", "\<\"\"\>", "\<\"\
\"\>", "\<\"\"\>", "\<\"\"\>", "\<\"\"\>", "\<\"\"\>"},
     {"\<\"{3, 1, 3, 1, 5, 1, 1, 1}\"\>", "\<\"CoDi-D\"\>", "\<\"Hydra\"\>", \
"\<\"Oryco\"\>", "\<\"\"\>", "\<\"\"\>", "\<\"\"\>", "\<\"\"\>", "\<\"\"\>", \
"\<\"\"\>", "\<\"\"\>", "\<\"\"\>", "\<\"\"\>"},
     {"\<\"{3, 1, 1, 2, 6, 1, 1, 1}\"\>", "\<\"B-clade\"\>", \
"\<\"A-clade\"\>", "\<\"C-clade\"\>", "\<\"\"\>", "\<\"\"\>", "\<\"\"\>", "\<\
\"\"\>", "\<\"\"\>", "\<\"\"\>", "\<\"\"\>", "\<\"\"\>", "\<\"\"\>"},
     {"\<\"{3, 1, 1, 2, 4, 1, 2, 1}\"\>", "\<\"Osvaldo-clade\"\>", \
"\<\"\"\>", "\<\"\"\>", "\<\"\"\>", "\<\"\"\>", "\<\"\"\>", "\<\"\"\>", "\<\"\
\"\>", "\<\"\"\>", "\<\"\"\>", "\<\"\"\>", "\<\"\"\>"},
     {"\<\"{3, 1, 1, 2, 4, 1, 1, 1}\"\>", "\<\"Cigr-1-clade\"\>", \
"\<\"Osvaldo-clade\"\>", "\<\"\"\>", "\<\"\"\>", "\<\"\"\>", "\<\"\"\>", \
"\<\"\"\>", "\<\"\"\>", "\<\"\"\>", "\<\"\"\>", "\<\"\"\>", "\<\"\"\>"},
     {"\<\"{3, 1, 1, 2, 3, 1, 2, 2}\"\>", "\<\"Lentivirus\"\>", \
"\<\"Epsilonretrovirus\"\>", "\<\"\"\>", "\<\"\"\>", "\<\"\"\>", "\<\"\"\>", \
"\<\"\"\>", "\<\"\"\>", "\<\"\"\>", "\<\"\"\>", "\<\"\"\>", "\<\"\"\>"},
     {"\<\"{2, 5, 3, 1, 5, 1, 1, 1}\"\>", "\<\"Retrofit-clade\"\>", \
"\<\"\"\>", "\<\"\"\>", "\<\"\"\>", "\<\"\"\>", "\<\"\"\>", "\<\"\"\>", "\<\"\
\"\>", "\<\"\"\>", "\<\"\"\>", "\<\"\"\>", "\<\"\"\>"},
     {"\<\"{2, 5, 1, 2, 3, 2, 1, 1}\"\>", "\<\"Reina-clade\"\>", "\<\"\"\>", \
"\<\"\"\>", "\<\"\"\>", "\<\"\"\>", "\<\"\"\>", "\<\"\"\>", "\<\"\"\>", "\<\"\
\"\>", "\<\"\"\>", "\<\"\"\>", "\<\"\"\>"},
     {"\<\"{2, 4, 2, 2, 3, 2, 1, 1}\"\>", "\<\"Skipper-clade\"\>", \
"\<\"\"\>", "\<\"\"\>", "\<\"\"\>", "\<\"\"\>", "\<\"\"\>", "\<\"\"\>", "\<\"\
\"\>", "\<\"\"\>", "\<\"\"\>", "\<\"\"\>", "\<\"\"\>"},
     {"\<\"{2, 4, 1, 2, 3, 1, 1, 1}\"\>", "\<\"Tat-clade\"\>", "\<\"Ty3-clade\
\"\>", "\<\"\"\>", "\<\"\"\>", "\<\"\"\>", "\<\"\"\>", "\<\"\"\>", \
"\<\"\"\>", "\<\"\"\>", "\<\"\"\>", "\<\"\"\>", "\<\"\"\>"},
     {"\<\"{2, 2, 3, 1, 5, 1, 1, 1}\"\>", "\<\"CoDi-C\"\>", \
"\<\"Osser-clade\"\>", "\<\"pCreto\"\>", "\<\"Ty (Pseudovirus)\"\>", \
"\<\"\"\>", "\<\"\"\>", "\<\"\"\>", "\<\"\"\>", "\<\"\"\>", "\<\"\"\>", "\<\"\
\"\>", "\<\"\"\>"},
     {"\<\"{2, 2, 2, 1, 5, 1, 1, 1}\"\>", "\<\"pCreto\"\>", "\<\"\"\>", "\<\"\
\"\>", "\<\"\"\>", "\<\"\"\>", "\<\"\"\>", "\<\"\"\>", "\<\"\"\>", \
"\<\"\"\>", "\<\"\"\>", "\<\"\"\>", "\<\"\"\>"},
     {"\<\"{2, 2, 1, 2, 3, 2, 1, 1}\"\>", "\<\"Del-clade\"\>", "\<\"\"\>", \
"\<\"\"\>", "\<\"\"\>", "\<\"\"\>", "\<\"\"\>", "\<\"\"\>", "\<\"\"\>", "\<\"\
\"\>", "\<\"\"\>", "\<\"\"\>", "\<\"\"\>"},
     {"\<\"{2, 2, 1, 2, 3, 1, 2, 2}\"\>", "\<\"SnRV\"\>", "\<\"Betaretrovirus\
\"\>", "\<\"\"\>", "\<\"\"\>", "\<\"\"\>", "\<\"\"\>", "\<\"\"\>", \
"\<\"\"\>", "\<\"\"\>", "\<\"\"\>", "\<\"\"\>", "\<\"\"\>"},
     {"\<\"{2, 2, 1, 2, 3, 1, 1, 2}\"\>", "\<\"Tat-clade\"\>", "\<\"\"\>", \
"\<\"\"\>", "\<\"\"\>", "\<\"\"\>", "\<\"\"\>", "\<\"\"\>", "\<\"\"\>", "\<\"\
\"\>", "\<\"\"\>", "\<\"\"\>", "\<\"\"\>"},
     {"\<\"{2, 2, 1, 2, 3, 1, 1, 1}\"\>", "\<\"Tat-clade\"\>", \
"\<\"Tse3-clade\"\>", "\<\"\"\>", "\<\"\"\>", "\<\"\"\>", "\<\"\"\>", "\<\"\"\
\>", "\<\"\"\>", "\<\"\"\>", "\<\"\"\>", "\<\"\"\>", "\<\"\"\>"},
     {"\<\"{2, 2, 1, 2, 1, 1, 1, 1}\"\>", "\<\"Cer2-3\"\>", "\<\"\"\>", "\<\"\
\"\>", "\<\"\"\>", "\<\"\"\>", "\<\"\"\>", "\<\"\"\>", "\<\"\"\>", \
"\<\"\"\>", "\<\"\"\>", "\<\"\"\>", "\<\"\"\>"},
     {"\<\"{2, 1, 3, 1, 5, 1, 1, 1}\"\>", "\<\"1731-clade\"\>", \
"\<\"Oryco\"\>", "\<\"Tork-clade\"\>", "\<\"GalEA-clade\"\>", \
"\<\"CoDi-B\"\>", "\<\"CoDi-C\"\>", "\<\"Copia (hemivirus)\"\>", \
"\<\"Humnum-clade\"\>", "\<\"Retrofit-clade\"\>", "\<\"Mtanga-clade\"\>", "\<\
\"PyRE1G1-clade\"\>", "\<\"Tricopia-clade\"\>"},
     {"\<\"{2, 1, 2, 4, 3, 2, 1, 1}\"\>", "\<\"REM-clade\"\>", "\<\"\"\>", \
"\<\"\"\>", "\<\"\"\>", "\<\"\"\>", "\<\"\"\>", "\<\"\"\>", "\<\"\"\>", "\<\"\
\"\>", "\<\"\"\>", "\<\"\"\>", "\<\"\"\>"},
     {"\<\"{2, 1, 1, 5, 5, 1, 1, 2}\"\>", "\<\"Soymovirus\"\>", \
"\<\"Caulimovirus\"\>", "\<\"Cavemovirus\"\>", "\<\"\"\>", "\<\"\"\>", \
"\<\"\"\>", "\<\"\"\>", "\<\"\"\>", "\<\"\"\>", "\<\"\"\>", "\<\"\"\>", "\<\"\
\"\>"},
     {"\<\"{2, 1, 1, 3, 5, 1, 1, 2}\"\>", "\<\"Petuvirus\"\>", "\<\"\"\>", \
"\<\"\"\>", "\<\"\"\>", "\<\"\"\>", "\<\"\"\>", "\<\"\"\>", "\<\"\"\>", "\<\"\
\"\>", "\<\"\"\>", "\<\"\"\>", "\<\"\"\>"},
     {"\<\"{2, 1, 1, 2, 6, 1, 1, 1}\"\>", "\<\"B-clade\"\>", "\<\"\"\>", \
"\<\"\"\>", "\<\"\"\>", "\<\"\"\>", "\<\"\"\>", "\<\"\"\>", "\<\"\"\>", "\<\"\
\"\>", "\<\"\"\>", "\<\"\"\>", "\<\"\"\>"},
     {"\<\"{2, 1, 1, 2, 4, 2, 1, 1}\"\>", "\<\"Pyggy-clade\"\>", \
"\<\"MGLR3-clade\"\>", "\<\"\"\>", "\<\"\"\>", "\<\"\"\>", "\<\"\"\>", \
"\<\"\"\>", "\<\"\"\>", "\<\"\"\>", "\<\"\"\>", "\<\"\"\>", "\<\"\"\>"},
     {"\<\"{2, 1, 1, 2, 4, 1, 2, 1}\"\>", "\<\"Gammaretrovirus\"\>", \
"\<\"Epsilonretrovirus\"\>", "\<\"\"\>", "\<\"\"\>", "\<\"\"\>", "\<\"\"\>", \
"\<\"\"\>", "\<\"\"\>", "\<\"\"\>", "\<\"\"\>", "\<\"\"\>", "\<\"\"\>"},
     {"\<\"{2, 1, 1, 2, 4, 1, 1, 1}\"\>", "\<\"CRM-clade\"\>", "\<\"\"\>", \
"\<\"\"\>", "\<\"\"\>", "\<\"\"\>", "\<\"\"\>", "\<\"\"\>", "\<\"\"\>", "\<\"\
\"\>", "\<\"\"\>", "\<\"\"\>", "\<\"\"\>"},
     {"\<\"{2, 1, 1, 2, 3, 2, 1, 1}\"\>", "\<\"V-clade\"\>", "\<\"Pyret-clade\
\"\>", "\<\"Maggy-clade\"\>", "\<\"Galadriel-clade\"\>", \
"\<\"Reina-clade\"\>", "\<\"G-Rhodo-clade\"\>", "\<\"marY1-clade\"\>", \
"\<\"\"\>", "\<\"\"\>", "\<\"\"\>", "\<\"\"\>", "\<\"\"\>"},
     {"\<\"{2, 1, 1, 2, 3, 1, 2, 2}\"\>", "\<\"Epsilonretrovirus\"\>", \
"\<\"\"\>", "\<\"\"\>", "\<\"\"\>", "\<\"\"\>", "\<\"\"\>", "\<\"\"\>", "\<\"\
\"\>", "\<\"\"\>", "\<\"\"\>", "\<\"\"\>", "\<\"\"\>"},
     {"\<\"{2, 1, 1, 2, 3, 1, 2, 1}\"\>", "\<\"Epsilonretrovirus\"\>", \
"\<\"Gammaretrovirus\"\>", "\<\"Athila-clade\"\>", "\<\"\"\>", "\<\"\"\>", \
"\<\"\"\>", "\<\"\"\>", "\<\"\"\>", "\<\"\"\>", "\<\"\"\>", "\<\"\"\>", "\<\"\
\"\>"},
     {"\<\"{2, 1, 1, 2, 3, 1, 1, 1}\"\>", "\<\"CRM-clade\"\>", \
"\<\"CsRN1-clade\"\>", "\<\"Athila-clade\"\>", "\<\"Tat-clade\"\>", \
"\<\"Tor2-clade\"\>", "\<\"\"\>", "\<\"\"\>", "\<\"\"\>", "\<\"\"\>", "\<\"\"\
\>", "\<\"\"\>", "\<\"\"\>"},
     {"\<\"{2, 1, 1, 2, 2, 1, 1, 1}\"\>", "\<\"Tor1-clade\"\>", "\<\"\"\>", "\
\<\"\"\>", "\<\"\"\>", "\<\"\"\>", "\<\"\"\>", "\<\"\"\>", "\<\"\"\>", \
"\<\"\"\>", "\<\"\"\>", "\<\"\"\>", "\<\"\"\>"},
     {"\<\"{1, 5, 4, 2, 7, 1, 2, 2}\"\>", "\<\"Spumaretrovirus\"\>", \
"\<\"\"\>", "\<\"\"\>", "\<\"\"\>", "\<\"\"\>", "\<\"\"\>", "\<\"\"\>", "\<\"\
\"\>", "\<\"\"\>", "\<\"\"\>", "\<\"\"\>", "\<\"\"\>"},
     {"\<\"{1, 5, 4, 2, 7, 1, 1, 2}\"\>", "\<\"Spumaretrovirus\"\>", \
"\<\"\"\>", "\<\"\"\>", "\<\"\"\>", "\<\"\"\>", "\<\"\"\>", "\<\"\"\>", "\<\"\
\"\>", "\<\"\"\>", "\<\"\"\>", "\<\"\"\>", "\<\"\"\>"},
     {"\<\"{1, 5, 3, 1, 5, 1, 1, 1}\"\>", "\<\"Ty (Pseudovirus)\"\>", "\<\"\"\
\>", "\<\"\"\>", "\<\"\"\>", "\<\"\"\>", "\<\"\"\>", "\<\"\"\>", "\<\"\"\>", \
"\<\"\"\>", "\<\"\"\>", "\<\"\"\>", "\<\"\"\>"},
     {"\<\"{1, 5, 1, 2, 7, 1, 2, 1}\"\>", "\<\"Gypsy-clade\"\>", "\<\"\"\>", \
"\<\"\"\>", "\<\"\"\>", "\<\"\"\>", "\<\"\"\>", "\<\"\"\>", "\<\"\"\>", "\<\"\
\"\>", "\<\"\"\>", "\<\"\"\>", "\<\"\"\>"},
     {"\<\"{1, 5, 1, 2, 7, 1, 1, 1}\"\>", "\<\"Gypsy-clade\"\>", "\<\"\"\>", \
"\<\"\"\>", "\<\"\"\>", "\<\"\"\>", "\<\"\"\>", "\<\"\"\>", "\<\"\"\>", "\<\"\
\"\>", "\<\"\"\>", "\<\"\"\>", "\<\"\"\>"},
     {"\<\"{1, 5, 1, 2, 4, 1, 2, 1}\"\>", "\<\"17.6-clade\"\>", "\<\"\"\>", "\
\<\"\"\>", "\<\"\"\>", "\<\"\"\>", "\<\"\"\>", "\<\"\"\>", "\<\"\"\>", \
"\<\"\"\>", "\<\"\"\>", "\<\"\"\>", "\<\"\"\>"},
     {"\<\"{1, 5, 1, 1, 3, 1, 1, 1}\"\>", "\<\"Gmr1-clade\"\>", "\<\"\"\>", "\
\<\"\"\>", "\<\"\"\>", "\<\"\"\>", "\<\"\"\>", "\<\"\"\>", "\<\"\"\>", \
"\<\"\"\>", "\<\"\"\>", "\<\"\"\>", "\<\"\"\>"},
     {"\<\"{1, 4, 2, 1, 5, 2, 1, 1}\"\>", "\<\"CoDi-A\"\>", "\<\"\"\>", "\<\"\
\"\>", "\<\"\"\>", "\<\"\"\>", "\<\"\"\>", "\<\"\"\>", "\<\"\"\>", \
"\<\"\"\>", "\<\"\"\>", "\<\"\"\>", "\<\"\"\>"},
     {"\<\"{1, 3, 3, 1, 5, 2, 1, 1}\"\>", "\<\"CoDi-A\"\>", "\<\"\"\>", "\<\"\
\"\>", "\<\"\"\>", "\<\"\"\>", "\<\"\"\>", "\<\"\"\>", "\<\"\"\>", \
"\<\"\"\>", "\<\"\"\>", "\<\"\"\>", "\<\"\"\>"},
     {"\<\"{1, 3, 2, 1, 5, 2, 1, 1}\"\>", "\<\"CoDi-A\"\>", "\<\"\"\>", "\<\"\
\"\>", "\<\"\"\>", "\<\"\"\>", "\<\"\"\>", "\<\"\"\>", "\<\"\"\>", \
"\<\"\"\>", "\<\"\"\>", "\<\"\"\>", "\<\"\"\>"},
     {"\<\"{1, 2, 3, 2, 3, 1, 1, 1}\"\>", "\<\"TF1-2\"\>", "\<\"\"\>", \
"\<\"\"\>", "\<\"\"\>", "\<\"\"\>", "\<\"\"\>", "\<\"\"\>", "\<\"\"\>", "\<\"\
\"\>", "\<\"\"\>", "\<\"\"\>", "\<\"\"\>"},
     {"\<\"{1, 2, 1, 2, 7, 1, 2, 1}\"\>", "\<\"Gypsy-clade\"\>", "\<\"\"\>", \
"\<\"\"\>", "\<\"\"\>", "\<\"\"\>", "\<\"\"\>", "\<\"\"\>", "\<\"\"\>", "\<\"\
\"\>", "\<\"\"\>", "\<\"\"\>", "\<\"\"\>"},
     {"\<\"{1, 2, 1, 2, 7, 1, 1, 1}\"\>", "\<\"Gypsy-clade\"\>", "\<\"\"\>", \
"\<\"\"\>", "\<\"\"\>", "\<\"\"\>", "\<\"\"\>", "\<\"\"\>", "\<\"\"\>", "\<\"\
\"\>", "\<\"\"\>", "\<\"\"\>", "\<\"\"\>"},
     {"\<\"{1, 2, 1, 2, 3, 1, 1, 1}\"\>", "\<\"412/Mdg1\"\>", \
"\<\"Tat-clade\"\>", "\<\"Osvaldo-clade\"\>", "\<\"\"\>", "\<\"\"\>", "\<\"\"\
\>", "\<\"\"\>", "\<\"\"\>", "\<\"\"\>", "\<\"\"\>", "\<\"\"\>", "\<\"\"\>"},
     {"\<\"{1, 2, 1, 2, 2, 1, 1, 2}\"\>", "\<\"ERV-L\"\>", "\<\"\"\>", \
"\<\"\"\>", "\<\"\"\>", "\<\"\"\>", "\<\"\"\>", "\<\"\"\>", "\<\"\"\>", "\<\"\
\"\>", "\<\"\"\>", "\<\"\"\>", "\<\"\"\>"},
     {"\<\"{1, 1, 3, 1, 5, 1, 1, 1}\"\>", "\<\"Ty (Pseudovirus)\"\>", \
"\<\"Retrofit-clade\"\>", "\<\"\"\>", "\<\"\"\>", "\<\"\"\>", "\<\"\"\>", "\<\
\"\"\>", "\<\"\"\>", "\<\"\"\>", "\<\"\"\>", "\<\"\"\>", "\<\"\"\>"},
     {"\<\"{1, 1, 2, 2, 3, 2, 1, 1}\"\>", "\<\"Galadriel-clade\"\>", \
"\<\"\"\>", "\<\"\"\>", "\<\"\"\>", "\<\"\"\>", "\<\"\"\>", "\<\"\"\>", "\<\"\
\"\>", "\<\"\"\>", "\<\"\"\>", "\<\"\"\>", "\<\"\"\>"},
     {"\<\"{1, 1, 2, 1, 5, 2, 1, 1}\"\>", "\<\"CoDi-A\"\>", "\<\"\"\>", "\<\"\
\"\>", "\<\"\"\>", "\<\"\"\>", "\<\"\"\>", "\<\"\"\>", "\<\"\"\>", \
"\<\"\"\>", "\<\"\"\>", "\<\"\"\>", "\<\"\"\>"},
     {"\<\"{1, 1, 1, 2, 7, 1, 2, 1}\"\>", "\<\"17.6-clade\"\>", "\<\"\"\>", "\
\<\"\"\>", "\<\"\"\>", "\<\"\"\>", "\<\"\"\>", "\<\"\"\>", "\<\"\"\>", \
"\<\"\"\>", "\<\"\"\>", "\<\"\"\>", "\<\"\"\>"},
     {"\<\"{1, 1, 1, 2, 4, 1, 2, 1}\"\>", "\<\"Gypsy-clade\"\>", \
"\<\"17.6-clade\"\>", "\<\"\"\>", "\<\"\"\>", "\<\"\"\>", "\<\"\"\>", "\<\"\"\
\>", "\<\"\"\>", "\<\"\"\>", "\<\"\"\>", "\<\"\"\>", "\<\"\"\>"},
     {"\<\"{1, 1, 1, 2, 4, 1, 1, 1}\"\>", "\<\"Osvaldo-clade\"\>", \
"\<\"\"\>", "\<\"\"\>", "\<\"\"\>", "\<\"\"\>", "\<\"\"\>", "\<\"\"\>", "\<\"\
\"\>", "\<\"\"\>", "\<\"\"\>", "\<\"\"\>", "\<\"\"\>"},
     {"\<\"{1, 1, 1, 2, 3, 1, 2, 1}\"\>", "\<\"Athila-clade\"\>", "\<\"\"\>", \
"\<\"\"\>", "\<\"\"\>", "\<\"\"\>", "\<\"\"\>", "\<\"\"\>", "\<\"\"\>", "\<\"\
\"\>", "\<\"\"\>", "\<\"\"\>", "\<\"\"\>"}
    },
    GridBoxAlignment->{
     "Columns" -> {{Left}}, "ColumnsIndexed" -> {}, "Rows" -> {{Baseline}}, 
      "RowsIndexed" -> {}},
    GridBoxSpacings->{"Columns" -> {
        Offset[0.27999999999999997`], {
         Offset[2.0999999999999996`]}, 
        Offset[0.27999999999999997`]}, "ColumnsIndexed" -> {}, "Rows" -> {
        Offset[0.2], {
         Offset[0.4]}, 
        Offset[0.2]}, "RowsIndexed" -> {}}],
   TableForm[{{"MCs", "Lineages displaying or sharing MCs"}, {
     "{6, 2, 3, 1, 5, 1, 2, 1}", "Sire"}, {
     "{6, 1, 3, 1, 5, 1, 1, 1}", "Sire"}, {
     "{6, 2, 1, 5, 5, 1, 1, 2}", "Badnavirus"}, {
     "{6, 1, 1, 5, 5, 1, 1, 2}", "Badnavirus", "Tungrovirus"}, {
     "{5, 5, 1, 2, 6, 1, 2, 1}", "Tas-clade", "Bel-clade"}, {
     "{5, 5, 1, 2, 6, 1, 1, 1}", "Bel-clade", "Tas-clade", "Pao-clade", 
      "Suzu-clade"}, {"{5, 5, 1, 2, 4, 1, 2, 1}", "Tas-clade"}, {
     "{5, 4, 1, 5, 4, 1, 1, 1}", "Pao-clade"}, {
     "{5, 2, 3, 2, 6, 1, 1, 1}", "Suzu-clade"}, {
     "{5, 2, 2, 2, 6, 1, 1, 1}", "Suzu-clade"}, {
     "{5, 2, 1, 2, 4, 1, 1, 1}", "Pao-clade"}, {
     "{5, 2, 1, 2, 3, 2, 1, 1}", "Del-clade"}, {
     "{5, 1, 1, 2, 6, 1, 1, 1}", "Sinbad-clade", "Pao-clade"}, {
     "{5, 1, 1, 2, 4, 1, 1, 1}", "Sinbad-clade"}, {
     "{5, 1, 1, 2, 3, 1, 1, 1}", "Cer1-clade"}, {
     "{4, 1, 3, 1, 5, 1, 2, 1}", "Sire"}, {
     "{3, 5, 1, 2, 6, 1, 1, 1}", "A-clade"}, {
     "{3, 5, 1, 1, 3, 1, 1, 1}", "Gmr1-clade"}, {
     "{3, 4, 3, 1, 5, 1, 1, 1}", "CoDi-D"}, {
     "{3, 2, 3, 1, 5, 1, 1, 1}", "CoDi-D"}, {
     "{3, 2, 1, 2, 4, 1, 2, 2}", "Lentivirus", "Betaretrovirus"}, {
     "{3, 2, 1, 2, 3, 2, 1, 1}", "Del-clade"}, {
     "{3, 2, 1, 2, 3, 1, 2, 2}", "Deltaretrovirus", "Lentivirus", 
      "Betaretrovirus"}, {
     "{3, 2, 1, 2, 3, 1, 1, 1}", "Micropia/Mdg3", "Tor4-clade"}, {
     "{3, 2, 1, 2, 2, 1, 2, 2}", "Alpharetrovirus"}, {
     "{3, 1, 3, 1, 5, 1, 1, 1}", "CoDi-D", "Hydra", "Oryco"}, {
     "{3, 1, 1, 2, 6, 1, 1, 1}", "B-clade", "A-clade", "C-clade"}, {
     "{3, 1, 1, 2, 4, 1, 2, 1}", "Osvaldo-clade"}, {
     "{3, 1, 1, 2, 4, 1, 1, 1}", "Cigr-1-clade", "Osvaldo-clade"}, {
     "{3, 1, 1, 2, 3, 1, 2, 2}", "Lentivirus", "Epsilonretrovirus"}, {
     "{2, 5, 3, 1, 5, 1, 1, 1}", "Retrofit-clade"}, {
     "{2, 5, 1, 2, 3, 2, 1, 1}", "Reina-clade"}, {
     "{2, 4, 2, 2, 3, 2, 1, 1}", "Skipper-clade"}, {
     "{2, 4, 1, 2, 3, 1, 1, 1}", "Tat-clade", "Ty3-clade"}, {
     "{2, 2, 3, 1, 5, 1, 1, 1}", "CoDi-C", "Osser-clade", "pCreto", 
      "Ty (Pseudovirus)"}, {"{2, 2, 2, 1, 5, 1, 1, 1}", "pCreto"}, {
     "{2, 2, 1, 2, 3, 2, 1, 1}", "Del-clade"}, {
     "{2, 2, 1, 2, 3, 1, 2, 2}", "SnRV", "Betaretrovirus"}, {
     "{2, 2, 1, 2, 3, 1, 1, 2}", "Tat-clade"}, {
     "{2, 2, 1, 2, 3, 1, 1, 1}", "Tat-clade", "Tse3-clade"}, {
     "{2, 2, 1, 2, 1, 1, 1, 1}", "Cer2-3"}, {
     "{2, 1, 3, 1, 5, 1, 1, 1}", "1731-clade", "Oryco", "Tork-clade", 
      "GalEA-clade", "CoDi-B", "CoDi-C", "Copia (hemivirus)", "Humnum-clade", 
      "Retrofit-clade", "Mtanga-clade", "PyRE1G1-clade", "Tricopia-clade"}, {
     "{2, 1, 2, 4, 3, 2, 1, 1}", "REM-clade"}, {
     "{2, 1, 1, 5, 5, 1, 1, 2}", "Soymovirus", "Caulimovirus", 
      "Cavemovirus"}, {"{2, 1, 1, 3, 5, 1, 1, 2}", "Petuvirus"}, {
     "{2, 1, 1, 2, 6, 1, 1, 1}", "B-clade"}, {
     "{2, 1, 1, 2, 4, 2, 1, 1}", "Pyggy-clade", "MGLR3-clade"}, {
     "{2, 1, 1, 2, 4, 1, 2, 1}", "Gammaretrovirus", "Epsilonretrovirus"}, {
     "{2, 1, 1, 2, 4, 1, 1, 1}", "CRM-clade"}, {
     "{2, 1, 1, 2, 3, 2, 1, 1}", "V-clade", "Pyret-clade", "Maggy-clade", 
      "Galadriel-clade", "Reina-clade", "G-Rhodo-clade", "marY1-clade"}, {
     "{2, 1, 1, 2, 3, 1, 2, 2}", "Epsilonretrovirus"}, {
     "{2, 1, 1, 2, 3, 1, 2, 1}", "Epsilonretrovirus", "Gammaretrovirus", 
      "Athila-clade"}, {
     "{2, 1, 1, 2, 3, 1, 1, 1}", "CRM-clade", "CsRN1-clade", "Athila-clade", 
      "Tat-clade", "Tor2-clade"}, {
     "{2, 1, 1, 2, 2, 1, 1, 1}", "Tor1-clade"}, {
     "{1, 5, 4, 2, 7, 1, 2, 2}", "Spumaretrovirus"}, {
     "{1, 5, 4, 2, 7, 1, 1, 2}", "Spumaretrovirus"}, {
     "{1, 5, 3, 1, 5, 1, 1, 1}", "Ty (Pseudovirus)"}, {
     "{1, 5, 1, 2, 7, 1, 2, 1}", "Gypsy-clade"}, {
     "{1, 5, 1, 2, 7, 1, 1, 1}", "Gypsy-clade"}, {
     "{1, 5, 1, 2, 4, 1, 2, 1}", "17.6-clade"}, {
     "{1, 5, 1, 1, 3, 1, 1, 1}", "Gmr1-clade"}, {
     "{1, 4, 2, 1, 5, 2, 1, 1}", "CoDi-A"}, {
     "{1, 3, 3, 1, 5, 2, 1, 1}", "CoDi-A"}, {
     "{1, 3, 2, 1, 5, 2, 1, 1}", "CoDi-A"}, {
     "{1, 2, 3, 2, 3, 1, 1, 1}", "TF1-2"}, {
     "{1, 2, 1, 2, 7, 1, 2, 1}", "Gypsy-clade"}, {
     "{1, 2, 1, 2, 7, 1, 1, 1}", "Gypsy-clade"}, {
     "{1, 2, 1, 2, 3, 1, 1, 1}", "412/Mdg1", "Tat-clade", "Osvaldo-clade"}, {
     "{1, 2, 1, 2, 2, 1, 1, 2}", "ERV-L"}, {
     "{1, 1, 3, 1, 5, 1, 1, 1}", "Ty (Pseudovirus)", "Retrofit-clade"}, {
     "{1, 1, 2, 2, 3, 2, 1, 1}", "Galadriel-clade"}, {
     "{1, 1, 2, 1, 5, 2, 1, 1}", "CoDi-A"}, {
     "{1, 1, 1, 2, 7, 1, 2, 1}", "17.6-clade"}, {
     "{1, 1, 1, 2, 4, 1, 2, 1}", "Gypsy-clade", "17.6-clade"}, {
     "{1, 1, 1, 2, 4, 1, 1, 1}", "Osvaldo-clade"}, {
     "{1, 1, 1, 2, 3, 1, 2, 1}", "Athila-clade"}}]], " ", 
  TagBox[GridBox[{
     {"\<\"Family\"\>", "\<\"Branch\"\>", "\<\"Cluster\"\>", \
"\<\"Lineage\"\>", "\<\"Species\"\>", "\<\"Host\"\>", "\<\"Distribution\"\>", \
"\<\"Transitions\"\>", "\<\"CCHC array\"\>", "\<\"PR pattern3\"\>", "\<\"PR \
pattern 3 consensus*\"\>", "\<\"PR ILG\"\>", "\<\"Integrase position\"\>", \
"\<\"GPY/F\"\>", "\<\"GPY/F consensus*\"\>", "\<\"Chromodomain\"\>", "\<\"Env\
\"\>", "\<\"Add. Genes\"\>", "\<\"MCs \"\>"},
     {"\<\"Ty3/Gypsy\"\>", "\<\"TG Branch 2\"\>", "\<\"Errantivirus\"\>", "\<\
\"17.6-clade\"\>", "\<\"17.6\"\>", "\<\"Drosophila melanogaster\"\>", \
"\<\"Protostomia\"\>", "\<\"Transition 3\"\>", "\<\"0\"\>", "\<\"TANG\"\>", "\
\<\"GANG\"\>", "\<\"ILG\"\>", "\<\"After RH\"\>", "\<\"KPT\"\>", "\<\"KP/LT\"\
\>", "\<\"Chromo No\"\>", "\<\"Env Yes\"\>", "\<\"Add No\"\>", "\<\"{1, 1, 1, \
2, 7, 1, 2, 1}\"\>"},
     {"\<\"Ty3/Gypsy\"\>", "\<\"TG Branch 2\"\>", "\<\"Errantivirus\"\>", "\<\
\"17.6-clade\"\>", "\<\"297\"\>", "\<\"Drosophila melanogaster\"\>", \
"\<\"Protostomia\"\>", "\<\"Transition 3\"\>", "\<\"0\"\>", "\<\"TANG\"\>", "\
\<\"GANG\"\>", "\<\"ILG\"\>", "\<\"After RH\"\>", "\<\"KPT\"\>", "\<\"KP/LT\"\
\>", "\<\"Chromo No\"\>", "\<\"Env Yes\"\>", "\<\"Add No\"\>", "\<\"{1, 1, 1, \
2, 7, 1, 2, 1}\"\>"},
     {"\<\"Ty3/Gypsy\"\>", "\<\"TG Branch 2\"\>", "\<\"Errantivirus\"\>", "\<\
\"17.6-clade\"\>", "\<\"Idefix\"\>", "\<\"Drosophila melanogaster\"\>", \
"\<\"Protostomia\"\>", "\<\"Transition 3\"\>", "\<\"0\"\>", "\<\"TIHG\"\>", "\
\<\"TIHG\"\>", "\<\"ILG\"\>", "\<\"After RH\"\>", "\<\"GPY/F Lost\"\>", \
"\<\"GPY/F Lost\"\>", "\<\"Chromo No\"\>", "\<\"Env Yes\"\>", "\<\"Add \
No\"\>", "\<\"{1, 5, 1, 2, 4, 1, 2, 1}\"\>"},
     {"\<\"Ty3/Gypsy\"\>", "\<\"TG Branch 2\"\>", "\<\"Errantivirus\"\>", "\<\
\"17.6-clade\"\>", "\<\"Ted\"\>", "\<\"Trichoplusia ni\"\>", "\<\"Protostomia\
\"\>", "\<\"Transition 3\"\>", "\<\"0\"\>", "\<\"TIHG\"\>", "\<\"TIHG\"\>", "\
\<\"ILG\"\>", "\<\"After RH\"\>", "\<\"GPY/F Lost\"\>", "\<\"GPY/F Lost\"\>", \
"\<\"Chromo No\"\>", "\<\"Env Yes\"\>", "\<\"Add No\"\>", "\<\"{1, 5, 1, 2, \
4, 1, 2, 1}\"\>"},
     {"\<\"Ty3/Gypsy\"\>", "\<\"TG Branch 2\"\>", "\<\"Errantivirus\"\>", "\<\
\"17.6-clade\"\>", "\<\"Tom\"\>", "\<\"Drosophila ananassae\"\>", \
"\<\"Protostomia\"\>", "\<\"Transition 3\"\>", "\<\"0\"\>", "\<\"TANG\"\>", "\
\<\"GANG\"\>", "\<\"ILG\"\>", "\<\"After RH\"\>", "\<\"KPT\"\>", "\<\"KP/LT\"\
\>", "\<\"Chromo No\"\>", "\<\"Env Yes\"\>", "\<\"Add No\"\>", "\<\"{1, 1, 1, \
2, 7, 1, 2, 1}\"\>"},
     {"\<\"Ty3/Gypsy\"\>", "\<\"TG Branch 2\"\>", "\<\"Errantivirus\"\>", "\<\
\"17.6-clade\"\>", "\<\"Tv1\"\>", "\<\"Drosophila virilis\"\>", \
"\<\"Protostomia\"\>", "\<\"Transition 3\"\>", "\<\"0\"\>", "\<\"TANG\"\>", "\
\<\"GANG\"\>", "\<\"ILG\"\>", "\<\"After RH\"\>", "\<\"GPY/F Lost\"\>", \
"\<\"GPY/F Lost\"\>", "\<\"Chromo No\"\>", "\<\"Env Yes\"\>", "\<\"Add \
No\"\>", "\<\"{1, 1, 1, 2, 4, 1, 2, 1}\"\>"},
     {"\<\"Ty3/Gypsy\"\>", "\<\"TG Branch 2\"\>", "\<\"Errantivirus\"\>", "\<\
\"17.6-clade\"\>", "\<\"Zam\"\>", "\<\"Drosophila melanogaster\"\>", \
"\<\"Protostomia\"\>", "\<\"Transition 3\"\>", "\<\"0\"\>", "\<\"TANG\"\>", "\
\<\"GANG\"\>", "\<\"ILG\"\>", "\<\"After RH\"\>", "\<\"GPY/F Lost\"\>", \
"\<\"GPY/F Lost\"\>", "\<\"Chromo No\"\>", "\<\"Env Yes\"\>", "\<\"Add \
No\"\>", "\<\"{1, 1, 1, 2, 4, 1, 2, 1}\"\>"},
     {"\<\"Ty1/Copia\"\>", "\<\"TC Branch 2\"\>", "\<\"->\"\>", \
"\<\"1731-clade\"\>", "\<\"1731\"\>", "\<\"Drosophila melanogaster\"\>", \
"\<\"Protostomia\"\>", "\<\"Transition 3\"\>", "\<\"1\"\>", "\<\"FGDG\"\>", "\
\<\"GANG\"\>", "\<\"LLS\"\>", "\<\"After Protease\"\>", "\<\"GPY/F No\"\>", "\
\<\"GPY/F No\"\>", "\<\"Chromo No\"\>", "\<\"Env No\"\>", "\<\"Add No\"\>", "\
\<\"{2, 1, 3, 1, 5, 1, 1, 1}\"\>"},
     {"\<\"Ty1/Copia\"\>", "\<\"TC Branch 2\"\>", "\<\"->\"\>", \
"\<\"1731-clade\"\>", "\<\"Xanthias\"\>", "\<\"Drosophila melanogaster\"\>", \
"\<\"Protostomia\"\>", "\<\"Transition 3\"\>", "\<\"1\"\>", "\<\"LANG\"\>", "\
\<\"GANG\"\>", "\<\"LLS\"\>", "\<\"After Protease\"\>", "\<\"GPY/F No\"\>", "\
\<\"GPY/F No\"\>", "\<\"Chromo No\"\>", "\<\"Env No\"\>", "\<\"Add No\"\>", "\
\<\"{2, 1, 3, 1, 5, 1, 1, 1}\"\>"},
     {"\<\"Ty3/Gypsy\"\>", "\<\"TG Branch 2\"\>", "\<\"->\"\>", "\<\"412/Mdg1\
\"\>", "\<\"412\"\>", "\<\"Drosophila melanogaster\"\>", \
"\<\"Protostomia\"\>", "\<\"Transition 3\"\>", "\<\"0\"\>", "\<\"GIGG\"\>", "\
\<\"GIGG\"\>", "\<\"ILG\"\>", "\<\"After RH\"\>", "\<\"GPY/F\"\>", "\<\"GPX\"\
\>", "\<\"Chromo No\"\>", "\<\"Env No\"\>", "\<\"Add No\"\>", "\<\"{1, 2, 1, \
2, 3, 1, 1, 1}\"\>"},
     {"\<\"Ty3/Gypsy\"\>", "\<\"TG Branch 2\"\>", "\<\"->\"\>", "\<\"412/Mdg1\
\"\>", "\<\"Mdg1\"\>", "\<\"Drosophila melanogaster\"\>", \
"\<\"Protostomia\"\>", "\<\"Transition 3\"\>", "\<\"0\"\>", "\<\"GIGG\"\>", "\
\<\"GIGG\"\>", "\<\"ILG\"\>", "\<\"After RH\"\>", "\<\"GPY/F\"\>", "\<\"GPX\"\
\>", "\<\"Chromo No\"\>", "\<\"Env No\"\>", "\<\"Add No\"\>", "\<\"{1, 2, 1, \
2, 3, 1, 1, 1}\"\>"},
     {"\<\"Ty3/Gypsy\"\>", "\<\"TG Branch 2\"\>", "\<\"Mag-cluster\"\>", \
"\<\"A-clade\"\>", "\<\"Hydra2-1\"\>", "\<\"Hydra magnipapillata\"\>", \
"\<\"Cnidaria\"\>", "\<\"Transition 2\"\>", "\<\"2\"\>", "\<\"TITG\"\>", \
"\<\"TIHG\"\>", "\<\"ILG\"\>", "\<\"After RH\"\>", "\<\"GRV\"\>", \
"\<\"GxV/I\"\>", "\<\"Chromo No\"\>", "\<\"Env No\"\>", "\<\"Add No\"\>", "\<\
\"{3, 5, 1, 2, 6, 1, 1, 1}\"\>"},
     {"\<\"Ty3/Gypsy\"\>", "\<\"TG Branch 2\"\>", "\<\"Mag-cluster\"\>", \
"\<\"A-clade\"\>", "\<\"DRM\"\>", "\<\"Danio rerio\"\>", "\<\"Deuterostomia\"\
\>", "\<\"Transition 2\"\>", "\<\"2\"\>", "\<\"TITG\"\>", "\<\"TIHG\"\>", "\<\
\"ILG\"\>", "\<\"After RH\"\>", "\<\"GVI\"\>", "\<\"GxV/I\"\>", "\<\"Chromo \
No\"\>", "\<\"Env No\"\>", "\<\"Add No\"\>", "\<\"{3, 5, 1, 2, 6, 1, 1, \
1}\"\>"},
     {"\<\"Ty3/Gypsy\"\>", "\<\"TG Branch 2\"\>", "\<\"Mag-cluster\"\>", \
"\<\"A-clade\"\>", "\<\"SPM\"\>", "\<\"Strongylocentrotus purpuratus\"\>", \
"\<\"Deuterostomia\"\>", "\<\"Transition 2\"\>", "\<\"2\"\>", "\<\"TITG\"\>", \
"\<\"TIHG\"\>", "\<\"ILG\"\>", "\<\"After RH\"\>", "\<\"GVI\"\>", \
"\<\"GxV/I\"\>", "\<\"Chromo No\"\>", "\<\"Env No\"\>", "\<\"Add No\"\>", "\<\
\"{3, 5, 1, 2, 6, 1, 1, 1}\"\>"},
     {"\<\"Ty3/Gypsy\"\>", "\<\"TG Branch 2\"\>", "\<\"Mag-cluster\"\>", \
"\<\"A-clade\"\>", "\<\"CFG1\"\>", "\<\"Chlamys farreri\"\>", \
"\<\"Protostomia\"\>", "\<\"Transition 2\"\>", "\<\"2\"\>", "\<\"TITG\"\>", "\
\<\"TIHG\"\>", "\<\"ILG\"\>", "\<\"After RH\"\>", "\<\"GEV\"\>", "\<\"GxV/I\"\
\>", "\<\"Chromo No\"\>", "\<\"Env No\"\>", "\<\"Add No\"\>", "\<\"{3, 5, 1, \
2, 6, 1, 1, 1}\"\>"},
     {"\<\"Ty3/Gypsy\"\>", "\<\"TG Branch 2\"\>", "\<\"Mag-cluster\"\>", \
"\<\"A-clade\"\>", "\<\"Mag\"\>", "\<\"Bombyx mori\"\>", \
"\<\"Protostomia\"\>", "\<\"Transition 2\"\>", "\<\"2\"\>", "\<\"GFDG\"\>", "\
\<\"GANG\"\>", "\<\"ILG\"\>", "\<\"After RH\"\>", "\<\"GVI\"\>", "\<\"GxV/I\"\
\>", "\<\"Chromo No\"\>", "\<\"Env No\"\>", "\<\"Add No\"\>", "\<\"{3, 1, 1, \
2, 6, 1, 1, 1}\"\>"},
     {"\<\"Retroviridae\"\>", "\<\"RV Class 2\"\>", "\<\"->\"\>", \
"\<\"Alpharetrovirus\"\>", "\<\"LPDV\"\>", "\<\"Meleagris gallopavo\"\>", "\<\
\"Deuterostomia\"\>", "\<\"Transition 3\"\>", "\<\"2\"\>", "\<\"GIGG\"\>", \
"\<\"GIGG\"\>", "\<\"ILG\"\>", "\<\"After RH\"\>", "\<\"GGW\"\>", \
"\<\"GGW\"\>", "\<\"Chromo No\"\>", "\<\"Env Yes\"\>", "\<\"Add Yes\"\>", "\<\
\"{3, 2, 1, 2, 2, 1, 2, 2}\"\>"},
     {"\<\"Retroviridae\"\>", "\<\"RV Class 2\"\>", "\<\"->\"\>", \
"\<\"Alpharetrovirus\"\>", "\<\"RSV\"\>", "\<\"Gallus sp.\"\>", \
"\<\"Deuterostomia\"\>", "\<\"Transition 3\"\>", "\<\"2\"\>", "\<\"GIGG\"\>", \
"\<\"GIGG\"\>", "\<\"ILG\"\>", "\<\"After RH\"\>", "\<\"GGW\"\>", \
"\<\"GGW\"\>", "\<\"Chromo No\"\>", "\<\"Env Yes\"\>", "\<\"Add Yes\"\>", "\<\
\"{3, 2, 1, 2, 2, 1, 2, 2}\"\>"},
     {"\<\"Ty3/Gypsy\"\>", "\<\"TG Branch 2\"\>", "\<\"Athila/Tat\"\>", \
"\<\"Athila-clade\"\>", "\<\"Athila4-1\"\>", "\<\"Arabidopsis thaliana\"\>", \
"\<\"Archaeplastida\"\>", "\<\"Transition 3\"\>", "\<\"0\"\>", \
"\<\"LANG\"\>", "\<\"GANG\"\>", "\<\"ILG\"\>", "\<\"After RH\"\>", "\<\"GPY/F\
\"\>", "\<\"GPX\"\>", "\<\"Chromo No\"\>", "\<\"Env Yes\"\>", "\<\"Add \
No\"\>", "\<\"{1, 1, 1, 2, 3, 1, 2, 1}\"\>"},
     {"\<\"Ty3/Gypsy\"\>", "\<\"TG Branch 2\"\>", "\<\"Athila/Tat\"\>", \
"\<\"Athila-clade\"\>", "\<\"Bagy-2\"\>", "\<\"Hordeum vulgare\"\>", \
"\<\"Archaeplastida\"\>", "\<\"Transition 3\"\>", "\<\"1\"\>", \
"\<\"LANG\"\>", "\<\"GANG\"\>", "\<\"ILG\"\>", "\<\"After RH\"\>", "\<\"GPY/F\
\"\>", "\<\"GPX\"\>", "\<\"Chromo No\"\>", "\<\"Env Yes\"\>", "\<\"Add \
No\"\>", "\<\"{2, 1, 1, 2, 3, 1, 2, 1}\"\>"},
     {"\<\"Ty3/Gypsy\"\>", "\<\"TG Branch 2\"\>", "\<\"Athila/Tat\"\>", \
"\<\"Athila-clade\"\>", "\<\"Calypso\"\>", "\<\"Glycine max\"\>", \
"\<\"Archaeplastida\"\>", "\<\"Transition 3\"\>", "\<\"1\"\>", \
"\<\"LANG\"\>", "\<\"GANG\"\>", "\<\"ILG\"\>", "\<\"After RH\"\>", "\<\"GPY/F\
\"\>", "\<\"GPX\"\>", "\<\"Chromo No\"\>", "\<\"Env Yes\"\>", "\<\"Add \
No\"\>", "\<\"{2, 1, 1, 2, 3, 1, 2, 1}\"\>"},
     {"\<\"Ty3/Gypsy\"\>", "\<\"TG Branch 2\"\>", "\<\"Athila/Tat\"\>", \
"\<\"Athila-clade\"\>", "\<\"Cyclops-2\"\>", "\<\"Pisum sativum\"\>", \
"\<\"Archaeplastida\"\>", "\<\"Transition 3\"\>", "\<\"1\"\>", \
"\<\"LANG\"\>", "\<\"GANG\"\>", "\<\"ILG\"\>", "\<\"After RH\"\>", "\<\"GPY/F\
\"\>", "\<\"GPX\"\>", "\<\"Chromo No\"\>", "\<\"Env Yes\"\>", "\<\"Add \
No\"\>", "\<\"{2, 1, 1, 2, 3, 1, 2, 1}\"\>"},
     {"\<\"Ty3/Gypsy\"\>", "\<\"TG Branch 2\"\>", "\<\"Athila/Tat\"\>", \
"\<\"Athila-clade\"\>", "\<\"Diaspora\"\>", "\<\"Glycine max\"\>", \
"\<\"Archaeplastida\"\>", "\<\"Transition 3\"\>", "\<\"1\"\>", \
"\<\"LANG\"\>", "\<\"GANG\"\>", "\<\"ILG\"\>", "\<\"After RH\"\>", "\<\"GPY/F\
\"\>", "\<\"GPX\"\>", "\<\"Chromo No\"\>", "\<\"Env No\"\>", "\<\"Add \
No\"\>", "\<\"{2, 1, 1, 2, 3, 1, 1, 1}\"\>"},
     {"\<\"Caulimoviridae\"\>", "\<\"CV Class 2\"\>", "\<\"->\"\>", \
"\<\"Badnavirus\"\>", "\<\"BSCVBV\"\>", "\<\"Plantae\"\>", \
"\<\"Archaeplastida\"\>", "\<\"Transition 3\"\>", "\<\"3L\"\>", \
"\<\"GVNG\"\>", "\<\"GANG\"\>", "\<\"ILG\"\>", "\<\"Lost\"\>", "\<\"GPY/F \
No\"\>", "\<\"GPY/F No\"\>", "\<\"Chromo No\"\>", "\<\"Env No\"\>", "\<\"Add \
Yes\"\>", "\<\"{6, 1, 1, 5, 5, 1, 1, 2}\"\>"},
     {"\<\"Caulimoviridae\"\>", "\<\"CV Class 2\"\>", "\<\"->\"\>", \
"\<\"Badnavirus\"\>", "\<\"BSGFV\"\>", "\<\"Musa (Musaceae family)\"\>", \
"\<\"Archaeplastida\"\>", "\<\"Transition 3\"\>", "\<\"3L\"\>", \
"\<\"GVNG\"\>", "\<\"GANG\"\>", "\<\"ILG\"\>", "\<\"Lost\"\>", "\<\"GPY/F \
No\"\>", "\<\"GPY/F No\"\>", "\<\"Chromo No\"\>", "\<\"Env No\"\>", "\<\"Add \
Yes\"\>", "\<\"{6, 1, 1, 5, 5, 1, 1, 2}\"\>"},
     {"\<\"Caulimoviridae\"\>", "\<\"CV Class 2\"\>", "\<\"->\"\>", \
"\<\"Badnavirus\"\>", "\<\"BSMyV\"\>", "\<\"Musa spp. cv. Mysore\"\>", \
"\<\"Archaeplastida\"\>", "\<\"Transition 3\"\>", "\<\"3L\"\>", \
"\<\"GVNG\"\>", "\<\"GANG\"\>", "\<\"ILG\"\>", "\<\"Lost\"\>", "\<\"GPY/F \
No\"\>", "\<\"GPY/F No\"\>", "\<\"Chromo No\"\>", "\<\"Env No\"\>", "\<\"Add \
Yes\"\>", "\<\"{6, 1, 1, 5, 5, 1, 1, 2}\"\>"},
     {"\<\"Caulimoviridae\"\>", "\<\"CV Class 2\"\>", "\<\"->\"\>", \
"\<\"Badnavirus\"\>", "\<\"BSOLV\"\>", "\<\"Plantae\"\>", "\<\"Archaeplastida\
\"\>", "\<\"Transition 3\"\>", "\<\"3L\"\>", "\<\"GVNG\"\>", "\<\"GANG\"\>", \
"\<\"ILG\"\>", "\<\"Lost\"\>", "\<\"GPY/F No\"\>", "\<\"GPY/F No\"\>", \
"\<\"Chromo No\"\>", "\<\"Env No\"\>", "\<\"Add Yes\"\>", "\<\"{6, 1, 1, 5, \
5, 1, 1, 2}\"\>"},
     {"\<\"Caulimoviridae\"\>", "\<\"CV Class 2\"\>", "\<\"->\"\>", \
"\<\"Badnavirus\"\>", "\<\"BSVAV\"\>", "\<\"Musa (Musaceae family)\"\>", \
"\<\"Archaeplastida\"\>", "\<\"Transition 3\"\>", "\<\"3L\"\>", \
"\<\"GVNG\"\>", "\<\"GANG\"\>", "\<\"ILG\"\>", "\<\"Lost\"\>", "\<\"GPY/F \
No\"\>", "\<\"GPY/F No\"\>", "\<\"Chromo No\"\>", "\<\"Env No\"\>", "\<\"Add \
Yes\"\>", "\<\"{6, 1, 1, 5, 5, 1, 1, 2}\"\>"},
     {"\<\"Caulimoviridae\"\>", "\<\"CV Class 2\"\>", "\<\"->\"\>", \
"\<\"Badnavirus\"\>", "\<\"CLNV\"\>", "\<\"Cycadaceae\"\>", \
"\<\"Archaeplastida\"\>", "\<\"Transition 3\"\>", "\<\"3L\"\>", \
"\<\"GVNG\"\>", "\<\"GANG\"\>", "\<\"ILG\"\>", "\<\"Lost\"\>", "\<\"GPY/F \
No\"\>", "\<\"GPY/F No\"\>", "\<\"Chromo No\"\>", "\<\"Env No\"\>", "\<\"Add \
Yes\"\>", "\<\"{6, 1, 1, 5, 5, 1, 1, 2}\"\>"},
     {"\<\"Caulimoviridae\"\>", "\<\"CV Class 2\"\>", "\<\"->\"\>", \
"\<\"Badnavirus\"\>", "\<\"ComYMV\"\>", "\<\"Commelina diffusa\"\>", \
"\<\"Archaeplastida\"\>", "\<\"Transition 3\"\>", "\<\"3L\"\>", \
"\<\"GIGG\"\>", "\<\"GIGG\"\>", "\<\"ILG\"\>", "\<\"Lost\"\>", "\<\"GPY/F \
No\"\>", "\<\"GPY/F No\"\>", "\<\"Chromo No\"\>", "\<\"Env No\"\>", "\<\"Add \
Yes\"\>", "\<\"{6, 2, 1, 5, 5, 1, 1, 2}\"\>"},
     {"\<\"Caulimoviridae\"\>", "\<\"CV Class 2\"\>", "\<\"->\"\>", \
"\<\"Badnavirus\"\>", "\<\"CSSV\"\>", "\<\"Plantae\"\>", \
"\<\"Archaeplastida\"\>", "\<\"Transition 3\"\>", "\<\"3L\"\>", \
"\<\"GVNG\"\>", "\<\"GANG\"\>", "\<\"ILG\"\>", "\<\"Lost\"\>", "\<\"GPY/F \
No\"\>", "\<\"GPY/F No\"\>", "\<\"Chromo No\"\>", "\<\"Env No\"\>", "\<\"Add \
Yes\"\>", "\<\"{6, 1, 1, 5, 5, 1, 1, 2}\"\>"},
     {"\<\"Caulimoviridae\"\>", "\<\"CV Class 2\"\>", "\<\"->\"\>", \
"\<\"Badnavirus\"\>", "\<\"CYMV\"\>", "\<\"Rangpur lime\"\>", \
"\<\"Archaeplastida\"\>", "\<\"Transition 3\"\>", "\<\"3L\"\>", \
"\<\"GVNG\"\>", "\<\"GANG\"\>", "\<\"ILG\"\>", "\<\"Lost\"\>", "\<\"GPY/F \
No\"\>", "\<\"GPY/F No\"\>", "\<\"Chromo No\"\>", "\<\"Env No\"\>", "\<\"Add \
Yes\"\>", "\<\"{6, 1, 1, 5, 5, 1, 1, 2}\"\>"},
     {"\<\"Caulimoviridae\"\>", "\<\"CV Class 2\"\>", "\<\"->\"\>", \
"\<\"Badnavirus\"\>", "\<\"DBV\"\>", "\<\"Dioscorea sansibarensis\"\>", \
"\<\"Archaeplastida\"\>", "\<\"Transition 3\"\>", "\<\"3L\"\>", \
"\<\"LANG\"\>", "\<\"GANG\"\>", "\<\"ILG\"\>", "\<\"Lost\"\>", "\<\"GPY/F \
No\"\>", "\<\"GPY/F No\"\>", "\<\"Chromo No\"\>", "\<\"Env No\"\>", "\<\"Add \
Yes\"\>", "\<\"{6, 1, 1, 5, 5, 1, 1, 2}\"\>"},
     {"\<\"Caulimoviridae\"\>", "\<\"CV Class 2\"\>", "\<\"->\"\>", \
"\<\"Badnavirus\"\>", "\<\"DrMV\"\>", "\<\"Dracaena sanderiana\"\>", \
"\<\"Archaeplastida\"\>", "\<\"Transition 3\"\>", "\<\"3L\"\>", \
"\<\"GVNG\"\>", "\<\"GANG\"\>", "\<\"ILG\"\>", "\<\"Lost\"\>", "\<\"GPY/F \
No\"\>", "\<\"GPY/F No\"\>", "\<\"Chromo No\"\>", "\<\"Env No\"\>", "\<\"Add \
Yes\"\>", "\<\"{6, 1, 1, 5, 5, 1, 1, 2}\"\>"},
     {"\<\"Caulimoviridae\"\>", "\<\"CV Class 2\"\>", "\<\"->\"\>", \
"\<\"Badnavirus\"\>", "\<\"KTSV\"\>", "\<\"Kalanchoe blossfeldiana\"\>", \
"\<\"Archaeplastida\"\>", "\<\"Transition 3\"\>", "\<\"3L\"\>", \
"\<\"GVNG\"\>", "\<\"GANG\"\>", "\<\"ILG\"\>", "\<\"Lost\"\>", "\<\"GPY/F \
No\"\>", "\<\"GPY/F No\"\>", "\<\"Chromo No\"\>", "\<\"Env No\"\>", "\<\"Add \
Yes\"\>", "\<\"{6, 1, 1, 5, 5, 1, 1, 2}\"\>"},
     {"\<\"Caulimoviridae\"\>", "\<\"CV Class 2\"\>", "\<\"->\"\>", \
"\<\"Badnavirus\"\>", "\<\"ScBIMV\"\>", "\<\"Saccharum L.\"\>", \
"\<\"Archaeplastida\"\>", "\<\"Transition 3\"\>", "\<\"3L\"\>", \
"\<\"GVNG\"\>", "\<\"GANG\"\>", "\<\"ILG\"\>", "\<\"Lost\"\>", "\<\"GPY/F \
No\"\>", "\<\"GPY/F No\"\>", "\<\"Chromo No\"\>", "\<\"Env No\"\>", "\<\"Add \
Yes\"\>", "\<\"{6, 1, 1, 5, 5, 1, 1, 2}\"\>"},
     {"\<\"Caulimoviridae\"\>", "\<\"CV Class 2\"\>", "\<\"->\"\>", \
"\<\"Badnavirus\"\>", "\<\"TaBV\"\>", "\<\"Colocasia esculenta \"\>", \
"\<\"Archaeplastida\"\>", "\<\"Transition 3\"\>", "\<\"3L\"\>", \
"\<\"GVNG\"\>", "\<\"GANG\"\>", "\<\"ILG\"\>", "\<\"Lost\"\>", "\<\"GPY/F \
No\"\>", "\<\"GPY/F No\"\>", "\<\"Chromo No\"\>", "\<\"Env No\"\>", "\<\"Add \
Yes\"\>", "\<\"{6, 1, 1, 5, 5, 1, 1, 2}\"\>"},
     {"\<\"Ty3/Gypsy\"\>", "\<\"TG Branch 2\"\>", "\<\"Mag-cluster\"\>", \
"\<\"B-clade\"\>", "\<\"Cer4\"\>", "\<\"Caenorhabditis elegans\"\>", \
"\<\"Protostomia\"\>", "\<\"Transition 2\"\>", "\<\"1\"\>", "\<\"TANG\"\>", "\
\<\"GANG\"\>", "\<\"ILG\"\>", "\<\"After RH\"\>", "\<\"GEV\"\>", "\<\"GxV/I\"\
\>", "\<\"Chromo No\"\>", "\<\"Env No\"\>", "\<\"Add No\"\>", "\<\"{2, 1, 1, \
2, 6, 1, 1, 1}\"\>"},
     {"\<\"Ty3/Gypsy\"\>", "\<\"TG Branch 2\"\>", "\<\"Mag-cluster\"\>", \
"\<\"B-clade\"\>", "\<\"Cer5\"\>", "\<\"Caenorhabditis elegans\"\>", \
"\<\"Protostomia\"\>", "\<\"Transition 2\"\>", "\<\"1\"\>", "\<\"TANG\"\>", "\
\<\"GANG\"\>", "\<\"ILG\"\>", "\<\"After RH\"\>", "\<\"GVI\"\>", "\<\"GxV/I\"\
\>", "\<\"Chromo No\"\>", "\<\"Env No\"\>", "\<\"Add No\"\>", "\<\"{2, 1, 1, \
2, 6, 1, 1, 1}\"\>"},
     {"\<\"Ty3/Gypsy\"\>", "\<\"TG Branch 2\"\>", "\<\"Mag-cluster\"\>", \
"\<\"B-clade\"\>", "\<\"Cer6\"\>", "\<\"Caenorhabditis elegans\"\>", \
"\<\"Protostomia\"\>", "\<\"Transition 2\"\>", "\<\"1\"\>", "\<\"TANG\"\>", "\
\<\"GANG\"\>", "\<\"ILG\"\>", "\<\"After RH\"\>", "\<\"GVI\"\>", "\<\"GxV/I\"\
\>", "\<\"Chromo No\"\>", "\<\"Env No\"\>", "\<\"Add No\"\>", "\<\"{2, 1, 1, \
2, 6, 1, 1, 1}\"\>"},
     {"\<\"Ty3/Gypsy\"\>", "\<\"TG Branch 2\"\>", "\<\"Mag-cluster\"\>", \
"\<\"B-clade\"\>", "\<\"Gulliver\"\>", "\<\"Schistosoma japonicum\"\>", \
"\<\"Protostomia\"\>", "\<\"Transition 2\"\>", "\<\"2\"\>", "\<\"GDDS\"\>", "\
\<\"GANG\"\>", "\<\"ILG\"\>", "\<\"After RH\"\>", "\<\"GVI\"\>", "\<\"GxV/I\"\
\>", "\<\"Chromo No\"\>", "\<\"Env No\"\>", "\<\"Add No\"\>", "\<\"{3, 1, 1, \
2, 6, 1, 1, 1}\"\>"},
     {"\<\"Bel/Pao\"\>", "\<\"BP Branch 1\"\>", "\<\"->\"\>", \
"\<\"Bel-clade\"\>", "\<\"Bel\"\>", "\<\"Drosophila melanogaster\"\>", \
"\<\"Protostomia\"\>", "\<\"Transition 3\"\>", "\<\"3\"\>", "\<\"TITG\"\>", "\
\<\"TIHG\"\>", "\<\"ILG\"\>", "\<\"After RH\"\>", "\<\"GRV\"\>", "\<\"GxV/I\"\
\>", "\<\"Chromo No\"\>", "\<\"Env No\"\>", "\<\"Add No\"\>", "\<\"{5, 5, 1, \
2, 6, 1, 1, 1}\"\>"},
     {"\<\"Bel/Pao\"\>", "\<\"BP Branch 1\"\>", "\<\"->\"\>", \
"\<\"Bel-clade\"\>", "\<\"Max\"\>", "\<\"Drosophila melanogaster\"\>", \
"\<\"Protostomia\"\>", "\<\"Transition 3\"\>", "\<\"3\"\>", "\<\"TITG \"\>", \
"\<\"TIHG\"\>", "\<\"ILG\"\>", "\<\"After RH\"\>", "\<\"GRV\"\>", \
"\<\"GxV/I\"\>", "\<\"Chromo No\"\>", "\<\"Env No\"\>", "\<\"Add No\"\>", "\<\
\"{5, 5, 1, 2, 6, 1, 1, 1}\"\>"},
     {"\<\"Bel/Pao\"\>", "\<\"BP Branch 1\"\>", "\<\"->\"\>", \
"\<\"Bel-clade\"\>", "\<\"Moose\"\>", "\<\"Anopheles gambiae\"\>", \
"\<\"Protostomia\"\>", "\<\"Transition 3\"\>", "\<\"3\"\>", "\<\"TITG\"\>", "\
\<\"TIHG\"\>", "\<\"ILG\"\>", "\<\"After RH\"\>", "\<\"GRV\"\>", "\<\"GxV/I\"\
\>", "\<\"Chromo No\"\>", "\<\"Env No\"\>", "\<\"Add No\"\>", "\<\"{5, 5, 1, \
2, 6, 1, 1, 1}\"\>"},
     {"\<\"Bel/Pao\"\>", "\<\"BP Branch 1\"\>", "\<\"->\"\>", \
"\<\"Bel-clade\"\>", "\<\"Nabel\"\>", "\<\"Nasonia vitripennis\"\>", \
"\<\"Protostomia\"\>", "\<\"Transition 3\"\>", "\<\"3\"\>", "\<\"TITG\"\>", "\
\<\"TIHG\"\>", "\<\"ILG\"\>", "\<\"After RH\"\>", "\<\"GVI\"\>", "\<\"GxV/I\"\
\>", "\<\"Chromo No\"\>", "\<\"Env No\"\>", "\<\"Add No\"\>", "\<\"{5, 5, 1, \
2, 6, 1, 1, 1}\"\>"},
     {"\<\"Bel/Pao\"\>", "\<\"BP Branch 1\"\>", "\<\"->\"\>", \
"\<\"Bel-clade\"\>", "\<\"Roo\"\>", "\<\"Drosophila melanogaster\"\>", \
"\<\"Protostomia\"\>", "\<\"Transition 3\"\>", "\<\"3\"\>", "\<\"TITG\"\>", "\
\<\"TIHG\"\>", "\<\"ILG\"\>", "\<\"After RH\"\>", "\<\"GRV\"\>", "\<\"GxV/I\"\
\>", "\<\"Chromo No\"\>", "\<\"Env Yes\"\>", "\<\"Add No\"\>", "\<\"{5, 5, 1, \
2, 6, 1, 2, 1}\"\>"},
     {"\<\"Bel/Pao\"\>", "\<\"BP Branch 1\"\>", "\<\"->\"\>", \
"\<\"Bel-clade\"\>", "\<\"Tribel\"\>", "\<\"Tribolium castaneum\"\>", \
"\<\"Protostomia\"\>", "\<\"Transition 3\"\>", "\<\"3\"\>", "\<\"TITG\"\>", "\
\<\"TIHG\"\>", "\<\"ILG\"\>", "\<\"After RH\"\>", "\<\"GRV\"\>", "\<\"GxV/I\"\
\>", "\<\"Chromo No\"\>", "\<\"Env No\"\>", "\<\"Add No\"\>", "\<\"{5, 5, 1, \
2, 6, 1, 1, 1}\"\>"},
     {"\<\"Retroviridae\"\>", "\<\"RV Class 2\"\>", "\<\"->\"\>", \
"\<\"Betaretrovirus\"\>", "\<\"HERV-K10\"\>", "\<\"Homo sapiens\"\>", \
"\<\"Deuterostomia\"\>", "\<\"Transition 3\"\>", "\<\"2\"\>", "\<\"GIGG\"\>", \
"\<\"GIGG\"\>", "\<\"ILG\"\>", "\<\"After RH\"\>", "\<\"GPY/F Lost\"\>", \
"\<\"GPY/F Lost\"\>", "\<\"Chromo No\"\>", "\<\"Env Yes\"\>", "\<\"Add \
Yes\"\>", "\<\"{3, 2, 1, 2, 4, 1, 2, 2}\"\>"},
     {"\<\"Retroviridae\"\>", "\<\"RV Class 2\"\>", "\<\"->\"\>", \
"\<\"Betaretrovirus\"\>", "\<\"JSRV\"\>", "\<\"Ovine sp.\"\>", \
"\<\"Deuterostomia\"\>", "\<\"Transition 3\"\>", "\<\"2\"\>", "\<\"GIGG\"\>", \
"\<\"GIGG\"\>", "\<\"ILG\"\>", "\<\"After RH\"\>", "\<\"GPD\"\>", \
"\<\"GPX\"\>", "\<\"Chromo No\"\>", "\<\"Env Yes\"\>", "\<\"Add Yes\"\>", "\<\
\"{3, 2, 1, 2, 3, 1, 2, 2}\"\>"},
     {"\<\"Retroviridae\"\>", "\<\"RV Class 2\"\>", "\<\"->\"\>", \
"\<\"Betaretrovirus\"\>", "\<\"K-HERV\"\>", "\<\"Homo sapiens\"\>", \
"\<\"Deuterostomia\"\>", "\<\"Transition 3\"\>", "\<\"2\"\>", "\<\"GIGG\"\>", \
"\<\"GIGG\"\>", "\<\"ILG\"\>", "\<\"After RH\"\>", "\<\"GPY/F Lost\"\>", \
"\<\"GPY/F Lost\"\>", "\<\"Chromo No\"\>", "\<\"Env Yes\"\>", "\<\"Add \
Yes\"\>", "\<\"{3, 2, 1, 2, 4, 1, 2, 2}\"\>"},
     {"\<\"Retroviridae\"\>", "\<\"RV Class 2\"\>", "\<\"->\"\>", \
"\<\"Betaretrovirus\"\>", "\<\"MMTV\"\>", "\<\"Mus sp.\"\>", \
"\<\"Deuterostomia\"\>", "\<\"Transition 3\"\>", "\<\"2\"\>", "\<\"GIGG\"\>", \
"\<\"GIGG\"\>", "\<\"ILG\"\>", "\<\"After RH\"\>", "\<\"GPD\"\>", \
"\<\"GPX\"\>", "\<\"Chromo No\"\>", "\<\"Env Yes\"\>", "\<\"Add Yes\"\>", "\<\
\"{3, 2, 1, 2, 3, 1, 2, 2}\"\>"},
     {"\<\"Retroviridae\"\>", "\<\"RV Class 2\"\>", "\<\"->\"\>", \
"\<\"Betaretrovirus\"\>", "\<\"MPMV\"\>", "\<\"Macaca rhesus\"\>", \
"\<\"Deuterostomia\"\>", "\<\"Transition 3\"\>", "\<\"2\"\>", "\<\"GIGG\"\>", \
"\<\"GIGG\"\>", "\<\"ILG\"\>", "\<\"After RH\"\>", "\<\"GPD\"\>", \
"\<\"GPX\"\>", "\<\"Chromo No\"\>", "\<\"Env Yes\"\>", "\<\"Add Yes\"\>", "\<\
\"{3, 2, 1, 2, 3, 1, 2, 2}\"\>"},
     {"\<\"Retroviridae\"\>", "\<\"RV Class 2\"\>", "\<\"->\"\>", \
"\<\"Betaretrovirus\"\>", "\<\"PyERV\"\>", "\<\"Phyton molurus\"\>", \
"\<\"Deuterostomia\"\>", "\<\"Transition 3\"\>", "\<\"2\"\>", "\<\"GIGG\"\>", \
"\<\"GIGG\"\>", "\<\"ILG\"\>", "\<\"After RH\"\>", "\<\"GPD\"\>", \
"\<\"GPX\"\>", "\<\"Chromo No\"\>", "\<\"Env Yes\"\>", "\<\"Add Yes\"\>", "\<\
\"{3, 2, 1, 2, 3, 1, 2, 2}\"\>"},
     {"\<\"Retroviridae\"\>", "\<\"RV Class 2\"\>", "\<\"->\"\>", \
"\<\"Betaretrovirus\"\>", "\<\"SERV\"\>", "\<\"Mandrill sp.\"\>", \
"\<\"Deuterostomia\"\>", "\<\"Transition 3\"\>", "\<\"2\"\>", "\<\"GIGG\"\>", \
"\<\"GIGG\"\>", "\<\"ILG\"\>", "\<\"After RH\"\>", "\<\"GPD\"\>", \
"\<\"GPX\"\>", "\<\"Chromo No\"\>", "\<\"Env Yes\"\>", "\<\"Add Yes\"\>", "\<\
\"{3, 2, 1, 2, 3, 1, 2, 2}\"\>"},
     {"\<\"Retroviridae\"\>", "\<\"RV Class 2\"\>", "\<\"->\"\>", \
"\<\"Betaretrovirus\"\>", "\<\"SMRV-H\"\>", "\<\"Homo sapiens\"\>", \
"\<\"Deuterostomia\"\>", "\<\"Transition 3\"\>", "\<\"1\"\>", "\<\"GIGG\"\>", \
"\<\"GIGG\"\>", "\<\"ILG\"\>", "\<\"After RH\"\>", "\<\"GPD\"\>", \
"\<\"GPX\"\>", "\<\"Chromo No\"\>", "\<\"Env Yes\"\>", "\<\"Add Yes\"\>", "\<\
\"{2, 2, 1, 2, 3, 1, 2, 2}\"\>"},
     {"\<\"Retroviridae\"\>", "\<\"RV Class 2\"\>", "\<\"->\"\>", \
"\<\"Betaretrovirus\"\>", "\<\"SRV-1\"\>", "\<\"Macaca rhesus\"\>", \
"\<\"Deuterostomia\"\>", "\<\"Transition 3\"\>", "\<\"2\"\>", "\<\"GIGG\"\>", \
"\<\"GIGG\"\>", "\<\"ILG\"\>", "\<\"After RH\"\>", "\<\"GPD\"\>", \
"\<\"GPX\"\>", "\<\"Chromo No\"\>", "\<\"Env Yes\"\>", "\<\"Add Yes\"\>", "\<\
\"{3, 2, 1, 2, 3, 1, 2, 2}\"\>"},
     {"\<\"Caulimoviridae\"\>", "\<\"CV Class 1\"\>", "\<\"->\"\>", \
"\<\"Caulimovirus\"\>", "\<\"CaMV\"\>", "\<\"Plantae\"\>", \
"\<\"Archaeplastida\"\>", "\<\"Transition 3\"\>", "\<\"1\"\>", \
"\<\"LANG\"\>", "\<\"GANG\"\>", "\<\"ILG\"\>", "\<\"Lost\"\>", "\<\"GPY/F \
No\"\>", "\<\"GPY/F No\"\>", "\<\"Chromo No\"\>", "\<\"Env No\"\>", "\<\"Add \
Yes\"\>", "\<\"{2, 1, 1, 5, 5, 1, 1, 2}\"\>"},
     {"\<\"Caulimoviridae\"\>", "\<\"CV Class 1\"\>", "\<\"->\"\>", \
"\<\"Caulimovirus\"\>", "\<\"CERV\"\>", "\<\"Dianthus caryophyllus\"\>", \
"\<\"Archaeplastida\"\>", "\<\"Transition 3\"\>", "\<\"1\"\>", \
"\<\"LANG\"\>", "\<\"GANG\"\>", "\<\"ILG\"\>", "\<\"Lost\"\>", "\<\"GPY/F \
No\"\>", "\<\"GPY/F No\"\>", "\<\"Chromo No\"\>", "\<\"Env No\"\>", "\<\"Add \
Yes\"\>", "\<\"{2, 1, 1, 5, 5, 1, 1, 2}\"\>"},
     {"\<\"Caulimoviridae\"\>", "\<\"CV Class 1\"\>", "\<\"->\"\>", \
"\<\"Caulimovirus\"\>", "\<\"EVCV\"\>", "\<\"Plantae\"\>", \
"\<\"Archaeplastida\"\>", "\<\"Transition 3\"\>", "\<\"1\"\>", \
"\<\"TANG\"\>", "\<\"GANG\"\>", "\<\"ILG\"\>", "\<\"Lost\"\>", "\<\"GPY/F \
No\"\>", "\<\"GPY/F No\"\>", "\<\"Chromo No\"\>", "\<\"Env No\"\>", "\<\"Add \
Yes\"\>", "\<\"{2, 1, 1, 5, 5, 1, 1, 2}\"\>"},
     {"\<\"Caulimoviridae\"\>", "\<\"CV Class 1\"\>", "\<\"->\"\>", \
"\<\"Caulimovirus\"\>", "\<\"FMV\"\>", "\<\"Plantae\"\>", "\<\"Archaeplastida\
\"\>", "\<\"Transition 3\"\>", "\<\"1\"\>", "\<\"LANG\"\>", "\<\"GANG\"\>", "\
\<\"ILG\"\>", "\<\"Lost\"\>", "\<\"GPY/F No\"\>", "\<\"GPY/F No\"\>", \
"\<\"Chromo No\"\>", "\<\"Env No\"\>", "\<\"Add Yes\"\>", "\<\"{2, 1, 1, 5, \
5, 1, 1, 2}\"\>"},
     {"\<\"Caulimoviridae\"\>", "\<\"CV Class 1\"\>", "\<\"->\"\>", \
"\<\"Caulimovirus\"\>", "\<\"LLDAV\"\>", "\<\"Lamium maculatum\"\>", \
"\<\"Archaeplastida\"\>", "\<\"Transition 3\"\>", "\<\"1\"\>", \
"\<\"LANG\"\>", "\<\"GANG\"\>", "\<\"ILG\"\>", "\<\"Lost\"\>", "\<\"GPY/F \
No\"\>", "\<\"GPY/F No\"\>", "\<\"Chromo No\"\>", "\<\"Env No\"\>", "\<\"Add \
Yes\"\>", "\<\"{2, 1, 1, 5, 5, 1, 1, 2}\"\>"},
     {"\<\"Caulimoviridae\"\>", "\<\"CV Class 1\"\>", "\<\"->\"\>", \
"\<\"Caulimovirus\"\>", "\<\"MiMV\"\>", "\<\"Plantae\"\>", \
"\<\"Archaeplastida\"\>", "\<\"Transition 3\"\>", "\<\"1\"\>", \
"\<\"LANG\"\>", "\<\"GANG\"\>", "\<\"ILG\"\>", "\<\"Lost\"\>", "\<\"GPY/F \
No\"\>", "\<\"GPY/F No\"\>", "\<\"Chromo No\"\>", "\<\"Env No\"\>", "\<\"Add \
Yes\"\>", "\<\"{2, 1, 1, 5, 5, 1, 1, 2}\"\>"},
     {"\<\"Caulimoviridae\"\>", "\<\"CV Class 1\"\>", "\<\"->\"\>", \
"\<\"Caulimovirus\"\>", "\<\"RuFDV\"\>", "\<\"Rudbeckia hirta\"\>", \
"\<\"Archaeplastida\"\>", "\<\"Transition 3\"\>", "\<\"1\"\>", \
"\<\"LANG\"\>", "\<\"GANG\"\>", "\<\"ILG\"\>", "\<\"Lost\"\>", "\<\"GPY/F \
No\"\>", "\<\"GPY/F No\"\>", "\<\"Chromo No\"\>", "\<\"Env No\"\>", "\<\"Add \
Yes\"\>", "\<\"{2, 1, 1, 5, 5, 1, 1, 2}\"\>"},
     {"\<\"Caulimoviridae\"\>", "\<\"CV Class 1\"\>", "\<\"->\"\>", \
"\<\"Caulimovirus\"\>", "\<\"SVBV\"\>", "\<\"Fragaria sp.\"\>", \
"\<\"Archaeplastida\"\>", "\<\"Transition 3\"\>", "\<\"1\"\>", \
"\<\"LANG\"\>", "\<\"GANG\"\>", "\<\"ILG\"\>", "\<\"Lost\"\>", "\<\"GPY/F \
No\"\>", "\<\"GPY/F No\"\>", "\<\"Chromo No\"\>", "\<\"Env No\"\>", "\<\"Add \
Yes\"\>", "\<\"{2, 1, 1, 5, 5, 1, 1, 2}\"\>"},
     {"\<\"Caulimoviridae\"\>", "\<\"CV Class 3\"\>", "\<\"->\"\>", \
"\<\"Cavemovirus\"\>", "\<\"CSVMV\"\>", "\<\"Manihot esculenta\"\>", \
"\<\"Archaeplastida\"\>", "\<\"Transition 3\"\>", "\<\"1\"\>", \
"\<\"GFDG\"\>", "\<\"GANG\"\>", "\<\"ILG\"\>", "\<\"Lost\"\>", "\<\"GPY/F \
No\"\>", "\<\"GPY/F No\"\>", "\<\"Chromo No\"\>", "\<\"Env No\"\>", "\<\"Add \
Yes\"\>", "\<\"{2, 1, 1, 5, 5, 1, 1, 2}\"\>"},
     {"\<\"Caulimoviridae\"\>", "\<\"CV Class 3\"\>", "\<\"->\"\>", \
"\<\"Cavemovirus\"\>", "\<\"TVCV\"\>", "\<\"Nicotiana edwardsonii\"\>", \
"\<\"Archaeplastida\"\>", "\<\"Transition 3\"\>", "\<\"1\"\>", \
"\<\"GFDG\"\>", "\<\"GANG\"\>", "\<\"ILG\"\>", "\<\"Lost\"\>", "\<\"GPY/F \
No\"\>", "\<\"GPY/F No\"\>", "\<\"Chromo No\"\>", "\<\"Env No\"\>", "\<\"Add \
Yes\"\>", "\<\"{2, 1, 1, 5, 5, 1, 1, 2}\"\>"},
     {"\<\"Ty3/Gypsy\"\>", "\<\"TG Branch 2\"\>", "\<\"Mag-cluster\"\>", \
"\<\"C-clade\"\>", "\<\"SURL\"\>", "\<\"Tripneustes gratilla\"\>", \
"\<\"Deuterostomia\"\>", "\<\"Transition 2\"\>", "\<\"2\"\>", "\<\"NANI\"\>", \
"\<\"GANG\"\>", "\<\"ILG\"\>", "\<\"After RH\"\>", "\<\"GVI\"\>", \
"\<\"GxV/I\"\>", "\<\"Chromo No\"\>", "\<\"Env No\"\>", "\<\"Add No\"\>", "\<\
\"{3, 1, 1, 2, 6, 1, 1, 1}\"\>"},
     {"\<\"Ty3/Gypsy\"\>", "\<\"TG Branch 2\"\>", "\<\"->\"\>", \
"\<\"Cer1-clade\"\>", "\<\"Cer1\"\>", "\<\"Caenorhabditis elegans\"\>", \
"\<\"Protostomia\"\>", "\<\"Transition 2\"\>", "\<\"3\"\>", "\<\"TANG\"\>", "\
\<\"GANG\"\>", "\<\"ILG\"\>", "\<\"After RH\"\>", "\<\"GPY/F\"\>", "\<\"GPX\"\
\>", "\<\"Chromo No\"\>", "\<\"Env No\"\>", "\<\"Add No\"\>", "\<\"{5, 1, 1, \
2, 3, 1, 1, 1}\"\>"},
     {"\<\"Ty3/Gypsy\"\>", "\<\"TG Branch 2\"\>", "\<\"->\"\>", "\<\"Cer2-3\"\
\>", "\<\"Cer2\"\>", "\<\"Caenorhabditis elegans\"\>", "\<\"Protostomia\"\>", \
"\<\"Transition 2\"\>", "\<\"1\"\>", "\<\"GIGG\"\>", "\<\"GIGG\"\>", "\<\"ILG\
\"\>", "\<\"After RH\"\>", "\<\"GDY/F\"\>", "\<\"GDY/F\"\>", "\<\"Chromo No\"\
\>", "\<\"Env No\"\>", "\<\"Add No\"\>", "\<\"{2, 2, 1, 2, 1, 1, 1, 1}\"\>"},
     {"\<\"Ty3/Gypsy\"\>", "\<\"TG Branch 2\"\>", "\<\"->\"\>", "\<\"Cer2-3\"\
\>", "\<\"Cer3\"\>", "\<\"Caenorhabditis elegans\"\>", "\<\"Protostomia\"\>", \
"\<\"Transition 2\"\>", "\<\"1\"\>", "\<\"GIGG\"\>", "\<\"GIGG\"\>", "\<\"ILG\
\"\>", "\<\"After RH\"\>", "\<\"GDY/F\"\>", "\<\"GDY/F\"\>", "\<\"Chromo No\"\
\>", "\<\"Env No\"\>", "\<\"Add No\"\>", "\<\"{2, 2, 1, 2, 1, 1, 1, 1}\"\>"},
     {"\<\"Ty3/Gypsy\"\>", "\<\"TG Branch 2\"\>", "\<\"->\"\>", \
"\<\"Cigr-1-clade\"\>", "\<\"Cigr-1\"\>", "\<\"Ciona intestinalis\"\>", \
"\<\"Deuterostomia\"\>", "\<\"Transition 2\"\>", "\<\"2\"\>", "\<\"TANG\"\>", \
"\<\"GANG\"\>", "\<\"ILG\"\>", "\<\"After RH\"\>", "\<\"GPY/F Lost\"\>", \
"\<\"GPY/F Lost\"\>", "\<\"Chromo No\"\>", "\<\"Env No\"\>", "\<\"Add \
No\"\>", "\<\"{3, 1, 1, 2, 4, 1, 1, 1}\"\>"},
     {"\<\"Ty1/Copia\"\>", "\<\"TC Branch 1\"\>", "\<\"->\"\>", "\<\"CoDi-A\"\
\>", "\<\"CoDi2.4\"\>", "\<\"Phaeodactylum tricornutum\"\>", \
"\<\"Chromalveolata\"\>", "\<\"Transition 3\"\>", "\<\"0\"\>", \
"\<\"LPIV\"\>", "\<\"LPIV\"\>", "\<\"ILG Lost\"\>", "\<\"After Protease\"\>", \
"\<\"GPY/F No\"\>", "\<\"GPY/F No\"\>", "\<\"Chromo Yes\"\>", "\<\"Env \
No\"\>", "\<\"Add No\"\>", "\<\"{1, 3, 2, 1, 5, 2, 1, 1}\"\>"},
     {"\<\"Ty1/Copia\"\>", "\<\"TC Branch 1\"\>", "\<\"->\"\>", "\<\"CoDi-A\"\
\>", "\<\"CoDi3.1\"\>", "\<\"Phaeodactylum tricornutum\"\>", \
"\<\"Chromalveolata\"\>", "\<\"Transition 3\"\>", "\<\"0\"\>", \
"\<\"LPIV\"\>", "\<\"LPIV\"\>", "\<\"ILG Lost\"\>", "\<\"After Protease\"\>", \
"\<\"GPY/F No\"\>", "\<\"GPY/F No\"\>", "\<\"Chromo Yes\"\>", "\<\"Env \
No\"\>", "\<\"Add No\"\>", "\<\"{1, 3, 2, 1, 5, 2, 1, 1}\"\>"},
     {"\<\"Ty1/Copia\"\>", "\<\"TC Branch 1\"\>", "\<\"->\"\>", "\<\"CoDi-A\"\
\>", "\<\"CoDi4.1\"\>", "\<\"Phaeodactylum tricornutum\"\>", \
"\<\"Chromalveolata\"\>", "\<\"Transition 3\"\>", "\<\"0\"\>", \
"\<\"LPIV\"\>", "\<\"LPIV\"\>", "\<\"LLS\"\>", "\<\"After Protease\"\>", \
"\<\"GPY/F No\"\>", "\<\"GPY/F No\"\>", "\<\"Chromo Yes\"\>", "\<\"Env \
No\"\>", "\<\"Add No\"\>", "\<\"{1, 3, 3, 1, 5, 2, 1, 1}\"\>"},
     {"\<\"Ty1/Copia\"\>", "\<\"TC Branch 1\"\>", "\<\"->\"\>", "\<\"CoDi-A\"\
\>", "\<\"CoDi4.3\"\>", "\<\"Phaeodactylum tricornutum\"\>", \
"\<\"Chromalveolata\"\>", "\<\"Transition 3\"\>", "\<\"0\"\>", \
"\<\"LPIV\"\>", "\<\"LPIV\"\>", "\<\"ILG Lost\"\>", "\<\"After Protease\"\>", \
"\<\"GPY/F No\"\>", "\<\"GPY/F No\"\>", "\<\"Chromo Yes\"\>", "\<\"Env \
No\"\>", "\<\"Add No\"\>", "\<\"{1, 3, 2, 1, 5, 2, 1, 1}\"\>"},
     {"\<\"Ty1/Copia\"\>", "\<\"TC Branch 1\"\>", "\<\"->\"\>", "\<\"CoDi-A\"\
\>", "\<\"CoDi4.4\"\>", "\<\"Phaeodactylum tricornutum\"\>", \
"\<\"Chromalveolata\"\>", "\<\"Transition 3\"\>", "\<\"0\"\>", \
"\<\"LANG\"\>", "\<\"GANG\"\>", "\<\"ILG Lost\"\>", "\<\"After Protease\"\>", \
"\<\"GPY/F No\"\>", "\<\"GPY/F No\"\>", "\<\"Chromo Yes\"\>", "\<\"Env \
No\"\>", "\<\"Add No\"\>", "\<\"{1, 1, 2, 1, 5, 2, 1, 1}\"\>"},
     {"\<\"Ty1/Copia\"\>", "\<\"TC Branch 1\"\>", "\<\"->\"\>", "\<\"CoDi-A\"\
\>", "\<\"CoDi4.5\"\>", "\<\"Thalassiosira pseudonana\"\>", \
"\<\"Chromalveolata\"\>", "\<\"Transition 3\"\>", "\<\"0\"\>", "\<\"PRP3 Lost\
\"\>", "\<\"PRP3 Lost\"\>", "\<\"ILG Lost\"\>", "\<\"After Protease\"\>", "\<\
\"GPY/F No\"\>", "\<\"GPY/F No\"\>", "\<\"Chromo Yes\"\>", "\<\"Env No\"\>", \
"\<\"Add No\"\>", "\<\"{1, 4, 2, 1, 5, 2, 1, 1}\"\>"},
     {"\<\"Ty1/Copia\"\>", "\<\"TC Branch 1\"\>", "\<\"->\"\>", "\<\"CoDi-A\"\
\>", "\<\"CoDi7.1\"\>", "\<\"Phaeodactylum tricornutum\"\>", \
"\<\"Chromalveolata\"\>", "\<\"Transition 3\"\>", "\<\"0\"\>", \
"\<\"LPIV\"\>", "\<\"LPIV\"\>", "\<\"ILG Lost\"\>", "\<\"After Protease\"\>", \
"\<\"GPY/F No\"\>", "\<\"GPY/F No\"\>", "\<\"Chromo Yes\"\>", "\<\"Env \
No\"\>", "\<\"Add No\"\>", "\<\"{1, 3, 2, 1, 5, 2, 1, 1}\"\>"},
     {"\<\"Ty1/Copia\"\>", "\<\"TC Branch 1\"\>", "\<\"->\"\>", "\<\"CoDi-B\"\
\>", "\<\"CoDi5.1\"\>", "\<\"Phaeodactylum tricornutum\"\>", \
"\<\"Chromalveolata\"\>", "\<\"Transition 3\"\>", "\<\"1\"\>", \
"\<\"LPDG\"\>", "\<\"GANG\"\>", "\<\"LLS\"\>", "\<\"After Protease\"\>", \
"\<\"GPY/F No\"\>", "\<\"GPY/F No\"\>", "\<\"Chromo No\"\>", "\<\"Env \
No\"\>", "\<\"Add No\"\>", "\<\"{2, 1, 3, 1, 5, 1, 1, 1}\"\>"},
     {"\<\"Ty1/Copia\"\>", "\<\"TC Branch 1\"\>", "\<\"->\"\>", "\<\"CoDi-B\"\
\>", "\<\"CoDi5.2\"\>", "\<\"Phaeodactylum tricornutum\"\>", \
"\<\"Chromalveolata\"\>", "\<\"Transition 3\"\>", "\<\"1\"\>", \
"\<\"LPDG\"\>", "\<\"GANG\"\>", "\<\"LLS\"\>", "\<\"After Protease\"\>", \
"\<\"GPY/F No\"\>", "\<\"GPY/F No\"\>", "\<\"Chromo No\"\>", "\<\"Env \
No\"\>", "\<\"Add No\"\>", "\<\"{2, 1, 3, 1, 5, 1, 1, 1}\"\>"},
     {"\<\"Ty1/Copia\"\>", "\<\"TC Branch 1\"\>", "\<\"->\"\>", "\<\"CoDi-B\"\
\>", "\<\"CoDi5.3\"\>", "\<\"Phaeodactylum tricornutum\"\>", \
"\<\"Chromalveolata\"\>", "\<\"Transition 3\"\>", "\<\"1\"\>", \
"\<\"LPDG\"\>", "\<\"GANG\"\>", "\<\"LLS\"\>", "\<\"After Protease\"\>", \
"\<\"GPY/F No\"\>", "\<\"GPY/F No\"\>", "\<\"Chromo No\"\>", "\<\"Env \
No\"\>", "\<\"Add No\"\>", "\<\"{2, 1, 3, 1, 5, 1, 1, 1}\"\>"},
     {"\<\"Ty1/Copia\"\>", "\<\"TC Branch 1\"\>", "\<\"->\"\>", "\<\"CoDi-B\"\
\>", "\<\"CoDi5.4\"\>", "\<\"Thalassiosira pseudonana\"\>", \
"\<\"Chromalveolata\"\>", "\<\"Transition 3\"\>", "\<\"1\"\>", \
"\<\"LPDG\"\>", "\<\"GANG\"\>", "\<\"LLS\"\>", "\<\"After Protease\"\>", \
"\<\"GPY/F No\"\>", "\<\"GPY/F No\"\>", "\<\"Chromo No\"\>", "\<\"Env \
No\"\>", "\<\"Add No\"\>", "\<\"{2, 1, 3, 1, 5, 1, 1, 1}\"\>"},
     {"\<\"Ty1/Copia\"\>", "\<\"TC Branch 1\"\>", "\<\"->\"\>", "\<\"CoDi-B\"\
\>", "\<\"CoDi5.5\"\>", "\<\"Thalassiosira pseudonana\"\>", \
"\<\"Chromalveolata\"\>", "\<\"Transition 3\"\>", "\<\"1\"\>", \
"\<\"LPDG\"\>", "\<\"GANG\"\>", "\<\"LLS\"\>", "\<\"After Protease\"\>", \
"\<\"GPY/F No\"\>", "\<\"GPY/F No\"\>", "\<\"Chromo No\"\>", "\<\"Env \
No\"\>", "\<\"Add No\"\>", "\<\"{2, 1, 3, 1, 5, 1, 1, 1}\"\>"},
     {"\<\"Ty1/Copia\"\>", "\<\"TC Branch 1\"\>", "\<\"->\"\>", "\<\"CoDi-B\"\
\>", "\<\"CoDi5.6\"\>", "\<\"Thalassiosira pseudonana\"\>", \
"\<\"Chromalveolata\"\>", "\<\"Transition 3\"\>", "\<\"1\"\>", \
"\<\"LPDG\"\>", "\<\"GANG\"\>", "\<\"LLS\"\>", "\<\"After Protease\"\>", \
"\<\"GPY/F No\"\>", "\<\"GPY/F No\"\>", "\<\"Chromo No\"\>", "\<\"Env \
No\"\>", "\<\"Add No\"\>", "\<\"{2, 1, 3, 1, 5, 1, 1, 1}\"\>"},
     {"\<\"Ty1/Copia\"\>", "\<\"TC Branch 1\"\>", "\<\"->\"\>", "\<\"CoDi-C\"\
\>", "\<\"CoDi6.1\"\>", "\<\"Thalassiosira pseudonana\"\>", \
"\<\"Chromalveolata\"\>", "\<\"Transition 3\"\>", "\<\"1\"\>", \
"\<\"GIGG\"\>", "\<\"GIGG\"\>", "\<\"LLS\"\>", "\<\"After Protease\"\>", \
"\<\"GPY/F No\"\>", "\<\"GPY/F No\"\>", "\<\"Chromo No\"\>", "\<\"Env \
No\"\>", "\<\"Add No\"\>", "\<\"{2, 2, 3, 1, 5, 1, 1, 1}\"\>"},
     {"\<\"Ty1/Copia\"\>", "\<\"TC Branch 1\"\>", "\<\"->\"\>", "\<\"CoDi-C\"\
\>", "\<\"CoDi6.6\"\>", "\<\"Phaeodactylum tricornutum\"\>", \
"\<\"Chromalveolata\"\>", "\<\"Transition 3\"\>", "\<\"1\"\>", \
"\<\"GATG\"\>", "\<\"GANG\"\>", "\<\"LLS\"\>", "\<\"After Protease\"\>", \
"\<\"GPY/F No\"\>", "\<\"GPY/F No\"\>", "\<\"Chromo No\"\>", "\<\"Env \
No\"\>", "\<\"Add No\"\>", "\<\"{2, 1, 3, 1, 5, 1, 1, 1}\"\>"},
     {"\<\"Ty1/Copia\"\>", "\<\"TC Branch 1\"\>", "\<\"->\"\>", "\<\"CoDi-C\"\
\>", "\<\"CoDi6.7\"\>", "\<\"Phaeodactylum tricornutum\"\>", \
"\<\"Chromalveolata\"\>", "\<\"Transition 3\"\>", "\<\"1\"\>", \
"\<\"GIGG\"\>", "\<\"GIGG\"\>", "\<\"LLS\"\>", "\<\"After Protease\"\>", \
"\<\"GPY/F No\"\>", "\<\"GPY/F No\"\>", "\<\"Chromo No\"\>", "\<\"Env \
No\"\>", "\<\"Add No\"\>", "\<\"{2, 2, 3, 1, 5, 1, 1, 1}\"\>"},
     {"\<\"Ty1/Copia\"\>", "\<\"TC Branch 1\"\>", "\<\"->\"\>", "\<\"CoDi-D\"\
\>", "\<\"CoDi6.2\"\>", "\<\"Thalassiosira pseudonana\"\>", \
"\<\"Chromalveolata\"\>", "\<\"Transition 3\"\>", "\<\"2\"\>", \
"\<\"GIGG\"\>", "\<\"GIGG\"\>", "\<\"LLS\"\>", "\<\"After Protease\"\>", \
"\<\"GPY/F No\"\>", "\<\"GPY/F No\"\>", "\<\"Chromo No\"\>", "\<\"Env \
No\"\>", "\<\"Add No\"\>", "\<\"{3, 2, 3, 1, 5, 1, 1, 1}\"\>"},
     {"\<\"Ty1/Copia\"\>", "\<\"TC Branch 1\"\>", "\<\"->\"\>", "\<\"CoDi-D\"\
\>", "\<\"CoDi6.3\"\>", "\<\"Thalassiosira pseudonana\"\>", \
"\<\"Chromalveolata\"\>", "\<\"Transition 3\"\>", "\<\"2\"\>", \
"\<\"GIGG\"\>", "\<\"GIGG\"\>", "\<\"LLS\"\>", "\<\"After Protease\"\>", \
"\<\"GPY/F No\"\>", "\<\"GPY/F No\"\>", "\<\"Chromo No\"\>", "\<\"Env \
No\"\>", "\<\"Add No\"\>", "\<\"{3, 2, 3, 1, 5, 1, 1, 1}\"\>"},
     {"\<\"Ty1/Copia\"\>", "\<\"TC Branch 1\"\>", "\<\"->\"\>", "\<\"CoDi-D\"\
\>", "\<\"CoDi6.4\"\>", "\<\"Phaeodactylum tricornutum\"\>", \
"\<\"Chromalveolata\"\>", "\<\"Transition 3\"\>", "\<\"2\"\>", "\<\"PRP3 Lost\
\"\>", "\<\"PRP3 Lost\"\>", "\<\"LLS\"\>", "\<\"After Protease\"\>", \
"\<\"GPY/F No\"\>", "\<\"GPY/F No\"\>", "\<\"Chromo No\"\>", "\<\"Env \
No\"\>", "\<\"Add No\"\>", "\<\"{3, 4, 3, 1, 5, 1, 1, 1}\"\>"},
     {"\<\"Ty1/Copia\"\>", "\<\"TC Branch 1\"\>", "\<\"->\"\>", "\<\"CoDi-D\"\
\>", "\<\"CoDi6.5\"\>", "\<\"Phaeodactylum tricornutum\"\>", \
"\<\"Chromalveolata\"\>", "\<\"Transition 3\"\>", "\<\"2\"\>", \
"\<\"FGDG\"\>", "\<\"GANG\"\>", "\<\"LLS\"\>", "\<\"After Protease\"\>", \
"\<\"GPY/F No\"\>", "\<\"GPY/F No\"\>", "\<\"Chromo No\"\>", "\<\"Env \
No\"\>", "\<\"Add No\"\>", "\<\"{3, 1, 3, 1, 5, 1, 1, 1}\"\>"},
     {"\<\"Ty1/Copia\"\>", "\<\"TC Branch 2\"\>", "\<\"->\"\>", "\<\"Copia \
(hemivirus)\"\>", "\<\"Copia\"\>", "\<\"Drosophila simulans\"\>", \
"\<\"Protostomia\"\>", "\<\"Transition 3\"\>", "\<\"1\"\>", "\<\"VAKG\"\>", "\
\<\"GANG\"\>", "\<\"LLS\"\>", "\<\"After Protease\"\>", "\<\"GPY/F No\"\>", "\
\<\"GPY/F No\"\>", "\<\"Chromo No\"\>", "\<\"Env No\"\>", "\<\"Add No\"\>", "\
\<\"{2, 1, 3, 1, 5, 1, 1, 1}\"\>"},
     {"\<\"Ty1/Copia\"\>", "\<\"TC Branch 2\"\>", "\<\"->\"\>", "\<\"Copia \
(hemivirus)\"\>", "\<\"Koco\"\>", "\<\"Drosophila koepferae\"\>", \
"\<\"Protostomia\"\>", "\<\"Transition 3\"\>", "\<\"1\"\>", "\<\"VAKG\"\>", "\
\<\"GANG\"\>", "\<\"LLS\"\>", "\<\"After Protease\"\>", "\<\"GPY/F No\"\>", "\
\<\"GPY/F No\"\>", "\<\"Chromo No\"\>", "\<\"Env No\"\>", "\<\"Add No\"\>", "\
\<\"{2, 1, 3, 1, 5, 1, 1, 1}\"\>"},
     {"\<\"Ty1/Copia\"\>", "\<\"TC Branch 2\"\>", "\<\"->\"\>", "\<\"Copia \
(hemivirus)\"\>", "\<\"Yokozuna\"\>", "\<\"Bombyx mori\"\>", "\<\"Protostomia\
\"\>", "\<\"Transition 3\"\>", "\<\"1\"\>", "\<\"LANG\"\>", "\<\"GANG\"\>", "\
\<\"LLS\"\>", "\<\"After Protease\"\>", "\<\"GPY/F No\"\>", "\<\"GPY/F \
No\"\>", "\<\"Chromo No\"\>", "\<\"Env No\"\>", "\<\"Add No\"\>", "\<\"{2, 1, \
3, 1, 5, 1, 1, 1}\"\>"},
     {"\<\"Ty3/Gypsy\"\>", "\<\"TG Chromovirus\"\>", "\<\"CP\"\>", \
"\<\"CRM-clade\"\>", "\<\"Beetle1\"\>", "\<\"Beta vulgaris\"\>", \
"\<\"Archaeplastida\"\>", "\<\"Transition 2\"\>", "\<\"1\"\>", \
"\<\"NNSG\"\>", "\<\"GANG\"\>", "\<\"ILG\"\>", "\<\"After RH\"\>", "\<\"GPY/F\
\"\>", "\<\"GPX\"\>", "\<\"Chromo No\"\>", "\<\"Env No\"\>", "\<\"Add \
No\"\>", "\<\"{2, 1, 1, 2, 3, 1, 1, 1}\"\>"},
     {"\<\"Ty3/Gypsy\"\>", "\<\"TG Chromovirus\"\>", "\<\"CP\"\>", \
"\<\"CRM-clade\"\>", "\<\"Cereba\"\>", "\<\"Hordeum vulgare\"\>", \
"\<\"Archaeplastida\"\>", "\<\"Transition 2\"\>", "\<\"1\"\>", \
"\<\"NNSG\"\>", "\<\"GANG\"\>", "\<\"ILG\"\>", "\<\"After RH\"\>", "\<\"GPY/F \
Lost\"\>", "\<\"GPY/F Lost\"\>", "\<\"Chromo No\"\>", "\<\"Env No\"\>", \
"\<\"Add No\"\>", "\<\"{2, 1, 1, 2, 4, 1, 1, 1}\"\>"},
     {"\<\"Ty3/Gypsy\"\>", "\<\"TG Chromovirus\"\>", "\<\"CP\"\>", \
"\<\"CRM-clade\"\>", "\<\"CRM\"\>", "\<\"Zea mays\"\>", "\<\"Archaeplastida\"\
\>", "\<\"Transition 2\"\>", "\<\"1\"\>", "\<\"NNSG\"\>", "\<\"GANG\"\>", "\<\
\"ILG\"\>", "\<\"After RH\"\>", "\<\"GPY/F\"\>", "\<\"GPX\"\>", "\<\"Chromo \
No\"\>", "\<\"Env No\"\>", "\<\"Add No\"\>", "\<\"{2, 1, 1, 2, 3, 1, 1, \
1}\"\>"},
     {"\<\"Ty3/Gypsy\"\>", "\<\"TG Branch 2\"\>", "\<\"->\"\>", \
"\<\"CsRN1-clade\"\>", "\<\"Boudicca\"\>", "\<\"Schistosoma mansoni\"\>", "\<\
\"Protostomia\"\>", "\<\"Transition 2\"\>", "\<\"1\"\>", "\<\"LANG\"\>", \
"\<\"GANG\"\>", "\<\"ILG\"\>", "\<\"After RH\"\>", "\<\"GPY/F\"\>", \
"\<\"GPX\"\>", "\<\"Chromo No\"\>", "\<\"Env No\"\>", "\<\"Add No\"\>", \
"\<\"{2, 1, 1, 2, 3, 1, 1, 1}\"\>"},
     {"\<\"Ty3/Gypsy\"\>", "\<\"TG Branch 2\"\>", "\<\"->\"\>", \
"\<\"CsRN1-clade\"\>", "\<\"CsRN1\"\>", "\<\"Clonorchis sinensis\"\>", \
"\<\"Protostomia\"\>", "\<\"Transition 2\"\>", "\<\"1\"\>", "\<\"LANG\"\>", "\
\<\"GANG\"\>", "\<\"ILG\"\>", "\<\"After RH\"\>", "\<\"GPY/F\"\>", "\<\"GPX\"\
\>", "\<\"Chromo No\"\>", "\<\"Env No\"\>", "\<\"Add No\"\>", "\<\"{2, 1, 1, \
2, 3, 1, 1, 1}\"\>"},
     {"\<\"Ty3/Gypsy\"\>", "\<\"TG Branch 2\"\>", "\<\"->\"\>", \
"\<\"CsRN1-clade\"\>", "\<\"Kabuki\"\>", "\<\"Bombyx mori\"\>", \
"\<\"Protostomia\"\>", "\<\"Transition 2\"\>", "\<\"1\"\>", "\<\"LANG\"\>", "\
\<\"GANG\"\>", "\<\"ILG\"\>", "\<\"After RH\"\>", "\<\"GPY/F\"\>", "\<\"GPX\"\
\>", "\<\"Chromo No\"\>", "\<\"Env No\"\>", "\<\"Add No\"\>", "\<\"{2, 1, 1, \
2, 3, 1, 1, 1}\"\>"},
     {"\<\"Ty3/Gypsy\"\>", "\<\"TG Chromovirus\"\>", "\<\"CP\"\>", \
"\<\"Del-clade\"\>", "\<\"Bagy-1\"\>", "\<\"Hordeum vulgare\"\>", \
"\<\"Archaeplastida\"\>", "\<\"Transition 2\"\>", "\<\"1\"\>", \
"\<\"TPGG\"\>", "\<\"GIGG\"\>", "\<\"ILG\"\>", "\<\"After RH\"\>", "\<\"GPY/F\
\"\>", "\<\"GPX\"\>", "\<\"Chromo Yes\"\>", "\<\"Env No\"\>", "\<\"Add \
No\"\>", "\<\"{2, 2, 1, 2, 3, 2, 1, 1}\"\>"},
     {"\<\"Ty3/Gypsy\"\>", "\<\"TG Chromovirus\"\>", "\<\"CP\"\>", \
"\<\"Del-clade\"\>", "\<\"Del\"\>", "\<\"Lilium henryi\"\>", \
"\<\"Archaeplastida\"\>", "\<\"Transition 2\"\>", "\<\"1\"\>", \
"\<\"TPGG\"\>", "\<\"GIGG\"\>", "\<\"ILG\"\>", "\<\"After RH\"\>", "\<\"GPY/F\
\"\>", "\<\"GPX\"\>", "\<\"Chromo Yes\"\>", "\<\"Env No\"\>", "\<\"Add \
No\"\>", "\<\"{2, 2, 1, 2, 3, 2, 1, 1}\"\>"},
     {"\<\"Ty3/Gypsy\"\>", "\<\"TG Chromovirus\"\>", "\<\"CP\"\>", \
"\<\"Del-clade\"\>", "\<\"Legolas\"\>", "\<\"Arabidopsis thaliana\"\>", \
"\<\"Archaeplastida\"\>", "\<\"Transition 2\"\>", "\<\"3\"\>", \
"\<\"GIGG\"\>", "\<\"GIGG\"\>", "\<\"ILG\"\>", "\<\"After RH\"\>", "\<\"GPY/F\
\"\>", "\<\"GPX\"\>", "\<\"Chromo Yes\"\>", "\<\"Env No\"\>", "\<\"Add \
No\"\>", "\<\"{5, 2, 1, 2, 3, 2, 1, 1}\"\>"},
     {"\<\"Ty3/Gypsy\"\>", "\<\"TG Chromovirus\"\>", "\<\"CP\"\>", \
"\<\"Del-clade\"\>", "\<\"Peabody\"\>", "\<\"Pisum sativum\"\>", \
"\<\"Archaeplastida\"\>", "\<\"Transition 2\"\>", "\<\"2\"\>", \
"\<\"TPGG\"\>", "\<\"GIGG\"\>", "\<\"ILG\"\>", "\<\"After RH\"\>", "\<\"GPY/F\
\"\>", "\<\"GPX\"\>", "\<\"Chromo Yes\"\>", "\<\"Env No\"\>", "\<\"Add \
No\"\>", "\<\"{3, 2, 1, 2, 3, 2, 1, 1}\"\>"},
     {"\<\"Ty3/Gypsy\"\>", "\<\"TG Chromovirus\"\>", "\<\"CP\"\>", \
"\<\"Del-clade\"\>", "\<\"Retrosat-2\"\>", "\<\"Oryza sativa\"\>", \
"\<\"Archaeplastida\"\>", "\<\"Transition 2\"\>", "\<\"1\"\>", \
"\<\"TPGG\"\>", "\<\"GIGG\"\>", "\<\"ILG\"\>", "\<\"After RH\"\>", "\<\"GPY/F\
\"\>", "\<\"GPX\"\>", "\<\"Chromo Yes\"\>", "\<\"Env No\"\>", "\<\"Add \
No\"\>", "\<\"{2, 2, 1, 2, 3, 2, 1, 1}\"\>"},
     {"\<\"Ty3/Gypsy\"\>", "\<\"TG Chromovirus\"\>", "\<\"CP\"\>", \
"\<\"Del-clade\"\>", "\<\"Tma\"\>", "\<\"Arabidopsis thaliana\"\>", \
"\<\"Archaeplastida\"\>", "\<\"Transition 2\"\>", "\<\"1\"\>", \
"\<\"GIGG\"\>", "\<\"GIGG\"\>", "\<\"ILG\"\>", "\<\"After RH\"\>", "\<\"GPY/F\
\"\>", "\<\"GPX\"\>", "\<\"Chromo Yes\"\>", "\<\"Env No\"\>", "\<\"Add \
No\"\>", "\<\"{2, 2, 1, 2, 3, 2, 1, 1}\"\>"},
     {"\<\"Retroviridae\"\>", "\<\"RV Class 2\"\>", "\<\"->\"\>", \
"\<\"Deltaretrovirus\"\>", "\<\"BLV\"\>", "\<\"Bovidae sp.\"\>", \
"\<\"Deuterostomia\"\>", "\<\"Transition 3\"\>", "\<\"2\"\>", "\<\"GIGG\"\>", \
"\<\"GIGG\"\>", "\<\"ILG\"\>", "\<\"After RH\"\>", "\<\"GPL\"\>", \
"\<\"GPX\"\>", "\<\"Chromo No\"\>", "\<\"Env Yes\"\>", "\<\"Add Yes\"\>", "\<\
\"{3, 2, 1, 2, 3, 1, 2, 2}\"\>"},
     {"\<\"Retroviridae\"\>", "\<\"RV Class 2\"\>", "\<\"->\"\>", \
"\<\"Deltaretrovirus\"\>", "\<\"HTLV-1\"\>", "\<\"Homo sapiens\"\>", \
"\<\"Deuterostomia\"\>", "\<\"Transition 3\"\>", "\<\"2\"\>", "\<\"GIGG\"\>", \
"\<\"GIGG\"\>", "\<\"ILG\"\>", "\<\"After RH\"\>", "\<\"GPL\"\>", \
"\<\"GPX\"\>", "\<\"Chromo No\"\>", "\<\"Env Yes\"\>", "\<\"Add Yes\"\>", "\<\
\"{3, 2, 1, 2, 3, 1, 2, 2}\"\>"},
     {"\<\"Retroviridae\"\>", "\<\"RV Class 2\"\>", "\<\"->\"\>", \
"\<\"Deltaretrovirus\"\>", "\<\"HTLV-2\"\>", "\<\"Homo sapiens\"\>", \
"\<\"Deuterostomia\"\>", "\<\"Transition 3\"\>", "\<\"2\"\>", "\<\"GIGG\"\>", \
"\<\"GIGG\"\>", "\<\"ILG\"\>", "\<\"After RH\"\>", "\<\"GPL\"\>", \
"\<\"GPX\"\>", "\<\"Chromo No\"\>", "\<\"Env Yes\"\>", "\<\"Add Yes\"\>", "\<\
\"{3, 2, 1, 2, 3, 1, 2, 2}\"\>"},
     {"\<\"Retroviridae\"\>", "\<\"RV Class 2\"\>", "\<\"->\"\>", \
"\<\"Deltaretrovirus\"\>", "\<\"STcLV2PP1664\"\>", "\<\"Pan paniscus\"\>", \
"\<\"Deuterostomia\"\>", "\<\"Transition 3\"\>", "\<\"2\"\>", "\<\"GIGG\"\>", \
"\<\"GIGG\"\>", "\<\"ILG\"\>", "\<\"After RH\"\>", "\<\"GPL\"\>", \
"\<\"GPX\"\>", "\<\"Chromo No\"\>", "\<\"Env Yes\"\>", "\<\"Add Yes\"\>", "\<\
\"{3, 2, 1, 2, 3, 1, 2, 2}\"\>"},
     {"\<\"Retroviridae\"\>", "\<\"RV Class 1\"\>", "\<\"->\"\>", \
"\<\"Epsilonretrovirus\"\>", "\<\"ASSBSV\"\>", "\<\"Atlantic salmon\"\>", "\<\
\"Deuterostomia\"\>", "\<\"Transition 2\"\>", "\<\"1\"\>", "\<\"GATG\"\>", \
"\<\"GANG\"\>", "\<\"ILG\"\>", "\<\"After RH\"\>", "\<\"GPY/F\"\>", \
"\<\"GPX\"\>", "\<\"Chromo No\"\>", "\<\"Env Yes\"\>", "\<\"Add No\"\>", \
"\<\"{2, 1, 1, 2, 3, 1, 2, 1}\"\>"},
     {"\<\"Retroviridae\"\>", "\<\"RV Class 1\"\>", "\<\"->\"\>", \
"\<\"Epsilonretrovirus\"\>", "\<\"WdSV\"\>", "\<\"Stizostedion vitreum\"\>", \
"\<\"Deuterostomia\"\>", "\<\"Transition 2\"\>", "\<\"1\"\>", "\<\"GATG\"\>", \
"\<\"GANG\"\>", "\<\"ILG\"\>", "\<\"After RH\"\>", "\<\"GPY/F\"\>", \
"\<\"GPX\"\>", "\<\"Chromo No\"\>", "\<\"Env Yes\"\>", "\<\"Add Yes\"\>", "\<\
\"{2, 1, 1, 2, 3, 1, 2, 2}\"\>"},
     {"\<\"Retroviridae\"\>", "\<\"RV Class 1\"\>", "\<\"->\"\>", \
"\<\"Epsilonretrovirus\"\>", "\<\"XEN1\"\>", "\<\"Xenopus laevis\"\>", \
"\<\"Deuterostomia\"\>", "\<\"Transition 2\"\>", "\<\"2\"\>", "\<\"GVNG\"\>", \
"\<\"GANG\"\>", "\<\"ILG\"\>", "\<\"After RH\"\>", "\<\"GPY/F\"\>", \
"\<\"GPX\"\>", "\<\"Chromo No\"\>", "\<\"Env Yes\"\>", "\<\"Add Yes\"\>", "\<\
\"{3, 1, 1, 2, 3, 1, 2, 2}\"\>"},
     {"\<\"Retroviridae\"\>", "\<\"RV Class 1\"\>", "\<\"->\"\>", \
"\<\"Epsilonretrovirus\"\>", "\<\"ZFERV\"\>", "\<\"Danio rerio\"\>", \
"\<\"Deuterostomia\"\>", "\<\"Transition 2\"\>", "\<\"1\"\>", "\<\"GATG\"\>", \
"\<\"GANG\"\>", "\<\"ILG\"\>", "\<\"After RH\"\>", "\<\"GPY/F Lost\"\>", \
"\<\"GPY/F Lost\"\>", "\<\"Chromo No\"\>", "\<\"Env Yes\"\>", "\<\"Add \
No\"\>", "\<\"{2, 1, 1, 2, 4, 1, 2, 1}\"\>"},
     {"\<\"Retroviridae\"\>", "\<\"RV Class 1\"\>", "\<\"->\"\>", \
"\<\"Epsilonretrovirus\"\>", "\<\"ZFERV-2\"\>", "\<\"Danio rerio\"\>", \
"\<\"Deuterostomia\"\>", "\<\"Transition 2\"\>", "\<\"1\"\>", "\<\"GATG\"\>", \
"\<\"GANG\"\>", "\<\"ILG\"\>", "\<\"After RH\"\>", "\<\"GPY/F\"\>", \
"\<\"GPX\"\>", "\<\"Chromo No\"\>", "\<\"Env Yes\"\>", "\<\"Add No\"\>", \
"\<\"{2, 1, 1, 2, 3, 1, 2, 1}\"\>"},
     {"\<\"Retroviridae\"\>", "\<\"RV Class 3\"\>", "\<\"->\"\>", \
"\<\"ERV-L\"\>", "\<\"MuERV-L\"\>", "\<\"Mus musculus\"\>", \
"\<\"Deuterostomia\"\>", "\<\"Transition 3\"\>", "\<\"0\"\>", "\<\"GIGG\"\>", \
"\<\"GIGG\"\>", "\<\"ILG\"\>", "\<\"After RH\"\>", "\<\"GGW\"\>", \
"\<\"GGW\"\>", "\<\"Chromo No\"\>", "\<\"Env No\"\>", "\<\"Add Yes\"\>", \
"\<\"{1, 2, 1, 2, 2, 1, 1, 2}\"\>"},
     {"\<\"Ty3/Gypsy\"\>", "\<\"TG Chromovirus\"\>", "\<\"CP\"\>", \
"\<\"Galadriel-clade\"\>", "\<\"Galadriel\"\>", "\<\"Lycopersicon \
esculentum\"\>", "\<\"Archaeplastida\"\>", "\<\"Transition 2\"\>", \
"\<\"1\"\>", "\<\"NANI\"\>", "\<\"GANG\"\>", "\<\"ILG\"\>", "\<\"After \
RH\"\>", "\<\"GPY/F\"\>", "\<\"GPX\"\>", "\<\"Chromo Yes\"\>", "\<\"Env \
No\"\>", "\<\"Add No\"\>", "\<\"{2, 1, 1, 2, 3, 2, 1, 1}\"\>"},
     {"\<\"Ty3/Gypsy\"\>", "\<\"TG Chromovirus\"\>", "\<\"CP\"\>", \
"\<\"Galadriel-clade\"\>", "\<\"Monkey\"\>", "\<\"Musa sp\"\>", \
"\<\"Archaeplastida\"\>", "\<\"Transition 2\"\>", "\<\"1\"\>", \
"\<\"NNSG\"\>", "\<\"GANG\"\>", "\<\"ILG\"\>", "\<\"After RH\"\>", "\<\"GPY/F\
\"\>", "\<\"GPX\"\>", "\<\"Chromo Yes\"\>", "\<\"Env No\"\>", "\<\"Add \
No\"\>", "\<\"{2, 1, 1, 2, 3, 2, 1, 1}\"\>"},
     {"\<\"Ty3/Gypsy\"\>", "\<\"TG Chromovirus\"\>", "\<\"CP\"\>", \
"\<\"Galadriel-clade\"\>", "\<\"Tntom1\"\>", "\<\"Nicotiana tomentosiformis\"\
\>", "\<\"Archaeplastida\"\>", "\<\"Transition 2\"\>", "\<\"0\"\>", "\<\"NNSG\
\"\>", "\<\"GANG\"\>", "\<\"ILG Lost\"\>", "\<\"After RH\"\>", "\<\"GPL\"\>", \
"\<\"GPX\"\>", "\<\"Chromo Yes\"\>", "\<\"Env No\"\>", "\<\"Add No\"\>", \
"\<\"{1, 1, 2, 2, 3, 2, 1, 1}\"\>"},
     {"\<\"Ty1/Copia\"\>", "\<\"TC Branch 1\"\>", "\<\"->\"\>", \
"\<\"GalEA-clade\"\>", "\<\"Cico1\"\>", "\<\"Ciona intestinalis\"\>", \
"\<\"Deuterostomia\"\>", "\<\"Transition 2\"\>", "\<\"1\"\>", "\<\"FGDG\"\>", \
"\<\"GANG\"\>", "\<\"LLS\"\>", "\<\"After Protease\"\>", "\<\"GPY/F No\"\>", \
"\<\"GPY/F No\"\>", "\<\"Chromo No\"\>", "\<\"Env No\"\>", "\<\"Add No\"\>", \
"\<\"{2, 1, 3, 1, 5, 1, 1, 1}\"\>"},
     {"\<\"Ty1/Copia\"\>", "\<\"TC Branch 1\"\>", "\<\"->\"\>", \
"\<\"GalEA-clade\"\>", "\<\"Olco1\"\>", "\<\"Oryzias latipes\"\>", \
"\<\"Deuterostomia\"\>", "\<\"Transition 2\"\>", "\<\"1\"\>", "\<\"FGDG\"\>", \
"\<\"GANG\"\>", "\<\"LLS\"\>", "\<\"After Protease\"\>", "\<\"GPY/F No\"\>", \
"\<\"GPY/F No\"\>", "\<\"Chromo No\"\>", "\<\"Env No\"\>", "\<\"Add No\"\>", \
"\<\"{2, 1, 3, 1, 5, 1, 1, 1}\"\>"},
     {"\<\"Ty1/Copia\"\>", "\<\"TC Branch 1\"\>", "\<\"->\"\>", \
"\<\"GalEA-clade\"\>", "\<\"Zeco1\"\>", "\<\"Danio rerio\"\>", \
"\<\"Deuterostomia\"\>", "\<\"Transition 2\"\>", "\<\"1\"\>", "\<\"FGDG\"\>", \
"\<\"GANG\"\>", "\<\"LLS\"\>", "\<\"After Protease\"\>", "\<\"GPY/F No\"\>", \
"\<\"GPY/F No\"\>", "\<\"Chromo No\"\>", "\<\"Env No\"\>", "\<\"Add No\"\>", \
"\<\"{2, 1, 3, 1, 5, 1, 1, 1}\"\>"},
     {"\<\"Ty1/Copia\"\>", "\<\"TC Branch 1\"\>", "\<\"->\"\>", \
"\<\"GalEA-clade\"\>", "\<\"Zeco2\"\>", "\<\"Danio rerio\"\>", \
"\<\"Deuterostomia\"\>", "\<\"Transition 2\"\>", "\<\"1\"\>", "\<\"FGDG\"\>", \
"\<\"GANG\"\>", "\<\"LLS\"\>", "\<\"After Protease\"\>", "\<\"GPY/F No\"\>", \
"\<\"GPY/F No\"\>", "\<\"Chromo No\"\>", "\<\"Env No\"\>", "\<\"Add No\"\>", \
"\<\"{2, 1, 3, 1, 5, 1, 1, 1}\"\>"},
     {"\<\"Ty1/Copia\"\>", "\<\"TC Branch 1\"\>", "\<\"->\"\>", \
"\<\"GalEA-clade\"\>", "\<\"GalEa1\"\>", "\<\"Eumunida annulosa\"\>", \
"\<\"Protostomia\"\>", "\<\"Transition 2\"\>", "\<\"1\"\>", "\<\"LANG\"\>", "\
\<\"GANG\"\>", "\<\"LLS\"\>", "\<\"After Protease\"\>", "\<\"GPY/F No\"\>", "\
\<\"GPY/F No\"\>", "\<\"Chromo No\"\>", "\<\"Env No\"\>", "\<\"Add No\"\>", "\
\<\"{2, 1, 3, 1, 5, 1, 1, 1}\"\>"},
     {"\<\"Retroviridae\"\>", "\<\"RV Class 1\"\>", "\<\"->\"\>", \
"\<\"Gammaretrovirus\"\>", "\<\"BAEVM\"\>", "\<\"Mandrill sp.\"\>", \
"\<\"Deuterostomia\"\>", "\<\"Transition 2\"\>", "\<\"1\"\>", "\<\"GATG\"\>", \
"\<\"GANG\"\>", "\<\"ILG\"\>", "\<\"After RH\"\>", "\<\"GPY/F\"\>", \
"\<\"GPX\"\>", "\<\"Chromo No\"\>", "\<\"Env Yes\"\>", "\<\"Add No\"\>", \
"\<\"{2, 1, 1, 2, 3, 1, 2, 1}\"\>"},
     {"\<\"Retroviridae\"\>", "\<\"RV Class 1\"\>", "\<\"->\"\>", \
"\<\"Gammaretrovirus\"\>", "\<\"FeLV\"\>", "\<\"Felis gatus\"\>", \
"\<\"Deuterostomia\"\>", "\<\"Transition 2\"\>", "\<\"1\"\>", "\<\"GATG\"\>", \
"\<\"GANG\"\>", "\<\"ILG\"\>", "\<\"After RH\"\>", "\<\"GPD\"\>", \
"\<\"GPX\"\>", "\<\"Chromo No\"\>", "\<\"Env Yes\"\>", "\<\"Add No\"\>", \
"\<\"{2, 1, 1, 2, 3, 1, 2, 1}\"\>"},
     {"\<\"Retroviridae\"\>", "\<\"RV Class 1\"\>", "\<\"->\"\>", \
"\<\"Gammaretrovirus\"\>", "\<\"GALV\"\>", "\<\"Hylobates sp.\"\>", \
"\<\"Deuterostomia\"\>", "\<\"Transition 2\"\>", "\<\"1\"\>", "\<\"GATG\"\>", \
"\<\"GANG\"\>", "\<\"ILG\"\>", "\<\"After RH\"\>", "\<\"GPY/F\"\>", \
"\<\"GPX\"\>", "\<\"Chromo No\"\>", "\<\"Env Yes\"\>", "\<\"Add No\"\>", \
"\<\"{2, 1, 1, 2, 3, 1, 2, 1}\"\>"},
     {"\<\"Retroviridae\"\>", "\<\"RV Class 1\"\>", "\<\"->\"\>", \
"\<\"Gammaretrovirus\"\>", "\<\"HERV-E\"\>", "\<\"Homo sapiens\"\>", \
"\<\"Deuterostomia\"\>", "\<\"Transition 2\"\>", "\<\"1\"\>", "\<\"GATG\"\>", \
"\<\"GANG\"\>", "\<\"ILG\"\>", "\<\"After RH\"\>", "\<\"GPD\"\>", \
"\<\"GPX\"\>", "\<\"Chromo No\"\>", "\<\"Env Yes\"\>", "\<\"Add No\"\>", \
"\<\"{2, 1, 1, 2, 3, 1, 2, 1}\"\>"},
     {"\<\"Retroviridae\"\>", "\<\"RV Class 1\"\>", "\<\"->\"\>", \
"\<\"Gammaretrovirus\"\>", "\<\"KoRV\"\>", "\<\"Phascolarctos cinereus\"\>", \
"\<\"Deuterostomia\"\>", "\<\"Transition 2\"\>", "\<\"1\"\>", "\<\"GATG\"\>", \
"\<\"GANG\"\>", "\<\"ILG\"\>", "\<\"After RH\"\>", "\<\"GPY/F\"\>", \
"\<\"GPX\"\>", "\<\"Chromo No\"\>", "\<\"Env Yes\"\>", "\<\"Add No\"\>", \
"\<\"{2, 1, 1, 2, 3, 1, 2, 1}\"\>"},
     {"\<\"Retroviridae\"\>", "\<\"RV Class 1\"\>", "\<\"->\"\>", \
"\<\"Gammaretrovirus\"\>", "\<\"MdEV\"\>", "\<\"Mus dunni\"\>", \
"\<\"Deuterostomia\"\>", "\<\"Transition 2\"\>", "\<\"1\"\>", "\<\"GATG\"\>", \
"\<\"GANG\"\>", "\<\"ILG\"\>", "\<\"After RH\"\>", "\<\"GPY/F\"\>", \
"\<\"GPX\"\>", "\<\"Chromo No\"\>", "\<\"Env Yes\"\>", "\<\"Add No\"\>", \
"\<\"{2, 1, 1, 2, 3, 1, 2, 1}\"\>"},
     {"\<\"Retroviridae\"\>", "\<\"RV Class 1\"\>", "\<\"->\"\>", \
"\<\"Gammaretrovirus\"\>", "\<\"MuLV\"\>", "\<\"Mus sp.\"\>", \
"\<\"Deuterostomia\"\>", "\<\"Transition 2\"\>", "\<\"1\"\>", "\<\"GATG\"\>", \
"\<\"GANG\"\>", "\<\"ILG\"\>", "\<\"After RH\"\>", "\<\"GPY/F\"\>", \
"\<\"GPX\"\>", "\<\"Chromo No\"\>", "\<\"Env Yes\"\>", "\<\"Add No\"\>", \
"\<\"{2, 1, 1, 2, 3, 1, 2, 1}\"\>"},
     {"\<\"Retroviridae\"\>", "\<\"RV Class 1\"\>", "\<\"->\"\>", \
"\<\"Gammaretrovirus\"\>", "\<\"PERV-MSL\"\>", "\<\"Sus scrofa\"\>", \
"\<\"Deuterostomia\"\>", "\<\"Transition 2\"\>", "\<\"1\"\>", "\<\"GATG\"\>", \
"\<\"GANG\"\>", "\<\"ILG\"\>", "\<\"After RH\"\>", "\<\"GPY/F\"\>", \
"\<\"GPX\"\>", "\<\"Chromo No\"\>", "\<\"Env Yes\"\>", "\<\"Add No\"\>", \
"\<\"{2, 1, 1, 2, 3, 1, 2, 1}\"\>"},
     {"\<\"Retroviridae\"\>", "\<\"RV Class 1\"\>", "\<\"->\"\>", \
"\<\"Gammaretrovirus\"\>", "\<\"RCHO-K1\"\>", "\<\"Cricetulus griseus\"\>", "\
\<\"Deuterostomia\"\>", "\<\"Transition 2\"\>", "\<\"1\"\>", "\<\"GATG\"\>", \
"\<\"GANG\"\>", "\<\"ILG\"\>", "\<\"After RH\"\>", "\<\"GPY/F Lost\"\>", \
"\<\"GPY/F Lost\"\>", "\<\"Chromo No\"\>", "\<\"Env Yes\"\>", "\<\"Add \
No\"\>", "\<\"{2, 1, 1, 2, 4, 1, 2, 1}\"\>"},
     {"\<\"Retroviridae\"\>", "\<\"RV Class 1\"\>", "\<\"->\"\>", \
"\<\"Gammaretrovirus\"\>", "\<\"REV\"\>", "\<\"Gallus sp.\"\>", \
"\<\"Deuterostomia\"\>", "\<\"Transition 2\"\>", "\<\"1\"\>", "\<\"GATG\"\>", \
"\<\"GANG\"\>", "\<\"ILG\"\>", "\<\"After RH\"\>", "\<\"GPY/F\"\>", \
"\<\"GPX\"\>", "\<\"Chromo No\"\>", "\<\"Env Yes\"\>", "\<\"Add No\"\>", \
"\<\"{2, 1, 1, 2, 3, 1, 2, 1}\"\>"},
     {"\<\"Retroviridae\"\>", "\<\"RV Class 1\"\>", "\<\"->\"\>", \
"\<\"Gammaretrovirus\"\>", "\<\"RTVL-Ia\"\>", "\<\"Homo sapiens\"\>", \
"\<\"Deuterostomia\"\>", "\<\"Transition 2\"\>", "\<\"1\"\>", "\<\"FGDG\"\>", \
"\<\"GANG\"\>", "\<\"ILG\"\>", "\<\"After RH\"\>", "\<\"GPY/F Lost\"\>", \
"\<\"GPY/F Lost\"\>", "\<\"Chromo No\"\>", "\<\"Env Yes\"\>", "\<\"Add \
No\"\>", "\<\"{2, 1, 1, 2, 4, 1, 2, 1}\"\>"},
     {"\<\"Ty3/Gypsy\"\>", "\<\"TG Branch 2\"\>", "\<\"->\"\>", \
"\<\"Gmr1-clade\"\>", "\<\"Gmr1\"\>", "\<\"Gadus morhua\"\>", \
"\<\"Deuterostomia\"\>", "\<\"Transition 2\"\>", "\<\"2\"\>", "\<\"TIHG\"\>", \
"\<\"TIHG\"\>", "\<\"ILG\"\>", "\<\"After Protease\"\>", "\<\"GPY/F\"\>", "\<\
\"GPX\"\>", "\<\"Chromo No\"\>", "\<\"Env No\"\>", "\<\"Add No\"\>", "\<\"{3, \
5, 1, 1, 3, 1, 1, 1}\"\>"},
     {"\<\"Ty3/Gypsy\"\>", "\<\"TG Branch 2\"\>", "\<\"->\"\>", \
"\<\"Gmr1-clade\"\>", "\<\"rGmr1\"\>", "\<\"Danio rerio\"\>", \
"\<\"Deuterostomia\"\>", "\<\"Transition 2\"\>", "\<\"0\"\>", "\<\"TIHG\"\>", \
"\<\"TIHG\"\>", "\<\"ILG\"\>", "\<\"After Protease\"\>", "\<\"GPY/F\"\>", "\<\
\"GPX\"\>", "\<\"Chromo No\"\>", "\<\"Env No\"\>", "\<\"Add No\"\>", "\<\"{1, \
5, 1, 1, 3, 1, 1, 1}\"\>"},
     {"\<\"Ty3/Gypsy\"\>", "\<\"TG Chromovirus\"\>", "\<\"CP\"\>", \
"\<\"G-Rhodo-clade\"\>", "\<\"G-Rhodo\"\>", "\<\"Rhodomonas salina\"\>", \
"\<\"Chromalveolata\"\>", "\<\"Transition 1\"\>", "\<\"1\"\>", \
"\<\"TANG\"\>", "\<\"GANG\"\>", "\<\"ILG\"\>", "\<\"After RH\"\>", "\<\"GPL\"\
\>", "\<\"GPX\"\>", "\<\"Chromo Yes\"\>", "\<\"Env No\"\>", "\<\"Add No\"\>", \
"\<\"{2, 1, 1, 2, 3, 2, 1, 1}\"\>"},
     {"\<\"Ty3/Gypsy\"\>", "\<\"TG Branch 2\"\>", "\<\"Errantivirus\"\>", "\<\
\"Gypsy-clade\"\>", "\<\"Burdock\"\>", "\<\"Drosophila melanogaster\"\>", "\<\
\"Protostomia\"\>", "\<\"Transition 3\"\>", "\<\"0\"\>", "\<\"TIHG\"\>", \
"\<\"TIHG\"\>", "\<\"ILG\"\>", "\<\"After RH\"\>", "\<\"KPT\"\>", \
"\<\"KP/LT\"\>", "\<\"Chromo No\"\>", "\<\"Env No\"\>", "\<\"Add No\"\>", "\<\
\"{1, 5, 1, 2, 7, 1, 1, 1}\"\>"},
     {"\<\"Ty3/Gypsy\"\>", "\<\"TG Branch 2\"\>", "\<\"Errantivirus\"\>", "\<\
\"Gypsy-clade\"\>", "\<\"Gypsy\"\>", "\<\"Drosophila melanogaster\"\>", \
"\<\"Protostomia\"\>", "\<\"Transition 3\"\>", "\<\"0\"\>", "\<\"TIHG\"\>", "\
\<\"TIHG\"\>", "\<\"ILG\"\>", "\<\"After RH\"\>", "\<\"KPT\"\>", "\<\"KP/LT\"\
\>", "\<\"Chromo No\"\>", "\<\"Env Yes\"\>", "\<\"Add No\"\>", "\<\"{1, 5, 1, \
2, 7, 1, 2, 1}\"\>"},
     {"\<\"Ty3/Gypsy\"\>", "\<\"TG Branch 2\"\>", "\<\"Errantivirus\"\>", "\<\
\"Gypsy-clade\"\>", "\<\"Gypsyvir\"\>", "\<\"Drosophila virilis\"\>", \
"\<\"Protostomia\"\>", "\<\"Transition 3\"\>", "\<\"0\"\>", "\<\"TIHG\"\>", "\
\<\"TIHG\"\>", "\<\"ILG\"\>", "\<\"After RH\"\>", "\<\"KPT\"\>", "\<\"KP/LT\"\
\>", "\<\"Chromo No\"\>", "\<\"Env Yes\"\>", "\<\"Add No\"\>", "\<\"{1, 5, 1, \
2, 7, 1, 2, 1}\"\>"},
     {"\<\"Ty3/Gypsy\"\>", "\<\"TG Branch 2\"\>", "\<\"Errantivirus\"\>", "\<\
\"Gypsy-clade\"\>", "\<\"HMS-Beagle\"\>", "\<\"Drosophila melanogaster\"\>", \
"\<\"Protostomia\"\>", "\<\"Transition 3\"\>", "\<\"0\"\>", "\<\"TPGG\"\>", "\
\<\"GIGG\"\>", "\<\"ILG\"\>", "\<\"After RH\"\>", "\<\"KPT\"\>", "\<\"KP/LT\"\
\>", "\<\"Chromo No\"\>", "\<\"Env No\"\>", "\<\"Add No\"\>", "\<\"{1, 2, 1, \
2, 7, 1, 1, 1}\"\>"},
     {"\<\"Ty3/Gypsy\"\>", "\<\"TG Branch 2\"\>", "\<\"Errantivirus\"\>", "\<\
\"Gypsy-clade\"\>", "\<\"Nomad\"\>", "\<\"Drosophila melanogaster\"\>", \
"\<\"Protostomia\"\>", "\<\"Transition 3\"\>", "\<\"0\"\>", "\<\"TANG\"\>", "\
\<\"GANG\"\>", "\<\"ILG\"\>", "\<\"After RH\"\>", "\<\"GPY/F Lost\"\>", \
"\<\"GPY/F Lost\"\>", "\<\"Chromo No\"\>", "\<\"Env Yes\"\>", "\<\"Add \
No\"\>", "\<\"{1, 1, 1, 2, 4, 1, 2, 1}\"\>"},
     {"\<\"Ty3/Gypsy\"\>", "\<\"TG Branch 2\"\>", "\<\"Errantivirus\"\>", "\<\
\"Gypsy-clade\"\>", "\<\"Springer\"\>", "\<\"Drosophila melanogaster\"\>", \
"\<\"Protostomia\"\>", "\<\"Transition 3\"\>", "\<\"0\"\>", "\<\"TIHG\"\>", "\
\<\"TIHG\"\>", "\<\"ILG\"\>", "\<\"After RH\"\>", "\<\"KPT\"\>", "\<\"KP/LT\"\
\>", "\<\"Chromo No\"\>", "\<\"Env Yes\"\>", "\<\"Add No\"\>", "\<\"{1, 5, 1, \
2, 7, 1, 2, 1}\"\>"},
     {"\<\"Ty3/Gypsy\"\>", "\<\"TG Branch 2\"\>", "\<\"Errantivirus\"\>", "\<\
\"Gypsy-clade\"\>", "\<\"Yoyo\"\>", "\<\"Ceratitis capitata\"\>", \
"\<\"Protostomia\"\>", "\<\"Transition 3\"\>", "\<\"0\"\>", "\<\"TPGG\"\>", "\
\<\"GIGG\"\>", "\<\"ILG\"\>", "\<\"After RH\"\>", "\<\"KPT\"\>", "\<\"KP/LT\"\
\>", "\<\"Chromo No\"\>", "\<\"Env Yes\"\>", "\<\"Add No\"\>", "\<\"{1, 2, 1, \
2, 7, 1, 2, 1}\"\>"},
     {"\<\"Ty1/Copia\"\>", "\<\"TC Branch 2\"\>", "\<\"->\"\>", \
"\<\"Humnum-clade\"\>", "\<\"Humnum\"\>", "\<\"Heliconius numata\"\>", \
"\<\"Protostomia\"\>", "\<\"Transition 3\"\>", "\<\"1\"\>", "\<\"LANG\"\>", "\
\<\"GANG\"\>", "\<\"LLS\"\>", "\<\"After Protease\"\>", "\<\"GPY/F No\"\>", "\
\<\"GPY/F No\"\>", "\<\"Chromo No\"\>", "\<\"Env No\"\>", "\<\"Add No\"\>", "\
\<\"{2, 1, 3, 1, 5, 1, 1, 1}\"\>"},
     {"\<\"Ty1/Copia\"\>", "\<\"TC Branch 2\"\>", "\<\"->\"\>", \
"\<\"Hydra\"\>", "\<\"Hydra1-1\"\>", "\<\"Hydra magnipapillata\"\>", \
"\<\"Cnidaria\"\>", "\<\"Transition 2\"\>", "\<\"2\"\>", "\<\"LANG\"\>", \
"\<\"GANG\"\>", "\<\"LLS\"\>", "\<\"After Protease\"\>", "\<\"GPY/F No\"\>", \
"\<\"GPY/F No\"\>", "\<\"Chromo No\"\>", "\<\"Env No\"\>", "\<\"Add No\"\>", \
"\<\"{3, 1, 3, 1, 5, 1, 1, 1}\"\>"},
     {"\<\"Ty1/Copia\"\>", "\<\"TC Branch 2\"\>", "\<\"->\"\>", \
"\<\"Hydra\"\>", "\<\"Hydra1-2\"\>", "\<\"Danio rerio\"\>", \
"\<\"Deuterostomia\"\>", "\<\"Transition 2\"\>", "\<\"2\"\>", "\<\"LANG\"\>", \
"\<\"GANG\"\>", "\<\"LLS\"\>", "\<\"After Protease\"\>", "\<\"GPY/F No\"\>", \
"\<\"GPY/F No\"\>", "\<\"Chromo No\"\>", "\<\"Env No\"\>", "\<\"Add No\"\>", \
"\<\"{3, 1, 3, 1, 5, 1, 1, 1}\"\>"},
     {"\<\"Retroviridae\"\>", "\<\"RV Class 2\"\>", "\<\"->\"\>", \
"\<\"Lentivirus\"\>", "\<\"BIV\"\>", "\<\"Bovidae sp.\"\>", \
"\<\"Deuterostomia\"\>", "\<\"Transition 3\"\>", "\<\"2\"\>", "\<\"GVNG\"\>", \
"\<\"GANG\"\>", "\<\"ILG\"\>", "\<\"After RH\"\>", "\<\"GPY/F\"\>", \
"\<\"GPX\"\>", "\<\"Chromo No\"\>", "\<\"Env Yes\"\>", "\<\"Add Yes\"\>", "\<\
\"{3, 1, 1, 2, 3, 1, 2, 2}\"\>"},
     {"\<\"Retroviridae\"\>", "\<\"RV Class 2\"\>", "\<\"->\"\>", \
"\<\"Lentivirus\"\>", "\<\"CAEV\"\>", "\<\"Capra sp.\"\>", "\<\"Deuterostomia\
\"\>", "\<\"Transition 3\"\>", "\<\"2\"\>", "\<\"GIGG\"\>", "\<\"GIGG\"\>", "\
\<\"ILG\"\>", "\<\"After RH\"\>", "\<\"GPY/F Lost\"\>", "\<\"GPY/F Lost\"\>", \
"\<\"Chromo No\"\>", "\<\"Env Yes\"\>", "\<\"Add Yes\"\>", "\<\"{3, 2, 1, 2, \
4, 1, 2, 2}\"\>"},
     {"\<\"Retroviridae\"\>", "\<\"RV Class 2\"\>", "\<\"->\"\>", \
"\<\"Lentivirus\"\>", "\<\"EIAV\"\>", "\<\"Equidae sp.\"\>", \
"\<\"Deuterostomia\"\>", "\<\"Transition 3\"\>", "\<\"2\"\>", "\<\"GIGG\"\>", \
"\<\"GIGG\"\>", "\<\"ILG\"\>", "\<\"After RH\"\>", "\<\"GPT\"\>", \
"\<\"GPX\"\>", "\<\"Chromo No\"\>", "\<\"Env Yes\"\>", "\<\"Add Yes\"\>", "\<\
\"{3, 2, 1, 2, 3, 1, 2, 2}\"\>"},
     {"\<\"Retroviridae\"\>", "\<\"RV Class 2\"\>", "\<\"->\"\>", \
"\<\"Lentivirus\"\>", "\<\"FIV\"\>", "\<\"Felis gatus\"\>", \
"\<\"Deuterostomia\"\>", "\<\"Transition 3\"\>", "\<\"2\"\>", "\<\"GIGG\"\>", \
"\<\"GIGG\"\>", "\<\"ILG\"\>", "\<\"After RH\"\>", "\<\"GPT\"\>", \
"\<\"GPX\"\>", "\<\"Chromo No\"\>", "\<\"Env Yes\"\>", "\<\"Add Yes\"\>", "\<\
\"{3, 2, 1, 2, 3, 1, 2, 2}\"\>"},
     {"\<\"Retroviridae\"\>", "\<\"RV Class 2\"\>", "\<\"->\"\>", \
"\<\"Lentivirus\"\>", "\<\"HIV-1\"\>", "\<\"Homo sapiens\"\>", \
"\<\"Deuterostomia\"\>", "\<\"Transition 3\"\>", "\<\"2\"\>", "\<\"GIGG\"\>", \
"\<\"GIGG\"\>", "\<\"ILG\"\>", "\<\"After RH\"\>", "\<\"GPT\"\>", \
"\<\"GPX\"\>", "\<\"Chromo No\"\>", "\<\"Env Yes\"\>", "\<\"Add Yes\"\>", "\<\
\"{3, 2, 1, 2, 3, 1, 2, 2}\"\>"},
     {"\<\"Retroviridae\"\>", "\<\"RV Class 2\"\>", "\<\"->\"\>", \
"\<\"Lentivirus\"\>", "\<\"HIV-2\"\>", "\<\"Homo sapiens\"\>", \
"\<\"Deuterostomia\"\>", "\<\"Transition 3\"\>", "\<\"2\"\>", "\<\"GIGG\"\>", \
"\<\"GIGG\"\>", "\<\"ILG\"\>", "\<\"After RH\"\>", "\<\"GPT\"\>", \
"\<\"GPX\"\>", "\<\"Chromo No\"\>", "\<\"Env Yes\"\>", "\<\"Add Yes\"\>", "\<\
\"{3, 2, 1, 2, 3, 1, 2, 2}\"\>"},
     {"\<\"Retroviridae\"\>", "\<\"RV Class 2\"\>", "\<\"->\"\>", \
"\<\"Lentivirus\"\>", "\<\"SA-OMVV\"\>", "\<\"Ovine sp.\"\>", \
"\<\"Deuterostomia\"\>", "\<\"Transition 3\"\>", "\<\"2\"\>", "\<\"GIGG\"\>", \
"\<\"GIGG\"\>", "\<\"ILG\"\>", "\<\"After RH\"\>", "\<\"GPT\"\>", \
"\<\"GPX\"\>", "\<\"Chromo No\"\>", "\<\"Env Yes\"\>", "\<\"Add Yes\"\>", "\<\
\"{3, 2, 1, 2, 3, 1, 2, 2}\"\>"},
     {"\<\"Retroviridae\"\>", "\<\"RV Class 2\"\>", "\<\"->\"\>", \
"\<\"Lentivirus\"\>", "\<\"SIVAGM\"\>", "\<\"Cercopithecus tantalus\"\>", "\<\
\"Deuterostomia\"\>", "\<\"Transition 3\"\>", "\<\"2\"\>", "\<\"GIGG\"\>", \
"\<\"GIGG\"\>", "\<\"ILG\"\>", "\<\"After RH\"\>", "\<\"GPT\"\>", \
"\<\"GPX\"\>", "\<\"Chromo No\"\>", "\<\"Env Yes\"\>", "\<\"Add Yes\"\>", "\<\
\"{3, 2, 1, 2, 3, 1, 2, 2}\"\>"},
     {"\<\"Retroviridae\"\>", "\<\"RV Class 2\"\>", "\<\"->\"\>", \
"\<\"Lentivirus\"\>", "\<\"SIVMAC\"\>", "\<\"Macaca rhesus\"\>", \
"\<\"Deuterostomia\"\>", "\<\"Transition 3\"\>", "\<\"2\"\>", "\<\"GIGG\"\>", \
"\<\"GIGG\"\>", "\<\"ILG\"\>", "\<\"After RH\"\>", "\<\"GPT\"\>", \
"\<\"GPX\"\>", "\<\"Chromo No\"\>", "\<\"Env Yes\"\>", "\<\"Add Yes\"\>", "\<\
\"{3, 2, 1, 2, 3, 1, 2, 2}\"\>"},
     {"\<\"Retroviridae\"\>", "\<\"RV Class 2\"\>", "\<\"->\"\>", \
"\<\"Lentivirus\"\>", "\<\"SIVMND\"\>", "\<\"Mandrillus sphinx\"\>", \
"\<\"Deuterostomia\"\>", "\<\"Transition 3\"\>", "\<\"2\"\>", "\<\"GIGG\"\>", \
"\<\"GIGG\"\>", "\<\"ILG\"\>", "\<\"After RH\"\>", "\<\"GPT\"\>", \
"\<\"GPX\"\>", "\<\"Chromo No\"\>", "\<\"Env Yes\"\>", "\<\"Add Yes\"\>", "\<\
\"{3, 2, 1, 2, 3, 1, 2, 2}\"\>"},
     {"\<\"Retroviridae\"\>", "\<\"RV Class 2\"\>", "\<\"->\"\>", \
"\<\"Lentivirus\"\>", "\<\"VMV\"\>", "\<\"Ovis ovis\"\>", \
"\<\"Deuterostomia\"\>", "\<\"Transition 3\"\>", "\<\"2\"\>", "\<\"GIGG\"\>", \
"\<\"GIGG\"\>", "\<\"ILG\"\>", "\<\"After RH\"\>", "\<\"GPT\"\>", \
"\<\"GPX\"\>", "\<\"Chromo No\"\>", "\<\"Env Yes\"\>", "\<\"Add Yes\"\>", "\<\
\"{3, 2, 1, 2, 3, 1, 2, 2}\"\>"},
     {"\<\"Ty3/Gypsy\"\>", "\<\"TG Chromovirus\"\>", "\<\"FV\"\>", \
"\<\"Maggy-clade\"\>", "\<\"Dane-1\"\>", "\<\"Aspergillus nidulans\"\>", \
"\<\"Fungi\"\>", "\<\"Transition 2\"\>", "\<\"1\"\>", "\<\"GFDG\"\>", \
"\<\"GANG\"\>", "\<\"ILG\"\>", "\<\"After RH\"\>", "\<\"GPY/F\"\>", \
"\<\"GPX\"\>", "\<\"Chromo Yes\"\>", "\<\"Env No\"\>", "\<\"Add No\"\>", \
"\<\"{2, 1, 1, 2, 3, 2, 1, 1}\"\>"},
     {"\<\"Ty3/Gypsy\"\>", "\<\"TG Chromovirus\"\>", "\<\"FV\"\>", \
"\<\"Maggy-clade\"\>", "\<\"Maggy\"\>", "\<\"Magnaporthe grisea\"\>", \
"\<\"Fungi\"\>", "\<\"Transition 2\"\>", "\<\"1\"\>", "\<\"GFDG\"\>", \
"\<\"GANG\"\>", "\<\"ILG\"\>", "\<\"After RH\"\>", "\<\"GPY/F\"\>", \
"\<\"GPX\"\>", "\<\"Chromo Yes\"\>", "\<\"Env No\"\>", "\<\"Add No\"\>", \
"\<\"{2, 1, 1, 2, 3, 2, 1, 1}\"\>"},
     {"\<\"Ty3/Gypsy\"\>", "\<\"TG Chromovirus\"\>", "\<\"FV\"\>", \
"\<\"marY1-clade\"\>", "\<\"marY1\"\>", "\<\"Tricholoma matsutake\"\>", \
"\<\"Fungi\"\>", "\<\"Transition 2\"\>", "\<\"1\"\>", "\<\"GFDG\"\>", \
"\<\"GANG\"\>", "\<\"ILG\"\>", "\<\"After RH\"\>", "\<\"GPY/F\"\>", \
"\<\"GPX\"\>", "\<\"Chromo Yes\"\>", "\<\"Env No\"\>", "\<\"Add No\"\>", \
"\<\"{2, 1, 1, 2, 3, 2, 1, 1}\"\>"},
     {"\<\"Ty3/Gypsy\"\>", "\<\"TG Chromovirus\"\>", "\<\"FV\"\>", \
"\<\"MGLR3-clade\"\>", "\<\"MGLR3\"\>", "\<\"Magnaporthe grisea\"\>", \
"\<\"Fungi\"\>", "\<\"Transition 2\"\>", "\<\"1\"\>", "\<\"GVNG\"\>", \
"\<\"GANG\"\>", "\<\"ILG\"\>", "\<\"After RH\"\>", "\<\"GPY/F Lost\"\>", \
"\<\"GPY/F Lost\"\>", "\<\"Chromo Yes\"\>", "\<\"Env No\"\>", "\<\"Add \
No\"\>", "\<\"{2, 1, 1, 2, 4, 2, 1, 1}\"\>"},
     {"\<\"Ty3/Gypsy\"\>", "\<\"TG Branch 2\"\>", "\<\"->\"\>", \
"\<\"Micropia/Mdg3\"\>", "\<\"Blastopia\"\>", "\<\"Drosophila \
melanogaster\"\>", "\<\"Protostomia\"\>", "\<\"Transition 3\"\>", \
"\<\"2\"\>", "\<\"GIGG\"\>", "\<\"GIGG\"\>", "\<\"ILG\"\>", "\<\"After \
RH\"\>", "\<\"GPY/F\"\>", "\<\"GPX\"\>", "\<\"Chromo No\"\>", "\<\"Env \
No\"\>", "\<\"Add No\"\>", "\<\"{3, 2, 1, 2, 3, 1, 1, 1}\"\>"},
     {"\<\"Ty3/Gypsy\"\>", "\<\"TG Branch 2\"\>", "\<\"->\"\>", \
"\<\"Micropia/Mdg3\"\>", "\<\"Mdg3\"\>", "\<\"Drosophila melanogaster\"\>", "\
\<\"Protostomia\"\>", "\<\"Transition 3\"\>", "\<\"2\"\>", "\<\"GIGG\"\>", \
"\<\"GIGG\"\>", "\<\"ILG\"\>", "\<\"After RH\"\>", "\<\"GPY/F\"\>", \
"\<\"GPX\"\>", "\<\"Chromo No\"\>", "\<\"Env No\"\>", "\<\"Add No\"\>", \
"\<\"{3, 2, 1, 2, 3, 1, 1, 1}\"\>"},
     {"\<\"Ty3/Gypsy\"\>", "\<\"TG Branch 2\"\>", "\<\"->\"\>", \
"\<\"Micropia/Mdg3\"\>", "\<\"Micropia\"\>", "\<\"Drosophila \
melanogaster\"\>", "\<\"Protostomia\"\>", "\<\"Transition 3\"\>", \
"\<\"2\"\>", "\<\"GIGG\"\>", "\<\"GIGG\"\>", "\<\"ILG\"\>", "\<\"After \
RH\"\>", "\<\"GPY/F\"\>", "\<\"GPX\"\>", "\<\"Chromo No\"\>", "\<\"Env \
No\"\>", "\<\"Add No\"\>", "\<\"{3, 2, 1, 2, 3, 1, 1, 1}\"\>"},
     {"\<\"Ty1/Copia\"\>", "\<\"TC Branch 2\"\>", "\<\"->\"\>", \
"\<\"Mtanga-clade\"\>", "\<\"Mtanga\"\>", "\<\"Anopheles gambiae\"\>", \
"\<\"Protostomia\"\>", "\<\"Transition 3\"\>", "\<\"1\"\>", "\<\"LANG\"\>", "\
\<\"GANG\"\>", "\<\"LLS\"\>", "\<\"After Protease\"\>", "\<\"GPY/F No\"\>", "\
\<\"GPY/F No\"\>", "\<\"Chromo No\"\>", "\<\"Env No\"\>", "\<\"Add No\"\>", "\
\<\"{2, 1, 3, 1, 5, 1, 1, 1}\"\>"},
     {"\<\"Ty1/Copia\"\>", "\<\"TC Branch 2\"\>", "\<\"Sirevirus\"\>", \
"\<\"Oryco\"\>", "\<\"Araco\"\>", "\<\"Arabidopsis thaliana\"\>", \
"\<\"Archaeplastida\"\>", "\<\"Transition 2\"\>", "\<\"1\"\>", \
"\<\"GDDS\"\>", "\<\"GANG\"\>", "\<\"LLS\"\>", "\<\"After Protease\"\>", \
"\<\"GPY/F No\"\>", "\<\"GPY/F No\"\>", "\<\"Chromo No\"\>", "\<\"Env \
No\"\>", "\<\"Add No\"\>", "\<\"{2, 1, 3, 1, 5, 1, 1, 1}\"\>"},
     {"\<\"Ty1/Copia\"\>", "\<\"TC Branch 2\"\>", "\<\"Sirevirus\"\>", \
"\<\"Oryco\"\>", "\<\"Oryco1-1\"\>", "\<\"Oryza sativa\"\>", \
"\<\"Archaeplastida\"\>", "\<\"Transition 2\"\>", "\<\"2\"\>", \
"\<\"FGDG\"\>", "\<\"GANG\"\>", "\<\"LLS\"\>", "\<\"After Protease\"\>", \
"\<\"GPY/F No\"\>", "\<\"GPY/F No\"\>", "\<\"Chromo No\"\>", "\<\"Env \
No\"\>", "\<\"Add No\"\>", "\<\"{3, 1, 3, 1, 5, 1, 1, 1}\"\>"},
     {"\<\"Ty1/Copia\"\>", "\<\"TC Branch 2\"\>", "\<\"Sirevirus\"\>", \
"\<\"Oryco\"\>", "\<\"Oryco1-2\"\>", "\<\"Oryza sativa\"\>", \
"\<\"Archaeplastida\"\>", "\<\"Transition 2\"\>", "\<\"1\"\>", \
"\<\"FGDG\"\>", "\<\"GANG\"\>", "\<\"LLS\"\>", "\<\"After Protease\"\>", \
"\<\"GPY/F No\"\>", "\<\"GPY/F No\"\>", "\<\"Chromo No\"\>", "\<\"Env \
No\"\>", "\<\"Add No\"\>", "\<\"{2, 1, 3, 1, 5, 1, 1, 1}\"\>"},
     {"\<\"Ty1/Copia\"\>", "\<\"TC Branch 2\"\>", "\<\"Sirevirus\"\>", \
"\<\"Oryco\"\>", "\<\"Poco\"\>", "\<\"Populus trichocarpa\"\>", \
"\<\"Archaeplastida\"\>", "\<\"Transition 2\"\>", "\<\"2\"\>", \
"\<\"FGDG\"\>", "\<\"GANG\"\>", "\<\"LLS\"\>", "\<\"After Protease\"\>", \
"\<\"GPY/F No\"\>", "\<\"GPY/F No\"\>", "\<\"Chromo No\"\>", "\<\"Env \
No\"\>", "\<\"Add No\"\>", "\<\"{3, 1, 3, 1, 5, 1, 1, 1}\"\>"},
     {"\<\"Ty1/Copia\"\>", "\<\"TC Branch 2\"\>", "\<\"Sirevirus\"\>", \
"\<\"Oryco\"\>", "\<\"Vitico1-1\"\>", "\<\"Vitis vinifera\"\>", \
"\<\"Archaeplastida\"\>", "\<\"Transition 2\"\>", "\<\"1\"\>", \
"\<\"GDDS\"\>", "\<\"GANG\"\>", "\<\"LLS\"\>", "\<\"After Protease\"\>", \
"\<\"GPY/F No\"\>", "\<\"GPY/F No\"\>", "\<\"Chromo No\"\>", "\<\"Env \
No\"\>", "\<\"Add No\"\>", "\<\"{2, 1, 3, 1, 5, 1, 1, 1}\"\>"},
     {"\<\"Ty1/Copia\"\>", "\<\"TC Branch 2\"\>", "\<\"->\"\>", \
"\<\"Osser-clade\"\>", "\<\"Osser\"\>", "\<\"Volvox carteri f. \
nagariensis\"\>", "\<\"Archaeplastida\"\>", "\<\"Transition 1\"\>", \
"\<\"1\"\>", "\<\"GIGG\"\>", "\<\"GIGG\"\>", "\<\"LLS\"\>", "\<\"After \
Protease\"\>", "\<\"GPY/F No\"\>", "\<\"GPY/F No\"\>", "\<\"Chromo No\"\>", "\
\<\"Env No\"\>", "\<\"Add No\"\>", "\<\"{2, 2, 3, 1, 5, 1, 1, 1}\"\>"},
     {"\<\"Ty3/Gypsy\"\>", "\<\"TG Branch 2\"\>", "\<\"->\"\>", \
"\<\"Osvaldo-clade\"\>", "\<\"Circe\"\>", "\<\"Drosophila melanogaster\"\>", \
"\<\"Protostomia\"\>", "\<\"Transition 3\"\>", "\<\"2\"\>", "\<\"TANG\"\>", "\
\<\"GANG\"\>", "\<\"ILG\"\>", "\<\"After RH\"\>", "\<\"GPY/F Lost\"\>", \
"\<\"GPY/F Lost\"\>", "\<\"Chromo No\"\>", "\<\"Env No\"\>", "\<\"Add \
No\"\>", "\<\"{3, 1, 1, 2, 4, 1, 1, 1}\"\>"},
     {"\<\"Ty3/Gypsy\"\>", "\<\"TG Branch 2\"\>", "\<\"->\"\>", \
"\<\"Osvaldo-clade\"\>", "\<\"Osvaldo\"\>", "\<\"Drosophila buzzatii\"\>", \
"\<\"Protostomia\"\>", "\<\"Transition 3\"\>", "\<\"2\"\>", "\<\"LANG\"\>", "\
\<\"GANG\"\>", "\<\"ILG\"\>", "\<\"After RH\"\>", "\<\"GPY/F Lost\"\>", \
"\<\"GPY/F Lost\"\>", "\<\"Chromo No\"\>", "\<\"Env Yes\"\>", "\<\"Add \
No\"\>", "\<\"{3, 1, 1, 2, 4, 1, 2, 1}\"\>"},
     {"\<\"Ty3/Gypsy\"\>", "\<\"TG Branch 2\"\>", "\<\"->\"\>", \
"\<\"Osvaldo-clade\"\>", "\<\"Ulysses\"\>", "\<\"Drosophila virilis\"\>", "\<\
\"Protostomia\"\>", "\<\"Transition 3\"\>", "\<\"0\"\>", "\<\"LANG\"\>", \
"\<\"GANG\"\>", "\<\"ILG\"\>", "\<\"After RH\"\>", "\<\"GPY/F Lost\"\>", \
"\<\"GPY/F Lost\"\>", "\<\"Chromo No\"\>", "\<\"Env No\"\>", "\<\"Add \
No\"\>", "\<\"{1, 1, 1, 2, 4, 1, 1, 1}\"\>"},
     {"\<\"Ty3/Gypsy\"\>", "\<\"TG Branch 2\"\>", "\<\"->\"\>", \
"\<\"Osvaldo-clade\"\>", "\<\"Woot\"\>", "\<\"Tribolium castaneum\"\>", \
"\<\"Protostomia\"\>", "\<\"Transition 3\"\>", "\<\"0\"\>", "\<\"GIGG\"\>", "\
\<\"GIGG\"\>", "\<\"ILG\"\>", "\<\"After RH\"\>", "\<\"GPY/F\"\>", "\<\"GPX\"\
\>", "\<\"Chromo No\"\>", "\<\"Env No\"\>", "\<\"Add No\"\>", "\<\"{1, 2, 1, \
2, 3, 1, 1, 1}\"\>"},
     {"\<\"Bel/Pao\"\>", "\<\"BP Branch 2\"\>", "\<\"->\"\>", \
"\<\"Pao-clade\"\>", "\<\"Zebel\"\>", "\<\"Danio rerio\"\>", \
"\<\"Deuterostomia\"\>", "\<\"Transition 2\"\>", "\<\"3\"\>", "\<\"TANG\"\>", \
"\<\"GANG\"\>", "\<\"ILG\"\>", "\<\"After RH\"\>", "\<\"GVI\"\>", \
"\<\"GxV/I\"\>", "\<\"Chromo No\"\>", "\<\"Env No\"\>", "\<\"Add No\"\>", "\<\
\"{5, 1, 1, 2, 6, 1, 1, 1}\"\>"},
     {"\<\"Bel/Pao\"\>", "\<\"BP Branch 2\"\>", "\<\"->\"\>", \
"\<\"Pao-clade\"\>", "\<\"Cubel\"\>", "\<\"Culex quinquefasciatus\"\>", \
"\<\"Protostomia\"\>", "\<\"Transition 2\"\>", "\<\"3\"\>", "\<\"TFGN\"\>", "\
\<\"TIHG\"\>", "\<\"ILG\"\>", "\<\"After RH\"\>", "\<\"GRV\"\>", "\<\"GxV/I\"\
\>", "\<\"Chromo No\"\>", "\<\"Env No\"\>", "\<\"Add No\"\>", "\<\"{5, 5, 1, \
2, 6, 1, 1, 1}\"\>"},
     {"\<\"Bel/Pao\"\>", "\<\"BP Branch 2\"\>", "\<\"->\"\>", \
"\<\"Pao-clade\"\>", "\<\"Ninja\"\>", "\<\"Drosophila simulans\"\>", \
"\<\"Protostomia\"\>", "\<\"Transition 2\"\>", "\<\"3\"\>", "\<\"GIGG\"\>", "\
\<\"GIGG\"\>", "\<\"ILG\"\>", "\<\"After RH\"\>", "\<\"GPY/F Lost\"\>", \
"\<\"GPY/F Lost\"\>", "\<\"Chromo No\"\>", "\<\"Env No\"\>", "\<\"Add \
No\"\>", "\<\"{5, 2, 1, 2, 4, 1, 1, 1}\"\>"},
     {"\<\"Bel/Pao\"\>", "\<\"BP Branch 2\"\>", "\<\"->\"\>", \
"\<\"Pao-clade\"\>", "\<\"Pao\"\>", "\<\"Bombyx mori\"\>", "\<\"Protostomia\"\
\>", "\<\"Transition 2\"\>", "\<\"3\"\>", "\<\"PRP3 Lost\"\>", "\<\"PRP3 Lost\
\"\>", "\<\"ILG\"\>", "\<\"Lost\"\>", "\<\"GPY/F Lost\"\>", "\<\"GPY/F Lost\"\
\>", "\<\"Chromo No\"\>", "\<\"Env No\"\>", "\<\"Add No\"\>", "\<\"{5, 4, 1, \
5, 4, 1, 1, 1}\"\>"},
     {"\<\"Bel/Pao\"\>", "\<\"BP Branch 2\"\>", "\<\"->\"\>", \
"\<\"Pao-clade\"\>", "\<\"Tamy\"\>", "\<\"Antheraea mylitta\"\>", \
"\<\"Protostomia\"\>", "\<\"Transition 2\"\>", "\<\"3\"\>", "\<\"TFGN\"\>", "\
\<\"TIHG\"\>", "\<\"ILG\"\>", "\<\"After RH\"\>", "\<\"GEV\"\>", "\<\"GxV/I\"\
\>", "\<\"Chromo No\"\>", "\<\"Env No\"\>", "\<\"Add No\"\>", "\<\"{5, 5, 1, \
2, 6, 1, 1, 1}\"\>"},
     {"\<\"Ty1/Copia\"\>", "\<\"TC Branch 2\"\>", "\<\"->\"\>", "\<\"pCreto\"\
\>", "\<\"Pcreto3\"\>", "\<\"Phanerochaete chrysosporium\"\>", \
"\<\"Fungi\"\>", "\<\"Transition 2\"\>", "\<\"1\"\>", "\<\"GIGG\"\>", \
"\<\"GIGG\"\>", "\<\"ILG Lost\"\>", "\<\"After Protease\"\>", "\<\"GPY/F No\"\
\>", "\<\"GPY/F No\"\>", "\<\"Chromo No\"\>", "\<\"Env No\"\>", "\<\"Add No\"\
\>", "\<\"{2, 2, 2, 1, 5, 1, 1, 1}\"\>"},
     {"\<\"Ty1/Copia\"\>", "\<\"TC Branch 2\"\>", "\<\"->\"\>", "\<\"pCreto\"\
\>", "\<\"Pcreto6\"\>", "\<\"Phanerochaete chrysosporium\"\>", \
"\<\"Fungi\"\>", "\<\"Transition 2\"\>", "\<\"1\"\>", "\<\"GIGG\"\>", \
"\<\"GIGG\"\>", "\<\"LLS\"\>", "\<\"After Protease\"\>", "\<\"GPY/F No\"\>", \
"\<\"GPY/F No\"\>", "\<\"Chromo No\"\>", "\<\"Env No\"\>", "\<\"Add No\"\>", \
"\<\"{2, 2, 3, 1, 5, 1, 1, 1}\"\>"},
     {"\<\"Caulimoviridae\"\>", "\<\"CV Class 4\"\>", "\<\"->\"\>", \
"\<\"Petuvirus\"\>", "\<\"PVCV\"\>", "\<\"Nicotiana glutinosa \"\>", \
"\<\"Archaeplastida\"\>", "\<\"Transition 3\"\>", "\<\"1\"\>", \
"\<\"TANG\"\>", "\<\"GANG\"\>", "\<\"ILG\"\>", "\<\"Before gag\"\>", \
"\<\"GPY/F No\"\>", "\<\"GPY/F No\"\>", "\<\"Chromo No\"\>", "\<\"Env \
No\"\>", "\<\"Add Yes\"\>", "\<\"{2, 1, 1, 3, 5, 1, 1, 2}\"\>"},
     {"\<\"Ty3/Gypsy\"\>", "\<\"TG Chromovirus\"\>", "\<\"FV\"\>", \
"\<\"Pyggy-clade\"\>", "\<\"Grasshopper\"\>", "\<\"Magnaporthe grisea\"\>", "\
\<\"Fungi\"\>", "\<\"Transition 2\"\>", "\<\"1\"\>", "\<\"TANG\"\>", \
"\<\"GANG\"\>", "\<\"ILG\"\>", "\<\"After RH\"\>", "\<\"GPY/F Lost\"\>", \
"\<\"GPY/F Lost\"\>", "\<\"Chromo Yes\"\>", "\<\"Env No\"\>", "\<\"Add \
No\"\>", "\<\"{2, 1, 1, 2, 4, 2, 1, 1}\"\>"},
     {"\<\"Ty3/Gypsy\"\>", "\<\"TG Chromovirus\"\>", "\<\"FV\"\>", \
"\<\"Pyggy-clade\"\>", "\<\"Pyggy\"\>", "\<\"Pyrenophora graminea\"\>", \
"\<\"Fungi\"\>", "\<\"Transition 2\"\>", "\<\"1\"\>", "\<\"GVNG\"\>", \
"\<\"GANG\"\>", "\<\"ILG\"\>", "\<\"After RH\"\>", "\<\"GPY/F Lost\"\>", \
"\<\"GPY/F Lost\"\>", "\<\"Chromo Yes\"\>", "\<\"Env No\"\>", "\<\"Add \
No\"\>", "\<\"{2, 1, 1, 2, 4, 2, 1, 1}\"\>"},
     {"\<\"Ty3/Gypsy\"\>", "\<\"TG Chromovirus\"\>", "\<\"FV\"\>", \
"\<\"Pyggy-clade\"\>", "\<\"Real\"\>", "\<\"Alternaria alternata\"\>", \
"\<\"Fungi\"\>", "\<\"Transition 2\"\>", "\<\"1\"\>", "\<\"GVNG\"\>", \
"\<\"GANG\"\>", "\<\"ILG\"\>", "\<\"After RH\"\>", "\<\"GPY/F Lost\"\>", \
"\<\"GPY/F Lost\"\>", "\<\"Chromo Yes\"\>", "\<\"Env No\"\>", "\<\"Add \
No\"\>", "\<\"{2, 1, 1, 2, 4, 2, 1, 1}\"\>"},
     {"\<\"Ty1/Copia\"\>", "\<\"TC Branch 2\"\>", "\<\"->\"\>", \
"\<\"PyRE1G1-clade\"\>", "\<\"PyRE1G1\"\>", "\<\"Porphyra yezoensis\"\>", "\<\
\"Archaeplastida\"\>", "\<\"Transition 2\"\>", "\<\"1\"\>", "\<\"GATG\"\>", "\
\<\"GANG\"\>", "\<\"LLS\"\>", "\<\"After Protease\"\>", "\<\"GPY/F No\"\>", "\
\<\"GPY/F No\"\>", "\<\"Chromo No\"\>", "\<\"Env No\"\>", "\<\"Add No\"\>", "\
\<\"{2, 1, 3, 1, 5, 1, 1, 1}\"\>"},
     {"\<\"Ty3/Gypsy\"\>", "\<\"TG Chromovirus\"\>", "\<\"FV\"\>", \
"\<\"Pyret-clade\"\>", "\<\"Cft-1\"\>", "\<\"Cladosporium fulvum\"\>", \
"\<\"Fungi\"\>", "\<\"Transition 2\"\>", "\<\"1\"\>", "\<\"GVNG\"\>", \
"\<\"GANG\"\>", "\<\"ILG\"\>", "\<\"After RH\"\>", "\<\"GPY/F\"\>", \
"\<\"GPX\"\>", "\<\"Chromo Yes\"\>", "\<\"Env No\"\>", "\<\"Add No\"\>", \
"\<\"{2, 1, 1, 2, 3, 2, 1, 1}\"\>"},
     {"\<\"Ty3/Gypsy\"\>", "\<\"TG Chromovirus\"\>", "\<\"FV\"\>", \
"\<\"Pyret-clade\"\>", "\<\"Cgret\"\>", "\<\"Colletotrichum gloeosporioides\"\
\>", "\<\"Fungi\"\>", "\<\"Transition 2\"\>", "\<\"1\"\>", "\<\"GFDG\"\>", \
"\<\"GANG\"\>", "\<\"ILG\"\>", "\<\"After RH\"\>", "\<\"GPY/F\"\>", \
"\<\"GPX\"\>", "\<\"Chromo Yes\"\>", "\<\"Env No\"\>", "\<\"Add No\"\>", \
"\<\"{2, 1, 1, 2, 3, 2, 1, 1}\"\>"},
     {"\<\"Ty3/Gypsy\"\>", "\<\"TG Chromovirus\"\>", "\<\"FV\"\>", \
"\<\"Pyret-clade\"\>", "\<\"Pyret\"\>", "\<\"Magnaporthe grisea\"\>", \
"\<\"Fungi\"\>", "\<\"Transition 2\"\>", "\<\"1\"\>", "\<\"TANG\"\>", \
"\<\"GANG\"\>", "\<\"ILG\"\>", "\<\"After RH\"\>", "\<\"GPY/F\"\>", \
"\<\"GPX\"\>", "\<\"Chromo Yes\"\>", "\<\"Env No\"\>", "\<\"Add No\"\>", \
"\<\"{2, 1, 1, 2, 3, 2, 1, 1}\"\>"},
     {"\<\"Ty3/Gypsy\"\>", "\<\"TG Chromovirus\"\>", "\<\"FV\"\>", \
"\<\"Pyret-clade\"\>", "\<\"Skippy\"\>", "\<\"Fusarium oxyporum\"\>", \
"\<\"Fungi\"\>", "\<\"Transition 2\"\>", "\<\"1\"\>", "\<\"FGDG\"\>", \
"\<\"GANG\"\>", "\<\"ILG\"\>", "\<\"After RH\"\>", "\<\"GPY/F\"\>", \
"\<\"GPX\"\>", "\<\"Chromo Yes\"\>", "\<\"Env No\"\>", "\<\"Add No\"\>", \
"\<\"{2, 1, 1, 2, 3, 2, 1, 1}\"\>"},
     {"\<\"Ty3/Gypsy\"\>", "\<\"TG Chromovirus\"\>", "\<\"CP\"\>", \
"\<\"Reina-clade\"\>", "\<\"Gimli\"\>", "\<\"Arabidopsis thaliana\"\>", \
"\<\"Archaeplastida\"\>", "\<\"Transition 2\"\>", "\<\"1\"\>", \
"\<\"LANG\"\>", "\<\"GANG\"\>", "\<\"ILG\"\>", "\<\"After RH\"\>", "\<\"GPY/F\
\"\>", "\<\"GPX\"\>", "\<\"Chromo Yes\"\>", "\<\"Env No\"\>", "\<\"Add \
No\"\>", "\<\"{2, 1, 1, 2, 3, 2, 1, 1}\"\>"},
     {"\<\"Ty3/Gypsy\"\>", "\<\"TG Chromovirus\"\>", "\<\"CP\"\>", \
"\<\"Reina-clade\"\>", "\<\"Gloin\"\>", "\<\"Arabidopsis thaliana\"\>", \
"\<\"Archaeplastida\"\>", "\<\"Transition 2\"\>", "\<\"1\"\>", \
"\<\"TKLG\"\>", "\<\"TIHG\"\>", "\<\"ILG\"\>", "\<\"After RH\"\>", "\<\"GPY/F\
\"\>", "\<\"GPX\"\>", "\<\"Chromo Yes\"\>", "\<\"Env No\"\>", "\<\"Add \
No\"\>", "\<\"{2, 5, 1, 2, 3, 2, 1, 1}\"\>"},
     {"\<\"Ty3/Gypsy\"\>", "\<\"TG Chromovirus\"\>", "\<\"CP\"\>", \
"\<\"Reina-clade\"\>", "\<\"Ifg7\"\>", "\<\"Pinus radiata\"\>", \
"\<\"Archaeplastida\"\>", "\<\"Transition 2\"\>", "\<\"1\"\>", \
"\<\"LANG\"\>", "\<\"GANG\"\>", "\<\"ILG\"\>", "\<\"After RH\"\>", "\<\"GPY/F\
\"\>", "\<\"GPX\"\>", "\<\"Chromo Yes\"\>", "\<\"Env No\"\>", "\<\"Add \
No\"\>", "\<\"{2, 1, 1, 2, 3, 2, 1, 1}\"\>"},
     {"\<\"Ty3/Gypsy\"\>", "\<\"TG Chromovirus\"\>", "\<\"CP\"\>", \
"\<\"Reina-clade\"\>", "\<\"Reina\"\>", "\<\"Zea mays\"\>", \
"\<\"Archaeplastida\"\>", "\<\"Transition 2\"\>", "\<\"1\"\>", \
"\<\"LANG\"\>", "\<\"GANG\"\>", "\<\"ILG\"\>", "\<\"After RH\"\>", "\<\"GPY/F\
\"\>", "\<\"GPX\"\>", "\<\"Chromo Yes\"\>", "\<\"Env No\"\>", "\<\"Add \
No\"\>", "\<\"{2, 1, 1, 2, 3, 2, 1, 1}\"\>"},
     {"\<\"Ty3/Gypsy\"\>", "\<\"TG Chromovirus\"\>", "\<\"CP\"\>", \
"\<\"REM-clade\"\>", "\<\"REM1\"\>", "\<\"Chlamydomonas reinhardtii\"\>", "\<\
\"Archaeplastida\"\>", "\<\"Transition 1\"\>", "\<\"1\"\>", "\<\"NNSG\"\>", "\
\<\"GANG\"\>", "\<\"ILG Lost\"\>", "\<\"Before gag, reverse and \
truncated\"\>", "\<\"GPY/F\"\>", "\<\"GPX\"\>", "\<\"Chromo Yes\"\>", \
"\<\"Env No\"\>", "\<\"Add No\"\>", "\<\"{2, 1, 2, 4, 3, 2, 1, 1}\"\>"},
     {"\<\"Ty1/Copia\"\>", "\<\"TC Branch 2\"\>", "\<\"->\"\>", \
"\<\"Retrofit-clade\"\>", "\<\"Hopscotch\"\>", "\<\"Oryza sativa\"\>", \
"\<\"Archaeplastida\"\>", "\<\"Transition 2\"\>", "\<\"1\"\>", \
"\<\"TITG\"\>", "\<\"TIHG\"\>", "\<\"LLS\"\>", "\<\"After Protease\"\>", \
"\<\"GPY/F No\"\>", "\<\"GPY/F No\"\>", "\<\"Chromo No\"\>", "\<\"Env \
No\"\>", "\<\"Add No\"\>", "\<\"{2, 5, 3, 1, 5, 1, 1, 1}\"\>"},
     {"\<\"Ty1/Copia\"\>", "\<\"TC Branch 2\"\>", "\<\"->\"\>", \
"\<\"Retrofit-clade\"\>", "\<\"Koala\"\>", "\<\"Oryza australiensis\"\>", "\<\
\"Archaeplastida\"\>", "\<\"Transition 2\"\>", "\<\"1\"\>", "\<\"LANG\"\>", "\
\<\"GANG\"\>", "\<\"LLS\"\>", "\<\"After Protease\"\>", "\<\"GPY/F No\"\>", "\
\<\"GPY/F No\"\>", "\<\"Chromo No\"\>", "\<\"Env No\"\>", "\<\"Add No\"\>", "\
\<\"{2, 1, 3, 1, 5, 1, 1, 1}\"\>"},
     {"\<\"Ty1/Copia\"\>", "\<\"TC Branch 2\"\>", "\<\"->\"\>", \
"\<\"Retrofit-clade\"\>", "\<\"Melmoth\"\>", "\<\"Arabidopsis thaliana\"\>", \
"\<\"Archaeplastida\"\>", "\<\"Transition 2\"\>", "\<\"1\"\>", \
"\<\"TITG\"\>", "\<\"TIHG\"\>", "\<\"LLS\"\>", "\<\"After Protease\"\>", \
"\<\"GPY/F No\"\>", "\<\"GPY/F No\"\>", "\<\"Chromo No\"\>", "\<\"Env \
No\"\>", "\<\"Add No\"\>", "\<\"{2, 5, 3, 1, 5, 1, 1, 1}\"\>"},
     {"\<\"Ty1/Copia\"\>", "\<\"TC Branch 2\"\>", "\<\"->\"\>", \
"\<\"Retrofit-clade\"\>", "\<\"Retrofit\"\>", "\<\"Oryza longistaminata\"\>", \
"\<\"Archaeplastida\"\>", "\<\"Transition 2\"\>", "\<\"1\"\>", \
"\<\"TITG\"\>", "\<\"TIHG\"\>", "\<\"LLS\"\>", "\<\"After Protease\"\>", \
"\<\"GPY/F No\"\>", "\<\"GPY/F No\"\>", "\<\"Chromo No\"\>", "\<\"Env \
No\"\>", "\<\"Add No\"\>", "\<\"{2, 5, 3, 1, 5, 1, 1, 1}\"\>"},
     {"\<\"Ty1/Copia\"\>", "\<\"TC Branch 2\"\>", "\<\"->\"\>", \
"\<\"Retrofit-clade\"\>", "\<\"Vitico1-2\"\>", "\<\"Vitis vinifera\"\>", \
"\<\"Archaeplastida\"\>", "\<\"Transition 2\"\>", "\<\"0\"\>", \
"\<\"NNSG\"\>", "\<\"GANG\"\>", "\<\"LLS\"\>", "\<\"After Protease\"\>", \
"\<\"GPY/F No\"\>", "\<\"GPY/F No\"\>", "\<\"Chromo No\"\>", "\<\"Env \
No\"\>", "\<\"Add No\"\>", "\<\"{1, 1, 3, 1, 5, 1, 1, 1}\"\>"},
     {"\<\"Bel/Pao\"\>", "\<\"BP Branch 2\"\>", "\<\"->\"\>", \
"\<\"Sinbad-clade\"\>", "\<\"Kobel\"\>", "\<\"Saccoglossus kowalevskii\"\>", \
"\<\"Deuterostomia\"\>", "\<\"Transition 2\"\>", "\<\"3\"\>", "\<\"TANG\"\>", \
"\<\"GANG\"\>", "\<\"ILG\"\>", "\<\"After RH\"\>", "\<\"GVI\"\>", \
"\<\"GxV/I\"\>", "\<\"Chromo No\"\>", "\<\"Env No\"\>", "\<\"Add No\"\>", "\<\
\"{5, 1, 1, 2, 6, 1, 1, 1}\"\>"},
     {"\<\"Bel/Pao\"\>", "\<\"BP Branch 2\"\>", "\<\"->\"\>", \
"\<\"Sinbad-clade\"\>", "\<\"Saci-6\"\>", "\<\"Schistosoma mansoni\"\>", \
"\<\"Protostomia\"\>", "\<\"Transition 2\"\>", "\<\"3\"\>", "\<\"TANG\"\>", "\
\<\"GANG\"\>", "\<\"ILG\"\>", "\<\"After RH\"\>", "\<\"GVI\"\>", "\<\"GxV/I\"\
\>", "\<\"Chromo No\"\>", "\<\"Env No\"\>", "\<\"Add No\"\>", "\<\"{5, 1, 1, \
2, 6, 1, 1, 1}\"\>"},
     {"\<\"Bel/Pao\"\>", "\<\"BP Branch 2\"\>", "\<\"->\"\>", \
"\<\"Sinbad-clade\"\>", "\<\"Sinbad\"\>", "\<\"Schistosoma mansoni\"\>", \
"\<\"Protostomia\"\>", "\<\"Transition 2\"\>", "\<\"3\"\>", "\<\"TANG\"\>", "\
\<\"GANG\"\>", "\<\"ILG\"\>", "\<\"After RH\"\>", "\<\"GPY/F Lost\"\>", \
"\<\"GPY/F Lost\"\>", "\<\"Chromo No\"\>", "\<\"Env No\"\>", "\<\"Add \
No\"\>", "\<\"{5, 1, 1, 2, 4, 1, 1, 1}\"\>"},
     {"\<\"Ty1/Copia\"\>", "\<\"TC Branch 2\"\>", "\<\"Sirevirus\"\>", \
"\<\"Sire\"\>", "\<\"Endovir1-1\"\>", "\<\"Arabidopsis thaliana\"\>", \
"\<\"Archaeplastida\"\>", "\<\"Transition 2\"\>", "\<\"3L\"\>", \
"\<\"GIGG\"\>", "\<\"GIGG\"\>", "\<\"LLS\"\>", "\<\"After Protease\"\>", \
"\<\"GPY/F No\"\>", "\<\"GPY/F No\"\>", "\<\"Chromo No\"\>", "\<\"Env \
Yes\"\>", "\<\"Add No\"\>", "\<\"{6, 2, 3, 1, 5, 1, 2, 1}\"\>"},
     {"\<\"Ty1/Copia\"\>", "\<\"TC Branch 2\"\>", "\<\"Sirevirus\"\>", \
"\<\"Sire\"\>", "\<\"Opie-2\"\>", "\<\"Oryza sativa (japonica cultivar-group)\
\"\>", "\<\"Archaeplastida\"\>", "\<\"Transition 2\"\>", "\<\"2L\"\>", \
"\<\"GDDS\"\>", "\<\"GANG\"\>", "\<\"LLS\"\>", "\<\"After Protease\"\>", \
"\<\"GPY/F No\"\>", "\<\"GPY/F No\"\>", "\<\"Chromo No\"\>", "\<\"Env \
Yes\"\>", "\<\"Add No\"\>", "\<\"{4, 1, 3, 1, 5, 1, 2, 1}\"\>"},
     {"\<\"Ty1/Copia\"\>", "\<\"TC Branch 2\"\>", "\<\"Sirevirus\"\>", \
"\<\"Sire\"\>", "\<\"SIRE1-4\"\>", "\<\"Glycine max\"\>", "\<\"Archaeplastida\
\"\>", "\<\"Transition 2\"\>", "\<\"2L\"\>", "\<\"FGDG\"\>", "\<\"GANG\"\>", \
"\<\"LLS\"\>", "\<\"After Protease\"\>", "\<\"GPY/F No\"\>", "\<\"GPY/F \
No\"\>", "\<\"Chromo No\"\>", "\<\"Env Yes\"\>", "\<\"Add No\"\>", "\<\"{4, \
1, 3, 1, 5, 1, 2, 1}\"\>"},
     {"\<\"Ty1/Copia\"\>", "\<\"TC Branch 2\"\>", "\<\"Sirevirus\"\>", \
"\<\"Sire\"\>", "\<\"ToRTL1\"\>", "\<\"Lycopersicon esculentum\"\>", \
"\<\"Archaeplastida\"\>", "\<\"Transition 2\"\>", "\<\"2L\"\>", \
"\<\"FGDG\"\>", "\<\"GANG\"\>", "\<\"LLS\"\>", "\<\"After Protease\"\>", \
"\<\"GPY/F No\"\>", "\<\"GPY/F No\"\>", "\<\"Chromo No\"\>", "\<\"Env \
Yes\"\>", "\<\"Add No\"\>", "\<\"{4, 1, 3, 1, 5, 1, 2, 1}\"\>"},
     {"\<\"Ty1/Copia\"\>", "\<\"TC Branch 2\"\>", "\<\"Sirevirus\"\>", \
"\<\"Sire\"\>", "\<\"TSI-9\"\>", "\<\"Setaria italica\"\>", \
"\<\"Archaeplastida\"\>", "\<\"Transition 2\"\>", "\<\"3L\"\>", \
"\<\"GDDS\"\>", "\<\"GANG\"\>", "\<\"LLS\"\>", "\<\"After Protease\"\>", \
"\<\"GPY/F No\"\>", "\<\"GPY/F No\"\>", "\<\"Chromo No\"\>", "\<\"Env \
No\"\>", "\<\"Add No\"\>", "\<\"{6, 1, 3, 1, 5, 1, 1, 1}\"\>"},
     {"\<\"Ty3/Gypsy\"\>", "\<\"TG Chromovirus\"\>", "\<\"->\"\>", \
"\<\"Skipper-clade\"\>", "\<\"Skipper\"\>", "\<\"Dictyostelium \
discoideum\"\>", "\<\"Amoebozoa\"\>", "\<\"Transition 1\"\>", "\<\"1\"\>", \
"\<\"PRP3 Lost\"\>", "\<\"PRP3 Lost\"\>", "\<\"ILG Lost\"\>", "\<\"After RH\"\
\>", "\<\"GPY/F\"\>", "\<\"GPX\"\>", "\<\"Chromo Yes\"\>", "\<\"Env No\"\>", \
"\<\"Add No\"\>", "\<\"{2, 4, 2, 2, 3, 2, 1, 1}\"\>"},
     {"\<\"Caulimoviridae\"\>", "\<\"CV Class 1\"\>", "\<\"->\"\>", \
"\<\"Soymovirus\"\>", "\<\"BRRV\"\>", "\<\"Plantae\"\>", \
"\<\"Archaeplastida\"\>", "\<\"Transition 3\"\>", "\<\"1\"\>", \
"\<\"LANG\"\>", "\<\"GANG\"\>", "\<\"ILG\"\>", "\<\"Lost\"\>", "\<\"GPY/F \
No\"\>", "\<\"GPY/F No\"\>", "\<\"Chromo No\"\>", "\<\"Env No\"\>", "\<\"Add \
Yes\"\>", "\<\"{2, 1, 1, 5, 5, 1, 1, 2}\"\>"},
     {"\<\"Caulimoviridae\"\>", "\<\"CV Class 1\"\>", "\<\"->\"\>", \
"\<\"Soymovirus\"\>", "\<\"CmYLCV\"\>", "\<\"Plantae\"\>", \
"\<\"Archaeplastida\"\>", "\<\"Transition 3\"\>", "\<\"1\"\>", \
"\<\"LANG\"\>", "\<\"GANG\"\>", "\<\"ILG\"\>", "\<\"Lost\"\>", "\<\"GPY/F \
No\"\>", "\<\"GPY/F No\"\>", "\<\"Chromo No\"\>", "\<\"Env No\"\>", "\<\"Add \
Yes\"\>", "\<\"{2, 1, 1, 5, 5, 1, 1, 2}\"\>"},
     {"\<\"Caulimoviridae\"\>", "\<\"CV Class 1\"\>", "\<\"->\"\>", \
"\<\"Soymovirus\"\>", "\<\"PCSV\"\>", "\<\"Arachis hypogea\"\>", \
"\<\"Archaeplastida\"\>", "\<\"Transition 3\"\>", "\<\"1\"\>", \
"\<\"LANG\"\>", "\<\"GANG\"\>", "\<\"ILG\"\>", "\<\"Lost\"\>", "\<\"GPY/F \
No\"\>", "\<\"GPY/F No\"\>", "\<\"Chromo No\"\>", "\<\"Env No\"\>", "\<\"Add \
Yes\"\>", "\<\"{2, 1, 1, 5, 5, 1, 1, 2}\"\>"},
     {"\<\"Caulimoviridae\"\>", "\<\"CV Class 1\"\>", "\<\"->\"\>", \
"\<\"Soymovirus\"\>", "\<\"SbCMV\"\>", "\<\"Plantae\"\>", "\<\"Archaeplastida\
\"\>", "\<\"Transition 3\"\>", "\<\"1\"\>", "\<\"LANG\"\>", "\<\"GANG\"\>", "\
\<\"ILG\"\>", "\<\"Lost\"\>", "\<\"GPY/F No\"\>", "\<\"GPY/F No\"\>", \
"\<\"Chromo No\"\>", "\<\"Env No\"\>", "\<\"Add Yes\"\>", "\<\"{2, 1, 1, 5, \
5, 1, 1, 2}\"\>"},
     {"\<\"Retroviridae\"\>", "\<\"RV Class 3\"\>", "\<\"->\"\>", \
"\<\"Spumaretrovirus\"\>", "\<\"BFV\"\>", "\<\"Bos taurus\"\>", \
"\<\"Deuterostomia\"\>", "\<\"Transition 2\"\>", "\<\"0\"\>", "\<\"TIHG\"\>", \
"\<\"TIHG\"\>", "\<\"PWL\"\>", "\<\"After RH\"\>", "\<\"KPT\"\>", \
"\<\"KP/LT\"\>", "\<\"Chromo No\"\>", "\<\"Env Yes\"\>", "\<\"Add Yes\"\>", "\
\<\"{1, 5, 4, 2, 7, 1, 2, 2}\"\>"},
     {"\<\"Retroviridae\"\>", "\<\"RV Class 3\"\>", "\<\"->\"\>", \
"\<\"Spumaretrovirus\"\>", "\<\"DrFV-1\"\>", "\<\"Danio rerio\"\>", \
"\<\"Deuterostomia\"\>", "\<\"Transition 2\"\>", "\<\"0\"\>", "\<\"TIHG\"\>", \
"\<\"TIHG\"\>", "\<\"PWL\"\>", "\<\"After RH\"\>", "\<\"KPT\"\>", \
"\<\"KP/LT\"\>", "\<\"Chromo No\"\>", "\<\"Env No\"\>", "\<\"Add Yes\"\>", \
"\<\"{1, 5, 4, 2, 7, 1, 1, 2}\"\>"},
     {"\<\"Retroviridae\"\>", "\<\"RV Class 3\"\>", "\<\"->\"\>", \
"\<\"Spumaretrovirus\"\>", "\<\"EFV\"\>", "\<\"Equine foamy virus\"\>", \
"\<\"Deuterostomia\"\>", "\<\"Transition 2\"\>", "\<\"0\"\>", "\<\"TIHG\"\>", \
"\<\"TIHG\"\>", "\<\"PWL\"\>", "\<\"After RH\"\>", "\<\"KPT\"\>", \
"\<\"KP/LT\"\>", "\<\"Chromo No\"\>", "\<\"Env Yes\"\>", "\<\"Add Yes\"\>", "\
\<\"{1, 5, 4, 2, 7, 1, 2, 2}\"\>"},
     {"\<\"Retroviridae\"\>", "\<\"RV Class 3\"\>", "\<\"->\"\>", \
"\<\"Spumaretrovirus\"\>", "\<\"FFV\"\>", "\<\"Feline foamy virus\"\>", \
"\<\"Deuterostomia\"\>", "\<\"Transition 2\"\>", "\<\"0\"\>", "\<\"TIHG\"\>", \
"\<\"TIHG\"\>", "\<\"PWL\"\>", "\<\"After RH\"\>", "\<\"KPT\"\>", \
"\<\"KP/LT\"\>", "\<\"Chromo No\"\>", "\<\"Env Yes\"\>", "\<\"Add Yes\"\>", "\
\<\"{1, 5, 4, 2, 7, 1, 2, 2}\"\>"},
     {"\<\"Retroviridae\"\>", "\<\"RV Class 3\"\>", "\<\"->\"\>", \
"\<\"Spumaretrovirus\"\>", "\<\"HFV\"\>", "\<\"Homo sapiens\"\>", \
"\<\"Deuterostomia\"\>", "\<\"Transition 2\"\>", "\<\"0\"\>", "\<\"TIHG\"\>", \
"\<\"TIHG\"\>", "\<\"PWL\"\>", "\<\"After RH\"\>", "\<\"KPT\"\>", \
"\<\"KP/LT\"\>", "\<\"Chromo No\"\>", "\<\"Env Yes\"\>", "\<\"Add Yes\"\>", "\
\<\"{1, 5, 4, 2, 7, 1, 2, 2}\"\>"},
     {"\<\"Retroviridae\"\>", "\<\"RV Class 3\"\>", "\<\"->\"\>", \
"\<\"Spumaretrovirus\"\>", "\<\"SFV-1\"\>", "\<\"Primates sp.\"\>", \
"\<\"Deuterostomia\"\>", "\<\"Transition 2\"\>", "\<\"0\"\>", "\<\"TIHG\"\>", \
"\<\"TIHG\"\>", "\<\"PWL\"\>", "\<\"After RH\"\>", "\<\"KPT\"\>", \
"\<\"KP/LT\"\>", "\<\"Chromo No\"\>", "\<\"Env Yes\"\>", "\<\"Add Yes\"\>", "\
\<\"{1, 5, 4, 2, 7, 1, 2, 2}\"\>"},
     {"\<\"Bel/Pao\"\>", "\<\"BP Branch 3\"\>", "\<\"->\"\>", "\<\"Suzu-clade\
\"\>", "\<\"Gabel\"\>", "\<\"Gasterosteus aculeatus\"\>", \
"\<\"Deuterostomia\"\>", "\<\"Transition 2\"\>", "\<\"3\"\>", "\<\"GIGG\"\>", \
"\<\"GIGG\"\>", "\<\"ILG Lost\"\>", "\<\"After RH\"\>", "\<\"GEV\"\>", \
"\<\"GxV/I\"\>", "\<\"Chromo No\"\>", "\<\"Env No\"\>", "\<\"Add No\"\>", "\<\
\"{5, 2, 2, 2, 6, 1, 1, 1}\"\>"},
     {"\<\"Bel/Pao\"\>", "\<\"BP Branch 3\"\>", "\<\"->\"\>", "\<\"Suzu-clade\
\"\>", "\<\"Purbel\"\>", "\<\"Strongylocentrotus purpuratus\"\>", \
"\<\"Deuterostomia\"\>", "\<\"Transition 2\"\>", "\<\"3\"\>", "\<\"TKLG\"\>", \
"\<\"TIHG\"\>", "\<\"ILG\"\>", "\<\"After RH\"\>", "\<\"GRV\"\>", \
"\<\"GxV/I\"\>", "\<\"Chromo No\"\>", "\<\"Env No\"\>", "\<\"Add No\"\>", "\<\
\"{5, 5, 1, 2, 6, 1, 1, 1}\"\>"},
     {"\<\"Bel/Pao\"\>", "\<\"BP Branch 3\"\>", "\<\"->\"\>", "\<\"Suzu-clade\
\"\>", "\<\"Suzu\"\>", "\<\"Takifugu rubripes\"\>", "\<\"Deuterostomia\"\>", \
"\<\"Transition 2\"\>", "\<\"3\"\>", "\<\"GIGG\"\>", "\<\"GIGG\"\>", "\<\"LLS\
\"\>", "\<\"After RH\"\>", "\<\"GRV\"\>", "\<\"GxV/I\"\>", "\<\"Chromo \
No\"\>", "\<\"Env No\"\>", "\<\"Add No\"\>", "\<\"{5, 2, 3, 2, 6, 1, 1, \
1}\"\>"},
     {"\<\"Bel/Pao\"\>", "\<\"BP Branch 1\"\>", "\<\"->\"\>", \
"\<\"Tas-clade\"\>", "\<\"Hydra3-1\"\>", "\<\"Hydra magnipapillata\"\>", \
"\<\"Cnidaria\"\>", "\<\"Transition 2\"\>", "\<\"3\"\>", "\<\"TFGN\"\>", \
"\<\"TIHG\"\>", "\<\"ILG\"\>", "\<\"After RH\"\>", "\<\"GRV\"\>", \
"\<\"GxV/I\"\>", "\<\"Chromo No\"\>", "\<\"Env No\"\>", "\<\"Add No\"\>", "\<\
\"{5, 5, 1, 2, 6, 1, 1, 1}\"\>"},
     {"\<\"Bel/Pao\"\>", "\<\"BP Branch 1\"\>", "\<\"->\"\>", \
"\<\"Tas-clade\"\>", "\<\"Cer10-1\"\>", "\<\"Caenorhabditis elegans\"\>", "\<\
\"Protostomia\"\>", "\<\"Transition 2\"\>", "\<\"3\"\>", "\<\"TFGN\"\>", \
"\<\"TIHG\"\>", "\<\"ILG\"\>", "\<\"After RH\"\>", "\<\"GVI\"\>", \
"\<\"GxV/I\"\>", "\<\"Chromo No\"\>", "\<\"Env No\"\>", "\<\"Add No\"\>", "\<\
\"{5, 5, 1, 2, 6, 1, 1, 1}\"\>"},
     {"\<\"Bel/Pao\"\>", "\<\"BP Branch 1\"\>", "\<\"->\"\>", \
"\<\"Tas-clade\"\>", "\<\"Cer7\"\>", "\<\"Caenorhabditis elegans\"\>", \
"\<\"Protostomia\"\>", "\<\"Transition 2\"\>", "\<\"3\"\>", "\<\"TFGN\"\>", "\
\<\"TIHG\"\>", "\<\"ILG\"\>", "\<\"After RH\"\>", "\<\"GRV\"\>", "\<\"GxV/I\"\
\>", "\<\"Chromo No\"\>", "\<\"Env Yes\"\>", "\<\"Add No\"\>", "\<\"{5, 5, 1, \
2, 6, 1, 2, 1}\"\>"},
     {"\<\"Bel/Pao\"\>", "\<\"BP Branch 1\"\>", "\<\"->\"\>", \
"\<\"Tas-clade\"\>", "\<\"Mabel\"\>", "\<\"Brugia malayi\"\>", \
"\<\"Protostomia\"\>", "\<\"Transition 2\"\>", "\<\"3\"\>", "\<\"TFGN\"\>", "\
\<\"TIHG\"\>", "\<\"ILG\"\>", "\<\"After RH\"\>", "\<\"GRV\"\>", "\<\"GxV/I\"\
\>", "\<\"Chromo No\"\>", "\<\"Env No\"\>", "\<\"Add No\"\>", "\<\"{5, 5, 1, \
2, 6, 1, 1, 1}\"\>"},
     {"\<\"Bel/Pao\"\>", "\<\"BP Branch 1\"\>", "\<\"->\"\>", \
"\<\"Tas-clade\"\>", "\<\"Spirobel\"\>", "\<\"Trichinella spiralis\"\>", \
"\<\"Protostomia\"\>", "\<\"Transition 2\"\>", "\<\"3\"\>", "\<\"TFGN\"\>", "\
\<\"TIHG\"\>", "\<\"ILG\"\>", "\<\"After RH\"\>", "\<\"GRV\"\>", "\<\"GxV/I\"\
\>", "\<\"Chromo No\"\>", "\<\"Env No\"\>", "\<\"Add No\"\>", "\<\"{5, 5, 1, \
2, 6, 1, 1, 1}\"\>"},
     {"\<\"Bel/Pao\"\>", "\<\"BP Branch 1\"\>", "\<\"->\"\>", \
"\<\"Tas-clade\"\>", "\<\"Tas\"\>", "\<\"Ascaris lumbricoides\"\>", \
"\<\"Protostomia\"\>", "\<\"Transition 2\"\>", "\<\"3\"\>", "\<\"TFGN\"\>", "\
\<\"TIHG\"\>", "\<\"ILG\"\>", "\<\"After RH\"\>", "\<\"GPY/F Lost\"\>", \
"\<\"GPY/F Lost\"\>", "\<\"Chromo No\"\>", "\<\"Env Yes\"\>", "\<\"Add \
No\"\>", "\<\"{5, 5, 1, 2, 4, 1, 2, 1}\"\>"},
     {"\<\"Ty3/Gypsy\"\>", "\<\"TG Branch 2\"\>", "\<\"Athila/Tat\"\>", \
"\<\"Tat-clade\"\>", "\<\"B1147A04.5\"\>", "\<\"Oryza sativa\"\>", \
"\<\"Archaeplastida\"\>", "\<\"Transition 3\"\>", "\<\"1\"\>", \
"\<\"TPGG\"\>", "\<\"GIGG\"\>", "\<\"ILG\"\>", "\<\"After RH\"\>", "\<\"GPY/F\
\"\>", "\<\"GPX\"\>", "\<\"Chromo No\"\>", "\<\"Env No\"\>", "\<\"Add \
No\"\>", "\<\"{2, 2, 1, 2, 3, 1, 1, 1}\"\>"},
     {"\<\"Ty3/Gypsy\"\>", "\<\"TG Branch 2\"\>", "\<\"Athila/Tat\"\>", \
"\<\"Tat-clade\"\>", "\<\"Cinful-1\"\>", "\<\"Zea mays\"\>", \
"\<\"Archaeplastida\"\>", "\<\"Transition 3\"\>", "\<\"0\"\>", \
"\<\"GIGG\"\>", "\<\"GIGG\"\>", "\<\"ILG\"\>", "\<\"After RH\"\>", "\<\"GPY/F\
\"\>", "\<\"GPX\"\>", "\<\"Chromo No\"\>", "\<\"Env No\"\>", "\<\"Add \
No\"\>", "\<\"{1, 2, 1, 2, 3, 1, 1, 1}\"\>"},
     {"\<\"Ty3/Gypsy\"\>", "\<\"TG Branch 2\"\>", "\<\"Athila/Tat\"\>", \
"\<\"Tat-clade\"\>", "\<\"Grande1-4\"\>", "\<\"Zea diploperennis\"\>", \
"\<\"Archaeplastida\"\>", "\<\"Transition 3\"\>", "\<\"1\"\>", \
"\<\"GIGG\"\>", "\<\"GIGG\"\>", "\<\"ILG\"\>", "\<\"After RH\"\>", "\<\"GPY/F\
\"\>", "\<\"GPX\"\>", "\<\"Chromo No\"\>", "\<\"Env No\"\>", "\<\"Add \
Yes\"\>", "\<\"{2, 2, 1, 2, 3, 1, 1, 2}\"\>"},
     {"\<\"Ty3/Gypsy\"\>", "\<\"TG Branch 2\"\>", "\<\"Athila/Tat\"\>", \
"\<\"Tat-clade\"\>", "\<\"Ogre\"\>", "\<\"Pisum sativum\"\>", \
"\<\"Archaeplastida\"\>", "\<\"Transition 3\"\>", "\<\"1\"\>", \
"\<\"GFDG\"\>", "\<\"GANG\"\>", "\<\"ILG\"\>", "\<\"After RH\"\>", "\<\"GPY/F\
\"\>", "\<\"GPX\"\>", "\<\"Chromo No\"\>", "\<\"Env No\"\>", "\<\"Add \
No\"\>", "\<\"{2, 1, 1, 2, 3, 1, 1, 1}\"\>"},
     {"\<\"Ty3/Gypsy\"\>", "\<\"TG Branch 2\"\>", "\<\"Athila/Tat\"\>", \
"\<\"Tat-clade\"\>", "\<\"RetroSor1\"\>", "\<\"Sorghum bicolor\"\>", \
"\<\"Archaeplastida\"\>", "\<\"Transition 3\"\>", "\<\"1\"\>", \
"\<\"GIGG\"\>", "\<\"GIGG\"\>", "\<\"ILG\"\>", "\<\"After RH\"\>", "\<\"GPY/F\
\"\>", "\<\"GPX\"\>", "\<\"Chromo No\"\>", "\<\"Env No\"\>", "\<\"Add \
No\"\>", "\<\"{2, 2, 1, 2, 3, 1, 1, 1}\"\>"},
     {"\<\"Ty3/Gypsy\"\>", "\<\"TG Branch 2\"\>", "\<\"Athila/Tat\"\>", \
"\<\"Tat-clade\"\>", "\<\"RIRE2\"\>", "\<\"Oryza sativa\"\>", \
"\<\"Archaeplastida\"\>", "\<\"Transition 3\"\>", "\<\"1\"\>", \
"\<\"GIGG\"\>", "\<\"GIGG\"\>", "\<\"ILG\"\>", "\<\"After RH\"\>", "\<\"GPY/F\
\"\>", "\<\"GPX\"\>", "\<\"Chromo No\"\>", "\<\"Env No\"\>", "\<\"Add \
Yes\"\>", "\<\"{2, 2, 1, 2, 3, 1, 1, 2}\"\>"},
     {"\<\"Ty3/Gypsy\"\>", "\<\"TG Branch 2\"\>", "\<\"Athila/Tat\"\>", \
"\<\"Tat-clade\"\>", "\<\"Tat4-1\"\>", "\<\"Arabidopsis thaliana\"\>", \
"\<\"Archaeplastida\"\>", "\<\"Transition 3\"\>", "\<\"1\"\>", \
"\<\"GFDG\"\>", "\<\"GANG\"\>", "\<\"ILG\"\>", "\<\"After RH\"\>", "\<\"GPY/F\
\"\>", "\<\"GPX\"\>", "\<\"Chromo No\"\>", "\<\"Env No\"\>", "\<\"Add \
No\"\>", "\<\"{2, 1, 1, 2, 3, 1, 1, 1}\"\>"},
     {"\<\"Ty3/Gypsy\"\>", "\<\"TG Branch 2\"\>", "\<\"Athila/Tat\"\>", \
"\<\"Tat-clade\"\>", "\<\"Tft2\"\>", "\<\"Arabidopsis thaliana\"\>", \
"\<\"Archaeplastida\"\>", "\<\"Transition 3\"\>", "\<\"1\"\>", "\<\"PRP3 Lost\
\"\>", "\<\"PRP3 Lost\"\>", "\<\"ILG\"\>", "\<\"After RH\"\>", \
"\<\"GPY/F\"\>", "\<\"GPX\"\>", "\<\"Chromo No\"\>", "\<\"Env No\"\>", \
"\<\"Add No\"\>", "\<\"{2, 4, 1, 2, 3, 1, 1, 1}\"\>"},
     {"\<\"Ty3/Gypsy\"\>", "\<\"TG Chromovirus\"\>", "\<\"->\"\>", "\<\"TF1-2\
\"\>", "\<\"TF1\"\>", "\<\"Schizosaccharomyces pombe\"\>", "\<\"Fungi\"\>", "\
\<\"Transition 2\"\>", "\<\"0\"\>", "\<\"GIGG\"\>", "\<\"GIGG\"\>", \
"\<\"LLS\"\>", "\<\"After RH\"\>", "\<\"GPY/F\"\>", "\<\"GPX\"\>", \
"\<\"Chromo No\"\>", "\<\"Env No\"\>", "\<\"Add No\"\>", "\<\"{1, 2, 3, 2, 3, \
1, 1, 1}\"\>"},
     {"\<\"Ty3/Gypsy\"\>", "\<\"TG Chromovirus\"\>", "\<\"->\"\>", "\<\"TF1-2\
\"\>", "\<\"TF2\"\>", "\<\"Schizosaccharomyces pombe\"\>", "\<\"Fungi\"\>", "\
\<\"Transition 2\"\>", "\<\"0\"\>", "\<\"GIGG\"\>", "\<\"GIGG\"\>", \
"\<\"LLS\"\>", "\<\"After RH\"\>", "\<\"GPY/F\"\>", "\<\"GPX\"\>", \
"\<\"Chromo No\"\>", "\<\"Env No\"\>", "\<\"Add No\"\>", "\<\"{1, 2, 3, 2, 3, \
1, 1, 1}\"\>"},
     {"\<\"Ty3/Gypsy\"\>", "\<\"TG Branch 2\"\>", "\<\"->\"\>", \
"\<\"Tor1-clade\"\>", "\<\"Tor1\"\>", "\<\"Oikopleura dioica\"\>", \
"\<\"Deuterostomia\"\>", "\<\"Transition 2\"\>", "\<\"1\"\>", "\<\"VAKG\"\>", \
"\<\"GANG\"\>", "\<\"ILG\"\>", "\<\"After RH\"\>", "\<\"GGW\"\>", \
"\<\"GGW\"\>", "\<\"Chromo No\"\>", "\<\"Env No\"\>", "\<\"Add No\"\>", \
"\<\"{2, 1, 1, 2, 2, 1, 1, 1}\"\>"},
     {"\<\"Ty3/Gypsy\"\>", "\<\"TG Branch 2\"\>", "\<\"->\"\>", \
"\<\"Tor2-clade\"\>", "\<\"Tor2\"\>", "\<\"Oikopleura dioica\"\>", \
"\<\"Deuterostomia\"\>", "\<\"Transition 2\"\>", "\<\"1\"\>", "\<\"TANG\"\>", \
"\<\"GANG\"\>", "\<\"ILG\"\>", "\<\"After RH\"\>", "\<\"GPY/F\"\>", \
"\<\"GPX\"\>", "\<\"Chromo No\"\>", "\<\"Env No\"\>", "\<\"Add No\"\>", \
"\<\"{2, 1, 1, 2, 3, 1, 1, 1}\"\>"},
     {"\<\"Ty3/Gypsy\"\>", "\<\"TG Branch 2\"\>", "\<\"->\"\>", \
"\<\"Tor4-clade\"\>", "\<\"Tor4a\"\>", "\<\"Oikopleura dioica\"\>", \
"\<\"Deuterostomia\"\>", "\<\"Transition 2\"\>", "\<\"2\"\>", "\<\"GIGG\"\>", \
"\<\"GIGG\"\>", "\<\"ILG\"\>", "\<\"After RH\"\>", "\<\"GPY/F\"\>", \
"\<\"GPX\"\>", "\<\"Chromo No\"\>", "\<\"Env No\"\>", "\<\"Add No\"\>", \
"\<\"{3, 2, 1, 2, 3, 1, 1, 1}\"\>"},
     {"\<\"Ty1/Copia\"\>", "\<\"TC Branch 2\"\>", "\<\"->\"\>", \
"\<\"Tork-clade\"\>", "\<\"Batata\"\>", "\<\"Ipomoea batatas\"\>", \
"\<\"Archaeplastida\"\>", "\<\"Transition 2\"\>", "\<\"1\"\>", \
"\<\"GDDS\"\>", "\<\"GANG\"\>", "\<\"LLS\"\>", "\<\"After Protease\"\>", \
"\<\"GPY/F No\"\>", "\<\"GPY/F No\"\>", "\<\"Chromo No\"\>", "\<\"Env \
No\"\>", "\<\"Add No\"\>", "\<\"{2, 1, 3, 1, 5, 1, 1, 1}\"\>"},
     {"\<\"Ty1/Copia\"\>", "\<\"TC Branch 2\"\>", "\<\"->\"\>", \
"\<\"Tork-clade\"\>", "\<\"Fourf\"\>", "\<\"Zea mays\"\>", \
"\<\"Archaeplastida\"\>", "\<\"Transition 2\"\>", "\<\"1\"\>", "\<\"GDDS\"\>",
       "\<\"GANG\"\>", "\<\"LLS\"\>", "\<\"After Protease\"\>", "\<\"GPY/F No\
\"\>", "\<\"GPY/F No\"\>", "\<\"Chromo No\"\>", "\<\"Env No\"\>", "\<\"Add No\
\"\>", "\<\"{2, 1, 3, 1, 5, 1, 1, 1}\"\>"},
     {"\<\"Ty1/Copia\"\>", "\<\"TC Branch 2\"\>", "\<\"->\"\>", \
"\<\"Tork-clade\"\>", "\<\"RTvr2\"\>", "\<\"Vigna radiata\"\>", \
"\<\"Archaeplastida\"\>", "\<\"Transition 2\"\>", "\<\"1\"\>", \
"\<\"GDDS\"\>", "\<\"GANG\"\>", "\<\"LLS\"\>", "\<\"After Protease\"\>", \
"\<\"GPY/F No\"\>", "\<\"GPY/F No\"\>", "\<\"Chromo No\"\>", "\<\"Env \
No\"\>", "\<\"Add No\"\>", "\<\"{2, 1, 3, 1, 5, 1, 1, 1}\"\>"},
     {"\<\"Ty1/Copia\"\>", "\<\"TC Branch 2\"\>", "\<\"->\"\>", \
"\<\"Tork-clade\"\>", "\<\"Sto-4\"\>", "\<\"Zea mays\"\>", \
"\<\"Archaeplastida\"\>", "\<\"Transition 2\"\>", "\<\"1\"\>", \
"\<\"LANG\"\>", "\<\"GANG\"\>", "\<\"LLS\"\>", "\<\"After Protease\"\>", \
"\<\"GPY/F No\"\>", "\<\"GPY/F No\"\>", "\<\"Chromo No\"\>", "\<\"Env \
No\"\>", "\<\"Add No\"\>", "\<\"{2, 1, 3, 1, 5, 1, 1, 1}\"\>"},
     {"\<\"Ty1/Copia\"\>", "\<\"TC Branch 2\"\>", "\<\"->\"\>", \
"\<\"Tork-clade\"\>", "\<\"Tnt-1\"\>", "\<\"Nicotiana tabacum\"\>", \
"\<\"Archaeplastida\"\>", "\<\"Transition 2\"\>", "\<\"1\"\>", \
"\<\"NNSG\"\>", "\<\"GANG\"\>", "\<\"LLS\"\>", "\<\"After Protease\"\>", \
"\<\"GPY/F No\"\>", "\<\"GPY/F No\"\>", "\<\"Chromo No\"\>", "\<\"Env \
No\"\>", "\<\"Add No\"\>", "\<\"{2, 1, 3, 1, 5, 1, 1, 1}\"\>"},
     {"\<\"Ty1/Copia\"\>", "\<\"TC Branch 2\"\>", "\<\"->\"\>", \
"\<\"Tork-clade\"\>", "\<\"Tork4\"\>", "\<\"Solanum lycopersicum\"\>", \
"\<\"Archaeplastida\"\>", "\<\"Transition 2\"\>", "\<\"1\"\>", \
"\<\"LANG\"\>", "\<\"GANG\"\>", "\<\"LLS\"\>", "\<\"After Protease\"\>", \
"\<\"GPY/F No\"\>", "\<\"GPY/F No\"\>", "\<\"Chromo No\"\>", "\<\"Env \
No\"\>", "\<\"Add No\"\>", "\<\"{2, 1, 3, 1, 5, 1, 1, 1}\"\>"},
     {"\<\"Ty1/Copia\"\>", "\<\"TC Branch 2\"\>", "\<\"->\"\>", \
"\<\"Tork-clade\"\>", "\<\"Tto1\"\>", "\<\"Nicotiana tabacum\"\>", \
"\<\"Archaeplastida\"\>", "\<\"Transition 2\"\>", "\<\"1\"\>", \
"\<\"NANI\"\>", "\<\"GANG\"\>", "\<\"LLS\"\>", "\<\"After Protease\"\>", \
"\<\"GPY/F No\"\>", "\<\"GPY/F No\"\>", "\<\"Chromo No\"\>", "\<\"Env \
No\"\>", "\<\"Add No\"\>", "\<\"{2, 1, 3, 1, 5, 1, 1, 1}\"\>"},
     {"\<\"Ty1/Copia\"\>", "\<\"TC Branch 2\"\>", "\<\"->\"\>", \
"\<\"Tork-clade\"\>", "\<\"V12\"\>", "\<\"Vitis vinifera\"\>", \
"\<\"Archaeplastida\"\>", "\<\"Transition 2\"\>", "\<\"1\"\>", \
"\<\"GDDS\"\>", "\<\"GANG\"\>", "\<\"LLS\"\>", "\<\"After Protease\"\>", \
"\<\"GPY/F No\"\>", "\<\"GPY/F No\"\>", "\<\"Chromo No\"\>", "\<\"Env \
No\"\>", "\<\"Add No\"\>", "\<\"{2, 1, 3, 1, 5, 1, 1, 1}\"\>"},
     {"\<\"Ty1/Copia\"\>", "\<\"TC Branch 2\"\>", "\<\"->\"\>", \
"\<\"Tricopia-clade\"\>", "\<\"Tricopia\"\>", "\<\"Tribolium castaneum\"\>", \
"\<\"Protostomia\"\>", "\<\"Transition 3\"\>", "\<\"1\"\>", "\<\"LANG\"\>", "\
\<\"GANG\"\>", "\<\"LLS\"\>", "\<\"After Protease\"\>", "\<\"GPY/F No\"\>", "\
\<\"GPY/F No\"\>", "\<\"Chromo No\"\>", "\<\"Env No\"\>", "\<\"Add No\"\>", "\
\<\"{2, 1, 3, 1, 5, 1, 1, 1}\"\>"},
     {"\<\"Ty3/Gypsy\"\>", "\<\"TG Chromovirus\"\>", "\<\"->\"\>", \
"\<\"Tse3-clade\"\>", "\<\"Tse3\"\>", "\<\"Saccharomyces exiguus\"\>", \
"\<\"Fungi\"\>", "\<\"Transition 2\"\>", "\<\"1\"\>", "\<\"GIGG\"\>", \
"\<\"GIGG\"\>", "\<\"ILG\"\>", "\<\"After RH\"\>", "\<\"GPY/F\"\>", \
"\<\"GPX\"\>", "\<\"Chromo No\"\>", "\<\"Env No\"\>", "\<\"Add No\"\>", \
"\<\"{2, 2, 1, 2, 3, 1, 1, 1}\"\>"},
     {"\<\"Caulimoviridae\"\>", "\<\"CV Class 2\"\>", "\<\"->\"\>", \
"\<\"Tungrovirus\"\>", "\<\"RTBV\"\>", "\<\"Oryza L.\"\>", \
"\<\"Archaeplastida\"\>", "\<\"Transition 3\"\>", "\<\"3L\"\>", \
"\<\"GFDG\"\>", "\<\"GANG\"\>", "\<\"ILG\"\>", "\<\"Lost\"\>", "\<\"GPY/F \
No\"\>", "\<\"GPY/F No\"\>", "\<\"Chromo No\"\>", "\<\"Env No\"\>", "\<\"Add \
Yes\"\>", "\<\"{6, 1, 1, 5, 5, 1, 1, 2}\"\>"},
     {"\<\"Ty1/Copia\"\>", "\<\"TC Branch 1\"\>", "\<\"->\"\>", "\<\"Ty \
(Pseudovirus)\"\>", "\<\"pCal\"\>", "\<\"Candida albicans\"\>", \
"\<\"Fungi\"\>", "\<\"Transition 2\"\>", "\<\"0\"\>", "\<\"NAIG\"\>", \
"\<\"GANG\"\>", "\<\"LLS\"\>", "\<\"After Protease\"\>", "\<\"GPY/F No\"\>", \
"\<\"GPY/F No\"\>", "\<\"Chromo No\"\>", "\<\"Env No\"\>", "\<\"Add No\"\>", \
"\<\"{1, 1, 3, 1, 5, 1, 1, 1}\"\>"},
     {"\<\"Ty1/Copia\"\>", "\<\"TC Branch 1\"\>", "\<\"->\"\>", "\<\"Ty \
(Pseudovirus)\"\>", "\<\"Tdh2\"\>", "\<\"Debaryomyces hansenii\"\>", \
"\<\"Fungi\"\>", "\<\"Transition 2\"\>", "\<\"0\"\>", "\<\"TIHG\"\>", \
"\<\"TIHG\"\>", "\<\"LLS\"\>", "\<\"After Protease\"\>", "\<\"GPY/F No\"\>", \
"\<\"GPY/F No\"\>", "\<\"Chromo No\"\>", "\<\"Env No\"\>", "\<\"Add No\"\>", \
"\<\"{1, 5, 3, 1, 5, 1, 1, 1}\"\>"},
     {"\<\"Ty1/Copia\"\>", "\<\"TC Branch 1\"\>", "\<\"->\"\>", "\<\"Ty \
(Pseudovirus)\"\>", "\<\"Tkm1\"\>", "\<\"Kluyveromyces marxianus\"\>", \
"\<\"Fungi\"\>", "\<\"Transition 2\"\>", "\<\"0\"\>", "\<\"FGDG\"\>", \
"\<\"GANG\"\>", "\<\"LLS\"\>", "\<\"After Protease\"\>", "\<\"GPY/F No\"\>", \
"\<\"GPY/F No\"\>", "\<\"Chromo No\"\>", "\<\"Env No\"\>", "\<\"Add No\"\>", \
"\<\"{1, 1, 3, 1, 5, 1, 1, 1}\"\>"},
     {"\<\"Ty1/Copia\"\>", "\<\"TC Branch 1\"\>", "\<\"->\"\>", "\<\"Ty \
(Pseudovirus)\"\>", "\<\"Tse1\"\>", "\<\"Kazachstania exigua\"\>", "\<\"Fungi\
\"\>", "\<\"Transition 2\"\>", "\<\"0\"\>", "\<\"NAIG\"\>", "\<\"GANG\"\>", "\
\<\"LLS\"\>", "\<\"After Protease\"\>", "\<\"GPY/F No\"\>", "\<\"GPY/F \
No\"\>", "\<\"Chromo No\"\>", "\<\"Env No\"\>", "\<\"Add No\"\>", "\<\"{1, 1, \
3, 1, 5, 1, 1, 1}\"\>"},
     {"\<\"Ty1/Copia\"\>", "\<\"TC Branch 1\"\>", "\<\"->\"\>", "\<\"Ty \
(Pseudovirus)\"\>", "\<\"Ty1B\"\>", "\<\"Saccharomyces cerevisiae\"\>", \
"\<\"Fungi\"\>", "\<\"Transition 2\"\>", "\<\"0\"\>", "\<\"NAIG\"\>", \
"\<\"GANG\"\>", "\<\"LLS\"\>", "\<\"After Protease\"\>", "\<\"GPY/F No\"\>", \
"\<\"GPY/F No\"\>", "\<\"Chromo No\"\>", "\<\"Env No\"\>", "\<\"Add No\"\>", \
"\<\"{1, 1, 3, 1, 5, 1, 1, 1}\"\>"},
     {"\<\"Ty1/Copia\"\>", "\<\"TC Branch 1\"\>", "\<\"->\"\>", "\<\"Ty \
(Pseudovirus)\"\>", "\<\"Ty2\"\>", "\<\"Saccharomyces cerevisiae\"\>", \
"\<\"Fungi\"\>", "\<\"Transition 2\"\>", "\<\"0\"\>", "\<\"NAIG\"\>", \
"\<\"GANG\"\>", "\<\"LLS\"\>", "\<\"After Protease\"\>", "\<\"GPY/F No\"\>", \
"\<\"GPY/F No\"\>", "\<\"Chromo No\"\>", "\<\"Env No\"\>", "\<\"Add No\"\>", \
"\<\"{1, 1, 3, 1, 5, 1, 1, 1}\"\>"},
     {"\<\"Ty1/Copia\"\>", "\<\"TC Branch 1\"\>", "\<\"->\"\>", "\<\"Ty \
(Pseudovirus)\"\>", "\<\"Ty4\"\>", "\<\"Saccharomyces cerevisiae\"\>", \
"\<\"Fungi\"\>", "\<\"Transition 2\"\>", "\<\"1\"\>", "\<\"GIGG\"\>", \
"\<\"GIGG\"\>", "\<\"LLS\"\>", "\<\"After Protease\"\>", "\<\"GPY/F No\"\>", \
"\<\"GPY/F No\"\>", "\<\"Chromo No\"\>", "\<\"Env No\"\>", "\<\"Add No\"\>", \
"\<\"{2, 2, 3, 1, 5, 1, 1, 1}\"\>"},
     {"\<\"Ty3/Gypsy\"\>", "\<\"TG Chromovirus\"\>", "\<\"->\"\>", \
"\<\"Ty3-clade\"\>", "\<\"Ty3-1\"\>", "\<\"Saccharomyces cerevisiae\"\>", "\<\
\"Fungi\"\>", "\<\"Transition 2\"\>", "\<\"1\"\>", "\<\"PRP3 Lost\"\>", \
"\<\"PRP3 Lost\"\>", "\<\"ILG\"\>", "\<\"After RH\"\>", "\<\"GPY/F\"\>", \
"\<\"GPX\"\>", "\<\"Chromo No\"\>", "\<\"Env No\"\>", "\<\"Add No\"\>", \
"\<\"{2, 4, 1, 2, 3, 1, 1, 1}\"\>"},
     {"\<\"Retroviridae\"\>", "\<\"RV Class 1\"\>", "\<\"->\"\>", \
"\<\"Unclassified\"\>", "\<\"SnRV\"\>", "\<\"Snakehead retrovirus\"\>", \
"\<\"Deuterostomia\"\>", "\<\"Transition 2\"\>", "\<\"1\"\>", "\<\"GIGG\"\>", \
"\<\"GIGG\"\>", "\<\"ILG\"\>", "\<\"After RH\"\>", "\<\"GPY/F\"\>", \
"\<\"GPX\"\>", "\<\"Chromo No\"\>", "\<\"Env Yes\"\>", "\<\"Add Yes\"\>", "\<\
\"{2, 2, 1, 2, 3, 1, 2, 2}\"\>"},
     {"\<\"Ty3/Gypsy\"\>", "\<\"TG Chromovirus\"\>", "\<\"FV\"\>", \
"\<\"V-clade\"\>", "\<\"Amn-ichi\"\>", "\<\"Anolis carolensis\"\>", \
"\<\"Deuterostomia\"\>", "\<\"Transition 2\"\>", "\<\"1\"\>", "\<\"GVNG\"\>", \
"\<\"GANG\"\>", "\<\"ILG\"\>", "\<\"After RH\"\>", "\<\"GPY/F\"\>", \
"\<\"GPX\"\>", "\<\"Chromo Yes\"\>", "\<\"Env No\"\>", "\<\"Add No\"\>", \
"\<\"{2, 1, 1, 2, 3, 2, 1, 1}\"\>"},
     {"\<\"Ty3/Gypsy\"\>", "\<\"TG Chromovirus\"\>", "\<\"FV\"\>", \
"\<\"V-clade\"\>", "\<\"Amn-ni\"\>", "\<\"Danio rerio\"\>", \
"\<\"Deuterostomia\"\>", "\<\"Transition 2\"\>", "\<\"1\"\>", "\<\"GVNG\"\>", \
"\<\"GANG\"\>", "\<\"ILG\"\>", "\<\"After RH\"\>", "\<\"GPY/F\"\>", \
"\<\"GPX\"\>", "\<\"Chromo Yes\"\>", "\<\"Env No\"\>", "\<\"Add No\"\>", \
"\<\"{2, 1, 1, 2, 3, 2, 1, 1}\"\>"},
     {"\<\"Ty3/Gypsy\"\>", "\<\"TG Chromovirus\"\>", "\<\"FV\"\>", \
"\<\"V-clade\"\>", "\<\"Amn-san\"\>", "\<\"Xenopus (Silurana) \
tropicalis\"\>", "\<\"Deuterostomia\"\>", "\<\"Transition 2\"\>", \
"\<\"1\"\>", "\<\"GVNG\"\>", "\<\"GANG\"\>", "\<\"ILG\"\>", "\<\"After \
RH\"\>", "\<\"GPY/F\"\>", "\<\"GPX\"\>", "\<\"Chromo Yes\"\>", "\<\"Env \
No\"\>", "\<\"Add No\"\>", "\<\"{2, 1, 1, 2, 3, 2, 1, 1}\"\>"},
     {"\<\"Ty3/Gypsy\"\>", "\<\"TG Chromovirus\"\>", "\<\"FV\"\>", \
"\<\"V-clade\"\>", "\<\"Sushi-ichi\"\>", "\<\"Takifugu rubripes\"\>", \
"\<\"Deuterostomia\"\>", "\<\"Transition 2\"\>", "\<\"1\"\>", "\<\"GVNG\"\>", \
"\<\"GANG\"\>", "\<\"ILG\"\>", "\<\"After RH\"\>", "\<\"GPY/F\"\>", \
"\<\"GPX\"\>", "\<\"Chromo Yes\"\>", "\<\"Env No\"\>", "\<\"Add No\"\>", \
"\<\"{2, 1, 1, 2, 3, 2, 1, 1}\"\>"}
    },
    GridBoxAlignment->{
     "Columns" -> {{Left}}, "ColumnsIndexed" -> {}, "Rows" -> {{Baseline}}, 
      "RowsIndexed" -> {}},
    GridBoxSpacings->{"Columns" -> {
        Offset[0.27999999999999997`], {
         Offset[0.7]}, 
        Offset[0.27999999999999997`]}, "ColumnsIndexed" -> {}, "Rows" -> {
        Offset[0.2], {
         Offset[0.4]}, 
        Offset[0.2]}, "RowsIndexed" -> {}}],
   Function[BoxForm`e$, 
    TableForm[BoxForm`e$]]]}]], "Output",
 CellChangeTimes->{3.4655389332614*^9, 3.4655409198966*^9, 3.4655420518226*^9}
  ]
}, Open  ]]
}, Open  ]]
},
WindowSize->{1424, 779},
WindowMargins->{{0, Automatic}, {Automatic, 0}},
ShowSelection->True,
FrontEndVersion->"7.0 for Microsoft Windows (32-bit) (November 10, 2008)",
StyleDefinitions->Notebook[{
   Cell[
    StyleData[StyleDefinitions -> "Default.nb"]], 
   Cell[
    StyleData["Input"]], 
   Cell[
    StyleData["Subsubsection"]]}, Visible -> False, FrontEndVersion -> 
  "7.0 for Microsoft Windows (32-bit) (November 10, 2008)", StyleDefinitions -> 
  "PrivateStylesheetFormatting.nb"]
]
(* End of Notebook Content *)

(* Internal cache information *)
(*CellTagsOutline
CellTagsIndex->{}
*)
(*CellTagsIndex
CellTagsIndex->{}
*)
(*NotebookFileOutline
Notebook[{
Cell[CellGroupData[{
Cell[567, 22, 310, 5, 83, "Title"],
Cell[880, 29, 994, 33, 69, "Text"],
Cell[1877, 64, 3670, 86, 292, "Input"],
Cell[CellGroupData[{
Cell[5572, 154, 570, 12, 52, "Input"],
Cell[6145, 168, 131113, 1962, 5227, "Output"]
}, Open  ]]
}, Open  ]]
}
]
*)

(* End of internal cache information *)
