# Supplementary material for: Network dynamics of eukaryotic LTR retroelements beyond phylogenetic trees
Source: Biol Direct. 2009 Nov 2;4:41. doi: 10.1186/1745-6150-4-41 (PMC2774666; doi:10.1186/1745-6150-4-41)
Supplement: Additional file 4 — Building multigraphs. Zip-file containing all notebooks (Mathematica files) needed to visualize or reproduce graphs shown in this study. This is presented as a mini-web site containing three folders and two HTML files. Opening the HTML file called "Index.html" and following the steps summarized therein users can reproduce the analyses using Mathematica 7.0 or simply visualize them using the freely available Mathematica Player. [file 1745-6150-4-41-S4.zip › Additional_file_4/additional files/mathematica/02 - Distributions-Markers bimultigraphs.nb]

(* Content-type: application/mathematica *)

(*** Wolfram Notebook File ***)
(* http://www.wolfram.com/nb *)

(* CreatedBy='Mathematica 7.0' *)

(*CacheID: 234*)
(* Internal cache information:
NotebookFileLineBreakTest
NotebookFileLineBreakTest
NotebookDataPosition[       145,          7]
NotebookDataLength[    482627,      10227]
NotebookOptionsPosition[    481635,      10187]
NotebookOutlinePosition[    481981,      10202]
CellTagsIndexPosition[    481938,      10199]
WindowFrame->Normal*)

(* Beginning of Notebook Content *)
Notebook[{

Cell[CellGroupData[{
Cell["Distributions-Markers bimultigraphs", "Title",
 CellChangeTimes->{{3.4512234545778666`*^9, 3.451223460443466*^9}, {
  3.4518003067873216`*^9, 3.4518003109837217`*^9}, {3.453028818286555*^9, 
  3.453028823308853*^9}, {3.45465981814999*^9, 3.4546598309802103`*^9}}],

Cell[CellGroupData[{

Cell["buildBimultigraphNetwork", "Section",
 CellChangeTimes->{{3.4517975752559214`*^9, 3.4517975797799215`*^9}, 
   3.4518002667733216`*^9, {3.452940031628868*^9, 3.452940034396945*^9}, {
   3.453028825960377*^9, 3.4530288322616463`*^9}, {3.463308783993515*^9, 
   3.463308784600515*^9}}],

Cell[BoxData[
 RowBox[{
  RowBox[{
   RowBox[{"buildBimultigraphNetwork", "[", 
    RowBox[{"data_", ",", "refh_", ",", "markerh_", ",", "relh_"}], "]"}], ":=", 
   RowBox[{"Module", "[", 
    RowBox[{
     RowBox[{"{", 
      RowBox[{
      "refColumn", ",", "markerColumn", ",", "relColumn", ",", "refRow", ",", 
       "newEdge", ",", 
       RowBox[{"net", "=", 
        RowBox[{"{", "}"}]}], ",", "dcol"}], "}"}], ",", 
     "\[IndentingNewLine]", 
     RowBox[{"(*", " ", "Arguments", " ", "*)"}], "\[IndentingNewLine]", 
     RowBox[{"(*", " ", 
      RowBox[{"data_", "    ", "\[Rule]", " ", 
       RowBox[{
       "Tabular", " ", "data", " ", "with", " ", "phylogenetically", " ", 
        "related", " ", "retroelements", " ", "and", " ", "marker", " ", 
        "distributions", " ", 
        RowBox[{"(", 
         RowBox[{"see", " ", "Additional", " ", "File", " ", "3"}], ")"}]}]}],
       "*)"}], "\[IndentingNewLine]", 
     RowBox[{"(*", " ", 
      RowBox[{
       RowBox[{"refh_", "    ", "\[Rule]", " ", 
        RowBox[{
        "Column", " ", "header", " ", "to", " ", "take", " ", "as", " ", 
         "reference", " ", 
         RowBox[{"(", 
          RowBox[{"origin", " ", "vertices"}], ")"}]}]}], ",", " ", 
       RowBox[{
       "as", " ", "specified", " ", "in", " ", "the", " ", "first", " ", 
        "row", " ", "of", " ", "Additional", " ", "File", " ", "3"}]}], " ", 
      "*)"}], "\[IndentingNewLine]", 
     RowBox[{"(*", " ", 
      RowBox[{
       RowBox[{"markerh_", " ", "\[Rule]", " ", 
        RowBox[{"Marker", " ", "column", " ", "header", " ", 
         RowBox[{"(", 
          RowBox[{"destination", " ", "vertices"}], ")"}]}]}], ",", " ", 
       RowBox[{
       "as", " ", "specified", " ", "in", " ", "the", " ", "first", " ", 
        "element", " ", "of", " ", "Additional", " ", "File", " ", "3"}]}], 
      " ", "*)"}], "\[IndentingNewLine]", 
     RowBox[{"(*", " ", 
      RowBox[{
       RowBox[{"relh_", "    ", "\[Rule]", " ", 
        RowBox[{
        "Column", " ", "which", " ", "the", " ", "edges", " ", "are", " ", 
         "labelled", " ", "with"}]}], ",", " ", 
       RowBox[{
       "as", " ", "specified", " ", "in", " ", "the", " ", "first", " ", 
        "element", " ", "of", " ", "Additional", " ", "File", " ", "3"}]}], 
      " ", "*)"}], "\[IndentingNewLine]", 
     RowBox[{"(*", " ", 
      RowBox[{"Return", " ", "value"}], " ", "*)"}], "\[IndentingNewLine]", 
     RowBox[{"(*", " ", "net", " ", "*)"}], "\[IndentingNewLine]", 
     "\[IndentingNewLine]", 
     RowBox[{"(*", " ", 
      RowBox[{
       RowBox[{
       "Search", " ", "the", " ", "column", " ", "number", " ", "that", " ", 
        "matches", " ", "refHeader"}], ",", " ", 
       RowBox[{"markerHeader", " ", "and", " ", "relHeader"}]}], " ", "*)"}], 
     "\[IndentingNewLine]", 
     RowBox[{
      RowBox[{"refColumn", "=", 
       RowBox[{"Extract", "[", 
        RowBox[{
         RowBox[{"Flatten", "[", 
          RowBox[{
           RowBox[{"Position", "[", 
            RowBox[{
             RowBox[{"data", "[", 
              RowBox[{"[", "1", "]"}], "]"}], ",", "refh"}], "]"}], ",", 
           "1"}], "]"}], ",", "1"}], "]"}]}], ";", "\[IndentingNewLine]", 
      RowBox[{"markerColumn", "=", 
       RowBox[{"Extract", "[", 
        RowBox[{
         RowBox[{"Flatten", "[", 
          RowBox[{
           RowBox[{"Position", "[", 
            RowBox[{
             RowBox[{"data", "[", 
              RowBox[{"[", "1", "]"}], "]"}], ",", "markerh"}], "]"}], ",", 
           "1"}], "]"}], ",", "1"}], "]"}]}], ";", "\[IndentingNewLine]", 
      RowBox[{"relColumn", "=", 
       RowBox[{"Extract", "[", 
        RowBox[{
         RowBox[{"Flatten", "[", 
          RowBox[{
           RowBox[{"Position", "[", 
            RowBox[{
             RowBox[{"data", "[", 
              RowBox[{"[", "1", "]"}], "]"}], ",", "relh"}], "]"}], ",", 
           "1"}], "]"}], ",", "1"}], "]"}]}], ";", "\[IndentingNewLine]", 
      "\[IndentingNewLine]", 
      RowBox[{"For", "[", 
       RowBox[{
        RowBox[{"refRow", "=", "2"}], ",", 
        RowBox[{"refRow", "<=", 
         RowBox[{"Length", "[", "data", "]"}]}], ",", 
        RowBox[{"refRow", "++"}], ",", "\[IndentingNewLine]", 
        RowBox[{
         RowBox[{"newEdge", "=", 
          RowBox[{"{", 
           RowBox[{
            RowBox[{
             RowBox[{"data", "[", 
              RowBox[{"[", 
               RowBox[{"refRow", ",", "refColumn"}], "]"}], "]"}], "\[Rule]", 
             RowBox[{"data", "[", 
              RowBox[{"[", 
               RowBox[{"refRow", ",", "markerColumn"}], "]"}], "]"}]}], ",", 
            RowBox[{"data", "[", 
             RowBox[{"[", 
              RowBox[{"refRow", ",", "relColumn"}], "]"}], "]"}]}], "}"}]}], 
         ";", "\[IndentingNewLine]", 
         RowBox[{"AppendTo", "[", 
          RowBox[{"net", ",", "newEdge"}], "]"}], ";"}]}], 
       "\[IndentingNewLine]", "]"}], ";", "\[IndentingNewLine]", "net"}]}], 
    "\[IndentingNewLine]", "]"}]}], ";"}]], "Input",
 CellChangeTimes->{{3.4512020980208664`*^9, 3.4512021948656664`*^9}, {
   3.4512022817586665`*^9, 3.451202485713066*^9}, {3.4512025498290663`*^9, 
   3.4512025510458665`*^9}, {3.4512027941728663`*^9, 3.451202894309266*^9}, {
   3.4512029763028665`*^9, 3.451202984898466*^9}, {3.4512030644584665`*^9, 
   3.4512030647080665`*^9}, {3.4512031979340663`*^9, 3.451203288835266*^9}, {
   3.4512033395040665`*^9, 3.4512033454320664`*^9}, {3.4512033801888666`*^9, 
   3.4512035086860666`*^9}, {3.4512036396792665`*^9, 3.4512036441876664`*^9}, 
   3.451203695932866*^9, {3.4512037266648664`*^9, 3.4512037302684665`*^9}, {
   3.4512037693620663`*^9, 3.451203826317666*^9}, {3.4512038789052663`*^9, 
   3.451203991708866*^9}, 3.4512042115418663`*^9, {3.4512079376806664`*^9, 
   3.4512079385854664`*^9}, {3.4512096029236665`*^9, 
   3.4512096393496666`*^9}, {3.4512096914380665`*^9, 
   3.4512096938716664`*^9}, {3.4512115599074664`*^9, 3.4512115620758667`*^9}, 
   3.4512238612230663`*^9, {3.4512239005350666`*^9, 3.451224048204666*^9}, {
   3.4512241061586666`*^9, 3.4512241162674665`*^9}, {3.451224185359866*^9, 
   3.4512243063222666`*^9}, {3.451226163159066*^9, 3.4512262118466663`*^9}, 
   3.4512268277190666`*^9, {3.451720774081381*^9, 3.451720774702381*^9}, {
   3.4517959523085213`*^9, 3.4517959601709213`*^9}, {3.4517965885857215`*^9, 
   3.4517966962881217`*^9}, {3.4517975888591213`*^9, 
   3.4517977359359217`*^9}, {3.452940037644186*^9, 3.452940041274787*^9}, {
   3.4534570187275105`*^9, 3.4534571370535107`*^9}, {3.4534571917627106`*^9, 
   3.453457209687111*^9}, {3.4534572667519107`*^9, 3.453457321679511*^9}, {
   3.453459806385111*^9, 3.453459904477911*^9}, {3.4534600155499105`*^9, 
   3.453460035221511*^9}, {3.4534603620415106`*^9, 3.453460373772711*^9}, 
   3.4534605392263107`*^9, 3.453460903515111*^9, {3.4534609449331107`*^9, 
   3.4534611163147106`*^9}, {3.45439952667515*^9, 3.454399527793754*^9}, {
   3.454399566747716*^9, 3.454399567947628*^9}, {3.4544014330885*^9, 
   3.4544014962698507`*^9}, 3.454401706290127*^9, {3.454658485574389*^9, 
   3.454658700101468*^9}, {3.454658737194901*^9, 3.454658768841075*^9}, {
   3.4546588249201307`*^9, 3.454658843403893*^9}}]
}, Open  ]],

Cell[CellGroupData[{

Cell["Distributions-CCHC Array bimultigraph", "Section",
 CellChangeTimes->{{3.4512116330402665`*^9, 3.4512116392958665`*^9}, {
  3.4512241767486663`*^9, 3.4512241797282667`*^9}, {3.453029358466382*^9, 
  3.453029359183853*^9}, {3.455282043929186*^9, 3.455282058279172*^9}, {
  3.455343499961575*^9, 3.4553435015117407`*^9}}],

Cell[CellGroupData[{

Cell[BoxData[{
 RowBox[{
  RowBox[{"reference", "=", "\"\<Distribution\>\""}], ";", 
  RowBox[{"marker", "=", "\"\<CCHC array\>\""}], ";", 
  RowBox[{"relation", "=", "\"\<Species\>\""}], ";"}], "\[IndentingNewLine]", 
 RowBox[{
  RowBox[{"distributionsCCHC", "=", 
   RowBox[{"buildBimultigraphNetwork", "[", 
    RowBox[{"excelAF3A", ",", "reference", ",", "marker", ",", "relation"}], 
    "]"}]}], ";"}], "\[IndentingNewLine]", 
 RowBox[{"GraphPlot", "[", 
  RowBox[{"distributionsCCHC", ",", 
   RowBox[{"VertexLabeling", "\[Rule]", "True"}], ",", 
   RowBox[{"MultiedgeStyle", "\[Rule]", "True"}], ",", 
   RowBox[{"EdgeLabeling", "\[Rule]", "Automatic"}]}], "]"}]}], "Input",
 CellChangeTimes->{{3.455279712240068*^9, 3.455279772187441*^9}, 
   3.455279817472005*^9, {3.4552819330229816`*^9, 3.455281939775021*^9}, {
   3.455282137021167*^9, 3.455282142957738*^9}, 3.463308803897515*^9}],

Cell[BoxData[
 GraphicsBox[
  TagBox[GraphicsComplexBox[CompressedData["
1:eJw8eXc8lf/7/3EO0VKIygqFhnqLhKTrjhAqlDSUHSUhmSXJSgMNJSIrVGS0
zOzRJGSklL0qzuAs577v7+vzx+/nH4/zcNbzup7relB28Tl4ikqhUJYup1D+
9ztEufJk7645GPsSGSXyTQA3PmDLB8QomH9R/353TRKeFrVkzXwSwgLVO/Wr
jHlA+X8/9zhffM8twDQjpBb0HJiG1zdqxbXCaJil2/eq4lgOCCf6Hqp4TMXM
A3xsarrpsJ2mxtpyggU+8oc2rO/79//f52NsF+S5D8Da6R0PevZQMF1xXFLU
kYKFc/JWXFsigll4x+6T+08M++5eZGh9gISvPr2Nar0vIXHv1+X8T/3QbC4/
KhBZhG3tCcqQGPoDWQF/+Tn72LAgJr8r5RgOzz5Nm0feZ4Nz4AEnuVAcOs19
9W/8ZsPrRo+uhak4VFRLJGZv5ICj5katE+U4iB8421oayAHBKUOThd9wqJb3
Fi9q4MCVL+klYn9xyMn5pXVeggtrmk0YB4UIKHYY7Rt15ELe5YAjg1IEHKrZ
lmD0WgC/e8i8TBESfhdRVWxoOCygnHH1liaBe/da98BBHMbKOVf8VUgIl9Wt
7M3CQUPVZaJIg4TE4b53a1g42Mn4eihsIyHtqferVGMCDsYJnlbokaC0Q9hp
eyL63EfFO2J2kCDcVBDWOULA6JWgW1f0SVh9XLX2E8KvejUu08cahyrqQ+aj
B2xQCPhVLHUeh4yqa/+5D7KBGWdUfSYB4WfpLlm1mQOe7kdtPPNx2HpvaORx
CAdy3H9HiTfh4LvcanC8mQMSAZ5i1j9xCHQK5P1ewQVHoWnlDQwcul9q8S+4
ciFGdENRIo2AEKmIwq+lAqh2fkXazhGQv8l8178FOKxZciHoAJrHgy30wTA7
HGRziqfaJUmYKw0S8stFc71zXeSnAglaC3//fcnGYXClxHJPNRKilfGBzWYE
zL2bnw5B82mOc1jSlkQAbeW6dYsQP1e/U0uMmCAgoX+idfVWEoadk77J7mfD
m4m0zRfMcBh4tYHdnsSGsfoUgYY7Dk80LE7aDbPhRFBxz+8IHJoj9NnJ/6H9
Pjx6KiYNh9YLidfjQzkQOPr+hdxbHMgt/GrVjxyQPDkg9+gzDv5jZWtsVnHh
zl+hMMogDrwF4aupHlw4defngr1obxkebV8cKgXw+I/7EbFRAh6x3d/ELMJh
ViX/8RY0D6fEsx9kjuOgGP0iU5NGwpUMcR3Kc/Q6b3bD4mUkvBN8l9zGx4GW
Wt32bhXi+1SgT7YFAfsyj7L3KJFgHx60Dx4RcHzDta/pqiSoa6hkc/8QoPCv
xuHLehJ8dVi/HiD8H6n/tLN2obmys/vVk9kQnqQy42aPg0G4v/+JUTYouqvc
9gzEwXxazH2jFgfymz0CihAfhrd4Ol27woHeH+X6mnk4TAudIU5/4cACx4zX
k1U4qMbTPjTKcSHM6Cu/9ysOKvZf9G57csFE7rbD/BCaZ6X8v7/VAggLkC2q
/EZA68DTswriOOxNf1wrjuZxX5dt+/QkDmriJw/cZhHwn0s/N+IFDoX1R0/t
opDwwy88NQvHIaTbzWblYhJOClddEuwnYHalY9rqFSQY30n+GP2YgCebXaT2
yJGwr7f+rfYMASo7Zqruo/ns3phkbXyADe3ROhSeDprzwc4lGSlsEHVfMVGG
9GBw5ebSi+Ns0DFasU7MEwctPyHHj9s4oN4i7TlyFYc9rHrqjQgOsM7E3rF8
iPzigyW95CvyB7fUewboe0qnPZU2WMOFx9nnb76sxcG0SPaoojcX1uUYvy3s
wOHfMs8ll+oFcJL8ssCnkQClpsXmJRJIJ0nyjdNoHgNjAYe1nXGIz2i/Tx9G
OO6fovCLcfh5zVXpAoOAVd9dJAkKARfrZjcG4AQo1noc0LMhYErKN31OlIRg
oVi/zEwCTtRm3mAtJ2F6abKeFpOAzxH75b0RX84b7j6y1ooNG7e2Bl7YjMO3
vHtlO1PZUKc3Raqa4vCUDMwsnmTDnMOezLdoD+PuI20XdTkw+UFv2Tp/hO+n
DP4gmgOz7ari567j4HqmpZ/yDfHD/rLfbaSPQ/fOqLxW4UK6VZdSHPre52in
gwrOc4H2H2epSz0Okm6lmxY2C2Dn9asOKq8J8PhcrG8kjUOwYkhCK5pHBOVN
TqkbDnN7s1bboHl4YhESp17jYDv8RuXZEAEnX9bLmQoTcKSha6AL7bVX1MLJ
zpaAvo6klO55Au5aHAq+84QAo93L854vIEG0tZrPnCWg+XPfORs0jyuZF9v0
rdmgnq2guFQVhxHHe/1kGhuyqdfFnxngwAi4ECn0lw0PNIT/XLBBcw9alrBz
BweMe2/InEP+MHu2+nMhyq+h+yTv3kX09zxzUbseDngs0xSeiMOBXSYQ1VTj
QqHi92enM3C4feTNgx0BXBgqe35K+iUOO8qELZM+CEBeSudtVzYBQk1GW76u
wmHnwm6xQjQPO2u9TTqncchPGw8uQfMgn38XaSzFoXha7N7vTqSXK//CL4oS
UK3TN6mL5tEyJ+9gd4SA6z9I6Qo0j719NIfDeQSUO6m+PSUg4GsHhgVwCNgk
R/HZIUbCt3Qtves2bLAZP7uxTh75e++o7p90NnxJOfNq11Yc7kvF/Tg3zQbd
53dqDE1wqHNafGS5IQf8A8Zlq4/iYCTK6G+/yQHxqtK7NWdxgIeXs0v6kP6V
k+d2h+FwlJbVV7iBC2b5XlImt3Goyae+fR/MhUYjh3fvM3FwWnLQU/WLAOZT
J5Zev0dA/a+98vboe5yN8pGJQ3v74zHenY/et6DtgI3EG/S9/3I/yVTi0Nh9
/550EwHnrghvfrSIgNicjFfJiB/Cilab9I4T8N1j1fU0pBel5n7O32cE3Oxg
/VVCvP97J6ihjIf4ERtUvhb5x5VL3DypQ2zQG2q/eWMFDmJzRQaULDaYd/7n
OKyG+N37LZNNR/r3OFktoY/yTPJOAxs4UBq/6om0JQ6n6hbfoCQgP4jctHjm
BPI7vTO/pH5xQOS913SaNw6PF3x6prmZC74aNXtVwnHgkFZddqEo/z9LSIfe
wSHWKf36q68C+KGWempnJAEfM12JoTU4vDo39fgsyu2LD8Nz5HxwEJbZifnm
EGC4cOnpk9U4rNXI2WPxlgA/GYX/ni4lwHyZaR6vmYAfpvXD8ycI4PlZuob1
EKB7a7HP0QICzjpNX+gdR/M0F6l4h3Qxoev/TZRLQKWnbmOfLRtCTP7hrktw
8Fm/dRn2hA1s+QsO99AePp27mJLKYsOZRTI+/zRw2PZ4jRXdiAOrvOU2+Rni
cCb/PxmDuxzYZVMVp3wA9RL5qt7QQQ6c9FC9O++A9CD5/cobTcT/ZUHaFF/k
r7ZpsyNXUP7bNXn9h/yz6PXfp7tRj6wotno340eAWOH5bx5rke6ss66bRxFw
NbQzPcoPhxNvZoe/3CdgN0tzNqkO6Yav0xKKeK2ZlV+RuZyA59N7t9iVE3Dn
p8fPTEcCNGSEVxz/RMDjmltGDwuRTz7feiG2nwB1/T3dUcgnNzxKMB1E+shT
aar4bceGq7OTq/YK4+A37RCTn8uGr8/PjVpIIt998O+gE5sNEdLm5q1KKId0
9GxwEw509tQqdvyHw+n3xi+v3ufAw9xPu+wA+eW+w3l/RzhQ9ELy6nErHNq7
WM6G27hA5zIqfznioP10SupCJBecBoIbh9A8vonteN/WI4BHO2jS2S4EGJSk
ZE8i3q3qmK1W8yfAVr6mbywAh2Mn3v/cEEOAzQvLjOZGHGzqnkHBQwI6Dm1V
j0U98o/oxdIX+QQQGUVZG9H7rO9sk9xSg3Tww870RTHywSGO4mbkFzUrFpku
IwkQfzCX9xzxoWJw3nDtMTZouTi7bhUIwKhPT8n4GfI/+Z3yC8RwaKheo2TE
Y0NHpnNVCdJH1TYrXMGcA4/Nrk1oq+Bwa6Fr8LeHHCiIPwq3NBE/3IQPuU5w
oPh3yLEKNI/rMzyr97pcUPK/+eEdmoe1QFdb6BoXME8N+QdOOMyfuDZ+8ocA
QhrfetkdJCBxHgJPb8ThhUPsepobAYVLWIFGIchnz21tjQwkIGlvWMlkC8qH
cefenusEFO3cPGMvQ8DKnO5KIo2AlF0f+A/Q65qsT45zXhKQa/ss4yH6XXqx
t6H+PQGLpeoLHZDutfuMXzv8JuDa2OXIHHvk78UxbrKzyIfOTIqIFrBBbqfN
pjpcAG8LmApGAjZEPv+gex/NYyv1osvBfcjfKm4y7qN5rPWv8NJO5YBYSn5R
vTIOS15f6x34g/x/W02ZLJqH2sTNPXYGXBh1mDBKQ/O4ZB19MOEGmsfs7wvm
qF8olXxb8PeXAI4e8GxcaETADuVO+xGUw1Wbb5X8OkTARsuAjCR0h5Qojzj+
cEd9uVf1qtAnHDzyDRqJiwjf/qOFCqsJuPBqfYPZbQLGXjf9HEfP81BU2Pom
F/n+kmdN9ihHHu0J6jCpJkA+aF4tQAj15n337LndBGTkZpu4O7AhgS/1Fv8j
AOlXrxdzCtlAVtWYBbME4Dv77T8nkg1+ZxhagYgfAT++n02x4sBgpVceG/X0
ScWey4/TUR+ew0u4SC+FX5rXn5rhwJefCTsvIb14z2jqjO/iQvToHvHLSC8Z
TzrOK8Rzgbh875MAzcNMREXt4pAA9HsV5N9tJSB4ZeLpkyh3ar7PmJajO6Zy
ih43dgUHYlXTLk2Ua+Z1IZfEW3HwlPqOKXkRYG9ksKZVjgCdt5anr0Wge0qn
xFfxDNK5wf5C1xQCfF3OnOei3LBbuX/q5SvUi2/kbD5MJeEWZ1OHXysBJj9D
Wtyc2WBg7CfdPSyA/WuzX0m+ZEO5FVmtPikA7eJwaioV3TunqDoH6YgPu6sG
5w5yYCRXEG7LE4DzQcdo6Wyk9wqxc5uRf8yHmm6gMzmg6yMc9WM5DvWd9yQv
GXFB+le9xEnk6x+5a+7k3+HCgKjZ2mI0j3PHfEzExgSw0qX9gq8y8mk1/Ted
23D4veNOz11tAjJfdl75LxKHI4p1ChHornkR3aEg0Y5DVGbeQ4OTBJg2a6/y
ViSg5C3vRBXyi8Pb3i/ceZaAXSvBSCge9cB3DzN8SwnoH901vADl4Jor5ulC
6I64e9H/8QeUn+6xsj/S3dgAtzMvPEY61NrWtPXYGzZQbfuEPiNevvvQJD4n
woHlP8V+qo0I4Gupy1k3Ow4cG8yiFiK+iK/YYv4wlwNV4mfFneYEsFmp/fVV
NsoD7itNAyEcmO+63kuYcuH08bfahstQ3913rlj/Phfe3eFfdEXzSHxR5fYA
zZn7J+rTWgkCZFsjHcz0cPh829H27FoC4qONavxicLBUuvr2qy7yL+zp7P/u
7LGkh+usDxDwfistllBC+EbEzo0i3k9dYyoZnUM9akEJ/+ZVNC+KVGxzGQFB
Fc1du9Ad8PxgzrPLCH9eYsMTbhXiG0d6Svo0Gz6nB9MOdgrgk9qv8x/K2HDU
3bDQGeXS4nuQ5rmQA+41p4YZyKcd80/eGT3GgYunrOuF0HweCRpD1Z5z4O2f
ns8JaI/86H2pq/kcMOotHk9mCGA0lgX55lzYeX76uAKJ9pxZ0dbykAtpcoUd
MmgeFUKLotb9E0BPgN7aHtTjZW2bo8pQ7yQuXSg2Qr6+5sm/1GLUq/eJcT7I
rSfAUfl4Mq8bhzKZiP0ngYCuWmG/cDSnWZmFV4WOETDDeX1AywfxaEZxBTWA
gG8lT24KUC5iYpHKR1G/Cjy+svozwq8v6NQUID3EzSSQjWfZEIhPmvz9KIDz
F/UUXarYkD9YnDSKeuns4taP80s4sJDutqHkf4r96lwbfBL1Gw+G5wHUWyRS
RBpqXnDgv6PkZCWaT7Lym7xSnAMBDWcOcgYF8FJ4xwmz/Vywu8z1xqcFsGtO
dOZwKhcu5zhv/EgIYPDwkeyXSFel5J+LN+g4/BV3sFRHvrCrVG5wFY2AzqRW
n8lbSA9FdUquqwiIdG8vGviOg/PKdXEumgT0zG2cmlVFvXifbsYySwLeeX7e
I34e7bmMJ3A+jXrOxP5t0pUE4Auk/Kxj0Xx2WUcyEf6jnDeCr88JOD2/aX/K
Vza4qbz+m4X2bSMRlq2xkwPzMdfU/3QIQJP6pfxxHgfUfmev9EU9tWz53YFW
SS4cXjPlr90ogMIAZuijy1wovvdynV4pmkfoXqnhcS6s9x/Ri8gVQNK3LJso
Gx5MGxZNy9wVwFzXdlmHCh480xsrEIQIILTy5vLEIBJk2CIJkkvnYbX5yqjo
3ySUnVYcsWbw4XTCygW6aykYrtgeSW/ng+PaypcydhSsBnfcM1/Ih+D6/m82
sRRM4mq4XGgsH542Cwp6yylYvtxf2SsOfIj1lXv9aIqCedxM8pLYyodohcyM
m7JCWMzBuwd2U/jwzr+sdskn1O9lq5KG3yP86746Pd3Ogff1y3brIHyP4lXk
JLNQng84yupVIX8YtJv8bynKM6qm1HSxAKZPh/SMB3GhJLd0/FgWuuOtTRYp
DaF+c1tP6cptAfBcTzdVW/LA+PXa5S6XBDBpW3P++WseSI0u6RJ1FYDfjhWn
B86TEJ6lUarA5sOtwf5k8jsJyqZxurf6+NBInL+ZqkTBXp20U/5Yif7OtZwu
P0TBEvUPTvxK5sMpqsQ9yxiE19CuscOfD7f7NPVNyijYMjWTosJ9fIDP040p
kxQsxGzIJVSZD85vrY0whN/rYKCdKYsHce0Wx7ubkP+/9r9o9k4AQ4y4Qeet
HGhbkyD+8I0AvEWb84tQvl9+pue1PF8AGp/+BBaIcsFC1CDoZZoAKvdfXWbi
x4U/kRX3w+MEEKgubOv+kwtWzS1Fly8KwNb7hB5uwoMBs74tL9wE8LvT7AO7
kAdhd7RxyX0COF2eWqPhRcLUgUO/1//mQ662tFrgNxKKV1l6fGjgg7vFscOE
AgUb8oq6+yyHD6oGkT/tbCjYUebiD61RfAiYDj5vEEXB+DGO9F3OfHAheIys
txTss52jJ8WAD/fq9Q5GTVAwk4z1K2Ql+dA2HfK4e7UQFnS8b8+9MR6Y2thx
ebVsWHX4FNZSIgClJOfV9hociJSxdBPPE8CNnOulwUkc0Eq1T5xLFoBpn4az
CZUL+UNuAWE3BFDwvKPwlRcXjNL3c58HC4Bj3bfnbTcXioa6j11GeBfh6l2A
8eD0dlsV7n4BfD/4FfVLHowbHldV1BGAg57qyhB3EmznQ0S3veeD+ZgMfaKV
BI/sSFexF3wQXeascEKOgpFTcVfjE/gQ1/+L8/cABVt68PmKjz58eEl/Ha8U
QcFUBNdW1+znw2Z6iz/9NQX7cZ/VdX4DHxruXjG3G6dgoksP9I5R+ZAVfa/c
EuEf0OCzVfp4EHO7rSME+V14W8BKe6TX7ouJsffVOfDX6UTt3YcCqHm4y9Ab
3TfXrMcGh2PRPrncA/MCDgwf9621ChJAE75IZZsHF8jbN1t6EJ9Pn7uhvLwd
3ffc39cvH0D8n1hSG7ODB/UiS+qMdAXQ0n40OCGbBzZT4fs3KKL3K33h3eRE
QnVexn9Qwgfc3bPxyAcSIqMvrTJ/gObR65H1ZhUFcwq1vxkcwgfm/ucNl/ZR
sOK0bT/bjvPBP3fLSv4VCnaneU20zQ4+xAvPXtB4RcEOn1JXo6ziQ2iufKn4
GAVT3iIR/QvxveG8cWPqKiFMr2Fd3MwXHlSvpXkeQXm3qXtLCz9FADlTlzQl
13JgL6v8+Bq0X5FMpfHbcRzoWRgc2IPwuhq5lrRyUP69WUJfi/Z7N6rgTbMz
6jeb37wQsRLArehEBf9PXFhVa5h7WQ/xyVZOpmMbDw7dZQ/cUhJArfVg2480
HlQ+yAvYJioA8+3bmyXsSVC3bTlikYL8yfx1QH0DCeuvZXvfvMKHZnb5s0Uy
FEz1jAHm4coHuai1rVQLCpZb7i392wT534eavS2XKRjvwkmzWTU+SF27V3W4
BOll6VF4uoAPVb9k2/JHKJgcrzVQMMKDLV1u61tWCmGOp3cHMet4UPF4Ovje
azasV7r7KS0B4d1rcaNdEe03rli3EPnV6YpO4cFYDpDhNgc/uyO/SvxdU4P6
nU2fSSzXGuVjSO29sye44DxnYam9QwDVBzqODTVxoeqImORlFQHMnI3+q/wf
Dx6bLj3avRDlRdsZ9fUPeaBm3JoG9HmAN9UKDodJuEOZvnI4Eu1PI6F/fTUJ
RzbWW7Sd5sMNA0WKvRQFy4odWHcc8dtUK/TlVTMKpr7jZBpbkw+/ApQCr12i
YBE31fbmSPHBJG3O4GwRBTs4K1TtPseDTMekuU3DFGzjfGyqQTcPdkgfvf9e
Rgg7RlGLWfeWB4O6n/5sLmFDgWSnn0GUAA4llod3ynJAKdlip/45AVichGsO
URyIs3rpXH0Y5aFPckDrPw44UIqFPhkKgCa8vl7lCBdWNMcYOKoKgO3uM3y8
lguuQzL/XVoigL95q6wDN/CgMLFfoMiah5cHmGH+d5Hvzsw2WXyfh+3bzAKe
W5GAF6x46uTFh3SWSf+NMhJWnNWOX3GQD1sL6y/mLqdgCxsKXlnr8mHQ7Iks
dw8Fq9zhayAtz4fFIfjCHSEULCdkobkLyrMI74fCXi8oWJRsBkUP7fvzetvm
uEEKJh7KiXnQwoOlXesWp0sLYcvueAuFPUf776bEheSzwcptosoY4TX4L0sm
VYoDViGOupvQfluzV6f8vsSB731v313XRn043irBGN33ZZf2BziuRHnPEPJu
2ceF7IqxiIL5efBb1/TC8w3qB1rPF50fmAftOOFmDUUeWNxYq/miaR7S9tG2
LL3GA+e9RjLO+fOgrHV0nfEeEtpEXLiBu/gw0bv10O4XJBQ6hdRlrePDzK1/
jlsWUzCuJJZgupgPZ3bd8f0IFGzvf18jXJg86IjtfeDvT8GI2dwq9nceNN0R
idd4RsHacp6coNXzYHfgXglmPwXbeWJJRCzCe/FJzY9GSSGseCjSMuYeD6zt
UoLV0L0vOqepl+YsgMg6uTLH5RzQ4X9RjtmN7jJTx02DQRxYKnSYYo/4vPD+
wtKnvznw84xmoLywAHTlD+56bcYF3Uqe0qexeShZKJ4tVIz6vVdgssdHtF/b
yqb4VTwQ+5R4gVk4D9GfbkYfu8qD1tnTu7zQsS9dMnApYRcJui9jlSLU+fBt
RdPb+3kk1Baau/9Zygfq6qonnmKI/2kHCvYgPnvQmkTVDFEfIhdfiO/nwYbA
N4z58ygP5CS2f2jmwWZXA6s/uRTM0V/Ea66YB47y4UtYPyjYJY/cGKlUHggz
NktLSghhOl2NzLWxPPDpDj+4IY8NxC1pszbE70MNK0SclqL+Lrhm1qQlgFy/
tRuX+HPg0jgRtlpCAD//fZTY8IMDp67yAr8g/SYF00RfovuuzGDi6VD7PGD3
uq2ynnNB/5Zc2PHX87BX98HmOUke6Hi/str+cB4iLVb051ziwfbMBPegy/Ow
WPNM5w89ErIcivbGLedDvsZ/caOZJCx0derfxuFBOt5XnymC8ltn9ao9v3mg
QLQGBu9A+3+fubzqPQ+2pbOC/X2Q34FFa9orHgzPrHC494SCxfz5ZTaVjnqW
pUd5x3cKJkNNc82K48G1wmx5zWVCmNaa9ZzmUB4YpTXIhuWwQV1La2uHuQA6
tCV0UhZxwLDFRH94LfKrIJdKB1/U/2//97COnIdB7X/+Dd3ovt+iq+/bPw8j
I3NytYYo74+oDDGq5kH360WHfTnovg+e1zJ/PA+fVw/8clzKgx8+P3KCr85D
wIfUbcwA5Ev738ZHuM+DUBFj43ptEpYs7vZ9yONBW5LhsGYqCY9mLPCwAR4U
Lxyo7aSi/QkCt+35wIOrdem1dboUzMHtE3sS4d3RuH7jLy8KdjFlDD+fgfY7
K/JqXRYF637i+7M/ngc8qv3SOz0UzC+Rj2+5wgPlYMMJxaVC2E/VwVz38zy4
FbBWU+kJG0Lfn2h5jPxsr73l8sViHDg8ITbWt0IAARkV5d1eHLjq6DphNT0P
Z9MHogM7OLCD1/qEivj9tunWq349LlhnFzzj5M1DnUvsaTKdCycXfdipHTsP
MSnar1pFecC26Txe7jkP5/eq3trli/TA//k2zmoeuJsvRvhvJiGoVPAwe4gH
zZEqrUEPSGBXU1M/ILx/V+oVUSgUrEgy3G0Pwiv5x4AvpEPB5O0WNsug/Zp0
iivre1Kw15LMvcZov9nnBgLS0ynY5mPzGz5f5kGv/+yeLV0U7Oevxcdfoc9t
Wnmx69ciIcwsg3GZf4oHGtl27ouy2TCaEhqyZSvK//leohDd+ysPb3meJyKA
BVF2NefPcOD2Y86hup9o/9lHa7FWDrh6c75EvJ2H8EV7phZu44IwzXKOeXce
iD9J3IoULlyM7di0ym8e1u3XubybyoOCn4uPcA/Ng2vLi+Ebnjzwy6X9fqg3
D/8KqH216iQMuK6tK/zEgyDJac+K2ySEvQhNWIHw2h0ztbLhk7DsvwTxPag3
xCaPmOtrUbAL51PX777Bg6/H/3sQ7UHBVkzLmS27yIOinfXztDQKNmipeLDE
iwcBZr8GnndQsISulqINLkhPPVee+IoJYSq7h4wvHufBwhXPFHWz2MDIGvC4
tE4ABya8VkfQODDywt/ehD0P+Z8mNDe7c+BAm8QyqU+Ir6HrLyt95MDLUgp/
OmseXie8bDb+jwsfK4W7h5CejSPdb4Xd58LzJEoaxx75QbrXwjIBFwyLPsTo
GM7DMdPtBj1uPOg/uFH0ifI8DG26uXWpCgnmyy0my9Fd1CE/1M+9QcLq3dqF
jsiv9muKJCfNonx0U3xshHJj5ubEqMd/FKzgQHq3B9LRlzbezwY3ChbEVMvv
dOfBKp5U48EUCvZiBSf7uj0PDLcYZop+pWD3tcwu3zrEA9EF5ue7RIQwtR8p
ar8OoF5qIuaSkcmGrqxGn3CUZ1XpUgbhQhyYO1NjU4z8/DLL2nyBKwdKvntm
G5XPw6/5eJ5UMwcs/LuzTBLmQXzHN8MbG7mQymGHNJ+eB4GzXJL5bS44dEfv
aDdB89HVXqPFQfl4S6/PV20erJuq7651RHcHaf1f0aJ56H0udf2YPAmvq3wl
mtB+dQvybLSjSfAtzWt7Hs2Dd8LU29+mSdh+1S8akF5vi2hIxWtQsELnJ8nX
nXiwWO+E86wzBRPr9jKPR/isaqr9byVRMD2ZV7k2Fqjf6o5dMflCwVy82x50
7+HBK6Nl+eI0IYzfkdWuaMwDoczefkv7WVjTob6noBSHkRzF1b5rZmHw5mHp
kjkc3j05bvhhlAXZRq+ON+oQIC+fe/JMIQtq+h/h7UEEyMTadjuHsIDMf7a3
qZKAbaIRZg2mLHjrt206VoiEGKH+hDQZFqzXJ8VFzUn4z7+ghZxgwroyqd0b
7pLQHX4qe0cIHTaVztxUbxfCTlz+slL7AB1Gwz5uv8IWwlKPHjJtU6WDlLtT
9R15KraRkdUrR6GDZ8IC7UPGVOx4ncZu84oZ0Mnb4V3qScXcXlA3TIbMAFXK
T+blXSomGheRtAlmQFmZl7W9kopFc9Q4KovQ84UGHfVGqNjmZ5PD1udnwYDX
2NZZg0Pb3+8/HfRnIXWxUGyBEAEKzwaGZGmzkPQl0nVyDwFdnjpf41pZwN93
1PPKdQJ2nQ3UrX3EgqiGHV6ubQQciTNyqfBkgUnPWeoNGRKuGv+2ijJgAVZ9
6864AwmKD6ZeqYqzoIQTaen7lISmrOwEp8d0YHarS1j+FMJM4zu+DvjRQVhI
TjhdiIrJ/asUNTOnw4Iq1cBQdSpGUSrGk5XpsJnL0+/fT8W+mhscqeXMwMbY
/iWV/lQs/76IHxTPQMH9oqRlqVTM9eT3uSqvGeg9w/D51kDFltuJjhlvnoEE
h45VtL9ULBtj/iSiZ8Ffd/3Wqvc49BpI+9kfnAXtfw9ITXECNM2HCt4jPsSL
xe87Z0uAueq/BPNpFpjWDU16PSLA/7Tz0sF3LFh49GPapmEC7mR3Lbgbz4KY
ENm1OZtIiA1Zs9/RiQVdB25s6PInQaJsfYalNgv0dGcPl6Ke/6Zx8FJMAx3K
2I4PvMeFsOmwsBuJSXT4Nl1y6+0SKmassYfZ7IX2rSm96ZAWFVvT6gxKxuix
nP82o6NUrEAx5G+WLOKPabv71TAqtukBozFrbAaURs5cEs+hYp2BM3T7lBkw
C+hVG/9ExT58UxkPsJ4Bwyrd1QtZVKwo1iw3InkWSqJVy3M7cMhovlUT7TkL
QewQGS85ArzD86gTBrOgrmQc7+1GwIUvS2qeLZ2FgqXLnrx4QcB7sQTjT79Z
cCFI+Md6DgGTFid/7XuJ8D0cfvMbI+HCCLV/SzQLrlJFS9uRr81/d791/igL
vgS6ORHfSMgZW3O6YIIOV2Qeyt1lCmFp56JWWFfRwbJMI7ppJRVz8IxZePg2
Ha7f3dUobUjFjGbk71a60QH7qp0c4ULFBqoeciP16bBqeHfj4lgq5tiQHVMo
TgdZ+jmRkhdUrNn86qKg9zNQuTNO3q8Tvd4vMcTOH+FPNflwgEfFfJ7xs1cV
zEL/85Bln/txKDSMsheLmIWBM1OnozcQoLVG+fj9I7OgQtuQJBpAQLGqxkSN
BpqHwtXVB2sJsGLlHYgVmoUeozQft8UkaAfv6pnuYoFx9bXVu+xImPXHPrOe
saDWLz/pVwYJf+efBCddZsGxt988Tf6QkCjmYNuxlAEm279mvMGFMHmijiY9
SIez9LC5TypULDfJg8p5RYeEnOXsRjMq1vJdJy04hg4MnXDXDC+kD+ky5ZSj
dOia4hMn71AxZReFX/Yb6fBwcOA6/oaK/dL1NQpF+vANbGoK66Ni1a/4/hHJ
M9BZ6OM/SFAxzWDtf2LVs/DN877PkSkcNqnvn5BGfKjmHrJ9pEfAlZX7wph+
syAutzV/XwwBEw2WsxmWs8Cxc/nm3klAwArXzLVrZyGkQF5/dA0JNm/Dp0N5
LLgY0WfZcJaEPFdTuyLkFzkimbGCtyT8Vhh2e5fFgpmLWTuaUa+J3JiKcbUY
sNhOTO27GBVbcibn3ogIA3ZaGO78uJmK0WDme0kPHYa3BYDLQSqmdNG10+Up
HbJMFKjpgVRs37sea34QHWgSEifCUpD/JQ9pXzKlg+O5yo3EOypWlVvkPSFF
h6Xz223kB6nYkHGO6I3aGfh72Lusm0bDruvW/ctsQ3pXc/J15eIwoN17arRo
FrKWqdTX7iWgamW9+rr4WeCX5vhZPCTgmaH6G1ekD7LDPJY1hvRev2L42Z5Z
4DGXbynaRkLgnNh3gfwsmJ4tf+N7lYR9tsxlriwWWAy2Jm/6QsJnULYZbmFB
aUpfzSS66y7s69NQPMqArwFYvkAK+VP66O2ajQy4LrlTrE6Piu04HBF2fR75
X8zntpkTVOxQ0IFnkR/pML5sVDYyHOELSlj+FvmFhmW3XEA2FfPXH8HXu9Kh
/wa2praJitXPTdFGNejw449QnMM4FXvv95Y3OjkDi+fWTFqI0bA2962ntAZn
YWLAaIgrSoB4Kk26sHkWJDIlTwiOETBw03if1bNZOPBOKUAkn4DRq1uwNdfR
8xMTmvh8AjwYymLr3WchrJFj0IDyjX39fIo/NgsaK/eomiaRoHOK8375qlmI
HfXZdnaYhCpnR8OF/1hwuULSZOlKCubqvWr1nssMSLofrKm0Bu1/cNw614oB
0l0R5iUo3xx+GCWHr2HAAb2JY74eVOzScd9FQ3/p8PzRC42DN6hYQLNiZF8p
HT5EbOuwLKBi3ww9sy+G0+HI16fZB79QsRc7c1s6ER/K84+YnvhHxW7v/kvl
LqJDcux0ocMSGvb6te3XYMRPT/6iVz2/0f2fsTh39CwLbrJ/fK0cEUDWt501
cQtZsN80e63kPwEIXg/TE/KYgB81FO/lCkAmo4q1yJQJH+frfy8Uw8HSMPu4
wigD1JNKvmXJ4uD2TBA7GsUAPPLMqjRNHDqjNJ9dVWVAPYXawjDH4cvRin+n
foyDdaeLYVsTAdRldYNXFcfh1ILOU4FDBNw2y6+rch0DzMlniQeVBO+5GDmb
/FHIul+xOUmVBJexttrguRH4aHW9bt4S9aZ9Vq+9jEYg+0FQdWwACZUrdq46
dXcYzv4uVNiaRcKJ3Ez55NEhGLw9/2usHe0LLnBTO1mgc+Kyb8ekAMyPeqmv
PM8C/BWpasIQwJrdnx72orzeUZK7smleAPCr7zKvgAnRejeLrBbicK3djX7H
kgm6zmIPB1fjEL25/m/5FAO+PY+rCtyMA8uDZXn9BgOktmdYLNqDwylK3buV
mxiwrH7RqwcncZix+iFzd2wc0hLPbvD/TsD4pKryiQ3jcHYuVZk1R4CF+OSk
kPcYvHmxLeekNAkia1rulbwehWrzd5x8XRIk3X7XPsRHYEA8MbfrBAl2dneu
jewdgRPX8BvtUSRstXXxqHswDAEe7p/vF5FQd0lsl/34EDw3/Dq0sp+EOPpQ
dEgvyqstHqkvWQKoXmE/JR3Igl/eh39W4gJI80LtcQULfhx6++HsIhyU5rcH
7XvJBIuplaK1CO/ygArFxTZMqBdml73ZhEOA/J+RA3QGcJKMYswxHIZSpDo2
3GaAfJhIctARHPiXbDpeaDLAPlIq3eA8DhJm6DMZ4zB12F969T/UL5W6SINt
4/D2rOFu74WoL3Tc6TgYPAbZP0ssrNYjf6kPqlGtHoV/h3f5vkV603OjXeoR
GYWOpF9BaedI0Fju63TDagTOJpsW4/dI6Aq3Puv0aBjeTSgz26pIUF6rv/XS
5BA4Lz6TuWSCBEuVM15L+lkgddD+x2WEV0bE+ObARbT/S6nTaxFeen6dr8hq
FnhkjoyKIbyKT0ij2FImNCj+qN24EYc7ycFygXZMaK3Q0LpmiPhdaSryc44B
od196XKHcHgi4TLffJ8BxlOJa0c9EV84g2PG2xnwbI/8zYEoHLR3KZyZEoyD
7srLQtUUtJ9jP7qUAemhTbJtHN0FBZcyjhZHjMH+nzP6Ow1IqH7xyLioZRRk
jFq2lNqTQLG8VKorPgr2uw9a24aRkPRkSYaL3QhYBI9xxLPR47qh4r0Zw/Dx
t/T2oQ8kCL0QdqH+HYL8hKOd75kkhGoprrYdZMHG5xs27hDFIdjqCT/gCgvm
q2QSr8qg/VzzbhtVYIFf4kNIV8chJfe3Z0EVE4rzrDLu7MDRvRj+sMOeCUZC
gaSdFQ49JtvlnOcZYEVfEPrvFA6i9y4UOD1igMKtqUWHwnCQv+A3/92AAWwR
1aDohzjY6ey6KyM2AZG90f9cVpDAbNw0u9RiHN4kefY6apKgyvplIRc3Bgvl
OsvXHSBBK1ms0Kp9FBpTjg0Uon37ND2VrZIZhe5TSefn40kws44+f/7kCGTO
unuKviSBT2QFhOcMw6H8Delt3SR4HKn7yJsegusmElXWOAkpj79ftkL3zfMf
cq3/luOgJdoS1RXJgp13n+p8V8Fh/8I0v0wVFmwfcvm4dTsOg9JH08vqmJDP
WhDKtsChLLfdQcmZCRdT96mpOePgvieA8ovChIrznNs1wYgfH+da2RkMmGOM
+9TdwaFgmrrcdzfiQ8tm140FOARpOFYaSU1AW3L8d1HE7+QzR7Iph8fhO/PS
uW5jErI6GtwTk8YgjVEuu9CZhIzJYB+xH6PA3uJg+vgKCVbTbFmPNaOQaCNk
lJhOggHRU17hNgJQ2m05WUuC49SuhKX5wyD5X1P8I5Q/hz+afj3DHIKnztid
bzQKJkh2kSUm0L1iOWGUjvza2nyih7jGAse755z/+w/dgwaf1umps6AisetO
A/Iv2aZDFQXNTPg0m6Nnb48DKbnG2tGdCfcGZF7N+eFglbI49eACJoTkrjxy
9yYOSxNUD17PZcDjsEMXNHNwMPK8t26BGQPiY7dbtaF7K2Vt+Ii34gTI2yc1
FSB+t5k7qPAdx6G07VCm5RESXgWGH5bPGgN1j/E3kxdI4Nyf6OobGYVappJO
zB2UBx5anB3rRyFvY665UjEJCornxIy8RmBBEU+mtI0EKaW5Q3PFw1C+82q5
OZ0EuYn9a46zhyB5kWn2HzEK9kt1nur0lwVzbc1qh9chPf5MEWPeZMEeyuJ3
sQY4NKpcnX22iQUFQXHFR5Cec/OI2thPTHA+fbqh7iwO/0RIj4SzTJCqUHnb
jPTMMFgwXL2YCVOFxWbuj3FIVdmyaVUBA/Jv+etklOHwfnStfuo+Bvw2BwP/
ThyqZDOXPtowAZ7yGSU2VqgvWjzJ4XuOw3OJl9drPElozTry7FXBGDAKK/82
x5BwSf2s6PvpUaDp/LrjgfQdeiLzhf7WUfjpV7AlE+07ePfH2EX+I7D92qag
C79IKLGujtpZOgyLcjsVfgkQX8KP3WrnD4Hk+fdn6Esp2D5J5nDADNr/PQ1V
mS2In+VrE4sSWLDPVJYzaYZDotVPHc5/LIh+l2fKQPy+d/fjyL6vTKj8s3+J
RigOo5rJVcW+TKgbDMRSHuDgVzvdqyLBhEdfL/8wKMHh69tzh7NLGFC2uKhr
+Wcc9ji/3q91kAGbF+9VXz2Ow3eJ+u0t2yagtP9pGtsF9WMxKTtq4DgEYL27
tJCfOZ899ON46RiktL5Tz0wmYXtELv6VOwrPL3laG78h4Z2I+qzbjlEYPj1Q
vArl+d+l43MyoSNwfVxyt/I/Ek5R6frj74Yh3fBCaKEwBbtxw4jTRQ6Bhveq
iVFJCnYlQ5i6m8mCgS/vByZ0kV5HXjjp3UP3/RapsiO2OLQ6vIxQ2saCovox
n3u+CK/L3UjeNybY7V5NSb2Fw7MnHWENAUyI35LgdP4pDlKagoQwGSY8/mFw
XaoRB1vn1I6NpQxoOKPsF/Eb+ePPPS7vjzDg6mdrqWo+DvNiw44smABaesn1
R4EkjJz0tZa4Og7Bjy1+ZCN+Z1h4m0vWj8H975e6ggtIqDizOoJNHQOf9xG+
si0knMx9u7XaeBQCqvOfxA6SYK9xL+FM1Ajk/7XxbJhHeXhUuJPbOAzMkpkT
o4so2N9cD20vkWEIvDlm0ob65yvVEN2GWRYseX+6v3M3DhHvTCvjHrBAXVjt
XrcTyrsmrFxND81DpVV/9xXEZ90utYTvTDisuz9CKg0HhYN0XstFJmwJkFuz
vwKHCyv46zvkmIDNGzb+68YhprbzeWEVA649NFOfY+IQerQr0OEkA1rijpEu
4gSoUISvr7GcABunigAM3ccXY2aeqN8ah2iF6Esrckj4egh0+j6Pgcn83jMH
akj4XrN/k/7SMVCgd/P/9SI/Dz0QYrp/FNp23/nHZJCwMcZcUjhuBIxWbw/f
IkLB9kvJTF34PAxsWw5PWoKCca4cnktaPAyK51Y3FclTsB4G8Y9gs4CbeM6z
3xKHH4fzD5Uks+D8uWCO5zkcuu18eIt2skB1nkzG43DY8nJJhPgvJkRdOeSR
+AKHyZSSu9VXmHC2tPfSFsTvm89HOxSUmSBsLDn/cRIHvDbw75Z6Bvj35Sw7
s4CAld9O3Zx1Qf3PyuWPqAoBJpx1Ly3tJuCxcoPzaBoJhS8oR0ySxiF+U65h
VBkJm5K2NbzsGYNXtKFjKh0kfMxZap+8cgySPwzh1VPoft79JIawG4WSvg1V
GkIUTMj2Tcn4/REoX3Q3IXgJBdugf8ny+LdhGF/cnGeE9t2eFNNsLzkM/kVi
pTeUKdjr8AhpDpcF/WPB8YvtcCj2XbA9J5UFcpe2qay+iEPdWHlGK7Bgmqly
6lMqDqXeG32Dh5iQfJTrrVSNw7Lzk015Uaj/XnrkKfMLh3iB8UdnNSbcLoMH
+QKkh638/PwWBtiWXjb+tZqAJ1bs9BunGXBy+dmeAh10P02b/AhynoA/Q5/2
3yghIW2700nPrHHQL5PYzfpEAsvImf9oaAz89ahKcyMkWIc9NVypMgavl764
EY/8jEh/VDXmNApG9iGyjgspmGq5hIx0+ggIXC0v1ElRsBPv3jEKfg4D7+bT
d+cUKNjN+Idk2ephMBr3Pu+qRsG27DBZVcRH97nbxKwr4rub+7f6s+mo7xJt
EqMxOFQbDu+5YMyCW2/umr7Ix2FjpA39yxgTjuxxgfJWHPYmZ6pFXWfCmWUZ
X0XoKP+8th99vIkJ6xLUOAnLCDhNu01T/cKAEMmEXtvNBGz/FPNayZsBz9sv
NNiYE3Bj1F34idcE6D35pv9fEwmvc9yyHrwYBwnFZbnOv1G/x3433v83Br/L
mdtaOKgPzZt/fKkxBoHf6nq3iFKwuLBbqqTnKIDQ4dg7iN+P33mfuPV0BH7d
KC5bJEfBOjRoC7xGhyEl8Hx88loK9t592Yci5WGgUk4bG26iYCcTsj9vFLAg
Sjaz/w/qp5LR23JEs1jg/nH4Ysc9HO7eS3/BN2XB6Fap8hyk75PYhPLyP0z4
djrPyQn5GSHea28bz4TVp7UicCECRJ8ebu/UZMLQl4VBwYjfuF6Z5KMOlHd9
Y4OfMQIaTVd+eHuBAdy7oUXsEwQU/Ly2+WvQBESf6lf9hvTs9/Sa8MeycfhT
4xbXhvrpCttqejp3DL6fSYjdh/Sc/PB441ndMSgOcq+RWU7BwiL3BZgFjMIb
k2XcxtUUrO/C+9X7X46AW9SN0cMqFCyhrmnkwfQwrEra4vx+AwVbdy1EBTYO
g7hGm6ecJgWztl14yhtnwefHt5c9DcAhMAdvufSEBb51PdUjGTh86j/3xd2C
BfXLX1FKP+DQpL0Ow2aYYC8pp78S7TtXeEph9T3kd7aVGCFFwHfBiUTqdibc
/GLmfgrxu/NwJb60lwFBu6p8TG0JOFqf178vhAF7bKMfPfIloK3zqZ0gYgLa
1cYkQv4iPt9fd0S4cRzEZPg3FVE/+343YGsFbRzkrtvffyNOwbIGu9/tNkL3
YIdQKLmKgkV29S+puTIKzN90Wz7Scyyz1smuagQ25GdeeILwmmXdV9PgDkOe
wkFPwX8U7OlU9Iyb9jDwDc0X/e//aIK8TIcwAuW714bW1HCEr3LW/FMuC8qN
7o0oFuLwckd/efl+FnSoCFSHe3H4pr09zZHFBKtHpxb9phBgb1ev3ZnEBF+n
neViagSUOZSIbTJAfVjQuPjIXgKm6JL/LvczoPH1iYQ6DwLGDPWYQ2EMuCsd
fw2LIoDx8cOV9fETsMyfQ4hTKFjXvJurSds4LK3Q0O5C/lXs26I8Ij4OL0gd
viLCW7A+Qnbb/jG49CT41iTCu3PZA9Ltxih80ysN19qI+GD+5kNu8whcDH32
mYP2u1HuQsEG6gismg9t0t1Owb5anlqkaDgMArVdSgz9//1f8bCPI8kCq9VE
+xfUV6/8uHae95QFjR8t7kVW4pADYdlz1kj/UhHMTROoHzEN03w4TDh13Hem
TIIAtbNDPpGpTIhbAZEKegRIG31N3Y8xYcb8xpP99gSccGha8meIAR+z1Sx3
XSIgsPz9gpAopIfuBxdGkwiQqp96aps8AW+/zfsPIv+iBx+cvNU3Dquk9n6+
KUPBVGxETBVkxyFy4brpWIQ37maHlNHRMdA68uh0F8Jb5xy1Wu/+KDxc72Dj
rUXBAlU6Qne2jwB9a76pjR4F23NzW9GtJSPQ/l3cN3QnBbNxyTrubjYMQ0c4
YdO7KFhl0k6RI66VwFjuFUk7uABTht3PDI/XwZ72wOYn5guw9wrSnnF4I0Sx
ikQMYAH2LuPux8CU90Ca9ER90FqASed8b+/57zPk+aVvtF23AONtShm+XdUG
60f8r/yWWoAdmVgTV5/eDgK2RIGv0AJsoFTZ+ot9J9yYGAha+k8E0zJ+2e/z
ZRTSLbdy42qFsUm1Bk7Q0zGAM6EtO58LY2aOC9fsCh+H8OXnkoXvCmOalx+/
CLOdgETlPpF/QcLY+UKTVZx1k9B3b2wHYS+MyUbtpbkzJuH1H18+tksYW397
1u5m+RScdLRNqlYUxjrPvTq0/vIf0L8WygzHadjqbMq9gLi3cOmBwZTytAgW
eJsTfPJ5FRypdjUZ+SyCXeBuWtwYUAcULbMh5xci2Gor3dIreY3Qd70980mC
CCa74puz82QLKAn6u99cEMGqb65Pdd3xCbYttTR+fEwE235ut35ocisEvjaQ
dt8tgi0Kq7dupbaDdEfMyIpNIphpLtWBnjECm3R63O4TNGxxfGTNXNgolKvl
ampN0TA9jsaXl45jcEvf+GRDDw1jrEqTGDQaB/H8VS8PtNAw0T7vQ/rrEX96
Bo58L6NhTTvi8y8smwTNjWI9HgU0zFur4ZEZdxLO79stQ2TSMJg5q+o1NAWN
S/YdS0+mYVHgvhfLYANFdE5SKYWKZV+U0OI5syEvJJ7qm0zFhIimW0Vr2bCg
T8DrRo9d1xX/Dhydg4NruL22j6jYV+vnBS55czB2vUV9Mo2KNVis8Yw5Mwdi
Gh4r72VSMdCkh85tmoPfX99ftcmlYkHjjloN07OgullzSqWAiuF+uVfzEhkg
0jApFCNC+5+fLxxH/fh5h+v900toWPFOCZ98OQbyjWObjq+gYSZLdO6LDtBh
KMnA9KgCDcOH3baI59DhEbZ/hZM6Dftyvb+03ZMOHvmRvt5aNGz+afoFt610
WNEQOXxlFw3Lm/JqKmbMQLJ82ZPbljSMHs4Irc1kg1rgRq+fCM+ul6+TvFzZ
8EPwLDEZPW76uGRaXpUNFcLW8idTqdihZbm1Q2NzoK7H+6z2mIoV9+tbtD2d
g9uyf9XZGVQsyvdDBctzDpoVBac+PqFiYo9+aDlvnoPHn2uDsp5RsdYv1dXr
6bOQPDYgcrmIitkeExFf+gD1g9AUhQExGmaBrcyEY+heXr7peuUyGha/V0pi
Wp4BO4+r/L2/koZVHj8jsWGQDhW2v1afU6JhS1Y83iKUS4edfdXpuzbSMNXm
Nx9iztLh3NrOJlEdGrYrIl/qI8LvFpyS0ITRsMNDUxJvEX7L/p4q//007AFN
6Pq2bDZ02x6tuo/2Z6Z59WSPGxsuDzKE69Bj6tLmM1FqbHjXU/ltEOFd3Hy5
xWJiDhjRVaMchPf8+m039J/PweLN8W+pCG9xZH6lo9ccXDkedkPoKRXzmtI9
+nnLHOzPqDzDQvtWf61gGc+YBfGMO8o9L6lYAbil+CUxYFrHUn8H2vf7gh0V
D48z4DDd64S4FA2bvXWoaasiA9ab7Tdul6VhS1vWO+wbooNBavSSq2vRftO/
inIQ/vv+Fmlym2lYRGqICuZFh0DadOZjXRom0Ts9rqNFh+zLvvGixog/NpZf
PyP8uIRi+iErND/XoxtTn7DhKnHSaF86FSvcuN5O350NXwq+XxlDjxsUvgyO
qrPhY7P67lOIz5vOlg4UTs5ByYp5nffZVOyPgaNTZv4cxNDUfonnUbGKZ9dO
fTw3Bw7X31zXy6dietcjJ7drzsGhZTLH9hRTsSspoT0s5ixEHjMy3PqWitHU
GtR6HzLAdWbeNhHtu9JQ+BjTngGivDfLnGVomDXX9EHgGgZ8KfugvUSRhknH
iiScH6aDfc0x1UQ1Gma8pb1vJo8OZLqOLOc/Gjbx78UcjvAfkdghq72Dhl1f
4G/4FOHvLKkgTUxoWHiMz685hH/g2FzQZhsati64Zy0nhw3Tx7uAgvDZ/Jg4
cteDDcv/vNZelEXFFpU57Ni9gQ02ia/DxxFe794jfPE/cxDJ2diehPSsPHO6
bsGLOTD4kPBM9jnyi3ePSrR95iAAv3Pap5CKnbnjM5yxdQ70KreZ3X9FxbrC
f7gem50FjiTr6M1yKnZ8icorwxQG9Dwt8J2WpGFdeslX96H7UFf0Sfar1TTM
/ZpEfJUSA1JONNWaKtMwRYWlpQ9H6JBIX+KVuwHpH89t+fOUDnt6ate1I71b
qmcH1J6jw3n8jUnTThrmFBbhqKxNh/HqRyJXzWhYaK+OtBZzBlJ5+4Ooh2jY
yP9RdN3RVPdh/A4SkpGRBhpKEVFGKs8XWUUhJbOopKhUSEaSkaYGJaXsMiqj
iEqkJYVSFEJGJHIv7nUX933eP39Hx+v5ffY53Pdx+3qLe2wYfjvIKcJ7Tyo0
rev2ZUOr0y17LeRzZMYG1+vL2RDUklvii/d+MxYR8RtigW7DsTof1POe6xMZ
+x+yoGSh6OIlD2jkXH7ezVsBLCjPX6aVU4R8kOg1k1jFgp260fq/EW+tfcaM
StY4+H/MDOx7TiPFo6cg8xYTbL09Llgj3rLSo4b3PJlw3ur37Gnob+83hJXS
FzLhwlje8KnFdOLQXjJQ3ceAo8XfB8q06KTMf//wYC7iG7HwYy7qXTrEpOnM
IQbMXM5ctw3o5GDophvpeP/rthuvn9rQyT8Sa3Ua749/caHxixOdHLiUYRl3
nw1VPTqPvfBeuaPTejQO/P95GDbT7fDeVEXh8j5NNny29uIPoJ4zzOeNvBpm
QQc/fY0+6vnYr3J+7SMWRIgruugiv+kHRGfTjrLgaNvjH+2PaWQTRUT02GoW
fOo/qm5YQSOn7W6GL54Yh65Yp8tQhfz60Vk3PZUJVXNn3s9AvIX13yJpu9AP
lNcH7EB/KznUN9t2ERPuyy6orEB/Nyuu0h/+zYDTwaFZ75Hv3KfzDwznIf/d
T6lFGdGJk1PNeqfDyH8WZU6PKZ0Ey9/QXLaaASqlMbuH0e8He11M+/H+/XqB
FXe200nj+HW5iv9//zN8f4U03tvmM6zl48eGrA1TF/3xXvvgv8krVrDhzl+d
UF/U89zcLw8VR1gQeGa2Lh39+8eLoJqlRSyQ56c5rUN+d+25tnTfMRZIXToX
POspjZTt1l3aps+CI8tDZ8e/wO+/ijP9HGccnEC04GYNjXi9NNlx6A4TVn+r
rBHMQ/zKv7l7ejHBq/1EXh762+dWqExazIS2qOkG4+jvviZrHs0ZYECIn879
78j3kk1JrmP5DPh6p1/PeS2d0CtSu9UDGHAl+hjn0AY62RFwdNdTvP9TZJCk
6mY6Sc/9+tZrbARCtKYf9tlBJ32d+eFdeWzY/2LH9ufoX9czjlFT/Nnw5o+T
4nnU84refdcOa7MhX8duaz/yu67E3MiHwYItrdXvGpHfYQqKY6eLMf9jPiy0
Qn7fcGmt+RDIAvGsedM3PqORzyUy98wMWRDKk5P5gXjrz3FOGuGOw3vOk3dj
b2nkaXZqb9NdJuReOty5/f88o9h8qfBmAvf2yfcC9Lc3j6YedqkzwWBzqMsK
beRvyOa9G/8g38MeTfYj31d9tW0VFDDAzMZcQQvzfUvximEB3q82k7A4lnRC
Le8M3qLPAPElmf129nRyjG5/bRTvF2b5aS53pRNvWpoPN58NmYqnvu5DPW+Y
aWj7+iD2n+Pz0JKwDziPzcjXYcMTnad5e5Hfq5PPni5iskC4RTjrDvLbzbws
pq2EBVfWjDc4oJ/JR4v+0QpmQfHrsWunKmnkg8eF07lGLLj+q1xq+WsauUAp
XbCNPw7ri3167D7QiMwFQcCadCbMt1bjFyLepS+te5T2MKGveH3dZsR74wWZ
Ma2lTLh88I2Wjy7698yN+8IHGbDz1NJHbOR7x2lbusRDBrwhDq1CzPej5xLj
fhxhwK6ax9pRqPfUgviCf3j/vdf26qGOdJK1KnxHyvgI/BIr1xl0wz7w2qRc
5AEbPJV7T8shvxs7iid7D7FB1EZL7C36t7DWht+5kg3mBnOzezCvX++qj+OM
suDrmxtafmXoX3OKj+k+YcHd+SW+7uhncaJD1y4eZ4GldL5qWTWN9DW0lEkb
s0Dz2ZBc2Dsa6f4t/7BCMA7FfkrCe59oZN9Rt8k7GbgHqZ8VJVHf21cVXA3a
y4SLJuUlaZjnHqu+XQnVYELabP/Hd1ZjHt4Jryn8y4BLBXrvRNDfHR+K/5vz
iAGLO5KSvmC+F62P+fbsKPajjd6vxWzpJCwwcO11AwbQjxWMZaLfJS+JfeHC
GgHavG+VOR7Yr55e30N7yAbN+veFzxHvn9p7JAWH2VC/3qCjG/FO0Qp3nqnH
hhvlD/Z5PcE+q+tG1o6zoIJkaxihn93Ymf08ppQF7bfecH1e0sjKM4qvhkJY
8Of238JhxNtI/6hF0FrsC0HLFnxEvA0/HTNWmxqHperv59A+08jLHRVnRbIw
759F6e1FvIv1RXuafJigd4UWPbqSTmZ9lb9au4wJpbVqrGbsMyaiK870DzGg
Z12TvRz6e43WxiKdQgY4LN3sloV8V4yXnco8xoAOMdGWC6h3nahqF0tD7L+J
BdF16HcSyhs8ddkjMPBqncqunXTS3KK+axTvr2b7PfRBvKXv9x8WP4L9r+16
ohDx9v5IVzFYxQYJUYXZnYh3R3FWwQkWC4zrolRF0c96rkV4fCtjgcks8ctH
XtHIx76aIxtDWXCobZ/d4vc0ot6ksbx1HQuu1Q+tmV+P/lLy5W2sEPtvR4iB
+1caUQRlxQPZTAgN1Nv8EvFWmZXarOfLhKzwNcYbEO8aGoerrMkEtb+vxmai
v3l0xleq/cN8O3rAWdWMTpLui3tbFzFg6OUuEoR8r5E/u+BqIAN8wD9eBvtN
3bw9a4R4/5mOP2JM9LvZSpEfFkyMAPz8lKTohe+zn5f39REbBG+ff5RBvGu+
SmtKHWXDiaeLds9DvMeHGzc7r2bDtjrzdnfE2yvSqa6EzYKHj0o0viDeqsLQ
bYvKsQ/LHjYKf0MjU9yh9JwwFjTWNvNc65DfVOW9JiYsmClZ5HkI8f59U3fr
XwoLZJKXOZa2YJ9SD8loyGECY0XPfmXU9+8nRw5f3c8EkQvnW5MQ7+jjlAY/
LSacWuP2xBL9zdPneqD7CANu9j36rYl9jqHnNWtvMeZfrp2rBfLdfLW1Z1wQ
A8wtd/KvYr9huw6KVRsxgOEe/Fge9a650ShWk4P+X3z+8Adv1P+Fuk25hXjv
PVmPZ+jnG9+NmYodY8PxJM7pNYh3zB6n4SP6bCj7taO1FfX9cP+WO38mWKCk
/8PtLuKt+1M/+1AF9jvHUWEc4r3Lw8qRGsECL9WRyiuId0VZESsdWHC6cOjy
S8R7/anLnfY0FsQ4tB6UacN9JdmirX8f+2//tdhjiPee1asejR5gQuGSVXv7
sb9eyKIpvlzBhLFOJTiJef6ucWlJCoMBylb3JYysMd8djzTHljDg3Ni8l/LY
5zMjbzacCmbA7b+ntsoj3ydolv/Or2GATWFRpQHq/Vj/TJEt3BFQtNk5EbaH
TiKLp+wDithwLLW90Afzu+87q3IC75e7ZL7CGf3caiqaEmfAhqJ9EUYuiLfD
uafL5nJZ4CGW2OiPeCdlpm0ue8aCHQnnx64g3tRlVtGuJ7EP7vO++x7xdsp/
3CZiygIqyH6R+U4jl31G/ErpLJiQOH/2QAf2iVH9Zym52H/TNqR/QryFb01v
bPXH/LsT3GaEeJ9ardY0S4cJW7ZZX3+CeW7s0Hi6jckAyWu3Gsyxz4y83lyR
95gB64/YxvYg36eqky5GHWdA3FbdJ4nI946p2zK7jBnweWCOhzPqffXOkocX
eOh/Wl9DNX3opCro7MC3YsR31L2/CvM7fImlzvMgNgzoK4omob7dd9sVpxix
YVWdsMAZ/cxvV2LsET72vQe97dPxXrWvci9IJerhfNLV+3hvK+OV//QoFhyo
HagzwHtdPdPvvzdnQVVkRVwJ3gurHsRETWNBT8RQlUof5mPlWNPeAia8mpXz
PQrvFQvV3qN0mAlPO1Uvt+G9LoJbz6t1mTCtrP7VIrz3TZQZc884A7wSsg+5
4r0St5YrUssY4K6UeiXSmU7kl+6E6ycw78tKll1DvINtsTavw/y7PLw6aTf2
5b73P50nR8Ayyqkodj+d5BS1vQgswb737fOBAOxr+xemOlwOZsORQ5GZTxDv
59k2AbfWsEFlVeHM79hXBr8c2X9dwAIdTfnMFsyvZKdnF6JesiCtJd75MfK7
6VTXMo/TuP9NlBcdQn4LGI8uL7PAPsSZFIh0Y54oz5DtF2PBdsPU9pABGlmU
7bir7gH2m0/bx9uQ3zkHdTeGBjDB6NCGz1rIb+G7W8NzVjFhh9A00/V/P7d+
kPKAxYCojybeezHPip9dS9d7ivv2j/M0O+wz7VWXHPNCGUBb//2M7C7MA8+R
Sfn16AdnjTqL9+Kzns5A39QImB5XFdX1oxNbilXEtMeY7/7ZowvQ3/w+cAzd
juPera540IL5rcJM+ZVkjH7w/bOPSy3u/dEorbJJFjwL7BG714h9/6Vt3csq
FixcExVWhX7W8aA7oDAa86HvW0E24h12+EjjWUsWlF3NPrMd8R4XHki1FWdB
HcOO8+Uvfv180dDKR0zIixOTMUA/4y360PrzCBMKZp2in0S8d2uyU4NWM2HQ
yXXfFcTbdInvIIfNgNoZr5YFIN6UnEuBvuWoh8MRa+Yg3gcN5Zivwxiwd+tw
bAL62137JnlpEwaY+kgJG/bRyUKTgUQrCgMqnQOT2vzxfd3MdD2P958w3f3x
G/bV1OmR0+aHsEGXWLnysZ9ny7iqnFvLBsfO1z/akO9fw3/8bJpiwUfPxgXH
m2hE0tI1il/NgryCtxKfWvHfL/xrQYtlQfKqQ4d+/kI/lbPc/8cK90HGxNL7
iLfj79plxRKYl3lTs1aM0MiXIzInrhcyQZU81byMeG9wrFAwO8YEdfsNGg2I
dyqo1n/WZ4KNea38e8Q79srebksOA0IlNb6EIt7njppcy6hgwMmtj8z6Ud/T
XDoX/A5nwEPleRulEG/XCH6DHDBgrXnKpyHk+1W7F53LqAzgLH1TEnsI759d
fZn+hA1f3MbNL6DedbMW/P6G9+eci+lQQ75vTP1sGrKODe2KWud3op/f4SRf
GhKywHeie5p1M40sVCt9urqGBc2/PGRbf9LIZof6B45xLBDdJnNQAfF+NPLT
3dqGBfEXtTu5iHfGR41SpRnoj7sf6ZwZpZHlOw6LCoqYcI3razWIeC9jBPBy
ApkgnitmqoZ9VffOxwgdQyY0RlkUTSHeH96sj77BxX5z2s83FvFeOH5G2PUM
8+/n+TWPEe93HJ8BqZMMWLg3mncO8Y5hn1ytRrAfdPGixRHvJn/bNmUaAxLs
fYt0AuhE6aqa12G8v4zmnmmBeh8oPCQSdwKf82MOWWOeFfd7Hti1ng3CpvrU
XuS77PEfDlQqG66TWx+Vf2DfP+MT7veaBVpHp1L6u2hEbFTqYfoZFihPe/PA
DvGWGjV4kLORBSu6jj/chHgLis+YRUixYOn8XZt+sXAPm9Rf8SrB/leivHsD
5lfkNsn4GcFMSMCnI9vo5KfqRP4lIyYck44z08f8LpLQ/TjIY8Bc6kluAuo7
7bV8+aIXDOjbcVM/CvHe63Zzw7pIBhwfUHgx/QCdJFquNDM0ZcDjbyJuSxBv
aa+sOCU6A9xE7Tp/HEE+SGbPasD7vyuG6NFQ7+9CXK+tCMX8c+1adxT76ljK
5nIzEza4uIWv8kO+x2VcXydHY8P4z84zQ+hvfYo3v999wwLXO+IlrB4amXPz
i+1IPAuWFfnpxyHej/amuIvY4l7wG7ueing73fxd3z2TBbebZfat5eJ+XrxC
5d1jJoT7fzh5B/G+9W77i6PHmbBo/XGnV5hfDhk/t4+sYcJ01/X1fp7o992a
z9BUQaNv3dUU9HPdiy4vDlQy4Fm97ubNvnSytH5E78gpBoiMhJTFId4LlArG
nM0YIHdP/rw54k1bZP5joQgDlKYXXYw5Rif5i9ayF5ayoeLEG4NX2Gf2+NNr
P+L9hZyLoXc+Yj899sRRFdhwU4bpP/aNRvQcru9VpaMffhu2rUJ/CylIbP38
FvdvRtQekX4aSQ/qvbz2HAuiG0unv/xHIy7qKQe97DD/oopvjiDeDyIt3Kxl
sP9drj6dJMC9IHkhT6uUCUz1sBQO4p105EvyjxAmwGIVx1nudFJfNz3cYS32
oVB51wzsq4PSn2xvTuL+vekD2ZjfKUfuipW+ZMCBDYdT5qKfG5mGFRREYT8e
6ZkpephOGk4fNjltzoDx1e2bvI7SSZSFYc1aUQbYe32XXBmE+DeGuPvh/aaj
GmOxmO8STwI6d4exYejOs+2fUO87/Sw82Hi/xq0X+yMwzx/9sOvTEGFDX6SN
ThL6G+937mXqexaYllArZg3SyJWNmVFx51nQcVtDi8Okka3+Uj0vNmM/Misr
M0W8qT5Z/Q9kWRBrc/TOiJBG4pmDBlfLmLC3U7PU0QXxqC6abRrKBOvxUps9
6Genq7bMfrIO8+Byzt/v2NfO7jsYPj7FgOxFl6UK0c+sw2WuiFYzwOLGbN0/
B3EvPZrI+Xca9bGKOhCN/I6vZMmVbmCAQqve18hAvHel7QrvaQwoznh3rz2Y
Tv7pGdy9j/c7DD2/Z4d+NyxjKz+G99/2LZiaQr1Lf1alvSds8F620loc+X7A
/803bVE2PKsuNPXrxf5zbKGETi323/ulLxYN4/spnVzSeIEFclIyWbqI957t
UlXK9pgXIuPMa4i3iy09cNYsFvBoiyps6HTS1WJTM/GUCT+S2z8XIN5K6p3G
uWFMGDaoXPcE/czz2c+lc0zwfZiHx0sjv0fMl21wpDBhvcJc8WfI76pfb+1d
XjGgbWGCRhny+83MXnnDGAYMfGvwoeO99iXt7mMWDEhK7Xe5i/dOXCfcJDEG
cI2pD8+F0MlQjNq8NrxfzyvrijL6HTvvxv3QcETc7GbqKtS704Ms/0RTNhSM
g/oN9PeCpyccdaex4XfazOtmyHc5Gx1n1w8ssPLfcWI1g0Zude07O/sS+p1m
XKAfB/NOkSkW5IB9qWWjzW/Eu1jPm3JCHvfh86ZvmdPoxLDy/haPCiZsdrw4
PA39LHeOUCAbwQTX4Qda05DfP04Y5ZwCJlCOiRlYIr+Fl/7eLqaiXwo0Td4i
vy8NdqwtqmFA/JYX12NRz72n7/TFxjJgg9WZh9F4b5+0DN3YigFdtUmyVXhv
ZMA0Wst0Bnx0ttxvHEonS9ZY69PL2DBfvWfwD/Yb+r1dXTy8/8vOJHc/1Lvy
FHxwM2OD9YKweUvR332WrgtZKcaGIKuA9XOR75bTm+Oj61iwRHsx22IM91/q
56KdCSxQfeWXns2nkYQhm8oGR9w/Shcrjej/7+/qCx0KLOgOimFOitNJQpZY
+6tn2H8lTcS90M/41465h51kQtRuwRxn5PduX6tLA4QJGxbc5Yajf5sZhJ5U
oDPh5Lb0p59Rzyzb8xZSbxhgsHTaFSe81/VgjGhbHAN8z4X/EjmBetjI6z9r
zYC8VeHa3XgvPJCcpy7BgLoat4VDYXSi7p1vvwDv//F67WAl9pt2lcO0wAjE
1z/YOwf7XISh/kYVc+S/1IRVOfbXhROye7Wmo1+e5FuxhnAPpf4szPvIAs+d
Let2sGlEYcXt3OzLLBjau0+7a4pG8vo7fi9zYkGxepjjecR7t1BVeYMSC5x1
9KV2SOHePefjq/GCCYZv/i1+hnivuL1ze18kE3yk54rfR34XhLm1OpgxwS0p
7HsJ6jn0T3RnqAgTVs2VjPmJ/mVcobnz4Fvs+xIGWovx3gwxRU+DeNy7zuIL
zuB9T3kVf7ptMP+POHeLRuCeeHVO4ZQkA4zUmlTT8Lk6/EWLPt7/YsasmmTs
81vtxp1/4/2K6VVNvZjv3fH757fj/eZzzavssM/4xsoZqYuzQT3v9+tGzHNn
z4pfDZ9YcPJ0/jY/9LeA5ITQwSssuNrSozKXRie3Q+7HRm9jwR7t16IdiPfT
vpPZubOx/w70aRTL0InJkTfjFyuZkH/yLlHAvOYa5/dviWLCwZNBHA7y+3G6
YcxzcyasfV3cMoh6Hhc8fNItyoSHzIz8P8hnl517Qz6/wz6cHBg+jvfunj2/
+cZZBkxaBl2UOEknKiyv7g2bGLBuPXhoRmIeLOgu7Z/BgN7a79nb8XnN42ED
U7z/kKlL9vEGGlHPNNRyPMmGbTnXvyxppxGTnSuCkzawwZbvcbsX9b5D1kJ2
rgQbIjYcffUA8zz3wwntsXoWCGsdrSPR3761N2hrX8N9+Hpm8HZROpnTV3en
fTsL5syc9mMl4i398aeu9BwWkIzrG2bIY945L44ae8kENSN798Po327nxKSe
nWbCXMeAQRvUc+dj5VgNC9z/wtWCBXjvY6tclq0YE5aJWBiz8V4ZxfWRa2oZ
cPW3YdIbvPeOa7OD8Bz2QeVfFgmnkN/HtO8/ssW+uODMJ8coOgnMYr5ym8mA
a/ensaXxWbpQ66c53r+AduKFG+5X33Dzj2V4f7bbg5P+mO9Jt0TjN1qwYeux
B8wI1LuP6UnZmZK4Bzt67C6gv6soP8yTb2RBSxxrbiL6W8nA58aARBY0dbUY
XJ2OfpR+3UB/BwukbT99jEa8fYrXVQbOZcFjN6tdPkp0Mrw+WsqlmgmJTEpI
Lfr3YtboqyUxTGi18+1KQT2nt9Z8S7JkQtFo7UYXvPfaV6Nr5dOZ0JS435iO
+FGoq3Zlf2DAPqHR2Rt4z+6l80v8LzCgZMNqX4VozIe8z1KLNmP/yc7YGY7P
nX3hE23SDChXWrfl42nsEzfLyy4pcGGhztp9tzSw3/4OeP7kJBdWH78nKTWd
Ro65GYnH9nHBSiPoe0EflQhn3/Zut+HBfHI3MbaaSnxNrLfezufBy8m6pIxb
VJL2sk8/R4IP1Vovn0sHUokDvdSk3YcPZk1pR35spJL1NoMxC6r4sO+gctoM
NSr5st3n+CkbCqmV4oU2BE1C6tK6ituBFGIu45C+aP4kHI0KnqN+h0Ky6195
RFULYGilyJUZbymkcOaHA6K7BaAq8uaW5RCFdJRk7/tEFYB+V57JOxkqCbKV
bphI5cPrdInp0auoZHNDwXCmIR/sUvTkDztRid1Z8p1ZzwPLfvnsTiku3JfN
fTNjCfZZ1wONgiAuKN+ZveK6CI2IPH7N62rjghTfa2fgLyqRYFNqAoAHQqUN
nwqfU4lYwnrfK2k8mDKpct52nUoePJX4rCHkwemoo3b+h6iksPXg1flufLhQ
9HEfxYJKtGeUsrc/5sP57NXv582hElsj25W3zClE6uTKupH9k2C3gGpYf4hC
jtt9XWwvOwnRsYns88l4X8TL/pEnAvDkpRvWVlFwN1ak9zsLoPua4vKwfgp5
sNvmhv0EH448me17Ywb+XMbdzzck8sHXuYkzayWV/JYfe9ShzYdt1MVb+x2o
5OSxZ4/WvEMcxxWWuEzjgle6MCNsEerZfH/KroNcyEzNC51PpZGj2hd97b9w
ERevc8Y/qcRMb2mOrD4P+saaJlrLqGS+fEH/xSQedDbOB7ErVBLwJ9ji0RgP
hmKbV773pRJPnVe7dm1B/GPkGEuAShY2RPleuM+Hgp9bGFryVPJGWe/Pk/UU
4vDPZ66M5yRwC4TmQl8KSViyf8FJ0UnIOTO+YPQqhYiSq9beeQLYaiY5GfOM
QprCJMlnWwHEiy+7+7CbQlxav1l0DfGhirN6sc90KjE/M7Eg+xwfNFrmCTK0
qEQwcnaBwRI+tFa9HXLfQiW9mbmyeS8RtyWbqPwpDsCYCue3Go1Y8YyHu/Zw
oXbPwNqMSSpxNtNe1fSeCxEVz35OfaeSfC13XuVyHlwWMXtLL6ES1ZvVdVfO
8YC/lKXy9DyVHAq5nbRmgAc1C97aL9pNJR/lvj7MMudDnGMZzW4NlShetWut
vs2HBgW/2etnUgnwlTIaDSkkyTPVb6XjJKTZiLXq7Mbn6Qq3H3AF8GX34Tjn
ixRyXdXz9Pc7Ang4se0xlFLI+dMb4ZWpAF53Cgu6flLIivqoXeHdfKBF753Q
E6GSKKHuz9lRqMMrt1x0llHJppUFcnnz+WDbrtNab0slXJl/VWZPeXDhxM+2
1xMcGOM4VNipoP/B1ZgIdy4ssRt/sohHJdP9WJr7X3JBRGVde9VXxPOPZ1aI
Gg+ezCr9s/whlazxNxRPjeRB13upD/viqGSGn2n1u3YeGBir34jwoJLJa82n
BlF3H1XUk4+iDmdsU7aduMyHEbs4Yoc4lbdPuv7VpZAf9U3P7C0nocviJHOn
B/K5ZyS5Y1gAptv/SD0/QyFkeUqi4zUBPOJsXcktRP17J1yrMBDAn5I2Edkf
FGLVNPph8Xc+ZBjd3TMppJBLq9Qq7x7nQ6lY4fan6lTy8/qRdcYKfIiSnJRZ
hz5U+4DrSS/iAf10s1EpgwPq7/PaH86lkVm/LooYOHGhS/O4VjqbSmbVXZWX
K+XC8PM6sVONVJIwqhVposiDDpEROftcKhlg6SQ8CuSB9nrVWYpRVDKx1veN
y2ceLM2aHG52ppL7JtRWXS0+hHSx7t9YQSVTSn0vtGL5IBuX7utBo5JVlT2z
pmlRyHyQmHHEeBLOv+GfTnCmkBufFefKdgvAm3Y4Q/U0hYwc4oU1nhGA/5KP
5kX5FKLV46pZoSmAD2O3neEr+udtyZ0/PvFhIZP+7zWfQt7bF8asOcQH4Ybt
husXUsnOph3k9ww+fMouism0opJce0W/v7k8mHmqIKT+D+IvfsRBXJlGFike
5orbcuH4+VvdymNU4jTw586nAi4cdp3dvfYjlcSQbjeZGTxIrs8dPZpFJSUd
Kla1+3kwb92MT6/CqOS9x/rbI294YP71Nug4UglZEvM8VI0P2qemVjxfSiWs
1kId7xN8WFX5/PJBAeJ8t/aj2hIK2fWIuF/RnoSb7x3PVDpQSI9V2mKLZtT7
qq3ap8MpJHDQQ88xXAA2GU+q9+VQiPrDyJEqNQHwRpdv92ugkEqnT0M3a/iw
m3NG4ewEhfzSpP/q28OHBW4L4IUK/hxe1PsPRPjwNlhdQwR92PfnhCkvgwc/
9ZV/zOjhQFTmHUl3Rdx/ZadbOOZc6NsjN+/iCPpIPP3grUy8fzcMj72jEr7/
A+o/Kg8mWiSNr92lksAzz+UHPXnA3atadzCYSsbnSKw/W8GDEG5RcBzqLLA4
YtkbeT4cfOKi1rUAfTg1PP3GQfRhdsvTCDaFLI16FLtWjUKyVI8XFC2chA+y
qRNDmygkSvJqaegHATRT7W73BFOISVP1w5YAAZgnBkbMS8f3kaFYU68gAHXH
jqLEDxRyeZOdsU85H7z9Uj1sxijEK2rXsSzMHaYWKTacSyUNe2b3JQh4sPIs
dcTdjEqCDyXP17nNg3gCQQHtHPhp6EPJ+f/vr98Dn7qOCwW7VVR4f6lk0bqF
smEpXNC1iyi4V0Mli7V/rGiZ4MK5c9K3ClOoRPSoaLOsEw9YPda/FI/ge161
4vaSRzwI0/A/2W5JJTzPUTVZcT7kZhw9QZ9HJU27rGd98uJDqPZY10UGhaR5
J5lsn0MhAwkPBJ///3vDDxaf5lhSiL3ij8aiSrx32vUW8yMUcjjDuG/XXsy7
D0qbGm5RyIbZkdE9EgLoPzM879kbCrnPfkk3ecSHk9E9NqIjmJdjdh8DHflQ
kxTfnK9EJbv+hjpcGOfB7FjLhgLMoVTV3QpnMbc09qlZcr5xYOhtpcZvGRpp
bL+du3g1FyyjM1buGkA9Z/Kk/K9wYf9IR9b2l6jfV3+v1Q1zoeYL8/2HJCpJ
lrDcTbAPueq5977wo5JvUcr57zJ5oLo22UzXlEqW3nyb7jnJA8YM6VVLFKmk
fpF8LG07H276zBS/M0ghczaETQTIo54pvbajEpOQ/WIWzZqgn900PzpYLIBB
o+kfM/woJG/x2NthFwFcDb0ujLyOeXjGb7pQyIfjG1o3dmAfyOq5yVfL5sPq
Fy07n+P3lXlf67/dhg+/nsaOz8acTZyfoJMxxIOS7pZXo+uoZO+vRypiCTz4
N7V3UWYDB377jpyeO5NGzi5JldmlxYXN91bereylkr5W6ZaD8Vy4kj/qQXlG
JYy09p8fergwZHQ35NdlKqmQWZUQZMIDeSe7PG8fxLvTdYd/Mvq/SOWjmLWI
d0dF7gMm5uUMFytr7GXvf3eyDTfy4emdZboPeykkUd2r8PxMCgkImJMqJxQA
RWbV5UBj1LdJRPLiewJwWrDWh+JDIevf6Jqd3CyATlepI9pXKESplrdoAYsP
oy4djEnsAxF/336YeQv7Xn7c0kO/MR9rc99aE/TZOXE7TuJ/N0viW15jLw88
GdNqVxjj+/C6InU/ngfVs8JeH67lQKFAQd5CkkaYdfLWJYu50PFYvkIe+55B
96rPkZFceL/wuHdWKZVc27qr4OsPLjSuUvUax7yPypu5tGgVD9Ly/CVEvaik
Y2d6gvxFHhwIWVfSrE8lzDUH9Kf6eLBYYaBwvwSVFOTm+x40QVyaN7hUdlDI
TDGr/TnTKaSky35Yb0wA6yxMjqatppCVNVJk1y0BjI/fvea+i0KcV+wxkzMX
AM2DF9x6nkLcRToybAb5kPph+1vlMgqZfmVCRuwKH+zXGmvNwT70fbHK+k2Y
u0zRnK1t2AdtXjz8rviTB3dOzx5wN6QSq+zxpAOneQDn2dXuNRz4fC3zjxf2
/dWemY7z53NBsWBHixf2PRUTza3pwVxINhQ1NSumksZ5G28MNHBBbZtgLf0M
8mP8x+ioBg8yHqb9zHKjkujOL2uqojAfDu1ZuxR7p8nyTcS+Ff1Qv/bAOewl
Wf7HWzP0+DA5c1dU/XcKiR/QWlhNoxCW/Zn1W/sFAFGWmXXaFKJGc93z/+dR
1lndNitzpZB5BrqFuYYCGDUMHoyOo5DF08/bhnTyIS1VM1a3mEK2yIvsFT/D
h/uqiyZfYh/S9HZW98C+e+DDl3U64thDNnuWH/vGg1NzqrQjV1PJshAZO7tw
xO3SQNaVMg7k//1ce4RGIx+1a+J1Z3LBlJJ/reMbldjHLJwus5cLecEPf+7H
vN8VL8vReo7vY/73F7MiqOT51vAV8bN48DBTfmO7PZVIrl4ZscCPB8UXTJNr
FmPfrW57xnnFg8IlKyprOejTozMrpebywSLy+ud/HymEs525dHhYCGG64z+v
NWC/+Tjzl+oiConpXSA5L0QAUqMbe/dtwT109O/+bsw7933vztSHUYjO6FH1
/lo++GxNeLL1PoWsyn7mu/wYH16+uuM8gX3AoivXs2AeHx4XdzuXUxHvCZre
wbc80Jm3Ju2mNu6upQelDgagb1Ua6jUXcUD120713UIqKS2b5/YD94BKLU1E
6guVcGzHc92wDzor1H0exbz31H4W5F7MBdjZ0S8fgnoQD5Rvm86DJPW/d45t
opJHPzTamnfyQElWY4u0KpWorRmav6WMB5qWW+0HRikk7Emrjrk04lJWxJ3C
HTeo/OLmwm4h1KQv135cI4CmDZG/reej3tV7T3r4C6C9aHf5C9yHJZ5rQ6Mx
787PeHDwMOahBa+1bslL7LtGIvkemRTS1x+kYr2fD4UBKbPjG5FP4m/nDszi
wxf+Mo9/kxRS13fOXwz7/t8WtsplTSpR3x7/NOcAD/50uwasLuAAM/jK/g0C
KolLcHe4JuTA/oyROSvrsd/7u5WUbOUC20xUKjCNSl5LF6gl3ufCZBFbQvYY
lQxKbVZbNcWFlTXuHWKYd5SoUf0EzMP5FqZbXJSp5F4mrTsH93Fu/NzF04Yp
JDIkJz2EzoeYkY8LpKsppLM9XnJHsxDE5LxOfi0TwIHR7VpHlFDvBjTHtF0C
aGFO+ya7gUJmWBlFLcW8C/6RskYK89D+nvIFP9yR7rKWV71xH9/9GTRycCcf
vAILFGSRV06c+sUrJfmQUN/HUeJRSBtla0YJ4uDhHXU4WAN3TMS3Vu4eHqyZ
ehqel8OBGYa0X/Jc9C8HD2VPDgdYyVd3WH1A/7MpN1PaxIUyc9aaYdz3RcaP
/ZvuYB/Wvzgqhvs2vH4t/fIYF9bvWTyUTKikzmHHgY2YhweSui6kz6KSbdam
U8K7PJjrZmS4CHeq39qjsx5O4PtYOmCjir79+a5TxMUPQrA9faN+PB/9T8Gh
MPn/v2PTvx7a6ySAvrR7mntMsP/8iHarn+JDtPuVhnuYh+8H+UpPcvngcMrE
0Psm6ii3cfOtbXz4Km3Iu/KOQgoC2NejaXzYN7a3QB97FtP6cGRAIQ/WaS/u
2IR7IKfaIGEP8tSvvG23QToHxm/c72tiUYlCsvM2IyYH5IpvWzm+pZK7z9MP
xZpxoWnFKgnPG1TyqeTie+UkLhzSCj3ExX3bvGKNP3OAC2m3Uh4uwbyTL1u3
dTrm4fnm55P9UlQSovNzn2siD1JuD5+BX7hTp9bH9vzlQf1O+lGdJxTy1ltt
5FWlEBJGP6kopAnAXu9ZwEtJ9H+JhuFlNgJY8X5+yWMjCrk41dZzfIwPH+7r
KgLm4c0zC1Xod/nw7IPVAfdE7EfGSXkNm/DZPDNEooZCFjwpP/OLy4PXEYl0
K9TdsvjjWeuw78dXJ76Vxj3wvrO/s9cF/b9o7+LmWxyIYVz8dWoU/Wz/QKra
IAecWZ8i7F9RSdvQCqvJNVyY2Z9r8PYq7gHVgjs+57kwEbVqax/uW+VbkWLO
HVyIba6fWYR5N/ayvva9Hg/UTLjJWrjvJNO0Z5VizgoXyCq4tVGIY7X4xOwu
HgzfUEmBRxTyVH1oF6dYCE3eIof1EwWQFB/k3ydKIZm9lLSA9QLY5vTIm74K
95y7/diiAT4oqDSzv2Aeno8O2rgtkQ+O+R4UhwT01bu3/SXM+PAwtXhjaCXq
IV5/mg32jh+ix5I2/aOQx7EJ9xWx7/96ey+xGvdA2PTjtSGoU7nm+cVnrnNA
fI3nlrnY9z2klsQo4B6Yf9zltmkllbR+2dESocuFT1e+R6pfQt38lNteHsUF
z4ixE3WeVDIzcvJkVRMX8u1TOIaYd1z3V9nnl/IgWk/T+TDuu0N6NWNyETz4
SJfoCPpGIZYx33w3f+WBVOOaV1tycf8MlH1ZcU8Is5uMX26LF0DR5tEMCQrm
35aymKe6AhguVlhlvwL5nRPq9aUd+95olsduN+y/Lbcs88+ivk3Nm+AchdgW
7+JvNOLDvYMvdX+Vo35SoueVD/DgZXO4iDn2wQSjiLmTKTz4sKDj9S7cAzfW
flmvsoUH00JEudZXOOAnrK/IwL6ftub5NQXcAzKVK+zVK6jE/deuJdOWccFd
SH0Ydhb3e7v2VtkQLri5fK3Kd0EeBTeGrqjlwvLSAtdny5Evlede2M/jgTXD
Xa8Q9905oyOCgCM8GK+s707AnbbGKr01+j0PdKdvG9yJvp2WH71h9y0huJsf
kQ7GfceO2afhOS6ES5feX6IuEcBX81Mqt5aiHsTKRaI/86HN5/YaxjYKWfgt
qEIkkg/xA6nVGrEU8sqiueIy5r2lYJBtgrrK+jbv80rkmeWR4Skt7IMvJ96c
+XeNB5/UanuHcA8YvPRc2oQ+dafgUJfSBQ78sP9ZpYh9f/Xj6dtUcQ9scV/g
yH9CJW6Oy9ckqSHfpTZeeR+D+ncr4hw8xIW5lV0ScU5UYvalKj21kgs+wVeX
rEVfUVG6/ltJFr+vnNSSEfSdTkN/1ca9PBjQ716UW0sh2hIHbcuf88CRBMgF
pFLItUNbSpMThJBWcm/nddx3mTpXo7IHhPBb9kDhpjkC2FhwTa13AYXMattf
rP8W8zw/OfyEPd7zItnWKxD37bDII8lT+HUNa6m2xXywLVjjd62QQoJnrdN4
1IK73OyviTj2Qb0ndYF/LvBAItvi2l7cAzc9ZPyTNvBAVFJ882gcBzao9kgf
x74/J013i249B25Ji+yrKcJ/9yJ11vLZXKBoVFNnnEJ/E9l/v34P9iGiTFy3
UInp1+c3ZR5zIez3Y/syzHsu/yyrSxT3oJKmjhaTQjxWum5e6cqD4MwtGdXo
SyqfjCr/oQ8Hh5w3PnWDQs7oztWojxZCz6KOR6V7BPC5MHHr33YhBOVZtF2f
KYBkdR8DzXkUwpfUgMEKPkDS1rnCjcgrYW1GFeb9iU3TYgZCKWSX5UqnZdir
Mknqvo58ColrXae+qoEH+b3Xz7VgH/wX2+M7FMsD+/pLpz7gHqDtD2Z4A+a/
aZtGcxQH6rfF7qvpopLNCjoSG99x4JVO0s6IB1Qy/8tUeY00F1T3eHZahFHJ
hULF13puXEg0PmynsRH3oYnj9LhcLrTsd2rUmUMlDo8jK/N5XKgUk7Xd95dC
8vfvD72ymQcnErN3/nhBIXKXRVYuzsZ+XJjjfRl3TNj475v0ECEsTZSntOzA
/puYk67zWQh8ywRKD00ASsMhngGKuG/NxSLTcN9WOXtKRVkg3x+EeC/EvH/w
Xk37ZRCFPNk3gxkqy4ekD8MfVe9hP6KM1j3Dvsd7KSy58YNCjOR3/mWd5EHV
vmWH5mIuVc54krLGGHVZpeZeHc4B2qHwZH477lP5VzK+VRzYnLpr9jLsu892
GOp5ieE9En9kg4PRD2+tfXjTgQuDQU8WMzZQSXf94muT2Ae+/wu/m4W8uvEU
FEJGuPDFNzQ8rY9C6FE+iWNmyDMqw4OBO0V0a2O6y00eVAxUn0vDHXO4rFhy
jb8Q/EQ22U/YCmBogHf46Bsh+A7NkV05wYcQ0UfJJf//nbdtg8WOLD5sSlGw
EwKFxH5epRvnxIfa3yV3EwIo5LSqlmWDGB8+in2Jds6gEB8XxgLrSh64rRYm
26DvbpkVHScSgj30X672DtwDulre25T0eUBPoLcWHefA7J41Mao/qETx1NbR
s+UcUKqKPvEW++4q+qxYKvbBmKgv8bePUMnOZx0faNZcaLA787wIqOSN166u
4ETUvxqrQkGaSsqrwj5Z9HLBvyqkuqWTQvYEfrmw3ZAHqXeL7k7DncJXuD0r
Afdhq9rP4kL0La/QkxGHdgmhMDAqTclUAHZVxTUl5ULg3T86GfGXD8Io09/j
EhQiYOnvk73Jh1tml1tOGP//OQ/znvzFfW+/7XeDC/Yh84agMvUpHiiuTg6P
RV9hTNXqtDzhwbt//IXD2IcVvfbWKqIPtyY6Z58SpRJj5no5ng7uUvnQvSno
/2NdpW5KfjTim/bLe8Z3DvT/k9DIdqcRpcy2+ADcgzPnOpdxbWmE8m6uYpEX
FzKsYUx5HY28V6zOeprFhT4f2SWSy2nEbpek7tHfXDj4Yx73iyKN7PzKVK1d
gjgoDR09jvtq4nOyRS764W9pL9bUEJWEFgUdfNQwCbUTXBsd5Ae1NGqWqNQU
vG+yu5yWhr33uIXwufUUvHs8XkA7SyEp+rXHX5+ewp/HR8wDce/xyd0k/mwK
rmZ9cCnbTiHlbR+aTzDx650JD5XXUciN291iokuE8HGk2+OCGoUkVTbsTdkh
hO1tcpKzRbAXTsZPLzrNgYObEpt/7aaR06Lqk06o/1DeyCHdrTSy6fOl3LmS
XLhYdPxOlimN6NK3C7l2XJB6qGhmokMjRbJMhb4ELiyz1HelzqORr19jtL40
4vu4tFaCKfb/73tn55fK8CDGdmayzBju50DZpfGYuzVmcX67cV9vdfq3+VL5
JOQsV626hrrd40POmE1MwkR3qPd89Ifoptt+DaumYAalLuLXCXw/atvmah6e
gicGLu09XujzxTH9m3KnQElUwlcDd5KbQbaTRvcUTJmWLyvRoZCDqXPmlSkL
gXb3inW8AoWsjSxdMbIF8+VIpdwOlhC4JCNtQRAHzi0zsbqFeKc4piy6inv4
57sSxyIbGnn4myVykMuB4/O8zS0NaGSGso3LQ2MufNihYeq2kEau5WwycQzj
whrD6DCmFI0MzJFvc3rGhf7B0GUSuCc8DzvuKkY/TLp9+WxOD/ZupXPT963h
QWZQ/q93n6hEa8Jn5cHMSYjx2GDAwTyw3KFBgn5NwqqFd5ruRlHI9hybaZ9U
psDV/ZFEwwEKGVJXbQ9wm4JSpbmGZ7ZSyKFPxeoeN6aAppvyrHYt9mtzvsOl
L1OweM1vajLuaDEDuTaKlBAyhjNDx1BHb8QPWBZZCmFHQorxsx6832C3cqcv
B6ya2zct2EYjS4uY6yrucyDIp7hsBkF8i5gqngMcWO+7N64e+V12/4/jh6Xo
fxaa7T4KNOL9r9J/ygf70JxTP7/hftYIK6Xwsrnw9eiSR3MHqeTw3aDM5+gH
22WWBht9xX1ZQRu0WMSDk/cbnbWwX05L6ZS1vTgJ3pf3F7jHU0h4Y8aVW3WT
8OWiff3SoxTypdqnq1B8CtQbN2//gL0ver1L4nmrKdjnF31gA+bA7gnJDZqx
UzB3n6PudW0K2bY2KC7h1RR8Dt/z+SXuSPs0xmiZcArWNOccqcZe+boCFmSt
E8KtpKSjBk1CSF839/lHDw4w0uRNHe1oRMH5wODTFA7EJj2droV4yz7v2/6r
hQND/3j3V6jSCI2y5aaFAupfRMrGeTqNdJdTbfocueBMaZfOZVJJov644OVl
LiTfklm8qI1K/ix5uulbPRf+/pxZ8OY1+qdHWN1iKR64t7E+XX5IJV3rdowt
Pz4JUHNpYXUIhbCd+9Y8fjIJ+9yMRJ54U8j68Kz24PFJ+MMxqvtsSyEi4rcD
jqIevB06bysZUsjDzUfO5Rydgib11Xfi/v88G4v9lXLFU3CKzhtTmYG70XJ/
Win6wWUJ19jqYSH68kTNFV0hDC0X9UiuEULyMOP6y60ckF8s91Pagkacq61p
ARc5oHLymZCrSSOij3ee70Y/uK13ImTbLBphLLtfNouOeWj8pnIRn0qOfl5L
pQAXJJw2mPsgv8UcZFsyUQ8+0oWHVT5SidJdvVT+Uy5csqnOscM+qUcZL6BP
cGHdzLkbWHcwLzobv4p7TcJ8dkmy+n4KocRPj6i8OwmaDfUMS+R3cLslbV7n
JPw41Wvfs55C6uyl76qoTsGZ1e1TfA0K2dohG/Nq5xSw5AzXXJWnkEKZvd/p
6VNgs2XS4N7/eGdVlXegH7y1ct4S0ioEn9Kn67aoY97GmPlkPRbCkpCsR1Eb
OVCnRzliin7OciHV5ac48PzjJ929C2hkWvWTeOunHKhalmNvjH72d0MzazHu
43s+2+TeDFOJV4voKwtNLojrT7sj/o1KOhdVHklHPRT7JQokX1DJ5OU527Uz
ufAuvlepMRv3Uqb/pe4uLsw2JRUuCVRy5bRN6cDGSeBr/Jh5zgX7kMcT3Yqz
k2Cs6tDdbo67d2Fz4Z3aSWhtXxQgQH4X9u1/d15iCpLUl6sNzaEQ3XGRjmDb
KSh+YW30SAxzbsnHVdsSpmBPYEPZlUEhdDH1u+Y2TUF8d4diyDshHOF+/vpS
SYg98bqVUo4QPhmdP95sygHfy7aHv+nRSJ1ryDe/QA6MhoXP88L8ypt7edoE
+kHhhYa6Jh6VRF4uurKvkwMr3iWqGWBfrK2+srdAiQuF9tyjl99SyfZTCh0l
2I8mSg98GsT+6G36o9bvIhfYN2QHba9TyYBF3+HqD1xgHdu7sjKSSvzUX914
txrxdZuK+Yf+TV+0/8W9Y5Owx+mYWPBqvOfGloKpkklwvGoWNQfz61bXTaOn
LHwfIpudupHf3ivh3UujKTC2JDPvsf7/vN1IJ0oE6iNdJq4f9c3ffiJ0D/pB
Ifd+1mXEG3q6jjdPR94rOKwvuCEEw63dxgdnsWHJLZ8P+to0wgucqjz0kAWT
Dx12sWRopG/F/ZmBVixobwvsiGBRifmL4aOpHeMw2m79qwX13egr90EycBw+
6jodk0R9t50iEV1i42BWmS2hhvpW+S4dvD5lDDaxI+LmpVDJXE7PLAvNMQhy
WLpCLB6f16/LA7lBiArKl7f83//nvnz9R/cPcJpPX1l8hkKeSi+dFbRlAMbP
rBzjoz9kauYnavj1g81WubxGf8zDYf/2TbG/YZNpS1wO+sW9YjH+kjt9ULrb
rvyUK4Xk/eDso5X2Qq6sd4OXE/bIm/2DSz71wNcep8ebcEetrZcgNjPY2AcO
Clww71re8sP4aSwYtPL60KyL/eXE21Xtq1lwQmV9vPVcGrmim7Fo/N04/HU6
Pb1IlEY0v08p2bqOQ8LWV+Jy6H8O3Pqhob9jIPcr1OAg5vvKc40XOsPHIPfB
2OLXH6gkPfwrQ0tqDMxOzXeeXY7vx3L+HunmP2CXlW7i/B57e8HJqiOsATis
NbEgD/vQir665gezBsAsbKf0JPaDhBiP3m8r+0Fvidwmh5sUcmHRj3UC29/g
rhAhch/7dPr2UutVvn0wLtTcToukkLHx6uiLp3vhcnKRhdcxzJOGu2Hzb/eA
kd/Vmje+6Cdk/A5rmAUjispLPobSiLF2T8qLUBYk/+Fmrgygkd2Tvk8HxViw
+nTktYQ9NPLvurNJXBLi7a/d98eZRvx9kg7cXDQObLebd8hGGplv4HlkRfEY
/J5m25q4Ft/Xl5jwTaZjUL7t8bt+9NPs2Cd5gsZRaP0pnm+M73Pxjs6Whx5/
oJ966eqJ5ZiH6/vv2pwcgFNfy15/mk0lrz0HO7XT+kExfWXJ4mlUIpN+7mxA
zW+4qf2nM3IUe+8/86NqA31gsmLZr/9/D+K+J9/BfmYfFO4+5GWD77Os5nK1
rEEvgPFG1WdFFDLy+Oia4J090JSzftgwBXuym31/wDcWON3Zrm95jUZan73T
oHuxIDLAZs7KBBpx20I6GUPjcFTFc6XsWRrRLr54yPPEOPwkX73/nqKRn1cP
yQVMG4dO7ZtQHUwjTWkrm2wSx2A1L5SddAD70q09odKLxmBlvsaOg9ivFkjk
nOktHoWcGZRvm7BPL/WqunJywR8oWRnz/Jwblail+366aD4AHedX7A6yoZL7
W8ReWvn2w+8a0c4j+lTyInK3OjPhN7jZOwfH4d5uaS5o+lTRBwbZ3tMrxKjk
KsvwttqfXrDNMZCU/0ch+/edX6s5txc0m1zO3v6C9+bVmGs79AC1f4Oq+xPM
F1mtN45zRmHCriHxEGccUh8ZKvQeHYW8MJbapr0s6Fx7Ps2gYRTmLP5kOVnP
goR3+4JW6IzBsl6Tnt36bPC4+CYi7+oYrFXJbfNMZkNX+qv4S9wxqE9jLG2Y
YMM9hwNO5bvH4ffate3Xt07AtHlfboh/HgdvIwe9m/kTEF8NMZkDPHjQ8+ls
t48ADrxmc9k7+JDnpzpIfyaArK2vDyz/yIcRab/xZZKTcMij+KmymQDkH9Pi
1zpPAlN91+DdCgE8timoU8PclPh00+CG/iQc6Z6rX9M9CQL+SpkfxZNwp0rk
stTCKVgvMkvPRG8KQnReigy5T0GL1E25gg2joP2zL/9ewTgc/uNQRn0wCvvN
Z9gHSrKgyUmpLEhxDNIvPKXR9rOg7JrATCRqDFRcqLvt3rBA5HlXVO7QGExp
p8/dqsaG4zZXL3u5jEP9RoUe6VA2WM8ci9JAv/ChPw879YUNKZHzdvL0WdD3
crQkfdkEqKuf25RoxwdDv8OSf3v50E4dnXXwBR/0lhe+KDcWQIpjwgtrbQHU
JT9s1EsQwOlq4epFaQJoeRqI1i2AvdYPPP7//w7/k49kKmGOTF89Lvs6DvMj
6rvEyZhJUA2zWXSaPwl6+/Vvn26ahPP7vFy1j2A/zJ5Zt3DBFOKUoORwfBRa
ZrCCjvqNg/HFe5snh0YhyKY+S658HOy/CnY+8xqDDbqaBkrTWTD+0lz+zLcx
qEiN2RKxgwUtlsx17tbj0Mi9JG6Wx4LKJ16PDSpQH8rbArwnWXBymtBDTpMF
QfFbo9sc2LC6x2fJ3xQWBFgl6ufdY0NV/Fe52GI+VI3KXBzz5oMcb3Jk+wIB
wCOrN/IVfOit9Pw1H+9u3vfPI1ZOANttZRjf+AK4F+2tbuYvgMzAce2wfZNw
xoXWYfVOAPElPyrEv0wCfckmk2uLJuGvyt2KiLVTsO7wBEMtahKiec47mzKn
4Pi3+UnD2KvURTrAtHQU9KM3rMvVGYe9M6q8cvTHQGZ0qvDMgXHYsdZ57QD6
2frGfskvuePIq8tnOleMA9fXOShweBzG8kzK9+aMQ8oUpdwFca18rCW2bR4L
XmYk2/pFsWDCnHc8PgF5YtW7/cpnFvywLBpuE7KA1qBfVqzOBvchldYgJQHY
hhbPFHTx4Flp3Py3MQJ4H/x+z5QRH077aP9h/BNAl+ws5beJfBAJ0xz/um0S
AhNd9xqM8+ELOStwwP0YW//aQ9cZ+fFx72drZexHlwx4N14I4PWOcvdbQVMg
YjhTbeNSfB/s1wVa9VPwdM/qgiWJk7Duhp+S1Z1R2DbYkh98bBwsWW8PXVQe
A4sL2gNzno/DuvF+tU03xuCCifjZ3RQWXFIeqN6hNA5qTVPqawn2hMe2Wpdu
jsPIJpVnF8NYsIqaevHVfBYct9J/ZF2MOXJK+9jHTBY8Kcn64drLAttri1qi
NNmwd6z6zGNZNva266Ks/EnopX4N2HqIA9keku6a+lPg/vXrgd/XORDR6ZdW
9nIKpgVt4GRXcODhWab3oU1CuHeB0hv3gwN270jzou9COPz4eWTkGAc6dlz9
902PQj4ESN47M50Lxz/rzhjG3by18G918mwuLFzvxCPVFKJMa337YBEXDjOf
tLzF+6/YcbZEHxqHKOPAuPtzxuBKSXOsQek4XE9Tt+pNHoMw57ryR/9/boXS
d71tyuOwyMNBr80IcZ3u/eLbLXzexT6ec4wFBeBeBWos2BNQ5UpBPcyZtI7z
z2FB8dbVE9/bUA8fe7+t1mbDjkRexQJxNvxmO4vcfzgJ3zNmZFXt5cAlBVmt
XsMpeCS92tH/Eu5ySoaUP/a3ukMyYoeLObDxQ90ypc1CMDB9vLbyMwdCa7UK
nmOvT7omUms/hDtFIfmZMvZGX9beQRUaF+4Fic9eFkYhpfVUsnAWF6KdI7KP
/0fRmYZD2YZheFDZiywpZC9UkkIR90gromzZSdlJokQiLVKUJFJEpMUuJWtZ
iyzZl0iFkGUWM+/MvFlmvuf75ZjiaO73ee7zOq/SoYFAlPF90WUj9w8OmU1v
N8ukweUQqbBUHwzUt6qnNkvTATvZvNWuBN3zro0a15C/kW+14Bwa4rjWmqtW
0hi8rF7uuLqLAW283dc2Z2CgGsSTX+fHgBDPCwUfFRngMzVUWZHFgIHr2XSh
XAak8ytbnOpF92D1q75pTSYc195Nvk9gwmbNjTyOb1eg3fjQ4A7UQ12uFD5I
10P7WlmhTbuFQ7zq+gi5z2xYHvxuuDcPB3XeHXKfTnBAXz1DkvkVvf7+OcZy
lAMHQ2xklCZxqL3uZ+ioTSDmCnGTypdwiN53+evpCAKR9d3Bo0j4H0T8sE7J
bSQQ1X0vveCS/gcWn6JMBtH8F9aJ8X04i4HR6vrmWRnkq6pZ5VF5GLhmN5I2
p9Oh7dsPHWvkAQZ6FcVWshjomr2kKKoz4M6l11HezzEgtltY/DjDALGBl7b7
VRhwYSCpNegJ8gimysfCfAYs+GqP9bcirzT06n26mwlGA34KyywGWPoMc619
vwJ1f64KpFnjQGAGxVoboD4fKCl++SoOyRlzf7ubUf+XtUzjysYBZq8ZnrHi
gPjXq34aDTh8qp1wmfzFAQLJ2Ic5ioPY8XtBT3WQ98SWP7Jk4BDGoyP1+CqB
eDpzg6AB2oellPy6gSYCUX7EhO+t5D/oob854/2cBt4r+MiIKwZ/DvXuXb+Z
DirdLbKFORhcfcF8VveMDjxksbMFkxjk3JQYtpHD4Cgx8F4rOueQntGGd9kY
9JAzXP85MsD+QVFj9VYGrN83dXdbIgNeHPzwxxz1ifuf5AutGxggf1m157gO
E7RDc6x9KAy4nZ1GqP+wAu9vfTDgM8Mh6euSqBCRDQdqV+ZWUA9b/efKyRut
bPhzTUqq7QkOX2QCbqyx5cCTxj+aXogHpYV1Oy6Oc2BlUSizdQAHy5w2i0Fd
AvFVaPsXMhntT9a55ZZIxIN9Yfzf0D74/sKlOJ8JxKihni9n1v8DdZJyPgfN
P/dufQ+/I5q3/O1aQzk6/PnlZfQb3WsREStbj0w6cCvmBfL9wqBcUFHQQQGD
3xKc9P+/j1890NqK8BIDh/KAgQ3WaB9y9+D66F6c78rBJ2MZcKRqhz+1hAHR
U49KeysZYPV2pouwjwlqUqO3B6YYUD3ixAlG/M7dQjl/0RgH/UJsW+MB5CkX
ZWpu+OPgtLzz3e4ONjxiV5U8SsShK6535rUdB/LK9jo/RzzYhS/Pc01yoFbr
SUFmJw49Ow/1ie4jEC8bLHrF/8Wh3PTLORbqAfUf/+qeXsFh7PDpR4rNBKJv
662XG9ei/U/eb/UsiwYet8c/gy0Gmtmn/M/Jo/ufeo5vI+L6k2UDDeEsOig4
CB/1HsLgQWTlSTfk+1vMwsUUxBlwJa5rn/lrDHI/0Ap1zRjgVfUNr9mO5txz
UzTrGjpvF2ebh+8YEH9cd8HyLQPuzuZ1vtNngmylRLXxT7QX4pvZW2pW4Fnz
1pxxPRwiXcT6ww6heWdlb/CfxSGxMFlwopMNv/eWu7ncweHMs76AI44cMJYr
m/qOeHCxOjslbpoDL7dcu3axBYeTJL/FY3oE4n6+YKdt4zhcWO3irRhNIIYG
cfyZLByy1n9UNUK9YLNhgU8P/z+4q190zyibBo6DWxOvnkQc73EJeaFAh91G
KadOJWFwJvT7/opsOhR8/TnchrxVweJujbcKBj+sYyc7hRhw0uNf5DPkBZuz
N/+2O4juuzmh1XAnA57NS/U6XWbAKxOh7D0f0H0YeuHd84YBH5X8v3kaMkHU
wZxcgnrHVvNfy98/rUCit9ughRba910yQppH2VBnnw8Jjjj8KXeyS+xhg1DI
FSXVaBw2W3cLTjpz4NW5gEaxFzikuKiprJ/lQAi3EL9ZPQ4GLN5PUfoEYlX6
9O22ERw43wfHj11HPfJ+QuQ9Gg7D0RntDl8JxMI7/oP3Vv+DmeW0uHk0/6LC
hGCjGQYPH9OPjirSwV387Pq0exiI5iyneubQYeg3Jr67DfnxRxGH4K0YRDVa
8UavRnw/brONnI+B9nS655X9DBi333u+HuXCraeDehvPM6Cen2U1WMGA7SP+
UpaoVzOcdnRsNGLC6qUYhc0dDHC6/Xwpvh75C/8TgY9qOHhkjHVOmiB/2e1P
FbfCQWOV3WPDfjbcSPPCFi7j8NU1oO6aGwfaVCxmjqfhMMO4nJQ8z4FiB4M9
SogHipp60u/2E4jdYfc6/PtxEKU6DAXcIBDNYguNtpBw0Bk6FRrYSiDy6A69
NeX6B3qq4VczXtDgLpejkAjy2IGmFkEZZToYdmyX/nMb5d/ANnupV3QoLnAe
f9aEet5E4t5rahhUV8X572FjcKn28BFiEQazbn16mXvQfc/vpBxEHys0JQ4P
eDFgLe2bf3g1A0zXSxN6HjNAJYXc1m7MBDyt1jquiQEP604vQtMKhOV1G6gr
4PD460G5tOPovl9a8+ipCQ4vmiO/zA6y4aDlt2/V53H4IJUYu+kMB05uUjaP
TcLhwTXSDwkKB45rdFIWEQ+SuiLX/jEgEE1OqIisQzzIPv/Y+P5NAnFwuPJu
3TQOalu5FKLa0H7sWqwSRDw4kbfy8FQODU5IKHqdNcbga6ngT1cVOhwYlLLS
uo5elz1I6nhNh9CM0xpCn1DutUh6JmzDIDzVg2+WicG2y/wjScgThHf+tWlC
e3/cg/f4Vx3UE/V4aUmuiIcx+8iynxhg93yHnCXyYLvO4taow0yY34/fxtFz
+fJP8R/tywoEmAoEPZZC+82v88/iBMo7ATk1+QM4bEsnTSQPs6FcmFl4yxuH
a2f9Tpd6cJA/P5puiMORd9uvPFzgwP6N+mq9+ejr+4sfrQcC8WE7l1Yp4kGq
Qatc/i0Cca+l3w4nxIP+rqsNd9pRPhRNvuvAcYi5L7C04SXi/4AspdYQg9XW
dr/fbKHDoIza01sR6Pzdac4xuXRYqYqZuFqOQUSIF/U58v8/vzM6sigYvHlS
TP5bikFncUXJrDIDuCJ44833MSBJq0nf8hQD9g93fq+vQ/xbt+liTwwDEvmC
vmodY8LYqGa1B+LiktYf1suvK3B6/kDOKhEc3nuUOa2yYsOeDQ5FL/chv4mf
JsEoG1z1Nt2zcMNB5Hrw0aPeHOiZVM9fuYHDWSfBBSGMA81lHzvycxAvTXnz
DYnovhevlbBFfqAVUufdFEMgMrq/L+M/kD9/irZJ6CAQa7s+OyVi6Pk9z574
hebnON6/qKiHQbFroRZrKx2cL+3vHL2EQWFlYceBfDqk73o0R0PnbC+9ZvI9
6knq3lFFjn/RHnRvvgtlGISk/TFej7x/THu0pE+fAbp/jeVFLRjgTpfd5dnI
gO5TZlxWkQxoMNJqmTRlQm+kD7kH+fFO/5dMu/YVsLl3ZTCIFwdJsd6jFTZs
uOLtqLhtFw4skcHxv7/Y8NPH32ujHQ7B1b76P3w5YJRrdX9vBLr/mm3vbzA5
MKfu2HrzGQ7NoQoW3kYE4s1dQ08XqxH/yoc3Dd8mEFUf3GlLGcSh7nBKX8I3
tA80UogtFYdVBn1hxa9oYMuzoTVOG4OKdDfMRI0ONRUSXXpBiAeZhSzuQjpE
OaTs9EM+WGGqfrJtFwZ9VSPpG8YwWI4XLnuM7oXygVZefQkGTJWF1ToaMmAR
c03vOsyAJ7rZDIEvDNg1s6Wx9yLqg+H0L6nmTGiWy1YgZqOe8NKTIdi5Asc0
3gv8YrNg39/iGj87NrQ0f7lRoorDWh6L+gfjbNR7JPZOWOAwteS891wAB/ry
3WOC//cjk/FDLBzxYHJC0AX1paOD7MiEAwTiSMnDnMwyHOgHRHbPxxKIB+sv
+Wn34PCqarN+XCeBqJQ5WyWD+sKQU+5MzGsavBdsqVrSxGCPrdjBHHU6qLm7
h6X7YbAp5Az1SxEdzKUnHk+9QPPr1Bj92Y2BYtOGu/3fMUjQJoQuVKKPc7HY
WWEG7IsvqZ5AvbCV2FfwAD0H9mC7akkLA15XcVdZBzBA4/37z6YnmVBTN2xd
iPz46c+t2KfuFTDsnDcwY7LAu+Nq+WZHNji6ELu15XFYDheM1Z1kw4yC7mLB
EZRvR18bsAM5cDjiUWwR8qOfAtLZXksc8L/8L1I3AQcma/W+98YE4uNMRbFD
xTjIly8ULd4hEIcLFYr62nGgPXW6Fd1FIEopJM1PIB4+m5V08XxDg1uiauIX
tmMwzfUaeLbTASbqX3F7YnDjWW3b/RI6LJVsFvJ4hoGg0IlGDrontW/VvJJ7
UB5eOzxohnryJjtu7gcoD3ec0Mn1N2ZAWjKYn0QcLDfmtNm0McDfeedk/1kG
+JEuNrGtmPDutFjsJuTHnRtmaEF9K7DrvEpQJYkFlSrX9nY7s2FBIoC/egMO
9tk07dFpNpxNm39zCZDPS1GOxV/gAMNf9O4M8iOD+43NfSuoD74UExGNxaFQ
ZXXEwEEC0fK9cvPsGxz2FufHr44jEFu2pZ0NacahxDe45EI3geiSL92cP4HD
gv88wTyXBsOBB7PIKNefK2it8t5Bh97oDq0ANwzOHlB/5lBKB95RYvBUCgZf
AhXGZfciTog9Uz6FfOBvK/4jF+WCyJkfW2tWMOA7mBnHPMQAwQPKV9drMIA7
M+73Esr5BnG68SknBiRv0W18a8uEF9xm1beRH68+mbegPLgCW0RdcrZMsuDB
LiG44Ybu+yJNnbgOh+lgidboWTYEx5sBUReH2Qc7nKQuckAogBqljPri7rZB
BzkCOu8bt/Jnr+FAmd19hHmIQCywZj5/gPrSoAB/m1A8gfg+ONFVHPHwzmb/
KpceAvHjGlXekF84WIs3LRrk0YDr2rttQchrHb0ZhT0adPDqkWeNOKB83x4R
qv6eDrohT9/5PsCgSHhdniHi5A3dlNJNyAfa7jLu89VjYPv5uvMMA3FxlYtn
9FHE9da/2n2oByoS33tldzHAmna3f8gK7YUrXn/WngmpL26SsSi0L3f9qIPf
V2BTacpg0g8WrPO907rnDBvuPgvb83kN4rdvibEKiQ23BH0r+Hci/3+SH5wd
ivx/YZ+rqw0OL+WflVlyEYipbdcNmsJwsDuz56nYEQJRVOfTNZ10xA8sxEfk
HoFoZOoc+L4Gh0qlvdmHegnEuU8/vfcjPxzfS7+gk08D69L8K/82o16/7aSd
sSYdzja5t5vboPP/xfJnl6F9MBspXbiDvNcsZYv7frQHH/sJv9G9L+75Sfdu
RB9Zqk83kDHoNmrYL2yK/Dd/KCQF5cGTXfnux1DvH2eqP3FAv873pLJugxMT
Eg5+VHAPZUBg43bK3R8rsNaqU4CrjwW7+oOGJz3YIBGap2yCeDgkvT27mcKG
jjW263q3oP7Sy/NAPZwDtqRZmafHcQitUwq5yU0gCuirlD67gHzQWfyixlE0
786Lh38k4+CWtuwlch/58JV1Z63LcchcfOe1tY9A5Kpffr0K5cEj6ysJugU0
yA0Tsru9CYN+tWrZql10aN1vcfezBQYx0wcSBsrpcPuWlO2VGxjc3drpHos8
YcOZGvYrlHvl8xvWt33GgL67ve/wFAbEOJbo0+MMGFVS0bFHeUCoTuyhIs+/
o8u+9+MAA6AnvLbVhQk3JhnWnecYkLNMIhn8WgFujNfwXBsLZC0tz6V4s8HI
ZNfiNwYLpppkJ71pbNjwXB7SN6P5vZXelkRwgNrLKuw7hPpifnbKex4C8Y74
BcYlP+QH5uZDh48hv9OmdEcjHpq9OdEslIDyPz5SGHuLg4R7ruCqfgLxnOtM
VDvKg6sxSyFGhTTQ4z4Xs0kSA8/C9xt0d9PhmF49L9EE9R1PV0ppJR3md/RG
815F86l7+7wlYmAiYJEWWPT/z8FtpGi0oPx7pL0q9CcGmMKqma0nkPeJT12U
QXnwgBpakTrEgAu8W9+56KEeJLj/09XTTLgUoxG735MBw9rF89SxFWA+IgaN
NLAge7T11mE/NojcrnlnhXjYX3NEiJ/Bho3xwwc8JHHwKzcZ3BOFeJdrwbvO
EAdurxTZiVUEov57V7oF4qGYQGuTkwmBuHL1D/dW1BfPOX2JXf2AQEypttZP
KsAhXKQ7YQTNr1jUmp/0DfEkL/uwdREN3uRrtpWKovkl6l2q9tBB5+rHTZ8O
YqD2++WzpGrkA3s5G1OQD516ln1w9ADyvTm9z/tQ7+VRrH34qBXtvfny5jcD
GJT8am76YMkAl9lNmr9XMSDimJOE0QgDalVqecdQL3p6cKVG8ywTvLd6Vec6
M2Bd4Pm5F39WYE47LOdoFQssvt2XZwaw4X3BisXQHxZ4DD3Z8IbFBpmQFAmN
tWjfh4R5yqM5QN/wS/aYDsp3p3p+kTWo3+uMPFZFPHxhM6p/3pRA/NSwWNF2
HQc9L7uiRTT/aYXNH3e9Rvef1cssHCAQ3dSeTtm34kASU9xyvpgGSgb3ZiyE
ke+3Ogkc1KGDZuHVVAD02ro29/JHOki3CHBvPY+B/g9ztuAh5IVcw76rn2Mw
9OElYbkdA2PBWOnhbxikbVt6fdiGAfYP891yljGYMtg2OzPKgEnK4N0zagz4
dfVT9YQnE1xbMsmS6PMOvdk1azu9Ar8G3g6WvWWBIZ+H4cvzbBDIz+1wQjyU
L9/Fe3iRDRb2vqXM1Tg851hr697kQEtC0tR1DRzkJLc76fMSiK0a374RbHH4
q2sG0WYE4tr0b72ByA+P+7zWm08kEA+vOeXemYX6r6jZwSuD6L482Te3+QvK
V9Lz3cklNCB/ffligQ+DnlxMs0+XDmTGFZumfRhwPc9UdK+lQ1jjpEyVD8r9
Hy2ZBkcwEMrQDe9JxYBA+Gro0Ylywl6MKtSM+jNnR/Ig8v7HUT48PhgGM3Of
dJN+Iw6khutPyTNApDyqKsWHCTY+Qwo3zRgQPkb7yz+7Ar2hswJKuSxY3qr6
yyoY8c84bNtYLws6lxxGxpfZUIGfF69dYYHOW6fAshgO3PJysa1BPGy0VZH0
4CMQD3go3xwyR/yTPtadcJxA3LOwrCV2Cfm+yqLm8EMC0epE+KIfygNmWVOE
8RDyQaXYkPF6HNptS+41vqWBif7jqserMFg3PTrtu48OOWJRKmZ70DlrXJM8
UU8Hjw/8xy3OYGAzi+26cAyDdg2JseeJqA+v7LLs6saAol30kFiLnh/ny30f
BwZYVYqIa8xj8OjzT/b+CbT/rm+kfKRQP6QSK4/5M+GIgKjNAvKkkk3vp2vm
V+CzlJLhg+cs+JLzhZv7EhvMPNW8PRAPxc8nPIrksAHXaNO5jXj4rq+sdNcd
Duzg3uvOQDzcJ3Vg3z1+AjHjefeLYuSHgdUhWJo5gfghZPuHskAcltwMkpuS
CMQxPhEb3sc4lAdVvVzznUD8dSXUIOcjDroGxJNLpTSYDYkjGxEw+HTR3JhP
H/Gu+dXIgAYGcrwjDw800gGnRYdMOWHgnrL/Y64pBmfUKfHn7yJfbMgAgz4M
4oqI/0JQD5h5wf14GXlOIePoffoEBlKHgTg9yYCT/Q4K8+sYEKzGXbF8jgm6
+cdiXVBP+mN1cSqQsgJVlY5BK48R/2YO5BZfZoPNoyvXZxAPbdaH7t7IzYFq
hyxxC8RD9fRDXAVxHFDFFDk7kB/muzk3vxMgEBfPDW6MIeJwsnc0/6UFgai7
dYPBKR8c1gfw+Oc/IhAfzFcbZSXiwOfz9HMTmp9HVYHrbCUON1YePdn/ngZe
vO1syhIdnjBtbAv20+F00WWTs2oYnN7mmbPvMx28afSQKFsMro3FHftzHOWd
IrefEcrDkZFrggWIe3jqvY15xciLgmnFD1DvH/30KqByBIPbJdHLiX8Z8EHq
pnUgLwO+uzd+KA5iwj6z69VtWgzYdE9nUpG2AoUOj3J8E1gQ6fGux+kKGzbp
6oQFIB4Grv1bUbqKA3s+KudKIj+UOXTIWfk+B9hbdip6Ij/c/u9xw5AggXiN
YtLjiPpyRxZhqeAEgRg/nPSa5Y4Dwf1G1f1kAtF02fTBvni0D3r1E1eHCcSm
upFwBdSPHg0ZXLtdRgOns/25WSw6MHYPap0ypMOIN8kYQz5YdWrdKe1mOpwh
v9656QQGYRnmPxXQR81lC2+xCOT9w0uVMqgHXXfWnvmF8uC8TcSIijsDhLIL
CqN6Majp373HYI4Btzave0tjI36m3yxzD2GCHqmKvFcdeeEX1kQ/tgJZS+2D
gzEs6E08EMUfyYaRZWXTBcRD4vMpFVNeDjgNPqCMIh7qlhh9ffqAAz/xiLpn
qC8f5rLbsSxEIOamOFRqauFA3vFl8u1JAhEvzOxPcUJ9mic15lwKgei9qlmk
Kwb5sk8Yn9YI6seqJzx/lOCQwC0Uo1dBg2PcuV/WUujw9du3O/VGaN+3aMlI
b0T3N+xCm14bHfoj7E9ZG2Pg22O+/5X1/3mfEVwVgPZF+WMHD8p9yq4I/+OI
h2V7pIKsvBgQZOVtIIy8UNG4ZkMylQG0HX1j/0gYZK3lfdcSxoTtO7fbiG1E
ubg3fEx/cQWSDAwNSy8i/nNa3U/fYMNRodkrOOLBnajr1ZeFOFAfaxbl186C
X4vco9HJHDDraDQWxNHzkbZzMlxHID7TyG0aVEL58ImV+d6KQPTdf3KlC/Xl
611ipUqpBCK9XnCGeQX5dKRbXNwPAjHoi9KNY6gf+bpGdGZX0oDuI1v6dZYO
X0RwhWhjOvhrFKa/FcNAI3Hl+cEOOiif8LhFR94bOP5NlIT2QFe/yCEB9cP8
hMp94b8xqORpFbiF+sGpL5I/53wYcD2g70ZfFQbHAk2bjOjIh+kN765OIp4e
aXl7JYIJAl1nY6+JMIAapP+bvLwCkT8vBckFsADVpqdCMWzgWn9x6EoqCw6f
FpoWXseBYT/L2l1NLCDjV+NojznwKdFPzIjKgpywyi3OIug+87Lqc2VweGdt
FlZqTSDa7F1d4XcMB6lAa/l/aH7biGvjMSgPXsy9Z2uOEognlHZoLL3A4RZ3
q6BENQ0KuIe23Z6iw4VF1qcjh+ggZ2gwd2wt2vMdxmDVSYfLPOOUJB0MQOwg
n649OudqBTEPVwz89lYm08aRJ+sM7PgYi/yw4faZW/4MwDpPSaWXoq+frSaR
GQxwSLmaxzWKwdtrd0o0opjAOP+smoR4oJy//DOLswLno4pz4s+yIOp+rW15
LBtsbTIEOYgHxZrLnCxRDizuKclgVbOgRNTt1OmnHJCJqNh96S8LpOXG/MNF
UZ4RBJ6HS+BQMyXKXWRDIBbrhlasMsbBf+eQWtsT5P/ulifFg1D/Nf2V3Y3m
/1gWYJibifi/cMc0sYYGXUXRlMPjdChef9Nf4ggdOhVmBieQD7Q4SxR5dtNh
saz9kvb/fz+SE6580xED0btb7+jbYUDjHP3jj871ump9K+Mayv+zgdzygaj3
L+1gnslD+bhz76N0nIH6VGfTLZQTzEqT4rFoJsyKDpAdOBjY/fk4as2N+r38
38F/jiwQXSefejqODfvaTohfv82Cvj5dPm1xDtgF/ZX6+A7l40D7wW/pHKjB
TJ7m/WaBKuOmVsp6AvH30oSpCfLDZUsgvrZFvhNC+ZW2H4e2Sw8GnzwlEHk3
hPNmon4wb/j6ZsBP5IOU0xes0nAo9b74bMMnGvjwBlXw/aTDgTsC2rNH6eAw
HKkVxYNBR7o/FtmL/Gff8r9BlAdSW9/79jmjc//c92b9SQx8lLK3zkxjoNr4
dEAjDHnx0Ivq6iAGMHbFSm3PxuBFwUC5yRIDUqejuASQJ6rQBYse3WTCcOla
xRYmBvdko37wrmaDQ728oJcVC97/BVfB+2wofhi5sCqKBYL9XVzNkhyQyk9Q
u57Pgmd92nb7Mjmwr3ty/88hFlCWnl4pESMQs+PrS6UQD82f7tTLOEUg6niJ
iexCfuwpsXq3Rxry4z1XB7d44pBNL3q76hd67WZ1518K4mWJ59o3tTS4mFhr
1P6dDnzcJQpfTOjgp5zdKs2mQ/dZT6n0fjpk31e3v4Ly4OybVz+3uiGvXVJ3
mUUexN2fe9prFuX+U4/D3kHoHsh2JNiFMOB09/1w7An6/PYndv9WGPAqysL1
PuKh8/aOgiO3mdBtdcRGG/XlBlviSBUvG0642xv2mbCgOqW34P0DNnzVU8i+
fYkFvLk8lFMbOWCTerz98AsWtMrap2RnccBPLkhUtJsFu5dPmX0VJxC51eQa
JjksmK/NZD60IxCT3MnqTTvRea86eXhHOoEYefXKo3w3HBzczu19jOaPI/kZ
pz3EwXLSNvdAPQ2Oc7keTkRzyq0x18s1o4MJ/0hgJU4HU7WDcp8GkQ97sYPl
ZBHvNkXciHTHYI4um9yAehBpiZo0jTyvYv2mddnIj3csn41iXmJAwgf3DR+R
HxqvOX/pDYEJ+NWlH+ur0fPxuJ+/eIcJdVhUbDbaG1YC13CAABuMeR4GGR1g
gURcdrRzEhu9bz0VgXMsGMd0eqalOXCc+HNZII0F90thlUAOB67/WBY2/oru
g7RG7m8JAvGH4SevtygP9oQXRNyyJxApC//W26jhkPJrswwNzX+xUH/9Dkcc
+sQ1VFV+o+cV1XJ6730c3rxzCp1uoMG9CI3oU2jP66Uv3Eoyp8PGwJyFU3Q6
hNb5Ck+ie1FSIK7ehPrx0zU9jkNnMQi59GRfmj4GWrLva30oGIRG56r8OP3/
94eU300OY0ByxubZW3cwWGLuFrXjYULmi/1hjxEPGzMs8grjmVCZXFG9DvFw
+9eGIXlhtO85rTlF+1gg/Cfm5+oUNhgo9YTFe7Agt3Sx8NJmDkxIiJV/e8gC
6hf914GvOHAvpVE1pJ4FGjZtKUxJAtFDPi/xygLKz/LO3osOKA+WVfInFHFI
E3tZ++4Z+n2qrkq+DQ7rXnMlFqH5L6rGvepC/ThEpCAqpYkGhm3rCjejnFtz
05nv1gk6VD4Ll2OR6BC1131K5AcdAhn8jj4iqA9HVvpoe2GgJHlbNwT1g49+
I5OkBeQBtlxRkg4oB9eNvdWOYEDK3SGSeTQG0dcLVPnWMCHgd7OWDOLh0qBI
rlsCEwp0FsgRiIenuW8O9q5jw7ZDPEPSu1jwfGNAU2EqG5TpixlrnVngeoz3
1ioFDnSt6WMm3mXBzPTUzd43HKhibrfLqWTB3YENmwSlCMTU5v0aB2dZEM8c
5TnrSCCqvvw9EIjy0KM/a/+FDAJxgpSbrXIChzV19Td2jxGIa97O9525hYP7
r5Rmiy80KPRZvjnVQoffz1Y3X7VEHlg005Lylw4dUgMFRoiLgUs3ptYKoH5v
VV6UjO75S0pv+PEdaG7C0poQ1PPsDdaKnLTEoLmiBxuIZMC40gtZKcTDc5z4
mgo+JqS9M+fLykLeKNrzWuwhE7IG1RRn2zBI0T80ELOeDZun9AXvqLJgzQur
PTZpbGjb/S3pgTULOh7ud0hU4oBolHyF9XXEOy75F9r5HOBodT3sRX44Zrxn
7+aNiH8BStsFJ9A+hPNInHAiEM/9lA3/h/Lwap9t5o5MAvGYZ4pbugkOPztW
r3+P5ne4fPztwjUcFO/dtxRroUG936amoiaU8/PiTVet6eD7K+2jzgQd/gin
uIf+psNTTK/gPcoDk6Smbf/8MJBwvUTZsgWDJj0rpWXEca59tR1xJqgf+Zpb
hUUzYItcQsjYeeQFvhfbfQSZoHAvCldBPHQ0SXr15RETEi+725xCPGwLWdO/
T4IN4rdDDJlyLAh+ZLJz+Rkb7PaeO7XejAV+Xc81Zbdw4K2rCEsyHPHvGD9f
SiEHbD0udXLlsSBkIpS5cxM6b7p7eNcIC0Ss69fpOaP7/cEl7BrqB7IfbmKT
mf//v6Ih7XWHcFBwkzXXHCcQ8/IOcYVH4HDz8RbFsa80oCp1q4TW0eHvp3nC
LVs6/Pvg1TEwSodydgpfKfICrgHueIcVOuw0tBhzPYfmfx0cTZDDoMC4Wy/m
H/Laj3yFXxAPi91m2mVuMkAvo4CU542h86Sdkl7LBM7ONdz5yA8f3LB+GfaY
Cbc3psU2IT/kKmrund/ABl7VwqAzG1jwSDv4Q/ZzNsxIrJlJMmbBvQeugm9U
OfD8b1/xUBALivjXVGHFHEhrllm9M5sF3qXnHIjSBOKypBPfoz4WbDw2u6zg
QiDmHK+oXMWPwxV7z2NpzwnEoTfbFq8CDj27+U3foPm7q97HLYfiQORs0Kls
o4Fl1KgH1KD5Lr2+mmRHh2m2c8ulITocvINlLPz5/98D+zwIqB+5H9bv/IrO
9fKtSZnhDRhsqVl3fP0y2vuP09lciIeHtYRO18cwwCxB6GYIysnJokiXDhEm
fBKPV9JEfthVI5Gz/SkTIqt6q3eV/v99A7E9mZvYsNwymdO1Fu33A07r0Rco
Dzq+HpHQR/fhZgtp1zYOiCdX/nziw4Jd1hW1J0s5kNLDVHd8ygLTs4M+FjIE
4sLlzs82HSgf0jIneV0JxLKwYfkYbhycZ/Lzj2cRiOeP6Mb8Rf2QmxEsIzNB
IKpv7JIKC0a+nHEoPq2DBsn8nkTeCjrYeUrvy3WgQ2/EYKQk8p78PzRlnWk6
SMYNbHxFRVz8OoHpBGNgVMopfId46BB/yv456nVeRWdz9u/GIM2evtbrDgOa
+Bq0DJEf7uSN/hUlxgTL9grHsigMVhgD2b/SmRDoKETJyEV9St6k21KWDVSf
zUMGa1iQtrzrHPklG1afZ15I0WKB21HzkaodHBifUb7mcJoF/JlsucL3HJCF
83tj/s8D8yx1Z1kC8a7nWLbEFxZAyfHeOTS/yzrJ5FXLLNCqvai2gua/0ZLy
znwPDr+r8wbi0Pz45l0XKOdwOOZaLx/bSYO4uLUXvr1D/mv+U/OLEx18fK7X
l/2fB1u4nkTN0KEnzDPWFPWjB3dlTr6+iDzmkITCPX5034eeu2hyoV4fmfIq
dBsGsd3F/cLxDOA8n8B4UU92mjcf1pJkwqS7Vq5eKAa7dqZmPcxkwtnlg4pC
iIeZ9oJdq+XZ8EfglGD+ChPY6U5ZSW/YEGbU47NBHfn+5luDBzQ5UKL95MEm
e/R8jiyMrSnnwO2/GiolKA8CD85m+2wmEAcDZR/0fkLP6+mbzg43AnF7l/tK
FAPxUtqiOzebQCQHTTiVaODQapp8n4Xmt9467u7qi8OGIz2kyG4a9OsKVjwq
psPjs8dOz7rQ4dbTwNPWKA/4J6vxjjk6qP2Tf0hFPFyTs3t802UM6jjP3D25
UQ5ufOTYwMMA3+iXGaXIDzMbt74vu8+Ab3Xxn7uPYHCtfpv5lBQTdjU8E6hD
3PD0tn9+KJsJts+u2oShvtz3sP1bhSIbhvITDKUYTNgz9ttjbz7q/z0F21IV
WFCWoTD1VYsDFw+UCQ2fYMEI928h10oO6CaIzwyhPMhwWh4KkSMQoxvCIhPK
WXDx3ps/hacJxHX/zhrhZMTHKtVSqxcEovn7Gmdh5EPsjUX2rn8IxMJvvuUt
Hmj/Ty3NRfUi/tnv7rLPp4Pu/NXPEqfpUGUnp0lroEO4AZWoQKbDmSuzG5IR
D/depr9MDMdgOkTfFZboEG8ZZ267hgE/Dn6LJkljcOHohlyXRAZYUH9mpgEG
f88d03sqzYRwsczIQ6gvZ2VtysRzmHDc8EPsVAIGAu33OvxU2NBh1hJ0a54J
rosaH38UskFR+le51EYWPLFjCZzQ5oA0vmch9SgLaHoWb8qqOfArnBhBuMKC
dSWmvZHyBGLrMQfXYyUs6N4bIxPvTiC+DbxwLAD1Q1Oi1cgimn9QuOuhhxIO
gkqLxxvR/I1WIwbbTiM/1uJZH9dPA94IsTDZ13Twsvc9dfQMHUKG7nHuf0T+
r5YZEIb2fpMLa3Ev8uCV/pwnglcxOC/6iUcKo4PU+STteT4G5DmePaQqjkHA
XtF3fI9Q/5HhifLQRX2xreWZ+WbEe/lhnjbUm7qHR57lv2YC/CJXW91GfXq1
RftmVTbUkQgvaRNMaDv++c21EjZY320TfiLCApNA1rF+XbTv1AW9U0QW+Dsx
qgU+cSBzSWRwSzALNNeEpN5WIBB3P0xS5splgde68mjvM6j/xD9m/xxjwfSD
MKfMHALR1+r39wpZHJSTCdeVJglEJ4nBzzFOOByNWbZ+PkiDoH/soF/ZdLCm
d6677kGHAQvIVkc8DN7NFT5AQ9wf7pX50YX2wVq0KhZxzG1ZzYA6T4eJ6oC1
NwUZ4CjS/9NdCPVboWtd71IY4D2k7rJzJ+pHglWhPApM6HhHSz1hgwGf+LN0
lzx0z69tpdRFIo82FGnrVmdD2f19Q64jTLg7vlNd+R0b3KV+bt/Ix4IwtZ2v
7fU4wPg3MSW+lwVKEhUWLnUcaPiqTDP1Y4HzZZ2dCYoEIi0woO5DFgu6Imc2
G58lENlX00yOIx8Y5007ZPQS+ZBzuyivFA6atg1C19D8SmoZ8iOncNBStnhT
+50G+XT5K5kZdLiKHZ1q8ELzZpvONZWiHhxy120vgw6jJX6uka10KPt5i4f/
Ogaczmq8eRI9p5DEAdm1DJhYlWf8bBUGQV2vOK5PGLA9IXHvP+RH+3RkmyuU
mLCRFb9/wAz1oeMuaaKFTFBXcFPUuIRBbmj315s72JC784JgRw8TRlt5jZvL
2HDDIl78CYcJNeFftozu54DaAwVa904WtMTk+pU0cCDM2OlL4BkWpAqGZiQr
EYg7vV6q+KI8PCLFxZH2QPf92CqpCuQDMRmrX/9G8x+XTN50Yj0OI35vV39H
85fxSSqoWuEw3VW/8neEBlxZ8TbOT+mQIW/RLeBLh+h0nyLnQjooTpE3ZaLc
p98TfSmH/HD1pf6g+JsY6KmSlDKRF0de2xFXKcIAvpo4n8FlOlTIZBsKpzMg
68NV/sbNGPC+GL97bgsTSF3HSY4HMbgYI/e0qZgJsg2pNmkBGPwsediiq8mG
Z115hnqtTGDcoWE+FWwwtLRpkmKh3niL3e4KyH8Nf9vf3/r/PqyW4vrMgQex
w2YPHVnw8YAe6akygdjTf/6IdBIL0ovW76Cj+blPb7KU+8aC/VwnEq++IhCv
zLj3JwnhEGv25qbGFIFoZdWdFmCOg2PxzUMyP2mQMG/WKJWC3v/XA1/s/REH
K//VYogHS/+2ZAss0iFIMaarFvFAdaMTQQztLd+qsIKLiAd6uupqp8QY4Cd4
8LAouidCW33iqjMQ/xeM2uNRX5S7NFevrMaETcSR3DHkRwW1v1NDS5kgeqY7
ls8DA/FZq+ZZLTYkBk0Eva5HXnQpy0ioGvFvtF4/lcwE3U2aGWNGHHBkhkib
ID9WPqbhfKKZA6tD1kS9s2IBb362YqYKgXjnZ+TG1jgWcPu7vW/xJBDvdc39
ud7MAt0nVhJSrwnEMw/vKveswaFAbizrGprf5IWkV/4xHL4f3n/O/jcNDroF
3+5OpIOGwYXK4nOo7/uLMO4gHuAhIeRwdK66JHaTSzkd/H5w5aWjXkthuV4z
RTxoP7qtkCnBgNUX6zpNUF8kDn2b8M1igPR2wwjbtajfbRXwG9nGhKCyH+e9
kB+N4VmP1cuYsGaVQM1FJwyOKkl8eabNhpj1Mi/FK5lgs6lbvegjGzQOng3f
MMWEbvXWDPeDHAAH6z2rkR9f8MgzzvjKAZvgONteU+SHZ8mHsrcQiJ3iiwmX
brLg8LjN83QvArGAz+LjeB0LHtzfcrAEzd9mkjgnwIVDJX3+Yiea//OlKYex
gzh8lRD2eD5OA03LLZ6379HhTqJChlAQHSapUUqyz1APiPNiUdiIe++2ey6X
0GFui6GPWjwGpTvn78l/pcNgeaJYqhQDJL3El28gHqRSrx+Szvn/+8B/i8uv
QfkmyHProQbqv35LRJI6BpJaZ1JGy5mwlHOAMm6FQaTTQNOJvWy4/M56KLoE
/XrC0VKLOjbI+w9FpYwy4dDBE73jhzmQvrA+uxb5sTq3Qt9sGwdG9B06FlA/
WHkd4pKzFfX72TuZ8lfRvFI3l895E4j5+ydbDKsQH5sldh5+QyDG2muuM1xi
gSc1b6P0NOpDOwgn1xFxeP3qtcTCHxrctyhS1rtDh4KOh57ng+lwPG5Moegx
HUL1/rzz4cKAlWWUmpqH+rG49N7K+8j7DMoasXo6uMxetdOXZkDa6Sv1NcgP
+HXEitpfMeCu8OvEGdSXMn7GrzXZxYRH1eNSwYoYmPopJz+oYgL50BXFE6bo
OSY/buTRZ8M563uCFJSLsj+HvlMb2PCpttFUoh/lAduO6H6MAwbWHu5hyI/F
XU5t0PnGgUCX3NG1+1H+HX8R/FKVQAz7aWXQcpEFck+e9YEPgfjHUYaZ8g71
pemM6e9o/rPcdhf9kA9uiYNXZ9D8BtJTytr6OLyStvE1nabBjbrrd2Zu0iH9
9NpVIxdR7zuR0bz/IR3kOrdu+ot67+rNLNidg7xgaa+IWSLy9g8vRFqq0OuO
7tDfsgwIJjhKMvrpsL5gflNULgNKLeXIpYgHRPuTa7j3MOFCEJGFb0Q+mDOZ
ZPyRCeNT72w+or7495tdwwcDlHeMz4ZOyIubTzq9SPzMhvUK/aNJ7UxQOxc/
+9uUA4cPygdrsZnQ075D8loX8t9KRrT6HuSDJ5bjX6oRiAKByy4B51jQE31h
zzpfArEhR3PPXAELKm19o/xyCcTqoV2rkygs2NYkqJ2L5tf98PudpQ4OSSqr
zIpnaPCwzsYp+Ro695k5T7PLdGA5suZb4pH35X6T80P3+JB20oF2tA/ygj2z
Y0kYbHyMnXmK+sJJgd0Bt+UZEDpzcGH7NzqI9jnd0SpAeVj9VyUC8UC4luRb
pYP676bPw5GiGLwfffWQWcuE/tvzsep6GMjybar3IbLBJoUd9DWFCdGDZSJa
LWxYGmjSXt/EBOqj7AEXcw4cq9rbM4v8+HF7+veWHg7cbeUuO7idBb4uYqU5
6qj/dLxeXOeF+Pd0fusomn93745g/VcsED5+iG8JzS8Tqvj6/QwLUoJyfs2h
+WVGCaNeuxD/HWyzZeZp8EhVztMggg5vd6VFNoWj3A8X9rO8TYdxxeFKGh8G
fypJt86gfbAU/lQXnoK87dL+Qr8COiyYCO/RVGIAbwZ+9OwXOigwHjKnihjw
puz9nkOIB4uX6HrB+1D/s1VuWIX60rykd2JuAxNaVVVqHu/CwNJopFbGmA3H
dHVf6txHXLTuUuppZcO/S9ZWD6qZ4Nd7mv/HCQ7snWi8mk1iQpZcqa9IPwfq
fg4HOSuzINY5bjZ7G4GYcGpxTYkr6sfnBatz/ZDfzFNe3M5kQQFF+lFsHvK/
jNaDXRMseJvxtXbbXwLRgagQHbIdhznS9NZ5pQVY/BpMUT25AF8GDJMVdRbg
/bVDww1NVODNPhfvb7wAcyuiOZ26VMi5Pj3+2XQBstQHFpnWFNiLJy1us1gA
q6/3fCf3kSF5Iq/h2fEFCD+ha9u4mQSuQqsrpI8swPTn+egZnnkgLTP+vNZf
AOcAhbSSmVl41/uq/WsoFQb51kRGfB+AcxvsW7y8qHDT2j965VUfSK4rKpOx
pEJLpF+xQmgP7CnLMqKg98FeoN1LNekC7j6trGkpKkSER2gqHGyHiNznsnKz
FBhKOyBybrkZRkmp9/+kUkBz+AIE1jbCh5ZCoX2GFIiTPfFtQaYWfJOjlhLF
FmCbQ9ARVdsFoLAb/cgKCyiHKyZVvlKh+9yPD7RtC/ChAK436lPB9dDVwPRd
CxDiSao57ESBtR2eOrNaCxDzLSa5k0iGIeuqqpGdC7Dur/t+TxUS7G8RrgpS
XQCVaqKThcA8SNcZEIpkFqBoaiKukzILYynk6U47Kvgu3XWtmhyAk+Qi87Kj
VJiZLm4IKu2DC8zvNUf2UOGqeu4L7+geEAmJVImXpsK4wwp1i1UXXDa2FxZd
oUC8be53rxPtcJZrddftKgrQRz2ltnO3wNmXlLfxgRTgyWsveFnTCM/M+kZ3
yVDgx/zz9dVctaC2cUj/Es8CnP7XMlDjsAAF2QXqU8IL8GdlUMeggwp/xL8q
poijezG7Jv4GUEH7C4l6cwOaN7MwzvIMBUbNHNeWSi5A3ttD7xKOkGGmcPa5
7PoF8DggG7GwjQSHH6650sK/AK9S/rbnicyDyY1b0u9XqMByfRVBZszCOgcd
noF9VFghrTPCFwZAXkgyeZU6FarWNA7/+9gHk40bKJclqbChafP0cFwPFHde
2RLApsBdiD1KcOqCg/k2TjdaKOBPDqelO7eDg2bDdsM4Cix3P6FZ8rfAe6PW
lDeH0XnrHA6bqW6EG6eiZ74tkuG45uezZvOf4MK9rTMJdCoc3uETMeayAIa9
Jhd5FqnAx3I5srqbCnWa83cs0fsd93P2FjamwvPZqpoI9PqIYOHpDb4UMFT3
47uOPn/9joUpJXMyjL3+0O6OUcH44ATPWS0S8L8+8U1ujgoVBR42S5LzEHq4
Q6fqJxX2fvcOEF6eBQPZyM0/NlHhwe9HijrsAaha2R5hI0iFfKmCPylf+6Ag
9tsN1wUKaG1SlbyS0gPdy1n3hj+jvYuuOaPm0QXGP6XjFR5RoPyNfnSXXzvY
Pe+t0UP38u+MVfWSaAu8kP+rtGMzBRw+7zJy+9gI9/ZtjiMMk6How4j/+tFP
8D7Sh9g/QQVumW1Die4LcKeqzRumqLBFdkLySh/ad24HcyX0+lZM/wbXw1Qo
eWRPv4Y+f8PkiYKH5ykgmXfovh2a58IPrid3rcmgItp2J2+ACg6bt/2t2UuC
3vu1N0Pb0XMzv36bKDsPr/glLOtqqfDQcpvLdu45GKiLC25iUUCld+OqEIFB
OJZPq7P4TgG/oGujx/r7YPOeJZ3BMgq4l0/EmWb1wIEu43fO99CfG0XLfHWu
C9Ze+Rs+5UqBbOG/MqJX2oEkDnoXd1AgOE3X3kCmBQT84latZZJBcqnWbnt9
I+iR86zKKskQ897kzPm+TzCT5j6gj+Y8O57i0eqxAKbr/xY97KGCfTi2P30Q
nbN/fwxPJxXWbIsihB6jQsF0w+37iAv6ru0ODZcooBZ7aWF3AxVeWBy71uBA
Bm6NsY1YBRU0k/28lwxJUJW7KaCz8P+fT/+QN1xpHvranQK+PKdCXxvJ3JRv
DnYfkc7rqkTn9zlj8q3kIJx75qTNSqPAd+1HmWJjfZC7qPnmVDgF5j6P25oX
9MB0RmwcHXG38cTH3iuXu0BSyelR+zYKvBa78covrh2CY1Jf/GGT4aN7itB2
1RbYqsf/xeAbGX4VJ8j7NzfC0e3EPcNPyCC3tF3qU88n2F6zXF6BOM8Ya3oY
6432fOuuR4xP6Hy0knHPYSp85L8oTC6nwuk1/LiVGRWu3PQ5ml1MBTW7udmc
CArssTp2fv0rKpik5uW2upEh5+/0B8M0KjS+DaRvPkQCL78S660JVLDk8r7/
Wm0euB/kxLZHU2HPoRLwXTsH9zvyfv+4QoGjFUrNFMVBSDOXImS5UED0sOZP
bL4PHr91C/yFeA3XlzRulfdA3n52byriFyGVpl9wvQuGguN/d7DIcD10nG8u
vR10LzVZR3WRweOGIP937RagSoatFL4iw/RdX599XY3AfPvwvUM4GVofcLYc
HvoE4nwaCcQyKkRJ2fS0+i7Ak4ZzCm75VCibtd8//IMK1wuID0bReQmplpgy
zKkwUOI4U5FMhZOnpYP3XUfnb2qqT7uD7keUZmS2Jxnuh5xLvnOVCqELLepb
TUmQmsDijTpPBUHqzGzLznnQsJp/0eNOBZtPFzTviM8B2Upvw4wBOu+8N292
7ByEw5KFn80UKNBahyuQccR/Uy6RAB50vuXZ/gsNPSB4VFvW5A8ZJmp9/fTu
dUGmCUniTyMZxGVDuFKL26H5cLCyfjbKIS0dWctDLVBT+CHEIgrl8ms/0puR
RtDWNtuj4EgGcuFOn4OT6P7/pbUdSKGCGV9SwXDAArws+Ji/7Sbi0/3L/ZW/
qSDn9qu37AIVuvZHFd+0osJuF0XHsdNUEOGQJ0PjKRDpGnmq6CTan1cpJXVB
6Lk6S/2UOYCeW97izklbErhdPsCzYzcVqC8t+qf05yH++5Xhn8oo30pYos3y
c5DrZn+Tq4EMhAelfrlHBmFg+kDNG3ReydubmGqi/TAna5OVFE+GGrU1oQHD
PfDufJpNQzAZMtfqdl160QUOL8P/7XEiw7pHDe2JQ+3AVVSSP3eIDKyhIv0O
nxboi7a+M6VJhvxGtw8vFxthlNlfqCJLhg95a4UPSNZCbF6n4KsYNJfAhwd5
5xaA/7KTVwQ6r4m3+Oet41TwaPlQneRIhd6Hq3qCbaiQ/LXn4vwRKmR6iykr
JVJg++TG5RhtdH+qLFt4Q8lQludddAbN53bom3maEwl2/xCaui6O7sPE7tAJ
o3moSm9k/FlNBUf1Ku6pLXPANf23SvgmGVKv6x6fthoEXc1uRTsfMrgItBT7
y/bDR213F7WTZOQ1FZNXp3og0y1zLlqfDAE/DoRtKe4CEbaLvrsqGZwrr5Mm
yO0QRz/ytnUDGRanpocGI1sgvLzzRTU/GYJvxfTB2ibIu7/XSZtNghLx9Ws8
9WrBmYSbTl2iwo3dL0R5AhfA31P8xnsnKuwTFg80Qpw/UmcmfvogFUZ1koLU
TlGBuTArTdpBhWtG+cvXkykg/N76uf1GKvC7BCzLRZBhewzh4es1VLj4YrhK
x50Ej3z6U4rn0D2Zi5bsOzIP32olFQc6KJDwIoK+asccOARcXth4mAw7LtZo
qLgNwv13ywu828lwMjz4Y7NaP6zkBaZ+kiBDyHjdUhMN5T/z4IwhDxkSAla3
61R3QZ5uQc0djAQ16ewd59Z0QIjG7U+ZMyS4VK+TXJvcAgHjp89Fj5Pgx+H4
t8nKTbCz019u5y8SiAjTho561oJnvHEN7kmFhVML89Po/FeO955pR/41yLPW
m/8P2vuwfy1SaN62dZwjr5GnLX3OUf0tRgUBnvWZT54gDuuQpY4tUmD6i2WK
QDTiTI9Ocmc3BRrUHeQrvEhQ7QiCp4oo8LEjjlVxHO3/4Vd24wkU+C0Df5R2
z0ElnVd1Cx8Z6r2MRM74D4LLTGlDOZkELwOTPurp9EPVn7SKk8PoHnUZLRtx
euB76atiRisJuK0fPX3V3AU5o5GTOXUkCLo1P71drgM+ckXudKtGXz95Yziy
qAXoiU8Xt6LXqZobxjMMmiCN39V0uZYEYcFFxd1PaqFy6o58ry0Vvhyxa3dG
82vQlftqkG/GtHJmr6P5rXcX836QoAJ2q/oKxZ4KNaqSxFt0xH2Zlc8+z5BX
CzwwbK+nwJfPAXu+3iKDTeSZo0dSKHDsn66jfAAJ7gkO9S4hTxBeZAQ/tJqH
mHbtBPJJCmxK4eo/sG8OxMIfu2iheWwcviw8vzwIlIoHO73eksD2XbvC5wP9
QCxv0hrLIAHxZncTXbAXYkodq7MfkiC7tIwd3NcFjbtqLAvjSeA/f2X9pn0d
cOOlfQXXPXT+VQdthb62wG239LHMJBKYnN7rcty+CeTnx//FPCdBqUuH32Bf
LdSeslvwQ16zq+T7dl/Ev1fj7zZFyaO937/S+BbN/2ogMNN7mQLMlp5HqxAH
Pjr+CFSqpUCXSWEu8zkFTup+eLnvDuLzFG+D810y6EZxk987UMAtp+bC+Qsk
qCevzn62mwLrbszibvbzMG75+fOiGAUC1jV9Pg1zcI6wNdkQvf8ZM9PenzcH
4eK48oBECAnifn3R8rToB818p7t+Z0ggHOvcNyTVC0cDrhQfcCDBjVwhz/Sx
LngSbjubbkeC5LQw3x3WHbBvNDMm3IUE4Y34XsfJFsirH7o07EeCRPXz4/dC
m6AYAbHqGglemf8dfyBYB1qjGqFViF/e2JKRmP8CfNNUEBYWQnseEG/wFM2f
vnrH8ma0r5e3bjw/g+a/2zj0KfkuBb6WjFGMcygwtlk7+v4JCizZdQS03ieD
7KZIyw1yFNAICn2UG4r4r96nsR/51+X12CoV13mA79bLawbIUB4b8+HaoTlo
i/nQZmJOgqvQ9V4mcRDuXJK0a9QhQUKKpLisUz9YOn+0pWxFe7S/x4qi0gtT
/mddexRI0BF4N0uGgvw/QpcUoEyCsajwl07nO8BdLcylficJOO+0bjvyfAVl
/jzsqzEJGjz8/Y6mNoHGD63+624kcDr60llbsw5U5Bp+fUC8duQyGnBF+a+8
8YlBA5kCpNe6gkZo/lvOiUW30T2vKJbdlYW4uOLSfmfQhgLN09uf2rymwJN0
8tGWDRTwumeZKZpEhv6//W4BE8gDj6Ss7YgggcpQlP5gBRmUf/xX0ZmHQ/l+
YfydecdMSIW0aRElUbKElJyTIiQVJRGRChEVkkpoIYqStKgQWlQqa4TKtxDJ
UshasmdfSsyYmd/z+/PpvSbv5zzn3Oe+r65M9NKfB/rg3r52DenbA8BjmDyO
29ILShJGzN0z+kFSY9dNm/vfYdPAsr2eE33AD3z7qdulBhqIcrn19UGd23I5
Lc1vcGOW2Hfz332w9NSZf0OTlZDHcGLLDvWBtOf3lLvhX+DvfzvTv1D9YKAc
f5IrXwK+ezIeOMr2w4Q0q9ghl/Cr7D9TDv1QUhK5QM36PVTrzXkyrkT2ecwW
OtDqL7yUrvj0YGIQlCMna1p+/IVrK3uNe58OgmjCnLLXLmPQajLu33mQ5K/I
Vy/qR8egJMJOPFl5ENYfkPk5L/AfJM9JOW84MQAiRhcPbJMYh6m2Vfs/Vw3A
4Is/E6Z3x0HUSUN0c8YAtBwflP21fAJms3+p6dj2g1R+7WRxEIVVCud/pm7u
h6yMpVyTEgojNeQy1YmPni0Zc7JvBgNXu+g9zyHn5tpa5h1rBs4y0okxMemH
tvfWcrrxDNQfs171w470e37Q3qwuBv43o+nfUXIPtzQTt3JVmTjuM2o3ntQP
gjrWvQEfJjqfDnj4guT7R4fu12W6/yX+/bL1CAyDT6qDTyz3L2zKLctbt20Y
gu4n7lYMHQPrKDtO8J5haLr5t0Juzj8wYdoKvpDc2H14Qszx8T+Yt+D3hOQ+
8vmx44veaI/DqaTX7TtIrtZ+aTtfWDgOu9On6F3dPgwBsROz6F0T0Mxq2cZJ
Ivnyqy3X+haFjZdmKBgSf9mweo940g8Kpz5NkLpE/PK23zNqHyxl4KRHqXmt
C/ErDZ/m6Lkz0FPSP1pnyxCEb+S92pvGwDtxtFomuc+t6zYn9P9jYOhzyaE9
DKJbG3ctqNdj4uzRAusD5D5N36UEiwYxcVXU+NPXMwbByFeucvDNMBz7+uXz
2z0DIN5j97jEbBh2PNq/beVd0scHGvW6fw3B0wWxf/Rr+mDy8EepI6eGIPXt
rhL1KX3gH+sR8/+cLi5bP8todS9cKLbdudN9EAJ1S7e+3dMDBlHMLkgfgFZF
k+EfJ3/DZV+d0X7GAPRpX5UYa62HrdubqBun2oGza3CljEwdPK9ct1Cvqg1O
rS/9m7CuFka2qRyQVmsDbYekb5q7q+EqV3OP2a1WGBXreLzP5Suox6u0zeK0
wu7WNdEFnpXQ6aW2Jj7gFyyJaY4bbCyDGS5nKqUYvyBPLr/OqPgT/Hdr5p6b
l1vA+pVpYWot2YclFab7Q0dAGHkuKqSqDyx+yU5PMh+BvSHNrxIqe8G5cYOt
3fQRmOYV8tiyugc2GH4USfg8DEc+PY783fQbpOa8Nw05Pwyf629QaT3d4Hhk
U6GCzjCImJ9rH+d3AWulnstVkqOl7NK8p8zuAs3+3hNtkcR3JzrONFlUA8vT
z/Dc73XB9LP7bMPsvsHxW6kc2d5O4L7ZUHLqSRWoOVnHsDU64YWX8YFEqhKy
+2tzXI91wEk3T1mpL2WQu1OlJDC5HZqM7V5ZZ5aA636+d1hDG+y9/eqtVG4R
xFqNxxWz2sA1WsRg1c8PsEzPy/y0UivYtn0Ukz1F4byBgrGgUyx89GhZ+7NA
Cs/GYZOxJQs1Pf7ta7pI4Vtm3uxGFRbmt2c0Pw2l8MvMPBFDFgvthhpVZl2h
8IO/2/SoJholT2+8tCCcQvPT6Y+qMmgc3mET/5483yqxy0AinEbGlA2RwjAK
c+9TNhYHabzUp3Qt1IXCeOXtjqXaDBzNftJ54CCFJ3ryXJdOZ+ATS05cswOF
KxcUVCZ0USj34/WSvzYU7rriPmH+nsI5w907UiwpZO1VXKN9h0LeyKDHlC0U
vvGtKD9wnMK4jkh10Q0Uzizv6e4kf57TvjwvTYvC+1fLbn1aSqHW+HHT1iMU
Ds3rUgjzZ6HF1Vu+occIf7QZo3oXC2U0lK+iN4Upm4wTxVRZGGMup8o5QeEm
68WZmmwWnmtNk24m5/u5Eu07f9BYmOm8+D9y9hdx+uGVRaNHmoxtlg+FE/rF
FjcjaAyzbu/M8aKwNdZxsOAQjVLryzo27qCwUCV1THcNA/9pqE7dbU7hknYb
F2+idzEjtTqnTCncsahyz4duCs9EP/ubYkjhAtNfx1cUUGha8OLPCFB45VPS
7kzCPye7S8RUl8LTGsmPnQj/26ub5meoUxispcTXI/x3bviaaSyn0Et3bZ/R
Egrni7yVnr6fvE/BrVWpASzUafA5/IKcZTXZX9/tZuGvjvot1eS8oDrW+Msq
Fr4buZwVSM5SzHRWI4eF0/KvpaQ7UvjxVqRvz08ac2u3rTlC7svqlp8U/zW5
//1R+1Psyc+vvmI08xqNM5ND9Lz3Uiga/98FdRca74Z7rhOQ9+1ZIXUlWZeB
pU4J9Vt0KDRkKBuWSzKw6ihzl9xqCl+rx/7m/aYw1fBH6Wk1Cm/dvflb8z8K
k83b9tqvoDDdpjHDN4bo59356p+WUbg4qPjNJ8J/J2j4WI48hfS3dYeVCL/d
jCXmGgvI3xMcqf7/3w9+qHhuTQap7xVjETH5IBYqW5mlriT1XTtpUxW5h4Xd
6xaPLERSJ/OKwGF1Fs4LtSm6tI7CMO/cYAMxFkpe32ft9v/fN6VJWQS30jhy
aF15kSbhvT++4+0bGie87prcJe87/sV9rPc6jctMy7u6V1JomXDh5Qw3Gl+o
ZnUeF6dw9arqrEt6hNf76XtdUcLLFf37cCYD2YyBHj8OhV06C5bn91GYMS/F
R5NNoZ+OyMeKj4SrI9X9kAiFKl/atH/eo/DXsNN3KXKW4/0b6SN9e5lfnL2G
nOXvXXPlmpH3/BowvY6cbSWE4qKk/5dvLKrN0KfwU/TebV6BLKSNJ9ia2hRm
3vHQ9yf8yYusFtxXpbDgXn+UlQYLfWddVf1D6vuSPdLGEmehocH1lbqkvgsv
Zn4KbyN8HYd63Ul9e14W/RrLpfFz0vTZ1+ZSOLt33TfDGzS+ijm2PnEWhb6J
HZsC3Wk8Kkg7adMtBBs1LbPx9QxMNt1+zbFdCBuvVXQrzGIgd+Nz2rRVCO9K
NO2MBigM7JFZNJOc46RDdx8sonCb1Lqed21CGD/hExwcS7i2LFPa2iWEq2Hm
t1+SOfx5zWx3bp8Q8nVN13aSuZr3LjpV9I8QzDJezlYjHKKj0s6rNcj8Qmni
8FkWKow8G25WpFCR8dzimzULP7Vvzfgxn/zc3cXuuwj/s86dVbozKdT2Okpf
IPwJExcFw1Mp7DBQNnBrp1H2gvYFUXJfEmk1h2fn01i5MFrvHJPMR3t91Y1o
Gr1rlyvmCoQQk2TUMHiExnNxEwoVOUIIUL/5yxkY+EC8WGRrlhD6CzZMPJ/N
QKecP1pRmULos2y70T1IYWn5h4EHr4Xgu0NlxbJPFIp1Sl4+mSeEI28atHzi
KVz07UqwzEchnClrUPh5ksI1+1ecPVEuhLxVVvuOEZ0p7x5Wu90oBLlf1ZvW
KFOo/6hdUyaP6IieEZO9hoWnTAavUdUUfl7W/O6VgEbH0qXxnWTu/k1vWBPx
kcY8ib/n3/MpNJ46//GrUBpXXlhEXyI6fX+mYoCyOY1vnr4K01nEwMTyXYen
SdF42DVvVekK4ttKRDd41jAx6cPvV+uIzq3nZbMcbjPx/uHq7RqlDDzp9ShZ
xEcA10TSZwd8Y2D8+lU7V3L5ED23UTepgYHH42wfFpzlA3p/94v7yUAYrjX/
zeRD0Yb6zZ6tDPwgb7fkc/Ak7Dyo9Z9UGwPL/SOmR4hNwhzdZ5mhvxj483Ie
vSeCB/lx3vermxnYOJw+bCHFgydW0tKNL4i+tQWEWBJ+Vu3wxfEPFEq6f/pW
yCf9anUp/+R3Cq8a9Z9O/o9Gg9Chf7tJPY6JPmgTDaGx9tK9D9cnKNzr3hIy
YkrjkyyKUpzCwDP3cic9ptH4ZWLlj2kyZI4XyfaGVTFxn+HeX6ZyDDz7MnCa
xQ0m2vQZBW0gvm2iUSv/t7sAnIa3BZTnMnBDRL5I5zAfGtrnPnj6gYE1l7/R
Lif4sMpwZH91CQPvpdSfC+FOws/wuhum5QzMWLfCce/ZSUguzbaZWsXAi9GX
LgsYkyAnjF4x9yvxhTOPjV+8yINjNkm1R8nzcImriWKiPNh19dIh6QQKEyK6
Fy8m/GeKry3bkEHq4bxMNXCSxj9FT6U2FFJYIRXoFfye3O/HqhOSNRQ+N3v8
W/cCjeonVhe8aqOQufTqtfjNNBYo2PkvGCbztLLc870YjVrZVrusSL8YtInc
jPvCxPnF5ZI2pD4FTsZzNl1j4iyPnNTtMQz021RY+eWAAKpXLlq7MImBvWdW
fUj5zQe9/e9uZDxnYOTgf21qHnz4t7q5UyqD+IIh4WmnkUnQnyj2XvOGgWoq
h5t3nJiErLr+B0veMXBOg7nDFC4PEp17h2r/Y+C5nWH7o/x5ULLwNr2tkPjm
qVuNhBQPzneInUmOplD3iKKrvQ4LGwc+V3xOIjr7LtCjmkujTnvSZ610Cm+L
5IQseEvjzwDLnk7iO1SGFnauC6KRc90g5ccX4iPWheepb6JxdlTEvfkNFNrs
2QUMDo3Tx0U3//97cIakVJKelzCxzniDgesQqdecGfLaV5j4bVCldd85cv/P
d7an7hWAW5xr6ZErDAwOTT938RcfMh/mGLyPZmD0JmfthYf4UN/Q98cqloFT
7m73DuyZBPbMe5Hqj0h/FW9Of+UxCREMlcptKaR/1o66pY/wQLW81CM1nYER
m2PnhJ/ggW/AGQ2rHAaa5U/XMuByYVxDQ+4i8XPs/SqyAi0WOqoVeYaQeqx8
tWt/zjiNt93uBWx5QOG3t2U3XYiep0hc31j1nMIVmyr+iZ+l0SHo48s52WTf
Ln/yMRFptA+IzF5M5kfU+IWeGk2j5bxbFn2kPntUNsWlFjIxujT9+Mk6sl/L
vqsoXWJixLFYKc/DZP5l2v9F7xTAQ7nhlDxv8n6LJtqO1PPh5Or6nM9nGVgs
w5JXt+eDZcyYyr1LDJx/XF69pXUSgquWc1deZyAVEHzttPMkDP6Nmhd0l/RT
zYl3dB8PpEpvno8m/RRVv3W931EeSBRUq7iR+jB1/EKb/nChdnIw9LI/2XeD
1X1jmiysGl2p4RhM4ZHYnutKY6T/i9Xu+lwl+1audodTNo12fTG5n25TmLXF
3PXxKRqvKZSH2pD5UbKg5v7Vo9EttJenTOpjGXg13kzIRP373zhrsyi8xrsB
LwqYuMtMMTGE9M+pwDiteReYaDY6Y+NZCwaO+3uJnzITQETiSicxOwa+eRez
xLmKD+f1NfnVzgzcE1z029WKD0F6FPvHcQYqf/xaf65xEla/0ji+lNRHOuKC
V5rDJJhYKGk/C2Vg4e1QrYkOHgSGCww9Sf9IZfnG7nbjwe+w69HHHjDQwaJs
RfkQF1z1jc/HE78b81x09ibib9IGJ4wMfQmvs8HDhaPk/vLudDwi9Vk0cOu0
eCaNDclKSwovUJj/uP/7VF/S/23f38cRf5+33vXfEl0aVeaIe2mT/vnbbTfL
isdEn4W2vZfIXvYv0jmakM9EifLb324+IXlhtTNMDWTiFJ/zXuFrGXi6k7nI
fpMAKgvfeFgZMjBuqGzesRI+fFLWntuwnYGfnU62F5uT/lc5N2UOqY9M/JSe
Q9WTQOkf+zyd9I+SdsdNC5tJeFK/qOe9LwPNxVMtr7bwgFUx3qEczMDZtxYH
L3bmgV1dju5WUg8JvdprEgNcmBO3Iu0xyRtsEbeIjpUs1Leq/7iI5BG+g1ng
3UEalTtqpb+6Uaix8DDDMZXGxI+T+PYo8VE+TQZ6XjT+vtRV/v/v5+65Huml
qUVjkq3IYoOzFPpIv3pn9o+JU689PF1H+ulT2cS2iBwmlm4TZz26Rub/t6qJ
4DQTP479Tbwnz0Ce+XUNAz0BPBPxcIhfSXLAttk6lwv4sDDGeU098cUGucHn
TTbz4cXma38MN5N5KWMZhH6ZhKUTI/oduxio4F991WrnJPSNzU3MPMjA5iH5
M/mNPHAa04zIPEE+b1zNLnXiwWVVvW1tZH50JnYsutTHBQ8nuZ////9yPqzS
nz+Xs/D9W9XQZmsKB6k9Wgm9RP9GxW17yHM//NJ7MIXkN7U+uefEvzse4VE6
njSmnvxqIU/8/5GMJUcXq9PIrn8608yZ5JXCx6vUR5noX+atreRJ8sTHNNXj
mUwMrvJfnUl8CdwfsxjyZWLgSZfqZ2JkX75ebKS4WgDSH29+7yL78khd35WM
HD6s4XzMrCT1CWp+5toHfBDTUhpxUif7Y/1+y46iSYhdXZ0fu4GBt+hfd7PM
J0HNWW/c35KBNqHGbr7fedDU9XWV4BADrfSv5+o78mCNc2qC7BniH7Yr7FQg
/EsWbp8jv5Xk0+uvs9ctJX7vwlzqiAmFWwzTX67povGK9dXRts1kns1Kly9M
Jv7uTO+REGMK6yf2xwkP0/jApH/dbpIr7kophg2toNEs6fdpi+0UBuW22bMG
mbgjWzLWdzeFh/v8QsxTmbjRcujAR5KPzu54u7fVi4nruQ2s3BGSWxel7hFb
IQDfnVOCVwgonHph+q/eVD4sk56p8k6cgav8fCNS1vAhQ/dhmocsA9f11x7w
eT8JS15VqGuTfmnn98x0NZmEwNFYmRmkHsFjHsMp33jg7F2zZMyK+J8ilzaX
fWQfzm4J+uXBwNb7N+3fEv5ZIz7jjUwhLJtJvQhLZmHIsoBbmy4LQF/5Y5b0
NRZu06n/8E9SAFkFjjbZJ1n4Q1FwQfYWH/x7vXsDnFj4Yd6DfbXz+PAxfrHk
se0svNUSY7Lt/iT0fOF/jATyXJh2P2XhJFQVqe/oUmNh0FKT6XPjeMB9U2F+
YgkLo2LOrRa/+Qea/8LcxRdpdIL5H57J/IE9v7969BN9HXVvSEm+MQpbHy3d
xj1OY+/1xkMrpUdBWdRgjSnxz8b7woP3RY7AtPEnIz9caRS7MfLWZfoIzNz0
4VoOyZeJ31vKj4UPg92Dyx4N5Ll64FqfRPFhaKk8pr6BfJ7xOGW4gxLCyLeN
y3KrWMglkfnEOQFQikq5HgUsvDv7ZtYjmuzlBZOVrakstFGU8Tx1gQ/lR0+N
z04k+X+jb8AYi9Sj48CbadEsPNkTf27RxUlYsy/gdnEICwtdTszisibhmNpl
iY2nyedXpTaGXSA+7JlBeJAnC52Seij/039ge2fa7hWVJD+fHYj5xB0F41WF
5qqFNJqkxr785jcKwdu+yv8hebKZ0uxKGB+BkVBnjbNEj7yTpvat9R2BH0O8
6rInNEoqXD4c/3cYjq3vt2mJp1Fu0a8ZdV7D8KT7jETOHRpFJX9HdA4PgVjw
F9XdUTQGl82bFzUqAOXJmD+O/1jo8Vb+9oNjAgi/0ytDDbPw7JuT+vWDfPiw
6fSnut8k/+r+y9MnPmx3pLt53y8WpjZVFtT2TcLGcWp4bT0LjVYcnHjoNgkv
NG5ShRUsrLaXmZbaw4N+i8TqsEIWqujOfTLpyoOOu5mfr7xhoeYLiy8DDn+g
qHbpTR1ZFpZ4h18PaBmFoh3NMiems1BmdL+ijcMoCOV/hw0zWTg15sry8y0j
kHOPdn36l8bVrwd0hQ4j4Co5oPyAzOtI4ZGRr7+GoeyAu0VtHY1RTR96mE7D
oLMXXUxLaAzXtnod1T4Ehi+WTPLJPre0K9GsrReAVerYsO8CEfwlotDAsRZA
XUtTxg85EZKHJHtm1PJBXv/hdeFiEVx39oT8vJ1kLsPeqTWQ53dMlQzMvk7C
VD/FXg/y+cijy3kV2yehu9Gg+u1sEVwc29XxpYLo0O3ojM/TRXDYIMjbYxsP
rK8oid0WEUFW9ps7DkZ/YG3x7WqDQyz8r3m7eFnRKDjlan+tIvl7YNJln7Lx
KGzJOGy/bAt5/t9+k8TSETj6y0jKeC0LH2eJLLE3H4HXN0d1dJexUPuRckfQ
t2EIeM8uoaRYKMi8IKllMwz/die5PyR+1rM3/NX91iGQ8HDxUf1F8omrbtf9
GA6OHT4SU2sjAPm0L2MmxzlYsmf1XjFZAeybdfP+D2MOVj41iZ73gw+z9Zu/
uyzkoE/gYYd5SUSfv3v//TvCxvh96X2yR/hwRC00OqqIjYrv+nzVdPkQO2Kb
sO0OG2ejgonLFD6YbO8yW+PGxkIMf/a1YRI8D3+pUWymMdbGZYb6US5w5XdE
mr6gscs/xrzJkAuy70qnZROf+ejx1Bc1C7nQe8xmzVmSM2trhg4v502AxYyb
K54vID50iV1Ga8MESN38rLujj4leq0qfiL+dgO6M1fVn3jCxpL/TIiVpAtoG
5j/VJ77Tn/HhUUXEBPAsOuaz7nBwZKO1yktnAcguFQpee3KwqLfpwWplAQhi
bccCDTmoeomqMCRzkPVMX8J1HgdHX3ZmDWWR/PnT+fypATYaDNi9MwjiQ7VP
wud3BWzcJ/bquTHxKweXmYRuvMFGt5zbsdMWkv3l9zZ8xiE2yno5ScQPTYJq
VNIs4XfSt1f0jwsuckFK9b29HNkznzWmrjhky4WkNvUZD/xoFKzaYPFCkwue
3IYTV0zInnkxf3fLNC6EHVzIHJhDY/ZxPx6rfwI0w5QMqrqYmNeTbbakfALW
6K7q2JDFxMruugTDtAkIPf80YwvxnU0XMmI970yAXsjOgB23ONj8ZWCvqrcA
An9u3TPzCAdFH4d9WqQrAJPkbrHZBhxksuYdNKIE8KJz75jDLA6ey1439oz4
s0F+7P2J32w8q1betCeaDw6xMg+689gYIm0ps8eJDw8Pm77VuspGyaUHtNM0
+VDyILq824GNng91PY+w+TCQe3r39680Gr2bWf35Lhe+yz4zH0+kcV3Egt4h
0g+71yTpXvWmccIsWS/EmAtd55jrk0jO0nqTlBMtz4WfkBoFM2kcD3DplBdO
wP1HQeGubUy88DimfvWPCfh6OD9cOY2Jd9vl11W9m4AX/Zmil4nvnNGpvpGf
OAHb/bbPOhfNQe+ZqwusAwVwOmXJhr2HOVjvVDyrYrMAZqssZ8Tpc3Dt98Xh
C8kezFih5LxNioPfpbP8tjbxIW/yx43jHWzMiPTkOiaT/q84mCeRzcZR5P9x
PMmH8dfRixTD2HgwTX6WpQkfQkrdpxfYsvH99+lVa+cTP9ducfvlFxrvDPdo
3UklfuyWlffXWBqfXYr5cCaYC/Xef5LPEZ+1a5OOvKMdF56o/0ovBOLLCkNm
btHmwnLdE3MfTCc+1ctxMUhy4dl/Eh7zfjJxZLN81IaBCZA9b7dd5wUTH8ao
+1p9mYBaiUpX/hkmBnFD7ge9mICBYxfFrkdxsAeH2zSvCOBgophouDMH73bt
DDCyEoCMLD199joOvlNQG6hcLIDDAyH6mtM4WPaqq7V2gA/iuZ4F7S1sNPRf
/Nc2nw+jN2RKVNPZWNR4/oFTOB/a3BdFzLzIRqW7J0yGSX7bPLpx+x0rNs4U
69SYosEHDwnl+pBPNA4oFNw6VMyFMpmxHy/InjJjtfWJ3uNC89lIn9PEZ8Ud
5+fqHefC6cTzQ0NrybwXrvrHMOVCtLVvspQ4jdou6733KnDhwBmBsK2BzHuW
TZ+5YAKUZXftcXnKxK8NPF4j0YfMlUvkEv2YWP3qoTw7ZwJE0v699o/kYFXf
Siy6JYBMOb1lSQc4+Dkq/U7YAQFkb7p3zl+H1EPv710HDQHsHLrgJi7GwV0u
2bNMGUQf/OYHb2ti48/aigpjktfErmn6bXnBxs0K4uftE4hfG9UaoALZmJqn
2HrFmzyfLxt5bAcb3fXybtQQP79SmzHP4QONBla3JjSbuRDQqHcn/AaNlzSn
3b9N+qHY7eVDv4PEh9Zc+TgvhAsvXW6OLNWmcTurZzyX9MPrl2e0brBpLMuO
zfbXInkmRVmxqJaJQ2bZvo5EH/r8bp7Nf8REofjnOJduog+d37inTzAxXaHj
6o0PE9BgLPJ+w1UObt2UoDo7kdxv8siGOEcOwpnO6PjjJI/RzqWVmhzc4/Ny
WpWBABZ5mI7UinAwtjd6TbK0AC6XylimfSfzX8NMXd7Bh5nFlcFOyYTPaqW0
5Wuif43TlXpPsTEre8740jA+lG0aqTIxY+MHj+tjCXZ86LOvs1nzlsZbl47Y
Mka5cGUeO9njKo0XtMSnLCf9UNicouPvQOPifKW/PKIPTVPPJx4gOcPVtjPt
1DEy/y9zQ5cyadz/QbHi4WYudB6cdun9Vyb6GYbX+JN9ccPqlZ52IhOP8E9v
o8cmYHKxpVEI8d3JHKmP2kQfB9J15jVe4WD6+0NfVF8QvvimtWfsOfjsSZJK
BNGDh9mJZ6arcZCnqDxH0VIAgzc+D91gkH0hrE4cWyoAft+tJ1O/sfHW4JGf
wnE+jF3fkXkiiY3nEp80bijjQ667kdI3H7IfMxSS8+L4cOZIiZT8ZjZyHrhY
H/Xiw7OQl3dn5NDY/WZjfvkUHpxInjPdIozGjJ9F9rlNXPjU+XF+sC3Zh8e7
mL9ecUFm9aza5yRn7PEfzAGyL3b7eZkV8Zn4uFr6xvc9XIi5bBz5tZyJqjLe
D56ocuGUIjurKo6Js+7NG0mjuZDRsbjsw1EmbgmajB6rmwCNNaoKm8M4ODE1
+JdMjgDc/5no6tpycNWI88U9EQIwu86xX7OCg7P9ptU6OQkgIqkpYROfjbE5
Hm2r1wig6rfuXPtyNvbOiMovmyqAhTqXv16IY6Od7F1vlV988PTWack+ysbI
F7lzdmTyYd3NeEvuBvL8m/6b9aF8OPwquKk7nUb9/rmL7i3kwYpU0WIdkgOS
6u3Lt41wYThMoHvDisb/eurvlhZyoUct20iwjMaU2Jm3p97hwvilCwKfCSZa
RKR8k3HngsHB58d5pUw0cbbe16lP6ufvlRFxj4kxHc1bzhJ9nHCdU7PKg4mR
X2SfNreRfuBNPjkfwsHk4KPpNR8EcKA4Lq16Nwe7rrGVRO8JQDJ7g7OpEgcb
jf8+iPASwByPGwc7xtk4Umr75JCpAOZLftnyqISNPRr3PkbKCUADE16Hx7BR
o2rPuRljfHCnTY3uEb9Tae3r2VZK9PKd742vemzMF5GZL/7/7/mst1tQQPzO
9UVDga6reXDdAIsXBRK9q3EN6OTwoM0qwOXxDhp7dHYdyGnggrvl2nvWCjTW
ZQcUtT7nQt1LEb7mXyZmJ/TpO53lwrJ5v5esLWYif843l3XbuBDubZfidoeJ
s6Xu/XJbxIUFNaarStyYKGbaYvyX7If/dM78ibjAwbjD97t8ywUglpRzdOtO
Dlqee/09MVkAP44uLdm0hIOOG0qFT88LADy+5Zz4w8bgmra3EXsFsDkzZ7L9
IxuZYbfPbif5fVVavElkNPF32X/ThsVInjWQtvInfqfUxrvBq4Xs/y7zmqc6
bJyxpte/LoMPvQwt+zvE73TtKGrVNuXBBuV5DLHTNCZU2UYHLOBBb/j8E+/M
aJRw8/2TMsiFf4marrkLSe55nfb4w3suJKz8fF44xETB0lKH/65xYX19unv4
Bybm7AhvfLaPCxv40p8O3WTiJW55c9BK0k9u1jrhrmT/PdipY8SdgPVDKhXO
QRw83dy0k01ywCcmLzphOwfPpAefVntNctCDHYOKchwM/r7scn6UAOwK6wzH
B9k4V9GQfuUhgBOnygRz37Nx8JNFoJixAGbGvfW7eo2Nr2Qv5lYsEoDiFJsZ
ex3ZSIfFhTFJP1yYoTjrvAYbHQ8X/HxI+uGZ8tS4Y0nE71y4t4nlwIPpqWqO
Yz40Ko6Kq8pq8kBwaa1i02YaQ9MENU9YPOja37JScR6N4pKO515Vc+HSqk+v
vhO/e6455oZWItFH5taW0XdMvHrYInQd8U/hpww7/aOYmPlo5XjhOi7Qz0vb
Tzoz8cDWyKg6EeKvZwRelDjLwfIobn1YmwBqY0Ziv5lx8OnodirrowCMbA2C
hmQ5aGfk0F5K9kNJe32Nay8bl8outvpC9NGkz2OdYS4b55Rw9xfYCmBusq3h
pctsnDDZsusZ6YfzwROn1uxlY6JId/pVcQFs0uVb2a5kY+a9Wxv+3w9ulm0/
TeJovJp1/FGVDw8mDr6paD9K4+/GfY45xjy4YN6jwTegce/Wi+eezuWB1uJj
NrdlaIyZlPJ/2k3ue3jZpdxuJp48VcZ/m8mFhhHFAbc8Js587dDTH8iFE0dV
Xry4xkQf5VyH9cQvPEgS1l06yMQGP/OsdKIHm9ViOgJOcXDDk+2rpw+Q/JN+
3bGF5J2s5H16674KYLdvueOD2aQ+nV33v6cTP/Qj1vZzJxttps2L/H1dABJ3
t6YdymLj/Orm/BOeAojteJZ5OpiNezbUr71oIoAFzIfxUrvZOIs6eEWW+Cf2
/upbmkpsFK84koikH5TPvJGTj6Gxrdt4StxlHpini6jXuNGIrgs32NjzICpg
rbm8PskDp1btT1flAUsudYekJI3VdhkxaZNcMNQZHU9uZ2JFjVGQwycuPPV2
bh/NZuL2MBepokgueOkzb46FEz3s+veiz5r4hZs8zxwnJnq/j5r3YwEX3GIe
rn13guQ50fK6e+MCyGuXEyvZxMGgh8nVRT8FUBC1LEVXmoM3E0uUu4k+Hs5W
75/fysYYWdEznIcCuKDgc/JsKhtFWg7KrSD6sH3twp+uQWzcab9hqb29AFoH
r17rIX4n2PbElkfaAigMe1YnrsBGB8YmkWlkX/QkRTpyid/RkV102P0BDyLG
2IeKD9HYWf27ju/FA7knKQpbdEk+Ov+19MNGHqzU73a7NpXG6fFLsktm8ED/
uGTrgxYm2v+4+162kQtjZ/+Mh2YyUYF97klRAtHH8e1DFpeZeCXhYc13Z7Iv
Sg9/Ze9nooOpspmdMhemr9I0LCN599uVd5V6tBDEXGVnRSAHQ+LvLtnXL4CW
kAuZOcTvNttnl1PVAoiXePOffTMbh12XflhO9IH9/G/WledsPJ0dObXtpgC+
219ssTjDxqedPiXaZF+McwV274nfcZ3RraRmRuYh/dzc9gVsTNOc59xI+uHp
F5eEr8TvXN7697Puax7sUvljlutIo675PtWkUB4E9xft8V1N4/KKaGGjNQ9y
jRonZk6h8aVqRdjQEh40/Tw+O6GJiY0Sc2aP9BO/w3mzYwXJO4Fta1qH07lQ
5XZu/D3JuyGrzWWZvlxQzJg15YgDE/coyDRr6XDh96O5bxOtOXir/MD5cnLf
W6ezTf+SfK9qwruxlsy/2htnu+p2sq+vSVhmPCf7T+a+uuVTNvpHPl2w8Y4A
XDaqL7zgycY+dX2J/lABfKDmR/mtZuOZOU+Gss4KYGnjhJTRhAgaf8rZkuRL
/NQN/ZWT+SJYcHG+1WuSN236FsucPc3EQ3r7l793Ifpaa+SghkzUlOn4MuEq
ANWJMa9hFhMjDDSf7iHz9blxbdu3EgYa8Eem/TgpgKR3D7V7IhiYlGNGXQgm
fl0huNNoJwPnPmjQ3nxbAJ6Osrsm5zJQSiCUkyf+7qfm10/zWyhsUn3SLvGJ
+BWb5yFBxO9EzNnhcFdI3l9xaWwf0XvFw4VDu3sFcDwzn5Yl854QkqEv3iCA
u2LV22c9I/udGzU/+7MARJjzFbsJf7z2/RaH9wIo05NQiSH8Z9nuBzjZAuj6
s22qNuE/ZZjKSkkTwO9/SqcKCX+AcCLe4pUA7m+bun8z4VfIAm/bJAE82v9p
WjUw0fdlpQeDzFfQjmUpzoS/de/N54+fCEDYUzQgTvi9zJdHb31J9GZFxLnS
cAYumNolNUJ+3uWfc6RTLBi42mFRVFShAP50Kxjmz2agzRQrttr/v0fpKjeT
1Uyhwn+3Wz52CWDI7/RcHzsOxkS897deKASHK/FS+vIcjP9TIJUlKYSiE86K
Q4TfQ3bt1la2EAZvuzdF/J+fLf+1mS8AZWev/AXE340k/FROHhPApWtqlvGE
X+L++sJNw6Qes2YqzSP8VtUHRl+ReVplK10cQfj1/L739pP6/kwbezGD8Les
WvBu7P/f83LKKvE84W+9kH6P1SIA6yHvk+M0E8MNY+zbfglgeXxUzvFPDBRN
t+i+3kH86qkHw3+vMNDYKIMhTf6+N99Zzy7uYGAGZ8jKaYTk+eCDnktnMVDp
SvTJ8zwBxLSdKK5roPD3zTuNxwlPpaW+hzPx+847H2a46AlhuMX3Uz3ht/9Q
mRKjI4QSj3MaJl1kv1vbqLhoCiEVOiSzCL/VTdfVVauEMLVXpUyO8G9rml9R
s0IIq191FIUS/mcOodQJZSHYlCQ5D4+LYMLS3LJUJSG4v+VLWxP+sZEM7dBl
QpCf9YtXf4r402Su6HVZIcRPPzwXCb8rJ0tahJx9lr+ReET4m9cqvJUm5+pC
F/2phP/ipuWib8lZpGWqpBfhv9zycJReIISN+/R6///vZTGXjpzuIPd53fWy
xiYZBt703XJ//2Ih3M+6bPaynsIZLxm7Ti8RgmbQ+hlmhF/P+bL2Ohsh6Jev
V35N+LNiNwxY2gkhou7KMTnCnxa+aEbVPiGU7c7bconwF2h13UpzFAL/mMPC
QdL/xVVO58b3C8F22vRtuwi/Z6PrlwQnIagr7duYS/jbpn33TSXnl4u7HRYT
/jT360FLyPmg32fjRMJvrVC3c+VuIfh6LPkrSvifD1W9ZVkJITakLfoY4U/M
pC/jTiEUmt2/1lDMQKHu0byWHUKQG28zNST84wEKuzvMhTClxEg5jfDb52s4
mG8Rwi+rHTcWE/4hi7xm2c1CYLaHDUQR/q6CrtqtBoR3p0W0POn/QwGjLzee
FMLeVKf+msUcXBb2T0rzvBAWOHxM9SH9f3fa/dWWV4Tglr/MTYTwcyrrQhOj
CM8trcRLhN/IaW2iwh0hBGze2c4k/P9Vjqz4dk8I3LzjOb6E/0hk/UBqrBDG
L3xN6ckTwaOdnmXvyPlJU2a0O+GfeT8z7tN1IYgvzlz9S5+J3A1Kt0UihbD9
8W1RW8K/0W9b0bFwIbyo3BXXTPjtvVIcJC4JoTt2b6A74V84wy2nLlAIkgWO
2uKk/1u5FvrVvqSez5RM8wn/q8WfT1JHhNCVv3VjMOn/rJAyCXsHIex4Uv5o
zIaDK3f+eTp8Uwgt5g9n6xP9G5PQuRicLARj61cm5h3E32QdGZfPEYKW+LoG
NaL/mmKPTn4sFEKNGdNj0IONTcVOYy4VQrDsfPAySpPk/5yxH9NqhaBaQ5kv
I/x1h/LmZ9YLQac7j5tO+Fc4bJ1t2yCEXohv1SL8VbOiepzKhdBv4Le9kPDX
VDYGi5aR++TlqjsS/q/TFy97WSSECq0UbWnS/69+Dj7d9VYIa1b+Fe8g/Avm
T3gI0oSw/5z4nhbCnxJRZ/YsidRDMuntNKJ/ys+LY+zJfWU2z6/xa6LwP/46
FdkAIfyh/0X9IHnPq6v90ZMsIRyoTeEIF5B5mBN++EalEObP3Hgio42NWj5p
Oz07haB2UkFRMpns9714WWOcvN/eCL9lhD946lb9PiaFD/W/dosS/pbfz4++
4FDo63husvSfCIZT1fb2YhSe2vJ4sz/h/+Muo84jZ9XEsFVCPyYaGWfHCFkU
vtxbYZJJ+OnHvxeF0hRK6qSUBBH+Kn57jFBI9OPPLX1fwr+/3fxsyR8h5Mmv
UHlC9L/yQusRrw4hJPo7ChUtGTh8MWAN86sQgpU+SLHJ/pP7Ejl2+o0Qeq69
jN39k8LXm5WmdJP++x84sOD/
    "], {
     {RGBColor[0.5, 0., 0.], 
      TagBox[
       TooltipBox[
        LineBox[{1, 14, 15, 16, 17, 18, 19, 20, 21, 22, 23, 24, 25, 26, 27, 
         28, 29, 2}],
        "\"17.6\"",
        LabelStyle->"TextStyling"],
       Annotation[#, "17.6", "Tooltip"]& ], 
      TagBox[
       TooltipBox[
        LineBox[{1, 30, 31, 32, 33, 34, 35, 36, 37, 38, 39, 40, 41, 42, 43, 
         44, 45, 2}],
        "\"297\"",
        LabelStyle->"TextStyling"],
       Annotation[#, "297", "Tooltip"]& ], 
      TagBox[
       TooltipBox[
        LineBox[{1, 46, 47, 48, 49, 50, 51, 52, 53, 54, 55, 56, 57, 58, 59, 
         60, 61, 2}],
        "\"Idefix\"",
        LabelStyle->"TextStyling"],
       Annotation[#, "Idefix", "Tooltip"]& ], 
      TagBox[
       TooltipBox[
        LineBox[{1, 62, 63, 64, 65, 66, 67, 68, 69, 70, 71, 72, 73, 74, 75, 
         76, 77, 2}],
        "\"Ted\"",
        LabelStyle->"TextStyling"],
       Annotation[#, "Ted", "Tooltip"]& ], 
      TagBox[
       TooltipBox[
        LineBox[{1, 78, 79, 80, 81, 82, 83, 84, 85, 86, 87, 88, 89, 90, 91, 
         92, 93, 2}],
        "\"Tom\"",
        LabelStyle->"TextStyling"],
       Annotation[#, "Tom", "Tooltip"]& ], 
      TagBox[
       TooltipBox[
        LineBox[{1, 94, 95, 96, 97, 98, 99, 100, 101, 102, 103, 104, 105, 106,
          107, 108, 109, 2}],
        "\"Tv1\"",
        LabelStyle->"TextStyling"],
       Annotation[#, "Tv1", "Tooltip"]& ], 
      TagBox[
       TooltipBox[
        LineBox[{1, 110, 111, 112, 113, 114, 115, 116, 117, 118, 119, 120, 
         121, 122, 123, 124, 125, 2}],
        "\"Zam\"",
        LabelStyle->"TextStyling"],
       Annotation[#, "Zam", "Tooltip"]& ], 
      TagBox[
       TooltipBox[
        LineBox[{1, 126, 127, 128, 129, 130, 131, 132, 133, 134, 135, 136, 
         137, 138, 139, 140, 141, 2}],
        "\"412\"",
        LabelStyle->"TextStyling"],
       Annotation[#, "412", "Tooltip"]& ], 
      TagBox[
       TooltipBox[
        LineBox[{1, 142, 143, 144, 145, 146, 147, 148, 149, 150, 151, 152, 
         153, 154, 155, 156, 157, 2}],
        "\"Mdg1\"",
        LabelStyle->"TextStyling"],
       Annotation[#, "Mdg1", "Tooltip"]& ], 
      TagBox[
       TooltipBox[
        LineBox[{1, 158, 159, 160, 161, 162, 163, 164, 165, 166, 167, 168, 
         169, 170, 171, 172, 173, 2}],
        "\"Burdock\"",
        LabelStyle->"TextStyling"],
       Annotation[#, "Burdock", "Tooltip"]& ], 
      TagBox[
       TooltipBox[
        LineBox[{1, 174, 175, 176, 177, 178, 179, 180, 181, 182, 183, 184, 
         185, 186, 187, 188, 189, 2}],
        "\"Gypsy\"",
        LabelStyle->"TextStyling"],
       Annotation[#, "Gypsy", "Tooltip"]& ], 
      TagBox[
       TooltipBox[
        LineBox[{1, 190, 191, 192, 193, 194, 195, 196, 197, 198, 199, 200, 
         201, 202, 203, 204, 205, 2}],
        "\"Gypsyvir\"",
        LabelStyle->"TextStyling"],
       Annotation[#, "Gypsyvir", "Tooltip"]& ], 
      TagBox[
       TooltipBox[
        LineBox[{1, 206, 207, 208, 209, 210, 211, 212, 213, 214, 215, 216, 
         217, 218, 219, 220, 221, 2}],
        "\"HMS-Beagle\"",
        LabelStyle->"TextStyling"],
       Annotation[#, "HMS-Beagle", "Tooltip"]& ], 
      TagBox[
       TooltipBox[
        LineBox[{1, 222, 223, 224, 225, 226, 227, 228, 229, 230, 231, 232, 
         233, 234, 235, 236, 237, 2}],
        "\"Nomad\"",
        LabelStyle->"TextStyling"],
       Annotation[#, "Nomad", "Tooltip"]& ], 
      TagBox[
       TooltipBox[
        LineBox[{1, 238, 239, 240, 241, 242, 243, 244, 245, 246, 247, 248, 
         249, 250, 251, 252, 253, 2}],
        "\"Springer\"",
        LabelStyle->"TextStyling"],
       Annotation[#, "Springer", "Tooltip"]& ], 
      TagBox[
       TooltipBox[
        LineBox[{1, 254, 255, 256, 257, 258, 259, 260, 261, 262, 263, 264, 
         265, 266, 267, 268, 269, 2}],
        "\"Yoyo\"",
        LabelStyle->"TextStyling"],
       Annotation[#, "Yoyo", "Tooltip"]& ], 
      TagBox[
       TooltipBox[
        LineBox[{1, 270, 271, 272, 273, 274, 275, 276, 277, 278, 279, 280, 
         281, 282, 283, 284, 285, 2}],
        "\"Ulysses\"",
        LabelStyle->"TextStyling"],
       Annotation[#, "Ulysses", "Tooltip"]& ], 
      TagBox[
       TooltipBox[
        LineBox[{1, 286, 287, 288, 289, 290, 291, 292, 293, 294, 295, 296, 
         297, 298, 299, 300, 301, 2}],
        "\"Woot\"",
        LabelStyle->"TextStyling"],
       Annotation[#, "Woot", "Tooltip"]& ], 
      TagBox[
       TooltipBox[
        LineBox[{1, 302, 303, 304, 305, 306, 307, 308, 309, 310, 311, 312, 
         313, 314, 315, 316, 317, 3}],
        "\"1731\"",
        LabelStyle->"TextStyling"],
       Annotation[#, "1731", "Tooltip"]& ], 
      TagBox[
       TooltipBox[
        LineBox[{1, 318, 319, 320, 321, 322, 323, 324, 325, 326, 327, 328, 
         329, 330, 331, 332, 333, 3}],
        "\"Xanthias\"",
        LabelStyle->"TextStyling"],
       Annotation[#, "Xanthias", "Tooltip"]& ], 
      TagBox[
       TooltipBox[
        LineBox[{1, 334, 335, 336, 337, 338, 339, 340, 341, 342, 343, 344, 
         345, 346, 347, 348, 349, 3}],
        "\"Cer4\"",
        LabelStyle->"TextStyling"],
       Annotation[#, "Cer4", "Tooltip"]& ], 
      TagBox[
       TooltipBox[
        LineBox[{1, 350, 351, 352, 353, 354, 355, 356, 357, 358, 359, 360, 
         361, 362, 363, 364, 365, 3}],
        "\"Cer5\"",
        LabelStyle->"TextStyling"],
       Annotation[#, "Cer5", "Tooltip"]& ], 
      TagBox[
       TooltipBox[
        LineBox[{1, 366, 367, 368, 369, 370, 371, 372, 373, 374, 375, 376, 
         377, 378, 379, 380, 381, 3}],
        "\"Cer6\"",
        LabelStyle->"TextStyling"],
       Annotation[#, "Cer6", "Tooltip"]& ], 
      TagBox[
       TooltipBox[
        LineBox[{1, 382, 383, 384, 385, 386, 387, 388, 389, 390, 391, 392, 
         393, 394, 395, 396, 397, 3}],
        "\"Cer2\"",
        LabelStyle->"TextStyling"],
       Annotation[#, "Cer2", "Tooltip"]& ], 
      TagBox[
       TooltipBox[
        LineBox[{1, 398, 399, 400, 401, 402, 403, 404, 405, 406, 407, 408, 
         409, 410, 411, 412, 413, 3}],
        "\"Cer3\"",
        LabelStyle->"TextStyling"],
       Annotation[#, "Cer3", "Tooltip"]& ], 
      TagBox[
       TooltipBox[
        LineBox[{1, 414, 415, 416, 417, 418, 419, 420, 421, 422, 423, 424, 
         425, 426, 427, 428, 429, 3}],
        "\"Copia\"",
        LabelStyle->"TextStyling"],
       Annotation[#, "Copia", "Tooltip"]& ], 
      TagBox[
       TooltipBox[LineBox[{1, 3}],
        "\"Koco\"",
        LabelStyle->"TextStyling"],
       Annotation[#, "Koco", "Tooltip"]& ], 
      TagBox[
       TooltipBox[
        LineBox[{1, 430, 431, 432, 433, 434, 435, 436, 437, 438, 439, 440, 
         441, 442, 443, 444, 445, 3}],
        "\"Yokozuna\"",
        LabelStyle->"TextStyling"],
       Annotation[#, "Yokozuna", "Tooltip"]& ], 
      TagBox[
       TooltipBox[
        LineBox[{1, 446, 447, 448, 449, 450, 451, 452, 453, 454, 455, 456, 
         457, 458, 459, 460, 461, 3}],
        "\"Boudicca\"",
        LabelStyle->"TextStyling"],
       Annotation[#, "Boudicca", "Tooltip"]& ], 
      TagBox[
       TooltipBox[
        LineBox[{1, 462, 463, 464, 465, 466, 467, 468, 469, 470, 471, 472, 
         473, 474, 475, 476, 477, 3}],
        "\"CsRN1\"",
        LabelStyle->"TextStyling"],
       Annotation[#, "CsRN1", "Tooltip"]& ], 
      TagBox[
       TooltipBox[
        LineBox[{1, 478, 479, 480, 481, 482, 483, 484, 485, 486, 487, 488, 
         489, 490, 491, 492, 493, 3}],
        "\"Kabuki\"",
        LabelStyle->"TextStyling"],
       Annotation[#, "Kabuki", "Tooltip"]& ], 
      TagBox[
       TooltipBox[
        LineBox[{1, 494, 495, 496, 497, 498, 499, 500, 501, 502, 503, 504, 
         505, 506, 507, 508, 509, 3}],
        "\"GalEa1\"",
        LabelStyle->"TextStyling"],
       Annotation[#, "GalEa1", "Tooltip"]& ], 
      TagBox[
       TooltipBox[
        LineBox[{1, 510, 511, 512, 513, 514, 515, 516, 517, 518, 519, 520, 
         521, 522, 523, 524, 525, 3}],
        "\"Humnum\"",
        LabelStyle->"TextStyling"],
       Annotation[#, "Humnum", "Tooltip"]& ], 
      TagBox[
       TooltipBox[
        LineBox[{1, 526, 527, 528, 529, 530, 531, 532, 533, 534, 535, 536, 
         537, 538, 539, 540, 541, 3}],
        "\"Mtanga\"",
        LabelStyle->"TextStyling"],
       Annotation[#, "Mtanga", "Tooltip"]& ], 
      TagBox[
       TooltipBox[
        LineBox[{1, 542, 543, 544, 545, 546, 547, 548, 549, 550, 551, 552, 
         553, 554, 555, 556, 557, 3}],
        "\"Tricopia\"",
        LabelStyle->"TextStyling"],
       Annotation[#, "Tricopia", "Tooltip"]& ], 
      TagBox[
       TooltipBox[
        LineBox[{1, 558, 559, 560, 561, 562, 563, 564, 565, 566, 567, 568, 
         569, 570, 571, 572, 573, 5}],
        "\"CFG1\"",
        LabelStyle->"TextStyling"],
       Annotation[#, "CFG1", "Tooltip"]& ], 
      TagBox[
       TooltipBox[
        LineBox[{1, 574, 575, 576, 577, 578, 579, 580, 581, 582, 583, 584, 
         585, 586, 587, 588, 589, 5}],
        "\"Mag\"",
        LabelStyle->"TextStyling"],
       Annotation[#, "Mag", "Tooltip"]& ], 
      TagBox[
       TooltipBox[
        LineBox[{1, 590, 591, 592, 593, 594, 595, 596, 597, 598, 599, 600, 
         601, 602, 603, 604, 605, 5}],
        "\"Gulliver\"",
        LabelStyle->"TextStyling"],
       Annotation[#, "Gulliver", "Tooltip"]& ], 
      TagBox[
       TooltipBox[
        LineBox[{1, 606, 607, 608, 609, 610, 611, 612, 613, 614, 615, 616, 
         617, 618, 619, 620, 621, 5}],
        "\"Blastopia\"",
        LabelStyle->"TextStyling"],
       Annotation[#, "Blastopia", "Tooltip"]& ], 
      TagBox[
       TooltipBox[
        LineBox[{1, 622, 623, 624, 625, 626, 627, 628, 629, 630, 631, 632, 
         633, 634, 635, 636, 637, 5}],
        "\"Mdg3\"",
        LabelStyle->"TextStyling"],
       Annotation[#, "Mdg3", "Tooltip"]& ], 
      TagBox[
       TooltipBox[
        LineBox[{1, 638, 639, 640, 641, 642, 643, 644, 645, 646, 647, 648, 
         649, 650, 651, 652, 653, 5}],
        "\"Micropia\"",
        LabelStyle->"TextStyling"],
       Annotation[#, "Micropia", "Tooltip"]& ], 
      TagBox[
       TooltipBox[
        LineBox[{1, 654, 655, 656, 657, 658, 659, 660, 661, 662, 663, 664, 
         665, 666, 667, 668, 669, 5}],
        "\"Circe\"",
        LabelStyle->"TextStyling"],
       Annotation[#, "Circe", "Tooltip"]& ], 
      TagBox[
       TooltipBox[
        LineBox[{1, 670, 671, 672, 673, 674, 675, 676, 677, 678, 679, 680, 
         681, 682, 683, 684, 685, 5}],
        "\"Osvaldo\"",
        LabelStyle->"TextStyling"],
       Annotation[#, "Osvaldo", "Tooltip"]& ], 
      TagBox[
       TooltipBox[
        LineBox[{1, 686, 687, 688, 689, 690, 691, 692, 693, 694, 695, 696, 
         697, 698, 699, 700, 701, 9}],
        "\"Bel\"",
        LabelStyle->"TextStyling"],
       Annotation[#, "Bel", "Tooltip"]& ], 
      TagBox[
       TooltipBox[
        LineBox[{1, 702, 703, 704, 705, 706, 707, 708, 709, 710, 711, 712, 
         713, 714, 715, 716, 717, 9}],
        "\"Max\"",
        LabelStyle->"TextStyling"],
       Annotation[#, "Max", "Tooltip"]& ], 
      TagBox[
       TooltipBox[
        LineBox[{1, 718, 719, 720, 721, 722, 723, 724, 725, 726, 727, 728, 
         729, 730, 731, 732, 733, 9}],
        "\"Moose\"",
        LabelStyle->"TextStyling"],
       Annotation[#, "Moose", "Tooltip"]& ], 
      TagBox[
       TooltipBox[
        LineBox[{1, 734, 735, 736, 737, 738, 739, 740, 741, 742, 743, 744, 
         745, 746, 747, 748, 749, 9}],
        "\"Nabel\"",
        LabelStyle->"TextStyling"],
       Annotation[#, "Nabel", "Tooltip"]& ], 
      TagBox[
       TooltipBox[
        LineBox[{1, 750, 751, 752, 753, 754, 755, 756, 757, 758, 759, 760, 
         761, 762, 763, 764, 765, 9}],
        "\"Roo\"",
        LabelStyle->"TextStyling"],
       Annotation[#, "Roo", "Tooltip"]& ], 
      TagBox[
       TooltipBox[
        LineBox[{1, 766, 767, 768, 769, 770, 771, 772, 773, 774, 775, 776, 
         777, 778, 779, 780, 781, 9}],
        "\"Tribel\"",
        LabelStyle->"TextStyling"],
       Annotation[#, "Tribel", "Tooltip"]& ], 
      TagBox[
       TooltipBox[
        LineBox[{1, 782, 783, 784, 785, 786, 787, 788, 789, 790, 791, 792, 
         793, 794, 795, 796, 797, 9}],
        "\"Cer1\"",
        LabelStyle->"TextStyling"],
       Annotation[#, "Cer1", "Tooltip"]& ], 
      TagBox[
       TooltipBox[
        LineBox[{1, 798, 799, 800, 801, 802, 803, 804, 805, 806, 807, 808, 
         809, 810, 811, 812, 813, 9}],
        "\"Cubel\"",
        LabelStyle->"TextStyling"],
       Annotation[#, "Cubel", "Tooltip"]& ], 
      TagBox[
       TooltipBox[
        LineBox[{1, 814, 815, 816, 817, 818, 819, 820, 821, 822, 823, 824, 
         825, 826, 827, 828, 829, 9}],
        "\"Ninja\"",
        LabelStyle->"TextStyling"],
       Annotation[#, "Ninja", "Tooltip"]& ], 
      TagBox[
       TooltipBox[
        LineBox[{1, 830, 831, 832, 833, 834, 835, 836, 837, 838, 839, 840, 
         841, 842, 843, 844, 845, 9}],
        "\"Pao\"",
        LabelStyle->"TextStyling"],
       Annotation[#, "Pao", "Tooltip"]& ], 
      TagBox[
       TooltipBox[
        LineBox[{1, 846, 847, 848, 849, 850, 851, 852, 853, 854, 855, 856, 
         857, 858, 859, 860, 861, 9}],
        "\"Tamy\"",
        LabelStyle->"TextStyling"],
       Annotation[#, "Tamy", "Tooltip"]& ], 
      TagBox[
       TooltipBox[
        LineBox[{1, 862, 863, 864, 865, 866, 867, 868, 869, 870, 871, 872, 
         873, 874, 875, 876, 877, 9}],
        "\"Saci-6\"",
        LabelStyle->"TextStyling"],
       Annotation[#, "Saci-6", "Tooltip"]& ], 
      TagBox[
       TooltipBox[
        LineBox[{1, 878, 879, 880, 881, 882, 883, 884, 885, 886, 887, 888, 
         889, 890, 891, 892, 893, 9}],
        "\"Sinbad\"",
        LabelStyle->"TextStyling"],
       Annotation[#, "Sinbad", "Tooltip"]& ], 
      TagBox[
       TooltipBox[
        LineBox[{1, 894, 895, 896, 897, 898, 899, 900, 901, 902, 903, 904, 
         905, 906, 907, 908, 909, 9}],
        "\"Cer10-1\"",
        LabelStyle->"TextStyling"],
       Annotation[#, "Cer10-1", "Tooltip"]& ], 
      TagBox[
       TooltipBox[
        LineBox[{1, 910, 911, 912, 913, 914, 915, 916, 917, 918, 919, 920, 
         921, 922, 923, 924, 925, 9}],
        "\"Cer7\"",
        LabelStyle->"TextStyling"],
       Annotation[#, "Cer7", "Tooltip"]& ], 
      TagBox[
       TooltipBox[
        LineBox[{1, 926, 927, 928, 929, 930, 931, 932, 933, 934, 935, 936, 
         937, 938, 939, 940, 941, 9}],
        "\"Mabel\"",
        LabelStyle->"TextStyling"],
       Annotation[#, "Mabel", "Tooltip"]& ], 
      TagBox[
       TooltipBox[
        LineBox[{1, 942, 943, 944, 945, 946, 947, 948, 949, 950, 951, 952, 
         953, 954, 955, 956, 957, 9}],
        "\"Spirobel\"",
        LabelStyle->"TextStyling"],
       Annotation[#, "Spirobel", "Tooltip"]& ], 
      TagBox[
       TooltipBox[
        LineBox[{1, 958, 959, 960, 961, 962, 963, 964, 965, 966, 967, 968, 
         969, 970, 971, 972, 973, 9}],
        "\"Tas\"",
        LabelStyle->"TextStyling"],
       Annotation[#, "Tas", "Tooltip"]& ], 
      TagBox[
       TooltipBox[
        LineBox[{4, 974, 975, 976, 977, 978, 979, 980, 981, 982, 983, 984, 
         985, 986, 987, 988, 989, 5}],
        "\"Hydra2-1\"",
        LabelStyle->"TextStyling"],
       Annotation[#, "Hydra2-1", "Tooltip"]& ], 
      TagBox[
       TooltipBox[
        LineBox[{4, 990, 991, 992, 993, 994, 995, 996, 997, 998, 999, 1000, 
         1001, 1002, 1003, 1004, 1005, 5}],
        "\"Hydra1-1\"",
        LabelStyle->"TextStyling"],
       Annotation[#, "Hydra1-1", "Tooltip"]& ], 
      TagBox[
       TooltipBox[LineBox[{4, 9}],
        "\"Hydra3-1\"",
        LabelStyle->"TextStyling"],
       Annotation[#, "Hydra3-1", "Tooltip"]& ], 
      TagBox[
       TooltipBox[
        LineBox[{6, 1006, 1007, 1008, 1009, 1010, 1011, 1012, 1013, 1014, 
         1015, 1016, 1017, 1018, 1019, 1020, 1021, 5}],
        "\"DRM\"",
        LabelStyle->"TextStyling"],
       Annotation[#, "DRM", "Tooltip"]& ], 
      TagBox[
       TooltipBox[
        LineBox[{6, 1022, 1023, 1024, 1025, 1026, 1027, 1028, 1029, 1030, 
         1031, 1032, 1033, 1034, 1035, 1036, 1037, 5}],
        "\"SPM\"",
        LabelStyle->"TextStyling"],
       Annotation[#, "SPM", "Tooltip"]& ], 
      TagBox[
       TooltipBox[
        LineBox[{6, 1038, 1039, 1040, 1041, 1042, 1043, 1044, 1045, 1046, 
         1047, 1048, 1049, 1050, 1051, 1052, 1053, 5}],
        "\"LPDV\"",
        LabelStyle->"TextStyling"],
       Annotation[#, "LPDV", "Tooltip"]& ], 
      TagBox[
       TooltipBox[
        LineBox[{6, 1054, 1055, 1056, 1057, 1058, 1059, 1060, 1061, 1062, 
         1063, 1064, 1065, 1066, 1067, 1068, 1069, 5}],
        "\"RSV\"",
        LabelStyle->"TextStyling"],
       Annotation[#, "RSV", "Tooltip"]& ], 
      TagBox[
       TooltipBox[
        LineBox[{6, 1070, 1071, 1072, 1073, 1074, 1075, 1076, 1077, 1078, 
         1079, 1080, 1081, 1082, 1083, 1084, 1085, 5}],
        "\"HERV-K10\"",
        LabelStyle->"TextStyling"],
       Annotation[#, "HERV-K10", "Tooltip"]& ], 
      TagBox[
       TooltipBox[
        LineBox[{6, 1086, 1087, 1088, 1089, 1090, 1091, 1092, 1093, 1094, 
         1095, 1096, 1097, 1098, 1099, 1100, 1101, 5}],
        "\"JSRV\"",
        LabelStyle->"TextStyling"],
       Annotation[#, "JSRV", "Tooltip"]& ], 
      TagBox[
       TooltipBox[
        LineBox[{6, 1102, 1103, 1104, 1105, 1106, 1107, 1108, 1109, 1110, 
         1111, 1112, 1113, 1114, 1115, 1116, 1117, 5}],
        "\"K-HERV\"",
        LabelStyle->"TextStyling"],
       Annotation[#, "K-HERV", "Tooltip"]& ], 
      TagBox[
       TooltipBox[
        LineBox[{6, 1118, 1119, 1120, 1121, 1122, 1123, 1124, 1125, 1126, 
         1127, 1128, 1129, 1130, 1131, 1132, 1133, 5}],
        "\"MMTV\"",
        LabelStyle->"TextStyling"],
       Annotation[#, "MMTV", "Tooltip"]& ], 
      TagBox[
       TooltipBox[
        LineBox[{6, 1134, 1135, 1136, 1137, 1138, 1139, 1140, 1141, 1142, 
         1143, 1144, 1145, 1146, 1147, 1148, 1149, 5}],
        "\"MPMV\"",
        LabelStyle->"TextStyling"],
       Annotation[#, "MPMV", "Tooltip"]& ], 
      TagBox[
       TooltipBox[
        LineBox[{6, 1150, 1151, 1152, 1153, 1154, 1155, 1156, 1157, 1158, 
         1159, 1160, 1161, 1162, 1163, 1164, 1165, 5}],
        "\"PyERV\"",
        LabelStyle->"TextStyling"],
       Annotation[#, "PyERV", "Tooltip"]& ], 
      TagBox[
       TooltipBox[
        LineBox[{6, 1166, 1167, 1168, 1169, 1170, 1171, 1172, 1173, 1174, 
         1175, 1176, 1177, 1178, 1179, 1180, 1181, 5}],
        "\"SERV\"",
        LabelStyle->"TextStyling"],
       Annotation[#, "SERV", "Tooltip"]& ], 
      TagBox[
       TooltipBox[
        LineBox[{6, 1182, 1183, 1184, 1185, 1186, 1187, 1188, 1189, 1190, 
         1191, 1192, 1193, 1194, 1195, 1196, 1197, 5}],
        "\"SRV-1\"",
        LabelStyle->"TextStyling"],
       Annotation[#, "SRV-1", "Tooltip"]& ], 
      TagBox[
       TooltipBox[
        LineBox[{6, 1198, 1199, 1200, 1201, 1202, 1203, 1204, 1205, 1206, 
         1207, 1208, 1209, 1210, 1211, 1212, 1213, 5}],
        "\"SURL\"",
        LabelStyle->"TextStyling"],
       Annotation[#, "SURL", "Tooltip"]& ], 
      TagBox[
       TooltipBox[
        LineBox[{6, 1214, 1215, 1216, 1217, 1218, 1219, 1220, 1221, 1222, 
         1223, 1224, 1225, 1226, 1227, 1228, 1229, 5}],
        "\"Cigr-1\"",
        LabelStyle->"TextStyling"],
       Annotation[#, "Cigr-1", "Tooltip"]& ], 
      TagBox[
       TooltipBox[
        LineBox[{6, 1230, 1231, 1232, 1233, 1234, 1235, 1236, 1237, 1238, 
         1239, 1240, 1241, 1242, 1243, 1244, 1245, 5}],
        "\"BLV\"",
        LabelStyle->"TextStyling"],
       Annotation[#, "BLV", "Tooltip"]& ], 
      TagBox[
       TooltipBox[
        LineBox[{6, 1246, 1247, 1248, 1249, 1250, 1251, 1252, 1253, 1254, 
         1255, 1256, 1257, 1258, 1259, 1260, 1261, 5}],
        "\"HTLV-1\"",
        LabelStyle->"TextStyling"],
       Annotation[#, "HTLV-1", "Tooltip"]& ], 
      TagBox[
       TooltipBox[LineBox[{6, 5}],
        "\"HTLV-2\"",
        LabelStyle->"TextStyling"],
       Annotation[#, "HTLV-2", "Tooltip"]& ], 
      TagBox[
       TooltipBox[
        LineBox[{6, 1262, 1263, 1264, 1265, 1266, 1267, 1268, 1269, 1270, 
         1271, 1272, 1273, 1274, 1275, 1276, 1277, 5}],
        "\"STcLV2PP1664\"",
        LabelStyle->"TextStyling"],
       Annotation[#, "STcLV2PP1664", "Tooltip"]& ], 
      TagBox[
       TooltipBox[
        LineBox[{6, 1278, 1279, 1280, 1281, 1282, 1283, 1284, 1285, 1286, 
         1287, 1288, 1289, 1290, 1291, 1292, 1293, 5}],
        "\"XEN1\"",
        LabelStyle->"TextStyling"],
       Annotation[#, "XEN1", "Tooltip"]& ], 
      TagBox[
       TooltipBox[
        LineBox[{6, 1294, 1295, 1296, 1297, 1298, 1299, 1300, 1301, 1302, 
         1303, 1304, 1305, 1306, 1307, 1308, 1309, 5}],
        "\"Gmr1\"",
        LabelStyle->"TextStyling"],
       Annotation[#, "Gmr1", "Tooltip"]& ], 
      TagBox[
       TooltipBox[
        LineBox[{6, 1310, 1311, 1312, 1313, 1314, 1315, 1316, 1317, 1318, 
         1319, 1320, 1321, 1322, 1323, 1324, 1325, 5}],
        "\"Hydra1-2\"",
        LabelStyle->"TextStyling"],
       Annotation[#, "Hydra1-2", "Tooltip"]& ], 
      TagBox[
       TooltipBox[
        LineBox[{6, 1326, 1327, 1328, 1329, 1330, 1331, 1332, 1333, 1334, 
         1335, 1336, 1337, 1338, 1339, 1340, 1341, 5}],
        "\"BIV\"",
        LabelStyle->"TextStyling"],
       Annotation[#, "BIV", "Tooltip"]& ], 
      TagBox[
       TooltipBox[
        LineBox[{6, 1342, 1343, 1344, 1345, 1346, 1347, 1348, 1349, 1350, 
         1351, 1352, 1353, 1354, 1355, 1356, 1357, 5}],
        "\"CAEV\"",
        LabelStyle->"TextStyling"],
       Annotation[#, "CAEV", "Tooltip"]& ], 
      TagBox[
       TooltipBox[
        LineBox[{6, 1358, 1359, 1360, 1361, 1362, 1363, 1364, 1365, 1366, 
         1367, 1368, 1369, 1370, 1371, 1372, 1373, 5}],
        "\"EIAV\"",
        LabelStyle->"TextStyling"],
       Annotation[#, "EIAV", "Tooltip"]& ], 
      TagBox[
       TooltipBox[
        LineBox[{6, 1374, 1375, 1376, 1377, 1378, 1379, 1380, 1381, 1382, 
         1383, 1384, 1385, 1386, 1387, 1388, 1389, 5}],
        "\"FIV\"",
        LabelStyle->"TextStyling"],
       Annotation[#, "FIV", "Tooltip"]& ], 
      TagBox[
       TooltipBox[
        LineBox[{6, 1390, 1391, 1392, 1393, 1394, 1395, 1396, 1397, 1398, 
         1399, 1400, 1401, 1402, 1403, 1404, 1405, 5}],
        "\"HIV-1\"",
        LabelStyle->"TextStyling"],
       Annotation[#, "HIV-1", "Tooltip"]& ], 
      TagBox[
       TooltipBox[
        LineBox[{6, 1406, 1407, 1408, 1409, 1410, 1411, 1412, 1413, 1414, 
         1415, 1416, 1417, 1418, 1419, 1420, 1421, 5}],
        "\"HIV-2\"",
        LabelStyle->"TextStyling"],
       Annotation[#, "HIV-2", "Tooltip"]& ], 
      TagBox[
       TooltipBox[
        LineBox[{6, 1422, 1423, 1424, 1425, 1426, 1427, 1428, 1429, 1430, 
         1431, 1432, 1433, 1434, 1435, 1436, 1437, 5}],
        "\"SA-OMVV\"",
        LabelStyle->"TextStyling"],
       Annotation[#, "SA-OMVV", "Tooltip"]& ], 
      TagBox[
       TooltipBox[
        LineBox[{6, 1438, 1439, 1440, 1441, 1442, 1443, 1444, 1445, 1446, 
         1447, 1448, 1449, 1450, 1451, 1452, 1453, 5}],
        "\"SIVAGM\"",
        LabelStyle->"TextStyling"],
       Annotation[#, "SIVAGM", "Tooltip"]& ], 
      TagBox[
       TooltipBox[
        LineBox[{6, 1454, 1455, 1456, 1457, 1458, 1459, 1460, 1461, 1462, 
         1463, 1464, 1465, 1466, 1467, 1468, 1469, 5}],
        "\"SIVMAC\"",
        LabelStyle->"TextStyling"],
       Annotation[#, "SIVMAC", "Tooltip"]& ], 
      TagBox[
       TooltipBox[
        LineBox[{6, 1470, 1471, 1472, 1473, 1474, 1475, 1476, 1477, 1478, 
         1479, 1480, 1481, 1482, 1483, 1484, 1485, 5}],
        "\"SIVMND\"",
        LabelStyle->"TextStyling"],
       Annotation[#, "SIVMND", "Tooltip"]& ], 
      TagBox[
       TooltipBox[
        LineBox[{6, 1486, 1487, 1488, 1489, 1490, 1491, 1492, 1493, 1494, 
         1495, 1496, 1497, 1498, 1499, 1500, 1501, 5}],
        "\"VMV\"",
        LabelStyle->"TextStyling"],
       Annotation[#, "VMV", "Tooltip"]& ], 
      TagBox[
       TooltipBox[
        LineBox[{6, 1502, 1503, 1504, 1505, 1506, 1507, 1508, 1509, 1510, 
         1511, 1512, 1513, 1514, 1515, 1516, 1517, 5}],
        "\"Tor4a\"",
        LabelStyle->"TextStyling"],
       Annotation[#, "Tor4a", "Tooltip"]& ], 
      TagBox[
       TooltipBox[
        LineBox[{6, 1518, 1519, 1520, 1521, 1522, 1523, 1524, 1525, 1526, 
         1527, 1528, 1529, 1530, 1531, 1532, 1533, 3}],
        "\"SMRV-H\"",
        LabelStyle->"TextStyling"],
       Annotation[#, "SMRV-H", "Tooltip"]& ], 
      TagBox[
       TooltipBox[
        LineBox[{6, 1534, 1535, 1536, 1537, 1538, 1539, 1540, 1541, 1542, 
         1543, 1544, 1545, 1546, 1547, 1548, 1549, 3}],
        "\"ASSBSV\"",
        LabelStyle->"TextStyling"],
       Annotation[#, "ASSBSV", "Tooltip"]& ], 
      TagBox[
       TooltipBox[
        LineBox[{6, 1550, 1551, 1552, 1553, 1554, 1555, 1556, 1557, 1558, 
         1559, 1560, 1561, 1562, 1563, 1564, 1565, 3}],
        "\"WdSV\"",
        LabelStyle->"TextStyling"],
       Annotation[#, "WdSV", "Tooltip"]& ], 
      TagBox[
       TooltipBox[
        LineBox[{6, 1566, 1567, 1568, 1569, 1570, 1571, 1572, 1573, 1574, 
         1575, 1576, 1577, 1578, 1579, 1580, 1581, 3}],
        "\"ZFERV\"",
        LabelStyle->"TextStyling"],
       Annotation[#, "ZFERV", "Tooltip"]& ], 
      TagBox[
       TooltipBox[
        LineBox[{6, 1582, 1583, 1584, 1585, 1586, 1587, 1588, 1589, 1590, 
         1591, 1592, 1593, 1594, 1595, 1596, 1597, 3}],
        "\"ZFERV-2\"",
        LabelStyle->"TextStyling"],
       Annotation[#, "ZFERV-2", "Tooltip"]& ], 
      TagBox[
       TooltipBox[
        LineBox[{6, 1598, 1599, 1600, 1601, 1602, 1603, 1604, 1605, 1606, 
         1607, 1608, 1609, 1610, 1611, 1612, 1613, 3}],
        "\"Cico1\"",
        LabelStyle->"TextStyling"],
       Annotation[#, "Cico1", "Tooltip"]& ], 
      TagBox[
       TooltipBox[
        LineBox[{6, 1614, 1615, 1616, 1617, 1618, 1619, 1620, 1621, 1622, 
         1623, 1624, 1625, 1626, 1627, 1628, 1629, 3}],
        "\"Olco1\"",
        LabelStyle->"TextStyling"],
       Annotation[#, "Olco1", "Tooltip"]& ], 
      TagBox[
       TooltipBox[
        LineBox[{6, 1630, 1631, 1632, 1633, 1634, 1635, 1636, 1637, 1638, 
         1639, 1640, 1641, 1642, 1643, 1644, 1645, 3}],
        "\"Zeco1\"",
        LabelStyle->"TextStyling"],
       Annotation[#, "Zeco1", "Tooltip"]& ], 
      TagBox[
       TooltipBox[
        LineBox[{6, 1646, 1647, 1648, 1649, 1650, 1651, 1652, 1653, 1654, 
         1655, 1656, 1657, 1658, 1659, 1660, 1661, 3}],
        "\"Zeco2\"",
        LabelStyle->"TextStyling"],
       Annotation[#, "Zeco2", "Tooltip"]& ], 
      TagBox[
       TooltipBox[
        LineBox[{6, 1662, 1663, 1664, 1665, 1666, 1667, 1668, 1669, 1670, 
         1671, 1672, 1673, 1674, 1675, 1676, 1677, 3}],
        "\"BAEVM\"",
        LabelStyle->"TextStyling"],
       Annotation[#, "BAEVM", "Tooltip"]& ], 
      TagBox[
       TooltipBox[
        LineBox[{6, 1678, 1679, 1680, 1681, 1682, 1683, 1684, 1685, 1686, 
         1687, 1688, 1689, 1690, 1691, 1692, 1693, 3}],
        "\"FeLV\"",
        LabelStyle->"TextStyling"],
       Annotation[#, "FeLV", "Tooltip"]& ], 
      TagBox[
       TooltipBox[
        LineBox[{6, 1694, 1695, 1696, 1697, 1698, 1699, 1700, 1701, 1702, 
         1703, 1704, 1705, 1706, 1707, 1708, 1709, 3}],
        "\"GALV\"",
        LabelStyle->"TextStyling"],
       Annotation[#, "GALV", "Tooltip"]& ], 
      TagBox[
       TooltipBox[
        LineBox[{6, 1710, 1711, 1712, 1713, 1714, 1715, 1716, 1717, 1718, 
         1719, 1720, 1721, 1722, 1723, 1724, 1725, 3}],
        "\"HERV-E\"",
        LabelStyle->"TextStyling"],
       Annotation[#, "HERV-E", "Tooltip"]& ], 
      TagBox[
       TooltipBox[LineBox[{6, 3}],
        "\"KoRV\"",
        LabelStyle->"TextStyling"],
       Annotation[#, "KoRV", "Tooltip"]& ], 
      TagBox[
       TooltipBox[
        LineBox[{6, 1726, 1727, 1728, 1729, 1730, 1731, 1732, 1733, 1734, 
         1735, 1736, 1737, 1738, 1739, 1740, 1741, 3}],
        "\"MdEV\"",
        LabelStyle->"TextStyling"],
       Annotation[#, "MdEV", "Tooltip"]& ], 
      TagBox[
       TooltipBox[
        LineBox[{6, 1742, 1743, 1744, 1745, 1746, 1747, 1748, 1749, 1750, 
         1751, 1752, 1753, 1754, 1755, 1756, 1757, 3}],
        "\"MuLV\"",
        LabelStyle->"TextStyling"],
       Annotation[#, "MuLV", "Tooltip"]& ], 
      TagBox[
       TooltipBox[
        LineBox[{6, 1758, 1759, 1760, 1761, 1762, 1763, 1764, 1765, 1766, 
         1767, 1768, 1769, 1770, 1771, 1772, 1773, 3}],
        "\"PERV-MSL\"",
        LabelStyle->"TextStyling"],
       Annotation[#, "PERV-MSL", "Tooltip"]& ], 
      TagBox[
       TooltipBox[
        LineBox[{6, 1774, 1775, 1776, 1777, 1778, 1779, 1780, 1781, 1782, 
         1783, 1784, 1785, 1786, 1787, 1788, 1789, 3}],
        "\"RCHO-K1\"",
        LabelStyle->"TextStyling"],
       Annotation[#, "RCHO-K1", "Tooltip"]& ], 
      TagBox[
       TooltipBox[
        LineBox[{6, 1790, 1791, 1792, 1793, 1794, 1795, 1796, 1797, 1798, 
         1799, 1800, 1801, 1802, 1803, 1804, 1805, 3}],
        "\"REV\"",
        LabelStyle->"TextStyling"],
       Annotation[#, "REV", "Tooltip"]& ], 
      TagBox[
       TooltipBox[
        LineBox[{6, 1806, 1807, 1808, 1809, 1810, 1811, 1812, 1813, 1814, 
         1815, 1816, 1817, 1818, 1819, 1820, 1821, 3}],
        "\"RTVL-Ia\"",
        LabelStyle->"TextStyling"],
       Annotation[#, "RTVL-Ia", "Tooltip"]& ], 
      TagBox[
       TooltipBox[
        LineBox[{6, 1822, 1823, 1824, 1825, 1826, 1827, 1828, 1829, 1830, 
         1831, 1832, 1833, 1834, 1835, 1836, 1837, 3}],
        "\"Tor1\"",
        LabelStyle->"TextStyling"],
       Annotation[#, "Tor1", "Tooltip"]& ], 
      TagBox[
       TooltipBox[
        LineBox[{6, 1838, 1839, 1840, 1841, 1842, 1843, 1844, 1845, 1846, 
         1847, 1848, 1849, 1850, 1851, 1852, 1853, 3}],
        "\"Tor2\"",
        LabelStyle->"TextStyling"],
       Annotation[#, "Tor2", "Tooltip"]& ], 
      TagBox[
       TooltipBox[
        LineBox[{6, 1854, 1855, 1856, 1857, 1858, 1859, 1860, 1861, 1862, 
         1863, 1864, 1865, 1866, 1867, 1868, 1869, 3}],
        "\"SnRV\"",
        LabelStyle->"TextStyling"],
       Annotation[#, "SnRV", "Tooltip"]& ], 
      TagBox[
       TooltipBox[
        LineBox[{6, 1870, 1871, 1872, 1873, 1874, 1875, 1876, 1877, 1878, 
         1879, 1880, 1881, 1882, 1883, 1884, 1885, 3}],
        "\"Amn-ichi\"",
        LabelStyle->"TextStyling"],
       Annotation[#, "Amn-ichi", "Tooltip"]& ], 
      TagBox[
       TooltipBox[
        LineBox[{6, 1886, 1887, 1888, 1889, 1890, 1891, 1892, 1893, 1894, 
         1895, 1896, 1897, 1898, 1899, 1900, 1901, 3}],
        "\"Amn-ni\"",
        LabelStyle->"TextStyling"],
       Annotation[#, "Amn-ni", "Tooltip"]& ], 
      TagBox[
       TooltipBox[
        LineBox[{6, 1902, 1903, 1904, 1905, 1906, 1907, 1908, 1909, 1910, 
         1911, 1912, 1913, 1914, 1915, 1916, 1917, 3}],
        "\"Amn-san\"",
        LabelStyle->"TextStyling"],
       Annotation[#, "Amn-san", "Tooltip"]& ], 
      TagBox[
       TooltipBox[
        LineBox[{6, 1918, 1919, 1920, 1921, 1922, 1923, 1924, 1925, 1926, 
         1927, 1928, 1929, 1930, 1931, 1932, 1933, 3}],
        "\"Sushi-ichi\"",
        LabelStyle->"TextStyling"],
       Annotation[#, "Sushi-ichi", "Tooltip"]& ], 
      TagBox[
       TooltipBox[
        LineBox[{6, 1934, 1935, 1936, 1937, 1938, 1939, 1940, 1941, 1942, 
         1943, 1944, 1945, 1946, 1947, 1948, 1949, 2}],
        "\"MuERV-L\"",
        LabelStyle->"TextStyling"],
       Annotation[#, "MuERV-L", "Tooltip"]& ], 
      TagBox[
       TooltipBox[
        LineBox[{6, 1950, 1951, 1952, 1953, 1954, 1955, 1956, 1957, 1958, 
         1959, 1960, 1961, 1962, 1963, 1964, 1965, 2}],
        "\"rGmr1\"",
        LabelStyle->"TextStyling"],
       Annotation[#, "rGmr1", "Tooltip"]& ], 
      TagBox[
       TooltipBox[
        LineBox[{6, 1966, 1967, 1968, 1969, 1970, 1971, 1972, 1973, 1974, 
         1975, 1976, 1977, 1978, 1979, 1980, 1981, 2}],
        "\"BFV\"",
        LabelStyle->"TextStyling"],
       Annotation[#, "BFV", "Tooltip"]& ], 
      TagBox[
       TooltipBox[
        LineBox[{6, 1982, 1983, 1984, 1985, 1986, 1987, 1988, 1989, 1990, 
         1991, 1992, 1993, 1994, 1995, 1996, 1997, 2}],
        "\"DrFV-1\"",
        LabelStyle->"TextStyling"],
       Annotation[#, "DrFV-1", "Tooltip"]& ], 
      TagBox[
       TooltipBox[
        LineBox[{6, 1998, 1999, 2000, 2001, 2002, 2003, 2004, 2005, 2006, 
         2007, 2008, 2009, 2010, 2011, 2012, 2013, 2}],
        "\"EFV\"",
        LabelStyle->"TextStyling"],
       Annotation[#, "EFV", "Tooltip"]& ], 
      TagBox[
       TooltipBox[
        LineBox[{6, 2014, 2015, 2016, 2017, 2018, 2019, 2020, 2021, 2022, 
         2023, 2024, 2025, 2026, 2027, 2028, 2029, 2}],
        "\"FFV\"",
        LabelStyle->"TextStyling"],
       Annotation[#, "FFV", "Tooltip"]& ], 
      TagBox[
       TooltipBox[
        LineBox[{6, 2030, 2031, 2032, 2033, 2034, 2035, 2036, 2037, 2038, 
         2039, 2040, 2041, 2042, 2043, 2044, 2045, 2}],
        "\"HFV\"",
        LabelStyle->"TextStyling"],
       Annotation[#, "HFV", "Tooltip"]& ], 
      TagBox[
       TooltipBox[
        LineBox[{6, 2046, 2047, 2048, 2049, 2050, 2051, 2052, 2053, 2054, 
         2055, 2056, 2057, 2058, 2059, 2060, 2061, 2}],
        "\"SFV-1\"",
        LabelStyle->"TextStyling"],
       Annotation[#, "SFV-1", "Tooltip"]& ], 
      TagBox[
       TooltipBox[
        LineBox[{6, 2062, 2063, 2064, 2065, 2066, 2067, 2068, 2069, 2070, 
         2071, 2072, 2073, 2074, 2075, 2076, 2077, 9}],
        "\"Zebel\"",
        LabelStyle->"TextStyling"],
       Annotation[#, "Zebel", "Tooltip"]& ], 
      TagBox[
       TooltipBox[
        LineBox[{6, 2078, 2079, 2080, 2081, 2082, 2083, 2084, 2085, 2086, 
         2087, 2088, 2089, 2090, 2091, 2092, 2093, 9}],
        "\"Kobel\"",
        LabelStyle->"TextStyling"],
       Annotation[#, "Kobel", "Tooltip"]& ], 
      TagBox[
       TooltipBox[LineBox[{6, 9}],
        "\"Gabel\"",
        LabelStyle->"TextStyling"],
       Annotation[#, "Gabel", "Tooltip"]& ], 
      TagBox[
       TooltipBox[
        LineBox[{6, 2094, 2095, 2096, 2097, 2098, 2099, 2100, 2101, 2102, 
         2103, 2104, 2105, 2106, 2107, 2108, 2109, 9}],
        "\"Purbel\"",
        LabelStyle->"TextStyling"],
       Annotation[#, "Purbel", "Tooltip"]& ], 
      TagBox[
       TooltipBox[
        LineBox[{6, 2110, 2111, 2112, 2113, 2114, 2115, 2116, 2117, 2118, 
         2119, 2120, 2121, 2122, 2123, 2124, 2125, 9}],
        "\"Suzu\"",
        LabelStyle->"TextStyling"],
       Annotation[#, "Suzu", "Tooltip"]& ], 
      TagBox[
       TooltipBox[
        LineBox[{7, 2126, 2127, 2128, 2129, 2130, 2131, 2132, 2133, 2134, 
         2135, 2136, 2137, 2138, 2139, 2140, 2141, 2}],
        "\"Athila4-1\"",
        LabelStyle->"TextStyling"],
       Annotation[#, "Athila4-1", "Tooltip"]& ], 
      TagBox[
       TooltipBox[
        LineBox[{7, 2142, 2143, 2144, 2145, 2146, 2147, 2148, 2149, 2150, 
         2151, 2152, 2153, 2154, 2155, 2156, 2157, 2}],
        "\"Tntom1\"",
        LabelStyle->"TextStyling"],
       Annotation[#, "Tntom1", "Tooltip"]& ], 
      TagBox[
       TooltipBox[
        LineBox[{7, 2158, 2159, 2160, 2161, 2162, 2163, 2164, 2165, 2166, 
         2167, 2168, 2169, 2170, 2171, 2172, 2173, 2}],
        "\"Vitico1-2\"",
        LabelStyle->"TextStyling"],
       Annotation[#, "Vitico1-2", "Tooltip"]& ], 
      TagBox[
       TooltipBox[
        LineBox[{7, 2174, 2175, 2176, 2177, 2178, 2179, 2180, 2181, 2182, 
         2183, 2184, 2185, 2186, 2187, 2188, 2189, 2}],
        "\"Cinful-1\"",
        LabelStyle->"TextStyling"],
       Annotation[#, "Cinful-1", "Tooltip"]& ], 
      TagBox[
       TooltipBox[
        LineBox[{7, 2190, 2191, 2192, 2193, 2194, 2195, 2196, 2197, 2198, 
         2199, 2200, 2201, 2202, 2203, 2204, 2205, 3}],
        "\"Bagy-2\"",
        LabelStyle->"TextStyling"],
       Annotation[#, "Bagy-2", "Tooltip"]& ], 
      TagBox[
       TooltipBox[
        LineBox[{7, 2206, 2207, 2208, 2209, 2210, 2211, 2212, 2213, 2214, 
         2215, 2216, 2217, 2218, 2219, 2220, 2221, 3}],
        "\"Calypso\"",
        LabelStyle->"TextStyling"],
       Annotation[#, "Calypso", "Tooltip"]& ], 
      TagBox[
       TooltipBox[
        LineBox[{7, 2222, 2223, 2224, 2225, 2226, 2227, 2228, 2229, 2230, 
         2231, 2232, 2233, 2234, 2235, 2236, 2237, 3}],
        "\"Cyclops-2\"",
        LabelStyle->"TextStyling"],
       Annotation[#, "Cyclops-2", "Tooltip"]& ], 
      TagBox[
       TooltipBox[
        LineBox[{7, 2238, 2239, 2240, 2241, 2242, 2243, 2244, 2245, 2246, 
         2247, 2248, 2249, 2250, 2251, 2252, 2253, 3}],
        "\"Diaspora\"",
        LabelStyle->"TextStyling"],
       Annotation[#, "Diaspora", "Tooltip"]& ], 
      TagBox[
       TooltipBox[
        LineBox[{7, 2254, 2255, 2256, 2257, 2258, 2259, 2260, 2261, 2262, 
         2263, 2264, 2265, 2266, 2267, 2268, 2269, 3}],
        "\"CaMV\"",
        LabelStyle->"TextStyling"],
       Annotation[#, "CaMV", "Tooltip"]& ], 
      TagBox[
       TooltipBox[
        LineBox[{7, 2270, 2271, 2272, 2273, 2274, 2275, 2276, 2277, 2278, 
         2279, 2280, 2281, 2282, 2283, 2284, 2285, 3}],
        "\"CERV\"",
        LabelStyle->"TextStyling"],
       Annotation[#, "CERV", "Tooltip"]& ], 
      TagBox[
       TooltipBox[
        LineBox[{7, 2286, 2287, 2288, 2289, 2290, 2291, 2292, 2293, 2294, 
         2295, 2296, 2297, 2298, 2299, 2300, 2301, 3}],
        "\"EVCV\"",
        LabelStyle->"TextStyling"],
       Annotation[#, "EVCV", "Tooltip"]& ], 
      TagBox[
       TooltipBox[
        LineBox[{7, 2302, 2303, 2304, 2305, 2306, 2307, 2308, 2309, 2310, 
         2311, 2312, 2313, 2314, 2315, 2316, 2317, 3}],
        "\"FMV\"",
        LabelStyle->"TextStyling"],
       Annotation[#, "FMV", "Tooltip"]& ], 
      TagBox[
       TooltipBox[
        LineBox[{7, 2318, 2319, 2320, 2321, 2322, 2323, 2324, 2325, 2326, 
         2327, 2328, 2329, 2330, 2331, 2332, 2333, 3}],
        "\"LLDAV\"",
        LabelStyle->"TextStyling"],
       Annotation[#, "LLDAV", "Tooltip"]& ], 
      TagBox[
       TooltipBox[
        LineBox[{7, 2334, 2335, 2336, 2337, 2338, 2339, 2340, 2341, 2342, 
         2343, 2344, 2345, 2346, 2347, 2348, 2349, 3}],
        "\"MiMV\"",
        LabelStyle->"TextStyling"],
       Annotation[#, "MiMV", "Tooltip"]& ], 
      TagBox[
       TooltipBox[
        LineBox[{7, 2350, 2351, 2352, 2353, 2354, 2355, 2356, 2357, 2358, 
         2359, 2360, 2361, 2362, 2363, 2364, 2365, 3}],
        "\"RuFDV\"",
        LabelStyle->"TextStyling"],
       Annotation[#, "RuFDV", "Tooltip"]& ], 
      TagBox[
       TooltipBox[
        LineBox[{7, 2366, 2367, 2368, 2369, 2370, 2371, 2372, 2373, 2374, 
         2375, 2376, 2377, 2378, 2379, 2380, 2381, 3}],
        "\"SVBV\"",
        LabelStyle->"TextStyling"],
       Annotation[#, "SVBV", "Tooltip"]& ], 
      TagBox[
       TooltipBox[
        LineBox[{7, 2382, 2383, 2384, 2385, 2386, 2387, 2388, 2389, 2390, 
         2391, 2392, 2393, 2394, 2395, 2396, 2397, 3}],
        "\"CSVMV\"",
        LabelStyle->"TextStyling"],
       Annotation[#, "CSVMV", "Tooltip"]& ], 
      TagBox[
       TooltipBox[
        LineBox[{7, 2398, 2399, 2400, 2401, 2402, 2403, 2404, 2405, 2406, 
         2407, 2408, 2409, 2410, 2411, 2412, 2413, 3}],
        "\"TVCV\"",
        LabelStyle->"TextStyling"],
       Annotation[#, "TVCV", "Tooltip"]& ], 
      TagBox[
       TooltipBox[
        LineBox[{7, 2414, 2415, 2416, 2417, 2418, 2419, 2420, 2421, 2422, 
         2423, 2424, 2425, 2426, 2427, 2428, 2429, 3}],
        "\"Beetle1\"",
        LabelStyle->"TextStyling"],
       Annotation[#, "Beetle1", "Tooltip"]& ], 
      TagBox[
       TooltipBox[
        LineBox[{7, 2430, 2431, 2432, 2433, 2434, 2435, 2436, 2437, 2438, 
         2439, 2440, 2441, 2442, 2443, 2444, 2445, 3}],
        "\"Cereba\"",
        LabelStyle->"TextStyling"],
       Annotation[#, "Cereba", "Tooltip"]& ], 
      TagBox[
       TooltipBox[
        LineBox[{7, 2446, 2447, 2448, 2449, 2450, 2451, 2452, 2453, 2454, 
         2455, 2456, 2457, 2458, 2459, 2460, 2461, 3}],
        "\"CRM\"",
        LabelStyle->"TextStyling"],
       Annotation[#, "CRM", "Tooltip"]& ], 
      TagBox[
       TooltipBox[
        LineBox[{7, 2462, 2463, 2464, 2465, 2466, 2467, 2468, 2469, 2470, 
         2471, 2472, 2473, 2474, 2475, 2476, 2477, 3}],
        "\"Bagy-1\"",
        LabelStyle->"TextStyling"],
       Annotation[#, "Bagy-1", "Tooltip"]& ], 
      TagBox[
       TooltipBox[
        LineBox[{7, 2478, 2479, 2480, 2481, 2482, 2483, 2484, 2485, 2486, 
         2487, 2488, 2489, 2490, 2491, 2492, 2493, 3}],
        "\"Del\"",
        LabelStyle->"TextStyling"],
       Annotation[#, "Del", "Tooltip"]& ], 
      TagBox[
       TooltipBox[
        LineBox[{7, 2494, 2495, 2496, 2497, 2498, 2499, 2500, 2501, 2502, 
         2503, 2504, 2505, 2506, 2507, 2508, 2509, 3}],
        "\"Retrosat-2\"",
        LabelStyle->"TextStyling"],
       Annotation[#, "Retrosat-2", "Tooltip"]& ], 
      TagBox[
       TooltipBox[
        LineBox[{7, 2510, 2511, 2512, 2513, 2514, 2515, 2516, 2517, 2518, 
         2519, 2520, 2521, 2522, 2523, 2524, 2525, 3}],
        "\"Tma\"",
        LabelStyle->"TextStyling"],
       Annotation[#, "Tma", "Tooltip"]& ], 
      TagBox[
       TooltipBox[
        LineBox[{7, 2526, 2527, 2528, 2529, 2530, 2531, 2532, 2533, 2534, 
         2535, 2536, 2537, 2538, 2539, 2540, 2541, 3}],
        "\"Galadriel\"",
        LabelStyle->"TextStyling"],
       Annotation[#, "Galadriel", "Tooltip"]& ], 
      TagBox[
       TooltipBox[
        LineBox[{7, 2542, 2543, 2544, 2545, 2546, 2547, 2548, 2549, 2550, 
         2551, 2552, 2553, 2554, 2555, 2556, 2557, 3}],
        "\"Monkey\"",
        LabelStyle->"TextStyling"],
       Annotation[#, "Monkey", "Tooltip"]& ], 
      TagBox[
       TooltipBox[
        LineBox[{7, 2558, 2559, 2560, 2561, 2562, 2563, 2564, 2565, 2566, 
         2567, 2568, 2569, 2570, 2571, 2572, 2573, 3}],
        "\"Araco\"",
        LabelStyle->"TextStyling"],
       Annotation[#, "Araco", "Tooltip"]& ], 
      TagBox[
       TooltipBox[
        LineBox[{7, 2574, 2575, 2576, 2577, 2578, 2579, 2580, 2581, 2582, 
         2583, 2584, 2585, 2586, 2587, 2588, 2589, 3}],
        "\"Oryco1-2\"",
        LabelStyle->"TextStyling"],
       Annotation[#, "Oryco1-2", "Tooltip"]& ], 
      TagBox[
       TooltipBox[
        LineBox[{7, 2590, 2591, 2592, 2593, 2594, 2595, 2596, 2597, 2598, 
         2599, 2600, 2601, 2602, 2603, 2604, 2605, 3}],
        "\"Vitico1-1\"",
        LabelStyle->"TextStyling"],
       Annotation[#, "Vitico1-1", "Tooltip"]& ], 
      TagBox[
       TooltipBox[
        LineBox[{7, 2606, 2607, 2608, 2609, 2610, 2611, 2612, 2613, 2614, 
         2615, 2616, 2617, 2618, 2619, 2620, 2621, 3}],
        "\"Osser\"",
        LabelStyle->"TextStyling"],
       Annotation[#, "Osser", "Tooltip"]& ], 
      TagBox[
       TooltipBox[
        LineBox[{7, 2622, 2623, 2624, 2625, 2626, 2627, 2628, 2629, 2630, 
         2631, 2632, 2633, 2634, 2635, 2636, 2637, 3}],
        "\"PVCV\"",
        LabelStyle->"TextStyling"],
       Annotation[#, "PVCV", "Tooltip"]& ], 
      TagBox[
       TooltipBox[LineBox[{7, 3}],
        "\"PyRE1G1\"",
        LabelStyle->"TextStyling"],
       Annotation[#, "PyRE1G1", "Tooltip"]& ], 
      TagBox[
       TooltipBox[
        LineBox[{7, 2638, 2639, 2640, 2641, 2642, 2643, 2644, 2645, 2646, 
         2647, 2648, 2649, 2650, 2651, 2652, 2653, 3}],
        "\"Gimli\"",
        LabelStyle->"TextStyling"],
       Annotation[#, "Gimli", "Tooltip"]& ], 
      TagBox[
       TooltipBox[
        LineBox[{7, 2654, 2655, 2656, 2657, 2658, 2659, 2660, 2661, 2662, 
         2663, 2664, 2665, 2666, 2667, 2668, 2669, 3}],
        "\"Gloin\"",
        LabelStyle->"TextStyling"],
       Annotation[#, "Gloin", "Tooltip"]& ], 
      TagBox[
       TooltipBox[
        LineBox[{7, 2670, 2671, 2672, 2673, 2674, 2675, 2676, 2677, 2678, 
         2679, 2680, 2681, 2682, 2683, 2684, 2685, 3}],
        "\"Ifg7\"",
        LabelStyle->"TextStyling"],
       Annotation[#, "Ifg7", "Tooltip"]& ], 
      TagBox[
       TooltipBox[
        LineBox[{7, 2686, 2687, 2688, 2689, 2690, 2691, 2692, 2693, 2694, 
         2695, 2696, 2697, 2698, 2699, 2700, 2701, 3}],
        "\"Reina\"",
        LabelStyle->"TextStyling"],
       Annotation[#, "Reina", "Tooltip"]& ], 
      TagBox[
       TooltipBox[
        LineBox[{7, 2702, 2703, 2704, 2705, 2706, 2707, 2708, 2709, 2710, 
         2711, 2712, 2713, 2714, 2715, 2716, 2717, 3}],
        "\"REM1\"",
        LabelStyle->"TextStyling"],
       Annotation[#, "REM1", "Tooltip"]& ], 
      TagBox[
       TooltipBox[
        LineBox[{7, 2718, 2719, 2720, 2721, 2722, 2723, 2724, 2725, 2726, 
         2727, 2728, 2729, 2730, 2731, 2732, 2733, 3}],
        "\"Hopscotch\"",
        LabelStyle->"TextStyling"],
       Annotation[#, "Hopscotch", "Tooltip"]& ], 
      TagBox[
       TooltipBox[
        LineBox[{7, 2734, 2735, 2736, 2737, 2738, 2739, 2740, 2741, 2742, 
         2743, 2744, 2745, 2746, 2747, 2748, 2749, 3}],
        "\"Koala\"",
        LabelStyle->"TextStyling"],
       Annotation[#, "Koala", "Tooltip"]& ], 
      TagBox[
       TooltipBox[
        LineBox[{7, 2750, 2751, 2752, 2753, 2754, 2755, 2756, 2757, 2758, 
         2759, 2760, 2761, 2762, 2763, 2764, 2765, 3}],
        "\"Melmoth\"",
        LabelStyle->"TextStyling"],
       Annotation[#, "Melmoth", "Tooltip"]& ], 
      TagBox[
       TooltipBox[
        LineBox[{7, 2766, 2767, 2768, 2769, 2770, 2771, 2772, 2773, 2774, 
         2775, 2776, 2777, 2778, 2779, 2780, 2781, 3}],
        "\"Retrofit\"",
        LabelStyle->"TextStyling"],
       Annotation[#, "Retrofit", "Tooltip"]& ], 
      TagBox[
       TooltipBox[
        LineBox[{7, 2782, 2783, 2784, 2785, 2786, 2787, 2788, 2789, 2790, 
         2791, 2792, 2793, 2794, 2795, 2796, 2797, 3}],
        "\"BRRV\"",
        LabelStyle->"TextStyling"],
       Annotation[#, "BRRV", "Tooltip"]& ], 
      TagBox[
       TooltipBox[
        LineBox[{7, 2798, 2799, 2800, 2801, 2802, 2803, 2804, 2805, 2806, 
         2807, 2808, 2809, 2810, 2811, 2812, 2813, 3}],
        "\"CmYLCV\"",
        LabelStyle->"TextStyling"],
       Annotation[#, "CmYLCV", "Tooltip"]& ], 
      TagBox[
       TooltipBox[
        LineBox[{7, 2814, 2815, 2816, 2817, 2818, 2819, 2820, 2821, 2822, 
         2823, 2824, 2825, 2826, 2827, 2828, 2829, 3}],
        "\"PCSV\"",
        LabelStyle->"TextStyling"],
       Annotation[#, "PCSV", "Tooltip"]& ], 
      TagBox[
       TooltipBox[
        LineBox[{7, 2830, 2831, 2832, 2833, 2834, 2835, 2836, 2837, 2838, 
         2839, 2840, 2841, 2842, 2843, 2844, 2845, 3}],
        "\"SbCMV\"",
        LabelStyle->"TextStyling"],
       Annotation[#, "SbCMV", "Tooltip"]& ], 
      TagBox[
       TooltipBox[
        LineBox[{7, 2846, 2847, 2848, 2849, 2850, 2851, 2852, 2853, 2854, 
         2855, 2856, 2857, 2858, 2859, 2860, 2861, 3}],
        "\"B1147A04.5\"",
        LabelStyle->"TextStyling"],
       Annotation[#, "B1147A04.5", "Tooltip"]& ], 
      TagBox[
       TooltipBox[
        LineBox[{7, 2862, 2863, 2864, 2865, 2866, 2867, 2868, 2869, 2870, 
         2871, 2872, 2873, 2874, 2875, 2876, 2877, 3}],
        "\"Grande1-4\"",
        LabelStyle->"TextStyling"],
       Annotation[#, "Grande1-4", "Tooltip"]& ], 
      TagBox[
       TooltipBox[
        LineBox[{7, 2878, 2879, 2880, 2881, 2882, 2883, 2884, 2885, 2886, 
         2887, 2888, 2889, 2890, 2891, 2892, 2893, 3}],
        "\"Ogre\"",
        LabelStyle->"TextStyling"],
       Annotation[#, "Ogre", "Tooltip"]& ], 
      TagBox[
       TooltipBox[
        LineBox[{7, 2894, 2895, 2896, 2897, 2898, 2899, 2900, 2901, 2902, 
         2903, 2904, 2905, 2906, 2907, 2908, 2909, 3}],
        "\"RetroSor1\"",
        LabelStyle->"TextStyling"],
       Annotation[#, "RetroSor1", "Tooltip"]& ], 
      TagBox[
       TooltipBox[
        LineBox[{7, 2910, 2911, 2912, 2913, 2914, 2915, 2916, 2917, 2918, 
         2919, 2920, 2921, 2922, 2923, 2924, 2925, 3}],
        "\"RIRE2\"",
        LabelStyle->"TextStyling"],
       Annotation[#, "RIRE2", "Tooltip"]& ], 
      TagBox[
       TooltipBox[
        LineBox[{7, 2926, 2927, 2928, 2929, 2930, 2931, 2932, 2933, 2934, 
         2935, 2936, 2937, 2938, 2939, 2940, 2941, 3}],
        "\"Tat4-1\"",
        LabelStyle->"TextStyling"],
       Annotation[#, "Tat4-1", "Tooltip"]& ], 
      TagBox[
       TooltipBox[
        LineBox[{7, 2942, 2943, 2944, 2945, 2946, 2947, 2948, 2949, 2950, 
         2951, 2952, 2953, 2954, 2955, 2956, 2957, 3}],
        "\"Tft2\"",
        LabelStyle->"TextStyling"],
       Annotation[#, "Tft2", "Tooltip"]& ], 
      TagBox[
       TooltipBox[
        LineBox[{7, 2958, 2959, 2960, 2961, 2962, 2963, 2964, 2965, 2966, 
         2967, 2968, 2969, 2970, 2971, 2972, 2973, 3}],
        "\"Batata\"",
        LabelStyle->"TextStyling"],
       Annotation[#, "Batata", "Tooltip"]& ], 
      TagBox[
       TooltipBox[
        LineBox[{7, 2974, 2975, 2976, 2977, 2978, 2979, 2980, 2981, 2982, 
         2983, 2984, 2985, 2986, 2987, 2988, 2989, 3}],
        "\"Fourf\"",
        LabelStyle->"TextStyling"],
       Annotation[#, "Fourf", "Tooltip"]& ], 
      TagBox[
       TooltipBox[
        LineBox[{7, 2990, 2991, 2992, 2993, 2994, 2995, 2996, 2997, 2998, 
         2999, 3000, 3001, 3002, 3003, 3004, 3005, 3}],
        "\"RTvr2\"",
        LabelStyle->"TextStyling"],
       Annotation[#, "RTvr2", "Tooltip"]& ], 
      TagBox[
       TooltipBox[
        LineBox[{7, 3006, 3007, 3008, 3009, 3010, 3011, 3012, 3013, 3014, 
         3015, 3016, 3017, 3018, 3019, 3020, 3021, 3}],
        "\"Sto-4\"",
        LabelStyle->"TextStyling"],
       Annotation[#, "Sto-4", "Tooltip"]& ], 
      TagBox[
       TooltipBox[
        LineBox[{7, 3022, 3023, 3024, 3025, 3026, 3027, 3028, 3029, 3030, 
         3031, 3032, 3033, 3034, 3035, 3036, 3037, 3}],
        "\"Tnt-1\"",
        LabelStyle->"TextStyling"],
       Annotation[#, "Tnt-1", "Tooltip"]& ], 
      TagBox[
       TooltipBox[
        LineBox[{7, 3038, 3039, 3040, 3041, 3042, 3043, 3044, 3045, 3046, 
         3047, 3048, 3049, 3050, 3051, 3052, 3053, 3}],
        "\"Tork4\"",
        LabelStyle->"TextStyling"],
       Annotation[#, "Tork4", "Tooltip"]& ], 
      TagBox[
       TooltipBox[
        LineBox[{7, 3054, 3055, 3056, 3057, 3058, 3059, 3060, 3061, 3062, 
         3063, 3064, 3065, 3066, 3067, 3068, 3069, 3}],
        "\"Tto1\"",
        LabelStyle->"TextStyling"],
       Annotation[#, "Tto1", "Tooltip"]& ], 
      TagBox[
       TooltipBox[
        LineBox[{7, 3070, 3071, 3072, 3073, 3074, 3075, 3076, 3077, 3078, 
         3079, 3080, 3081, 3082, 3083, 3084, 3085, 3}],
        "\"V12\"",
        LabelStyle->"TextStyling"],
       Annotation[#, "V12", "Tooltip"]& ], 
      TagBox[
       TooltipBox[
        LineBox[{7, 3086, 3087, 3088, 3089, 3090, 3091, 3092, 3093, 3094, 
         3095, 3096, 3097, 3098, 3099, 3100, 3101, 8}],
        "\"BSCVBV\"",
        LabelStyle->"TextStyling"],
       Annotation[#, "BSCVBV", "Tooltip"]& ], 
      TagBox[
       TooltipBox[
        LineBox[{7, 3102, 3103, 3104, 3105, 3106, 3107, 3108, 3109, 3110, 
         3111, 3112, 3113, 3114, 3115, 3116, 3117, 8}],
        "\"BSGFV\"",
        LabelStyle->"TextStyling"],
       Annotation[#, "BSGFV", "Tooltip"]& ], 
      TagBox[
       TooltipBox[
        LineBox[{7, 3118, 3119, 3120, 3121, 3122, 3123, 3124, 3125, 3126, 
         3127, 3128, 3129, 3130, 3131, 3132, 3133, 8}],
        "\"BSMyV\"",
        LabelStyle->"TextStyling"],
       Annotation[#, "BSMyV", "Tooltip"]& ], 
      TagBox[
       TooltipBox[
        LineBox[{7, 3134, 3135, 3136, 3137, 3138, 3139, 3140, 3141, 3142, 
         3143, 3144, 3145, 3146, 3147, 3148, 3149, 8}],
        "\"BSOLV\"",
        LabelStyle->"TextStyling"],
       Annotation[#, "BSOLV", "Tooltip"]& ], 
      TagBox[
       TooltipBox[
        LineBox[{7, 3150, 3151, 3152, 3153, 3154, 3155, 3156, 3157, 3158, 
         3159, 3160, 3161, 3162, 3163, 3164, 3165, 8}],
        "\"BSVAV\"",
        LabelStyle->"TextStyling"],
       Annotation[#, "BSVAV", "Tooltip"]& ], 
      TagBox[
       TooltipBox[
        LineBox[{7, 3166, 3167, 3168, 3169, 3170, 3171, 3172, 3173, 3174, 
         3175, 3176, 3177, 3178, 3179, 3180, 3181, 8}],
        "\"CLNV\"",
        LabelStyle->"TextStyling"],
       Annotation[#, "CLNV", "Tooltip"]& ], 
      TagBox[
       TooltipBox[
        LineBox[{7, 3182, 3183, 3184, 3185, 3186, 3187, 3188, 3189, 3190, 
         3191, 3192, 3193, 3194, 3195, 3196, 3197, 8}],
        "\"ComYMV\"",
        LabelStyle->"TextStyling"],
       Annotation[#, "ComYMV", "Tooltip"]& ], 
      TagBox[
       TooltipBox[
        LineBox[{7, 3198, 3199, 3200, 3201, 3202, 3203, 3204, 3205, 3206, 
         3207, 3208, 3209, 3210, 3211, 3212, 3213, 8}],
        "\"CSSV\"",
        LabelStyle->"TextStyling"],
       Annotation[#, "CSSV", "Tooltip"]& ], 
      TagBox[
       TooltipBox[LineBox[{7, 8}],
        "\"CYMV\"",
        LabelStyle->"TextStyling"],
       Annotation[#, "CYMV", "Tooltip"]& ], 
      TagBox[
       TooltipBox[
        LineBox[{7, 3214, 3215, 3216, 3217, 3218, 3219, 3220, 3221, 3222, 
         3223, 3224, 3225, 3226, 3227, 3228, 3229, 8}],
        "\"DBV\"",
        LabelStyle->"TextStyling"],
       Annotation[#, "DBV", "Tooltip"]& ], 
      TagBox[
       TooltipBox[
        LineBox[{7, 3230, 3231, 3232, 3233, 3234, 3235, 3236, 3237, 3238, 
         3239, 3240, 3241, 3242, 3243, 3244, 3245, 8}],
        "\"DrMV\"",
        LabelStyle->"TextStyling"],
       Annotation[#, "DrMV", "Tooltip"]& ], 
      TagBox[
       TooltipBox[
        LineBox[{7, 3246, 3247, 3248, 3249, 3250, 3251, 3252, 3253, 3254, 
         3255, 3256, 3257, 3258, 3259, 3260, 3261, 8}],
        "\"KTSV\"",
        LabelStyle->"TextStyling"],
       Annotation[#, "KTSV", "Tooltip"]& ], 
      TagBox[
       TooltipBox[
        LineBox[{7, 3262, 3263, 3264, 3265, 3266, 3267, 3268, 3269, 3270, 
         3271, 3272, 3273, 3274, 3275, 3276, 3277, 8}],
        "\"ScBIMV\"",
        LabelStyle->"TextStyling"],
       Annotation[#, "ScBIMV", "Tooltip"]& ], 
      TagBox[
       TooltipBox[
        LineBox[{7, 3278, 3279, 3280, 3281, 3282, 3283, 3284, 3285, 3286, 
         3287, 3288, 3289, 3290, 3291, 3292, 3293, 8}],
        "\"TaBV\"",
        LabelStyle->"TextStyling"],
       Annotation[#, "TaBV", "Tooltip"]& ], 
      TagBox[
       TooltipBox[
        LineBox[{7, 3294, 3295, 3296, 3297, 3298, 3299, 3300, 3301, 3302, 
         3303, 3304, 3305, 3306, 3307, 3308, 3309, 8}],
        "\"Endovir1-1\"",
        LabelStyle->"TextStyling"],
       Annotation[#, "Endovir1-1", "Tooltip"]& ], 
      TagBox[
       TooltipBox[
        LineBox[{7, 3310, 3311, 3312, 3313, 3314, 3315, 3316, 3317, 3318, 
         3319, 3320, 3321, 3322, 3323, 3324, 3325, 8}],
        "\"TSI-9\"",
        LabelStyle->"TextStyling"],
       Annotation[#, "TSI-9", "Tooltip"]& ], 
      TagBox[
       TooltipBox[
        LineBox[{7, 3326, 3327, 3328, 3329, 3330, 3331, 3332, 3333, 3334, 
         3335, 3336, 3337, 3338, 3339, 3340, 3341, 8}],
        "\"RTBV\"",
        LabelStyle->"TextStyling"],
       Annotation[#, "RTBV", "Tooltip"]& ], 
      TagBox[
       TooltipBox[LineBox[{7, 9}],
        "\"Legolas\"",
        LabelStyle->"TextStyling"],
       Annotation[#, "Legolas", "Tooltip"]& ], 
      TagBox[
       TooltipBox[
        LineBox[{7, 3342, 3343, 3344, 3345, 3346, 3347, 3348, 3349, 3350, 
         3351, 3352, 3353, 3354, 3355, 3356, 3357, 5}],
        "\"Peabody\"",
        LabelStyle->"TextStyling"],
       Annotation[#, "Peabody", "Tooltip"]& ], 
      TagBox[
       TooltipBox[LineBox[{7, 5}],
        "\"Oryco1-1\"",
        LabelStyle->"TextStyling"],
       Annotation[#, "Oryco1-1", "Tooltip"]& ], 
      TagBox[
       TooltipBox[
        LineBox[{7, 3358, 3359, 3360, 3361, 3362, 3363, 3364, 3365, 3366, 
         3367, 3368, 3369, 3370, 3371, 3372, 3373, 5}],
        "\"Poco\"",
        LabelStyle->"TextStyling"],
       Annotation[#, "Poco", "Tooltip"]& ], 
      TagBox[
       TooltipBox[
        LineBox[{7, 3374, 3375, 3376, 3377, 3378, 3379, 3380, 3381, 3382, 
         3383, 3384, 3385, 3386, 3387, 3388, 3389, 12}],
        "\"Opie-2\"",
        LabelStyle->"TextStyling"],
       Annotation[#, "Opie-2", "Tooltip"]& ], 
      TagBox[
       TooltipBox[LineBox[{7, 12}],
        "\"SIRE1-4\"",
        LabelStyle->"TextStyling"],
       Annotation[#, "SIRE1-4", "Tooltip"]& ], 
      TagBox[
       TooltipBox[
        LineBox[{7, 3390, 3391, 3392, 3393, 3394, 3395, 3396, 3397, 3398, 
         3399, 3400, 3401, 3402, 3403, 3404, 3405, 12}],
        "\"ToRTL1\"",
        LabelStyle->"TextStyling"],
       Annotation[#, "ToRTL1", "Tooltip"]& ], 
      TagBox[
       TooltipBox[
        LineBox[{10, 3406, 3407, 3408, 3409, 3410, 3411, 3412, 3413, 3414, 
         3415, 3416, 3417, 3418, 3419, 3420, 3421, 2}],
        "\"CoDi2.4\"",
        LabelStyle->"TextStyling"],
       Annotation[#, "CoDi2.4", "Tooltip"]& ], 
      TagBox[
       TooltipBox[
        LineBox[{10, 3422, 3423, 3424, 3425, 3426, 3427, 3428, 3429, 3430, 
         3431, 3432, 3433, 3434, 3435, 3436, 3437, 2}],
        "\"CoDi3.1\"",
        LabelStyle->"TextStyling"],
       Annotation[#, "CoDi3.1", "Tooltip"]& ], 
      TagBox[
       TooltipBox[
        LineBox[{10, 3438, 3439, 3440, 3441, 3442, 3443, 3444, 3445, 3446, 
         3447, 3448, 3449, 3450, 3451, 3452, 3453, 2}],
        "\"CoDi4.1\"",
        LabelStyle->"TextStyling"],
       Annotation[#, "CoDi4.1", "Tooltip"]& ], 
      TagBox[
       TooltipBox[LineBox[{10, 2}],
        "\"CoDi4.3\"",
        LabelStyle->"TextStyling"],
       Annotation[#, "CoDi4.3", "Tooltip"]& ], 
      TagBox[
       TooltipBox[
        LineBox[{10, 3454, 3455, 3456, 3457, 3458, 3459, 3460, 3461, 3462, 
         3463, 3464, 3465, 3466, 3467, 3468, 3469, 2}],
        "\"CoDi4.4\"",
        LabelStyle->"TextStyling"],
       Annotation[#, "CoDi4.4", "Tooltip"]& ], 
      TagBox[
       TooltipBox[
        LineBox[{10, 3470, 3471, 3472, 3473, 3474, 3475, 3476, 3477, 3478, 
         3479, 3480, 3481, 3482, 3483, 3484, 3485, 2}],
        "\"CoDi4.5\"",
        LabelStyle->"TextStyling"],
       Annotation[#, "CoDi4.5", "Tooltip"]& ], 
      TagBox[
       TooltipBox[
        LineBox[{10, 3486, 3487, 3488, 3489, 3490, 3491, 3492, 3493, 3494, 
         3495, 3496, 3497, 3498, 3499, 3500, 3501, 2}],
        "\"CoDi7.1\"",
        LabelStyle->"TextStyling"],
       Annotation[#, "CoDi7.1", "Tooltip"]& ], 
      TagBox[
       TooltipBox[
        LineBox[{10, 3502, 3503, 3504, 3505, 3506, 3507, 3508, 3509, 3510, 
         3511, 3512, 3513, 3514, 3515, 3516, 3517, 3}],
        "\"CoDi5.1\"",
        LabelStyle->"TextStyling"],
       Annotation[#, "CoDi5.1", "Tooltip"]& ], 
      TagBox[
       TooltipBox[
        LineBox[{10, 3518, 3519, 3520, 3521, 3522, 3523, 3524, 3525, 3526, 
         3527, 3528, 3529, 3530, 3531, 3532, 3533, 3}],
        "\"CoDi5.2\"",
        LabelStyle->"TextStyling"],
       Annotation[#, "CoDi5.2", "Tooltip"]& ], 
      TagBox[
       TooltipBox[
        LineBox[{10, 3534, 3535, 3536, 3537, 3538, 3539, 3540, 3541, 3542, 
         3543, 3544, 3545, 3546, 3547, 3548, 3549, 3}],
        "\"CoDi5.3\"",
        LabelStyle->"TextStyling"],
       Annotation[#, "CoDi5.3", "Tooltip"]& ], 
      TagBox[
       TooltipBox[
        LineBox[{10, 3550, 3551, 3552, 3553, 3554, 3555, 3556, 3557, 3558, 
         3559, 3560, 3561, 3562, 3563, 3564, 3565, 3}],
        "\"CoDi5.4\"",
        LabelStyle->"TextStyling"],
       Annotation[#, "CoDi5.4", "Tooltip"]& ], 
      TagBox[
       TooltipBox[
        LineBox[{10, 3566, 3567, 3568, 3569, 3570, 3571, 3572, 3573, 3574, 
         3575, 3576, 3577, 3578, 3579, 3580, 3581, 3}],
        "\"CoDi5.5\"",
        LabelStyle->"TextStyling"],
       Annotation[#, "CoDi5.5", "Tooltip"]& ], 
      TagBox[
       TooltipBox[
        LineBox[{10, 3582, 3583, 3584, 3585, 3586, 3587, 3588, 3589, 3590, 
         3591, 3592, 3593, 3594, 3595, 3596, 3597, 3}],
        "\"CoDi5.6\"",
        LabelStyle->"TextStyling"],
       Annotation[#, "CoDi5.6", "Tooltip"]& ], 
      TagBox[
       TooltipBox[
        LineBox[{10, 3598, 3599, 3600, 3601, 3602, 3603, 3604, 3605, 3606, 
         3607, 3608, 3609, 3610, 3611, 3612, 3613, 3}],
        "\"CoDi6.1\"",
        LabelStyle->"TextStyling"],
       Annotation[#, "CoDi6.1", "Tooltip"]& ], 
      TagBox[
       TooltipBox[
        LineBox[{10, 3614, 3615, 3616, 3617, 3618, 3619, 3620, 3621, 3622, 
         3623, 3624, 3625, 3626, 3627, 3628, 3629, 3}],
        "\"CoDi6.6\"",
        LabelStyle->"TextStyling"],
       Annotation[#, "CoDi6.6", "Tooltip"]& ], 
      TagBox[
       TooltipBox[
        LineBox[{10, 3630, 3631, 3632, 3633, 3634, 3635, 3636, 3637, 3638, 
         3639, 3640, 3641, 3642, 3643, 3644, 3645, 3}],
        "\"CoDi6.7\"",
        LabelStyle->"TextStyling"],
       Annotation[#, "CoDi6.7", "Tooltip"]& ], 
      TagBox[
       TooltipBox[
        LineBox[{10, 3646, 3647, 3648, 3649, 3650, 3651, 3652, 3653, 3654, 
         3655, 3656, 3657, 3658, 3659, 3660, 3661, 3}],
        "\"G-Rhodo\"",
        LabelStyle->"TextStyling"],
       Annotation[#, "G-Rhodo", "Tooltip"]& ], 
      TagBox[
       TooltipBox[
        LineBox[{10, 3662, 3663, 3664, 3665, 3666, 3667, 3668, 3669, 3670, 
         3671, 3672, 3673, 3674, 3675, 3676, 3677, 5}],
        "\"CoDi6.2\"",
        LabelStyle->"TextStyling"],
       Annotation[#, "CoDi6.2", "Tooltip"]& ], 
      TagBox[
       TooltipBox[
        LineBox[{10, 3678, 3679, 3680, 3681, 3682, 3683, 3684, 3685, 3686, 
         3687, 3688, 3689, 3690, 3691, 3692, 3693, 5}],
        "\"CoDi6.3\"",
        LabelStyle->"TextStyling"],
       Annotation[#, "CoDi6.3", "Tooltip"]& ], 
      TagBox[
       TooltipBox[
        LineBox[{10, 3694, 3695, 3696, 3697, 3698, 3699, 3700, 3701, 3702, 
         3703, 3704, 3705, 3706, 3707, 3708, 3709, 5}],
        "\"CoDi6.4\"",
        LabelStyle->"TextStyling"],
       Annotation[#, "CoDi6.4", "Tooltip"]& ], 
      TagBox[
       TooltipBox[
        LineBox[{10, 3710, 3711, 3712, 3713, 3714, 3715, 3716, 3717, 3718, 
         3719, 3720, 3721, 3722, 3723, 3724, 3725, 5}],
        "\"CoDi6.5\"",
        LabelStyle->"TextStyling"],
       Annotation[#, "CoDi6.5", "Tooltip"]& ], 
      TagBox[
       TooltipBox[
        LineBox[{11, 3726, 3727, 3728, 3729, 3730, 3731, 3732, 3733, 3734, 
         3735, 3736, 3737, 3738, 3739, 3740, 3741, 3}],
        "\"Dane-1\"",
        LabelStyle->"TextStyling"],
       Annotation[#, "Dane-1", "Tooltip"]& ], 
      TagBox[
       TooltipBox[
        LineBox[{11, 3742, 3743, 3744, 3745, 3746, 3747, 3748, 3749, 3750, 
         3751, 3752, 3753, 3754, 3755, 3756, 3757, 3}],
        "\"Maggy\"",
        LabelStyle->"TextStyling"],
       Annotation[#, "Maggy", "Tooltip"]& ], 
      TagBox[
       TooltipBox[
        LineBox[{11, 3758, 3759, 3760, 3761, 3762, 3763, 3764, 3765, 3766, 
         3767, 3768, 3769, 3770, 3771, 3772, 3773, 3}],
        "\"marY1\"",
        LabelStyle->"TextStyling"],
       Annotation[#, "marY1", "Tooltip"]& ], 
      TagBox[
       TooltipBox[
        LineBox[{11, 3774, 3775, 3776, 3777, 3778, 3779, 3780, 3781, 3782, 
         3783, 3784, 3785, 3786, 3787, 3788, 3789, 3}],
        "\"MGLR3\"",
        LabelStyle->"TextStyling"],
       Annotation[#, "MGLR3", "Tooltip"]& ], 
      TagBox[
       TooltipBox[
        LineBox[{11, 3790, 3791, 3792, 3793, 3794, 3795, 3796, 3797, 3798, 
         3799, 3800, 3801, 3802, 3803, 3804, 3805, 3}],
        "\"Pcreto3\"",
        LabelStyle->"TextStyling"],
       Annotation[#, "Pcreto3", "Tooltip"]& ], 
      TagBox[
       TooltipBox[
        LineBox[{11, 3806, 3807, 3808, 3809, 3810, 3811, 3812, 3813, 3814, 
         3815, 3816, 3817, 3818, 3819, 3820, 3821, 3}],
        "\"Pcreto6\"",
        LabelStyle->"TextStyling"],
       Annotation[#, "Pcreto6", "Tooltip"]& ], 
      TagBox[
       TooltipBox[
        LineBox[{11, 3822, 3823, 3824, 3825, 3826, 3827, 3828, 3829, 3830, 
         3831, 3832, 3833, 3834, 3835, 3836, 3837, 3}],
        "\"Grasshopper\"",
        LabelStyle->"TextStyling"],
       Annotation[#, "Grasshopper", "Tooltip"]& ], 
      TagBox[
       TooltipBox[
        LineBox[{11, 3838, 3839, 3840, 3841, 3842, 3843, 3844, 3845, 3846, 
         3847, 3848, 3849, 3850, 3851, 3852, 3853, 3}],
        "\"Pyggy\"",
        LabelStyle->"TextStyling"],
       Annotation[#, "Pyggy", "Tooltip"]& ], 
      TagBox[
       TooltipBox[
        LineBox[{11, 3854, 3855, 3856, 3857, 3858, 3859, 3860, 3861, 3862, 
         3863, 3864, 3865, 3866, 3867, 3868, 3869, 3}],
        "\"Real\"",
        LabelStyle->"TextStyling"],
       Annotation[#, "Real", "Tooltip"]& ], 
      TagBox[
       TooltipBox[
        LineBox[{11, 3870, 3871, 3872, 3873, 3874, 3875, 3876, 3877, 3878, 
         3879, 3880, 3881, 3882, 3883, 3884, 3885, 3}],
        "\"Cft-1\"",
        LabelStyle->"TextStyling"],
       Annotation[#, "Cft-1", "Tooltip"]& ], 
      TagBox[
       TooltipBox[
        LineBox[{11, 3886, 3887, 3888, 3889, 3890, 3891, 3892, 3893, 3894, 
         3895, 3896, 3897, 3898, 3899, 3900, 3901, 3}],
        "\"Cgret\"",
        LabelStyle->"TextStyling"],
       Annotation[#, "Cgret", "Tooltip"]& ], 
      TagBox[
       TooltipBox[
        LineBox[{11, 3902, 3903, 3904, 3905, 3906, 3907, 3908, 3909, 3910, 
         3911, 3912, 3913, 3914, 3915, 3916, 3917, 3}],
        "\"Pyret\"",
        LabelStyle->"TextStyling"],
       Annotation[#, "Pyret", "Tooltip"]& ], 
      TagBox[
       TooltipBox[
        LineBox[{11, 3918, 3919, 3920, 3921, 3922, 3923, 3924, 3925, 3926, 
         3927, 3928, 3929, 3930, 3931, 3932, 3933, 3}],
        "\"Skippy\"",
        LabelStyle->"TextStyling"],
       Annotation[#, "Skippy", "Tooltip"]& ], 
      TagBox[
       TooltipBox[
        LineBox[{11, 3934, 3935, 3936, 3937, 3938, 3939, 3940, 3941, 3942, 
         3943, 3944, 3945, 3946, 3947, 3948, 3949, 3}],
        "\"Tse3\"",
        LabelStyle->"TextStyling"],
       Annotation[#, "Tse3", "Tooltip"]& ], 
      TagBox[
       TooltipBox[
        LineBox[{11, 3950, 3951, 3952, 3953, 3954, 3955, 3956, 3957, 3958, 
         3959, 3960, 3961, 3962, 3963, 3964, 3965, 3}],
        "\"Ty4\"",
        LabelStyle->"TextStyling"],
       Annotation[#, "Ty4", "Tooltip"]& ], 
      TagBox[
       TooltipBox[
        LineBox[{11, 3966, 3967, 3968, 3969, 3970, 3971, 3972, 3973, 3974, 
         3975, 3976, 3977, 3978, 3979, 3980, 3981, 3}],
        "\"Ty3-1\"",
        LabelStyle->"TextStyling"],
       Annotation[#, "Ty3-1", "Tooltip"]& ], 
      TagBox[
       TooltipBox[
        LineBox[{11, 3982, 3983, 3984, 3985, 3986, 3987, 3988, 3989, 3990, 
         3991, 3992, 3993, 3994, 3995, 3996, 3997, 2}],
        "\"TF1\"",
        LabelStyle->"TextStyling"],
       Annotation[#, "TF1", "Tooltip"]& ], 
      TagBox[
       TooltipBox[
        LineBox[{11, 3998, 3999, 4000, 4001, 4002, 4003, 4004, 4005, 4006, 
         4007, 4008, 4009, 4010, 4011, 4012, 4013, 2}],
        "\"TF2\"",
        LabelStyle->"TextStyling"],
       Annotation[#, "TF2", "Tooltip"]& ], 
      TagBox[
       TooltipBox[
        LineBox[{11, 4014, 4015, 4016, 4017, 4018, 4019, 4020, 4021, 4022, 
         4023, 4024, 4025, 4026, 4027, 4028, 4029, 2}],
        "\"pCal\"",
        LabelStyle->"TextStyling"],
       Annotation[#, "pCal", "Tooltip"]& ], 
      TagBox[
       TooltipBox[
        LineBox[{11, 4030, 4031, 4032, 4033, 4034, 4035, 4036, 4037, 4038, 
         4039, 4040, 4041, 4042, 4043, 4044, 4045, 2}],
        "\"Tdh2\"",
        LabelStyle->"TextStyling"],
       Annotation[#, "Tdh2", "Tooltip"]& ], 
      TagBox[
       TooltipBox[
        LineBox[{11, 4046, 4047, 4048, 4049, 4050, 4051, 4052, 4053, 4054, 
         4055, 4056, 4057, 4058, 4059, 4060, 4061, 2}],
        "\"Tkm1\"",
        LabelStyle->"TextStyling"],
       Annotation[#, "Tkm1", "Tooltip"]& ], 
      TagBox[
       TooltipBox[
        LineBox[{11, 4062, 4063, 4064, 4065, 4066, 4067, 4068, 4069, 4070, 
         4071, 4072, 4073, 4074, 4075, 4076, 4077, 2}],
        "\"Tse1\"",
        LabelStyle->"TextStyling"],
       Annotation[#, "Tse1", "Tooltip"]& ], 
      TagBox[
       TooltipBox[
        LineBox[{11, 4078, 4079, 4080, 4081, 4082, 4083, 4084, 4085, 4086, 
         4087, 4088, 4089, 4090, 4091, 4092, 4093, 2}],
        "\"Ty1B\"",
        LabelStyle->"TextStyling"],
       Annotation[#, "Ty1B", "Tooltip"]& ], 
      TagBox[
       TooltipBox[
        LineBox[{11, 4094, 4095, 4096, 4097, 4098, 4099, 4100, 4101, 4102, 
         4103, 4104, 4105, 4106, 4107, 4108, 4109, 2}],
        "\"Ty2\"",
        LabelStyle->"TextStyling"],
       Annotation[#, "Ty2", "Tooltip"]& ], 
      TagBox[
       TooltipBox[LineBox[{13, 3}],
        "\"Skipper\"",
        LabelStyle->"TextStyling"],
       Annotation[#, "Skipper", "Tooltip"]& ]}, {InsetBox[
       FrameBox["\<\"Protostomia\"\>",
        Background->RGBColor[1, 1, 0.8],
        FrameStyle->RGBColor[0.94, 0.85, 0.36],
        StripOnInput->False], 1], InsetBox[
       FrameBox["\<\"0\"\>",
        Background->RGBColor[1, 1, 0.8],
        FrameStyle->RGBColor[0.94, 0.85, 0.36],
        StripOnInput->False], 2], InsetBox[
       FrameBox["\<\"1\"\>",
        Background->RGBColor[1, 1, 0.8],
        FrameStyle->RGBColor[0.94, 0.85, 0.36],
        StripOnInput->False], 3], InsetBox[
       FrameBox["\<\"Cnidaria\"\>",
        Background->RGBColor[1, 1, 0.8],
        FrameStyle->RGBColor[0.94, 0.85, 0.36],
        StripOnInput->False], 4], InsetBox[
       FrameBox["\<\"2\"\>",
        Background->RGBColor[1, 1, 0.8],
        FrameStyle->RGBColor[0.94, 0.85, 0.36],
        StripOnInput->False], 5], InsetBox[
       FrameBox["\<\"Deuterostomia\"\>",
        Background->RGBColor[1, 1, 0.8],
        FrameStyle->RGBColor[0.94, 0.85, 0.36],
        StripOnInput->False], 6], InsetBox[
       FrameBox["\<\"Archaeplastida\"\>",
        Background->RGBColor[1, 1, 0.8],
        FrameStyle->RGBColor[0.94, 0.85, 0.36],
        StripOnInput->False], 7], InsetBox[
       FrameBox["\<\"3L\"\>",
        Background->RGBColor[1, 1, 0.8],
        FrameStyle->RGBColor[0.94, 0.85, 0.36],
        StripOnInput->False], 8], InsetBox[
       FrameBox["\<\"3\"\>",
        Background->RGBColor[1, 1, 0.8],
        FrameStyle->RGBColor[0.94, 0.85, 0.36],
        StripOnInput->False], 9], InsetBox[
       FrameBox["\<\"Chromalveolata\"\>",
        Background->RGBColor[1, 1, 0.8],
        FrameStyle->RGBColor[0.94, 0.85, 0.36],
        StripOnInput->False], 10], InsetBox[
       FrameBox["\<\"Fungi\"\>",
        Background->RGBColor[1, 1, 0.8],
        FrameStyle->RGBColor[0.94, 0.85, 0.36],
        StripOnInput->False], 11], InsetBox[
       FrameBox["\<\"2L\"\>",
        Background->RGBColor[1, 1, 0.8],
        FrameStyle->RGBColor[0.94, 0.85, 0.36],
        StripOnInput->False], 12], InsetBox[
       FrameBox["\<\"Amoebozoa\"\>",
        Background->RGBColor[1, 1, 0.8],
        FrameStyle->RGBColor[0.94, 0.85, 0.36],
        StripOnInput->False], 13]}}],
   Annotation[#, 
    VertexCoordinateRules -> {{1.3278430615774524`, 1.8017630745279063`}, {
     2.004333617188597, 1.949316314853573}, {2.224578162878931, 
     1.5790369280607286`}, {0., 2.8034378138712555`}, {0.9471240156818279, 
     2.436618914843473}, {1.4708716751977302`, 2.327503826020349}, {
     1.0524285489148772`, 1.2100057123172525`}, {0.9328804785844919, 0.}, {
     0.5125309225807311, 2.0336143242582394`}, {2.0464002116657656`, 
     2.631117020965519}, {3.0230012873778707`, 1.956619492490452}, {
     0.07361070924565571, 0.4655747570224176}, {3.2529237651117198`, 
     0.8713462957518684}}]& ],
  AspectRatio->Automatic,
  FrameTicks->None,
  ImageSize->{360., Automatic},
  PlotRange->All,
  PlotRangePadding->Scaled[0.1]]], "Output",
 CellChangeTimes->{
  3.455281942365612*^9, 3.455282294619864*^9, 3.463308810639515*^9, {
   3.4655389518098*^9, 3.4655389669262*^9}, 3.4655420600285997`*^9}]
}, Open  ]]
}, Open  ]],

Cell[CellGroupData[{

Cell["Distributions-Protease Pattern 3 bimultigraph", "Section",
 CellChangeTimes->{{3.4512116330402665`*^9, 3.4512116392958665`*^9}, {
   3.4512241767486663`*^9, 3.4512241797282667`*^9}, {3.451224403494666*^9, 
   3.4512244080654664`*^9}, 3.4530293550817895`*^9, {3.455282048858201*^9, 
   3.455282050216823*^9}, {3.455343504761324*^9, 3.455343507096116*^9}}],

Cell[CellGroupData[{

Cell[BoxData[{
 RowBox[{
  RowBox[{"reference", "=", "\"\<Distribution\>\""}], ";", 
  RowBox[{"marker", "=", "\"\<PR pattern 3 consensus*\>\""}], ";", 
  RowBox[{"relation", "=", "\"\<Species\>\""}], ";"}], "\[IndentingNewLine]", 
 RowBox[{
  RowBox[{"distributionsP3", "=", 
   RowBox[{"buildBimultigraphNetwork", "[", 
    RowBox[{"excelAF3A", ",", "reference", ",", "marker", ",", "relation"}], 
    "]"}]}], ";"}], "\[IndentingNewLine]", 
 RowBox[{"GraphPlot", "[", 
  RowBox[{"distributionsP3", ",", 
   RowBox[{"VertexLabeling", "\[Rule]", "True"}], ",", 
   RowBox[{"MultiedgeStyle", "\[Rule]", "True"}], ",", 
   RowBox[{"EdgeLabeling", "\[Rule]", "Automatic"}]}], "]"}]}], "Input",
 CellChangeTimes->{{3.455279712240068*^9, 3.455279772187441*^9}, 
   3.455279817472005*^9, {3.455281909600154*^9, 3.455281911581561*^9}, {
   3.455281954174692*^9, 3.455281960556342*^9}, {3.455282146508581*^9, 
   3.455282152333736*^9}, {3.460808885089964*^9, 3.4608089094895687`*^9}, 
   3.463308815528515*^9}],

Cell[BoxData[
 GraphicsBox[
  TagBox[GraphicsComplexBox[CompressedData["
1:eJw0mnc01v///1+XlZHVQiGJkNVQkvF4EamorIxsIiVZUUZKRmQ0UBRKJQ0z
MjIiGVkt4x2lbLJdr2viur7Pzzm/X/90XudS53q8Ho/7/X67n2Obm6+FBweG
YSoiGPa/v0sjyP+K+GhQN5iqo/qWhIun7NvQs4MMTTGUl4dDqFD2IXB2z/sp
GPfbdMdoZBVUcqXrdjgzIcU3O+MAeRGw//en6YL3yAHXZfBMV1zmOTYGSq5/
wo33zED7JoZC9J9VUD1lJuHxiwFzU4ZH45Y48dfOeYLbB2dANjRj95oOfvz/
/z+mB1rL+xe5cB0LOd7VbxheeSGvsvr6CjDo3/VK3DF87eTL0HfSgniEJ496
2m0e3H3/RKALnQqnahVUNixjePzzp8U8S1T4G5UUKd6G4e+Wf3jik1Qg289Q
8AwMD7+0/EJkgAqJz0x+ZnpheGKjX0pYGxVeF9/z1j6A4aUmYs6x5VQwGK3v
U+bF8Fu/a0w0H1NB8b6tE7OYDQ9vbn+ZFk0F9dQ7n8Mt2OCo5B/znErADbFh
4ZcKTNhZzvWm8j8Cknfo9im0MWDlts5yQgUBtBwhk48+DHjw6/UvxRQCJl/z
u6euY0B7TVXFQ28Cjujsfve+kg7578TIszgBBn/7Lpi70CHQrXtefT0BVb3d
+pf46CCYp8btO0yGaP8uX70yGkhG1V93Q/OKl08GlqxguN3KaGrEPyroXgm/
X92O4d7DqVzef6jQtyR9ZPYhhj+PS/y+8xsV+BTHOizPY3ju8rnBhg9U2OEc
d3pFC8O1Qx6PaLyhQgnRtYHgw/A6hZ1X4lOoELuJWH+njA0RnoICzVeoMKIc
4MRvzQac136y+x8BGkWNz/cpMyHv498PWCcBl6YysMxOBtTBY9r2fAIMJbsG
1/gzII9mGGEcR0Chu/m5exsZ4MmrvD7IlYBoBaVwq2o6LC0VHqrQJKDLtCDb
040Of22tvCQECDjt/XvlLz8dtG8U5eQNkOFiX5fLAJr/jGpL4cUZKniLO5To
szD8YlXjvdVhKji1pl841Ynh9SOiJx/2UmGIb/exlEwMXxqZaTJuoYJWW/cz
ngsY/mMhII7vHRWaHtc3v9fGcMfirz0jaN9+xpKL7wUwnH+74cOBm1T4d7Qq
W66SDS5GNB/qBSqkNVqSH9ixYfuEoQn3H7TPw7lajWpM6D+O+R9tIIBHeFxR
9BsDtvKXd9c+IYB8LPjGyUsMGFIZ4zt/lYDB8TWDKeIMUDrae9TaBu2/68R9
ci0dUp1K/BPUCNC14f0UdYYOPNk+2HpOAu7xrtOyW0uHW1GPNtC6yfDxz52w
uHc0OHn5QEvUOBUSzkrkfmJjOA9jrOsGum/B3d//G+vC8IilnrednVTYqZf8
Z082htvUF8udraWCl1qYyTsfDNePz3a0eE0FbtUjz4N1MVxnXa5USioVVIIP
e1wXxHAn0enXquFUyEsVp1VUs8FQbujrDlcqHLHfFyfvyAaeZrXCfT8IeDgY
22W2hwnb92fX3HtHgKmc0+mb3Qy48D4r1i4NzRuRcTLjMgM6zl9wvRNAgIRd
42L6FgYIb927Xe84AVpri0+l19Oh73L+tvPyaF6FBcdXnnTQ7CndJblMBoUM
04rfgnQIi6p+4tBFBhGv4z2Hy2nweKdC7JO/VJi2shY7SCLhaeVTZwS7qWA7
5fbuwlcMb7e8dZ+riQrbl3bOtz/G8A3eY8lxpej7R10udfbF8HPGSoqZaN/a
V69NqgOal+701CCeCsxXWecNhTF89f7w02t+VMidFtl07AMbdnC277U5RYXl
pU1SpS5smHouLurZQsDxYC/3wX1MEO5OfvLrFQEz6X3ZrD4G/OrYgNHiCWCk
cjuPhTJgxKfG/f1ZAhJKx37kSDNAW+aEq8oh9ByfzH+okQ4+Gc7zFpIE+Hk1
/evzokPn99NnNMhkCB+7reErTIevTkFBfS1kGPnVflWsggaWy2mPGvupkHHN
978cDhLebaHgldlBhTmm8vAU8k9fgSv2ejVU2NVe7+6Ug+E3XrvmvHmF/O5H
Zye3P4ZfyHpRPI72bbJpz61xHMODE7OPLV2lwunR3cs8ohje1fpf6LczVOiV
1aH0f2SDwHDZ/ZtHkT/copfgZ9jQEcVx6X41AWzBY3RvLSbkr4PNCtkELN9/
yw4eYMD61og99yMIiBjJad0bgfzva+PMhAMB0/85vi3cxgCd7KF6GS007yUy
B9FEB0XlMR8j5Hdn6Wljwt50SP4cyDg9TYaUV6RzQqJ0WHtfpsizgQxClsNX
l9H8fD6l+dNo305Gng3LnCR8Z33CqBrat6UEv5HjDwxP+ynmFIr2fVqXR+Xf
UwxP75GmfkH7Jh3iv50XgOHPfuyp232LChVb8iMfGmD4A/2QlZwAKmSd+SPa
ug7DrR77KG+3o4JUan/y+WY2zNVnMyp0qeAp23+46ywbitxmepuLCCjNVU5i
6DDB9EDZjoB7BPCpd8QsDDLgyPZ/gpqBBPBmHH8WHcmAz39v94hbEMAt4VX1
QY4BsetCGJvVkT/cO3TrTSsduHxnFfT5CTj4za/J3IcOqs+M9G+PkGF3yShP
zTo6lM/fsOGrJkOuM6WHXEkDGeV9p8S+UMHug3mZMTcJ9/53808j0vePt9va
mrsxfGygiFqB9N1u8feg73Okf76HcpQ0NG+Jy5zhJQxvUH216eo1Kuh87mw1
McTwYq6ULPOzSC9su9c3N2A4ue5gwaXjVBik//5N/8yGr4/jHCZ3U0HsffWA
vTcb7un3atGeEeChKyh7E2fCs7OJH2tjCfDC/LW8hxkw80k88ie6d+mZOq7/
ohnw9+gZwtSYAPMfJ9f3KDBAz/hx7Wakd6Of3ZPn2unA4Bd4YkRCelpTs5Ll
i/ZfU3/9K/J70b9pVVc20MHrapBnXRkZelbCwknvaWC7+6ui0WcqPN3akBnD
Q8LJSevtTqP81uPbdmZHL4YH5q6GUHPQ81TSzdlcDO//qPNxcyL6/idax34H
YbjC+O+I1ktUuHFH0p5phOHvFw+sJzkgf9fVbDDahOErUQP0Jn0qFJqTf8d0
sqEsIuCD+A4qdJhn+U1dZEOQTH2mQjoB4j1z5RsMmUAZZE/xhRHQE2MmOzHG
gGLJhJCr6N5XQ91JanEMyEj6TzJah4A3M3sm53YiPlASq966hQD/ylh39S46
WKmLmlvQybDtWzKd8KcDuU9wUQr5vZnsbTmjTXQwbi/5GF1IhuSZBAf5ahrY
3W8rC2ykAq1N0O/dGhLOe6rBdLEQ7Vfr8trwPgzP95jW2pdBhfGidkGPPAzn
5uhww2+g+32yLiDgMoZ/ix54v/488v/73/a9MMbwh5ZXDYrNqLBflmbJIY7h
N4HCI7Yf6asqIUH0GxvuOzrIHt1MhStTEdyXA9hgy37FtkkkoO3CV5OnxkyI
pQ+nW/sSUKDqb3xmigEnvieNyJoT0HnQID82gQEbdi1vrduN8qCjxVFQjQFU
wa2PlEQJeGzvpL3ylQ73KDcKPefJUJ4gKmNziQ6WBZr1wR1ksDoWOLxNnA4z
bs0G9i/JcFw80MqlBs1v/CwyB927zPtHqn28JNy0eujtzTwqtGpfa2z5D+X5
tROxgXeo0GW00NnzEsN303+leyB+0ShcvccRgj7n2Z7s5EwFitmYzcmjGD5a
YCXibITy74KAa60Ehn+4A1/P7qQCxjU68qibDVd0DseECFFBNdLlIVcwG7QH
U9zirhNwjevtX3UTJrTNvGx75k5Ah7t80fAMA/roR19/NiIg0PLPpuFkBnh7
hHYwdxBAT9vxYNduBrgwajkOrCHgBY9iwdcfdAg/sV7+xjgZ3PPHfnwKpsOD
DXOi/Z+Q/gfko4U306FRcXch/pQM82fcNEpraXD3dvuGzgq0z0meP//4SPin
qZJIySdUuM2TfYevH/Hbh4KCYsQvwYvsDniN4UeUTlDjL1Jh7A9ukhyK4W8O
zFW/tKLC0c3iHynHEO/Gl7oKHqRCld7vieAtGC7YlHi8UpoKn9YKjMn9xwb7
LbsmX3FQ4be4gfq9EDZI115tqrxEwK7MlKDaE0zQtjobuoh4xqCY5Oy2wACt
/L4K/4OIb3BZc/we4h/6tzktlG+q+P0yWw2kD7/NKcdWybCvTnoxv5cOrnc1
tjz/TYaG6w989ELoMGjnihnXkuF63uJtIUk61IZk1e3NJIO8mVqt9AcaDAz7
LBEl6N57ddIX+En4+7CUwsJ0KpzTtLyhP4DhOdqCrOkIKnjcrNjw7A3i/87G
tQUoz6I9Up9sDEe8/CJwzRLKs6ZIWnCGKYZvr8rfUq1GBen13ybVpDCcpPT9
Mu96Kmx4NJ6UP8AGXaaEST+VAsnF2z9tvcoGUuZZxSkvAob3BvGbWDDhnnv/
UzAl4JdAt/0IGfkbxYLyP3+fidM7l5PGAAuRCPMwdO+iOk4/YjQZQPD3T7mg
fP9r8ejg3Z902BxevtiO9L4xdgt8CkN5N7o3q+YdGbJ5G65vlabDbctD2/be
J8P6y0qPn9XTYGG97mOxfJTnlyIvTwqQ8JTJo+q6d6mQ1Kxd6PsLw9dU1jbJ
BVNhVCO5lJ2P4UlqOy52nabCxum3j9Kvojx0UdY4CFS4dexv6METGP626fZ2
r+3IH4ePeIxJo8/37jpiu4YKBW37B/f8YcPmn5yF/NMUUDrCbVdwnQ3DoeYJ
Eo4EpLVbP/7vFBPa+8/pJaP+8i0285UHjQGfmpeONW0n4JbDY2/uDAaInd5T
W8dDgJlalmDlQQaEEHE5oVNksPnWXnH1Fx06NPy5GO1ksF61vWcdQYd68rUl
LeR37trnmwxk6BCgd+aK7h0y9HdLhhh8pIHZj0+xxuje5TUjrYoESTiH9Ku1
Jjf+1/9OqxUNIt7/VcFMQPuekB0xzi3C8GNSTxz5jZEfViq9u3sd+WMFVb9Z
Cd0Lv/6tS+YYzj62v+zDWiqYkmHguCyG0/Z/qKfOU8Ci5sYV7XE2/L3fF+j9
A+3/cuuN1ptseHlA3jwU6ZvJlPhMdkD9b5BerqJEQPCVyUMXWQwQMc0YkBQk
gBKRZNP7mAE7S1bbji0ifil0UlHRZ8D+EY675T1koF+o+uc7jOa189ZyeU8G
u58c1TlRdFBX+vPF+DEZ+Mrzmhrk6PBjddrZJ5oMX+0k935tooFu3dhv84fo
PsdDGyKESHi9KsW1NZQKJ6SKvtb/QftMCxCssqdCymCk/1wxhvfxnNwoh/hF
jd5AXnMDw0NJbwr4tqK8i3LJE7TE8GTJXr7zJNR3Hf1+sbdjuFbhCQejUQo4
a5o0106xoT2oofdRCwXshF+LWSewIUlMuOw14rfCe8uOkS5MaJ20vhkuRYDC
ywOpBAn1Qdvwkc8ozzGpq2aHnjHA3/sd7R7yt7ewS+OiIQOOG3os9aF9771C
/Rs0hvivdwspo4QMARrF9NOxdBC5n2bW+4AM57qvSEkr0GFerXrtnQgydKXl
Ln5ooYFQegJujvg1KeTKHn1hEj5b0cLSDaTCn85NRz//xfDz14mRvxZUgKFD
p3e/xXDJHKELB/dSIcbgunhoFIZPi9uImGygQnzkp/3PrTD8noe58Xqk77DI
CK9ieQy/W9sQnfIfBVbuSTXqzbKh0OqNVkc1BYTyEvJHktngS6VvGlAlwHXn
7yWhM0yoMc0s6UD6Dtu/QTecmwkQF5R1mUqGjqYzFqUvGCD98+ChX4hnCoTm
s94ZM+DGZD/vMuLZ4KishOhJOghYhJl3o3yzdNkaty2eDtyKl696oXvftn8E
S1aiw4Ebjv8qrpDhUoDomfbPiH+naGaGyajf+Q5SqWh+jdWDs6+9Ub8vW+lq
HcLwk40b+zmOoT7bLqlwsRTxvrj3iim69xPZYQcnozHcJb9wzy0+KrywDjc6
YI3hFPE/VtX/KDBJexzjrID8T/66xlAHBS7/YQTULbDh7t60zJUiCnzS89H3
v8cGy57hEAFZAjZ8rLuZeZYJayOn1KSQvnHQ1uPmY8KEe/ecPOL3qfO8Ljte
M8BXgMd/xzek9xyrAA4TBjyUMPXcWkmGn+PbVx5N08H3Xv8V0SdkeF6hF0tJ
oMM1a2PT1TgyFLfLPBJVoUNgW8zVkQAyYF8mmpfaaTBY6FajFEeFkI29nk9E
SPjlM4t6QkjvQSs9jz8Mo/uVfGEmjfjt0wAPKbcMw7s5+c/Yo3v/GugSaBGL
4RVDqn+aWRTYVa08/NkGw6/Coy1ufyigFT13UFAJw40kDnuqNVDg3sbCfh2C
DQHrrrFVnlMgqPdELyuNDZplHb+0NxHQYvdEcqc3Ew5/30v3YZJhKD7l/u21
TNhT96am+w8Zulm7QjMLEO8lHjf0bybDfrHwcqsTDGgVdsw0RP4WyMHUrZmj
w7Z83aaT6N4vjdzk6UumQ1PN2bcpkWT49mUX3ys1OlwKczom6kMGiwJOg/1d
NIg9fFkHQ37n8ObzsK4oCe/X2iJ0FvFrmEgrq2AE6XtYrHDPASqs02rd0PsO
8d6EqKHHRiqcNzL9U3kTwzWizYYxggLHlamSdnYYLk3JilnTTQH5Ucc7VTsx
/L89ShvD3lHAv7aLXUVDvLfo5eaYTgG1i7u8EzPYIJFSDhdQXwldjCypuMiE
b0nHeT7MkSFjUdlwiwgTNsgsTEehPJNsLX68sYQBL5RNrteg/mIgO+6db84A
8okZnfPPySCRl2w9tkiH0xeUY5KTydDux7m++S4d+qM2vtgZSoa2Xb/trHbT
IeivbS+cJQMHV9Zk2lcaeKaWpjeHUUHz2bfvX9D8+CmviDLEMxklhhqpoxje
wyPtDOqor2eV3CNVYPidtnj98wKI5/blZm6Jx/DZlk/8B6YowKg4u2b8NIYP
mYpEvGmlQIpycfIZFQxXfp2p0/KKAr8MCif3LbNB56tFU1IiBf5wr8M2Z7Fh
1f/J00wWGVTj3Q8bBTCh32LOXAT1Nc9j+oYv1zNBWvC+697PZGAZenfeLWOg
PL82uQb5W0dx1B2+UwwI5r3df/shGXr/OBqJUegwuS+EtzOGDIVZTvkfU+ng
rpCztQHde/bvgaT1GnQoGCe/8nElw71PYVWiP2ggJvsiLywI3fPihhfW60h4
zsWRWoopFfiPZiUFjGF421PtvkOor/Bo2RQqVGK4MbuI+3/+rvTfbHvoLdQH
dmcoXRikgEyafZmfA4bHzuktHq+lwNYeLxBSw/AbPy/9ty6bArobLDOLWWzY
WqSjWHcdvZ8scmreE5SHZre4O5cQv8gYDXwPYkJoQPUP1z4yKBUZpuwXY4Lm
1yKOEcRvAqEuLJFKBijrUXHLF2ToE2iRvmDLgH06/HzvkL8Z1vJzWdCRvx0Q
zeG/iuZrXdfW8YAOz8yzNlt7k+GJiED6+H46fHoeZJFhT4aESovHr3po8DGM
10zalwqSV6S/f0fz40fece9E/P6zI9nh6DiG544fugtSVPDNNcw+UoX8PdBY
7wyNAt4Tabd7EzBcU99jXRbKc9V3fzUZjhheffR1x1wJBUaL6vLL1TF8G3tq
1PEe0oP1ftGNJAznSN6RMHeJAof39Sjte86GRvVLXqsoz1Iqd/i5hDABO2oW
XYryzFdmRKV5MxNsY26V3XtLhruh1cop1Qxwu3TjRPYjtN9N1YLd9gwwPdvi
+DOWDAuPomLTlungzFPy7PAlMozmZ50efUgHZh3pwaQ7GbyOtzh2atEhdFOK
e8MpxH+GuL/jfzRYeVsaX+BFBfVSpe+G60k4S6/roRnK9+HCFqr4BIY7Xfks
vAflm9ds/qMz79H9L/Zn2c5SYMChVUA9CcOnnl141IbufaBFMu+aM4YvGG5g
J72ggFxf4pDjbgyv1X3o9DKWAso9z/S/cWD4yAWROelzFCB3lNd9zGNDrpBT
uyrKMyMzXu65cCZ8CT3swF1Phkc2QmttpJlwUaLNwSCPDKbzI6biHxjg3sbu
nUT7bjsiY67vzIDKF4f8VsLJUKKzq3qIRQdSXbbXdbRvptPnQ3zZdNC0h4eX
HdD787OraNGhg+oEKWT0JBm8MwLIKgOI/5J9nBTdkN5nvXYUoPlTdYK6vPZR
QfDUuXdDaH5yRvjvzUjv/yWJDYdVY3jNEmXg8AgFoh9pekYnI957UZNFoHvf
QFEV53LFcGebhCvKjyiwZ9hginMvhr8cuGWwFIp44PbfkUQuDG8yYZqddKRA
3pl0S7M3bLg5a6zm9AXx28RURth1JvhgelY2ZWRIL+RRntrGhNvsqKFFtO9J
63s2Tz4y4FbcrZw9aN/7ppJ/lroxIMj8Sr9UIBn8xxUT9nMgHtpqaVrhRoaZ
Zg537Rzk/+KHdnGgfcsPhfr1AOqHDxc0SceQvi7N9IkN0kA/OelfEuK7+t3G
lms3kPDmwGqWvyoVbLNiiWeT6L5LLycxkN45ggWKkmsw/GmrxTu1nxS4enCy
qfc24p/RQ5TNpRTYXSjwNNYNwwvWBO5suU0BhfDuLy81ED83KiZr+1JA+mHm
ijEPhr/aOVp6zRzx30rI5O9CNlzo2H03uZEMb661q/FFM6FxbvTMK8Qv1gyP
qHB5Jvi62irloH07l42DcjMDGDLlwWFhZKjgzE5V9mRAv6qOlu45MnQWBvWn
cCN/VBMr/mdHhgj12qTQ50gPth4Xbh4nQ/Tb2SNUAzp4jbqabTJE+1939oPU
0P/6b4jjb+T3//a9/OuG5p+p7L7vLU8FYvrJOpcpDO+XDq3upFPg4HKlflYt
hnvysaaFvyD/Fly22HEXw+U3j17XfUmBtnlPhzVnMFzoe/wa12gKXEt5mWO6
H31+8ghEu1NgIv/jHQ5eDE/k69pUbEQBwVT7q95v2XDizRairoIMTmIFjfdv
MkHoHyt2GfXTahVlIVElJtxNj99ihvz8j10kvfIzAxQ3fZBp9CMDJVrI5+U5
BijFZ6qcdiaDOtkqjsHLAFf1VKaEOfI/x6G7zXko7zcanuc5TIYWix0UpcN0
KEn2ipDVI4NI3/GDeqM0qDvPZGw8QYVBL0W7EjS/bZGV8Cnkd4b75f02/cPw
rQ6iax+g/nK95Fl/Xh2GY6d8jf99okA45+X9gfdQ/u+LkHXIooCK6S3nWA8M
/xI5w8m4QoFcszjveU10L/ZyVh02aN9C/rk1fBh+cbIi5K8WBT4o665jvGPD
7lvcNvNvyCBalGwrl8AEA40LpcfvkkGsoLnxhQoTJJpFn7BC0PsIzQo42skA
OFHpzedJhukhxrGdPgw4maVqewndt+LKTd+zaxmwadOpdMMjqP8kHN6/9Q0d
DHxiT0Sgea9rc231O0qHcwP6CXIHyHC/9cvnKxM0sCCp8FZvo4KWSvPCpiMk
fH9Hyp2cYQocehyfeFCFhBv5T/7OzqGARtkXmauID3xP/DFvcaJAJ1ElPEHD
8Dgz5SH1zehz+len66gvPReYXjv3g4DElOtlZq0Ybtv5b0AskQD1XyWnnFF/
WNdc86PRgICNNVHbS7OQP1blCsztWgA58h6zT2vY8KxLztKzYx7iJfy1OYdY
ID3fXG6uMQ9c/woyx2pYENS2aaEzYw40k+Kbgx+xYP1BWz+B1VmYOmGp0RDO
gp9cLAdtp1mQdKyP7XJhgYW3/vXbtTPALTJxPc+YBVICsVoHt8yAasE1bqvd
LBg/VjulhXj2Q6db3y5TEr7P3P1uG8rz9QFHPfh3k/BsbgG/wkwKuCdffvJv
Ewk/A8ZAtaVAhFyf3H+rqA++m5IpXU+BkwJ7jv1EvLAYUPCQ2kEAz/YHskQX
hu9nt9z9Hk3ASdVvV9RQfnJ6uh220yaAo2C+K+k56s92JhFRSguw0s2fF7KR
DTLWrYK3a+ch9cf8x8Q5Fjwy1XxQIT8P86QrCqzPLCCF9XLkJcxB47jOhr48
FgSbpRyLnp+FCM+tqjJxLEi+FjIXbD4L63aJXxk6z4LK1rJ/L0pmIE5yl72s
GQtqHQMLdERmoJ0r5+GUJgtO/Nvd/1SSCqFDc2J7zUj4mptC0yP9FJDtORP3
eR8J17z3V6L0Abp3KbVuU0kS/qm1872UJdI35yO+j5wk3ORrudduQZRn9Swe
tRkMXzkZzbHSRMARw8qQtB4ML7/l+TLhKgF+rw1/r3xAecLNWzW3l4D5LPtQ
rzcY/oixsCAuuwA/yodX1bazweCalmBN4TycFrDp2bTCAp1HJZMKYvPQEOYp
INbHgsLIfzEpV+fgow6bur+MBRHF2xykhmch76RG1NUUFvQ07jAYNZyFZtVB
1cVLLMix1/Va82IG5qTNedJtWeBpMGv+gnsGNMKV8i/rsUD8gf2tJQkqnEo1
vyxtRcKV0g6fmO5F+jXujbpykIQf3hp/8g3iF7F+8pbn20i42LuhzzrHKZDI
UUd/zkfCA/d473jNQ4EXh06URixheJKGIHO1joDOL1qfNH5h+NjsGOehYAJO
H18b1daM4YO5BcrRKgQMJLfIH0J6uJVx371w8wLkp7+3Gt3FBnFlpu/s43k4
I7MSn8PHhm9WHP1PeefBoEzg3q5RFph5x5Sl+M6Bx8J6/gf1LIiLyF7q7Z6F
7LjbR/qzWSDI/6Ml6sAstJ4Jd2BHsMDYPf15ycMZEA/KWCvgit4H19c9V5an
IdW+qJdkxAK7Jy/K5cWosLqeMUy2IeEvLglcGvyO7t/hDkkcSDg9TzwhLYkC
teZ6/xZ2kPChG6bBFsaIZ2LOHohEfZkhtqNdEqPAzJ/nge10dN9lllorFajP
110V/o76483QwXj6RQKq9sp5P+hE/cnIMltCnoDWa3u/SSE9XNHS6T20fgFi
Qu+9ydBjg9PrZye3352Hq9S1dBUxNohZSyQpMucgXcaYx2SRBbNLH4rzXOfg
dT3vLK2DBSq2GbtKWmZB7/HadM3XLND8vfz6lMosHFZLbRGMR/cv1zKae3sG
pEbYwhHnWMCuS215uzgNXMcv/EwwQfc1GLBLC/Gd1XPwK7Mn4f4qwnLVXciv
LflbXh4i4ZU2bWZ+cRRIP/y6cS/yQ8vC718d9RHfXyFtttlIwjn/dnfEMQho
HB4O2MBG+bctM4xaTMDyG7K3D8pP4nDJtvyzBNJP0gP3bgz/OEYXKZIi4J3f
43A60oPXz6EjPwUWwMnhPMdJUza8/RZQ73hjHrJsrPdXybHh68KOTVXTc/DF
IKvUk8UCebL8jS+Wc6DvZG9w+icL9p00Ech/Pwtjg6SU++9YYKuo/cVOZhbS
KXJ60kgPT+pTSKPRM/Djrsknsj8LXC2kpk9NToP5SH2ShAULvGjXJ5REqcBK
lbZ3dSbhyeflta+1of1/tyxTRnlAXnNw78EoCqw77azng/xQNaqH7KhNAXXV
X4wdW0j4wrPKvNklAg7oSAzbcaP7uLXz+swrAjRPCc3yLCDey+8uc3QhwNHU
XEB9AMPfxGRHGaK+/9hVQPEH0oNNyM3qi1wLsF/PwI7rNBueLo18zQycB2kD
PvvDe9jQZTsWavV7Dj48jBmLEmBDil7WBoHDc/B1kLOwbowFHNz/jrQUzEJO
aJ4THenBbUtp5+0Ns2A4aXN/TxYL9hzNcvcOnYEQz8LJi6Es4LxW1+PyZxq2
qY/+LkR+oPNFi0wIUiFHX5VrxQ3NY55eotiM8vx54ccclAd7HtzqW7xKge9P
5EjZ+0m47odxbot9FLjJ81RvUQbxUtffP8dmCOANO0R/JEDCSTokgcGnBBS8
VHmVTcVwpvcWdUE7Ap5ejmljDCEekDek/hQiINni8o8CpIeEPacdeJnzICyz
ubjqLBvufneN/3tmHny9rod1AxtmyRveMrvmoGHz2/Gn4mwYrynRPH1gDuha
0z/kl1jA8+zNNY6cWSjvP7XNCekh+OsDMpV3FkZkuF+ZonwI8ZcgafvNwKzV
Ar50gwU3/3VKfO+dhgqRufcnnVlwjiP10QN+KuSqLMzGeJLwsxsP5rxroABn
cAnHWnMSHr3kxEhDPLOFR/FjszYJ3/FPV0dLHfE7lmlbjvyAEXyX48kYAc5x
E4v9iA84sXtjbY8IeOkeXKWB8vFZBhHx3pyA3U+N+hsRT99rmvLyXUNA2KGR
iDikh3MBufp7p+dhnLTE4xvEhvUm/DOK1vNgr7km3/04GwJ7dj17Uz8H29Za
YZ/k2aB/92R2zc45kGGdsr6D9LCxKX6jY+oscJe8YreifMgiZvSTV2fglCH/
8YslLPhtddHR3HMGHN6YJV9PYEG23uTTvK5pIHgC12GeyD8W7V2F11DhqM2N
Kuw8Cf92VsBEDvWZ6yHMDO9TJPweO+GifCAF4lfDjSZxEu6XxP61TokC01Wf
64ORH1wPTsybGSTgskemiJg4CV964/jnbSoByvfztT6jfNyQ9zTN4xgB0vUF
eNI8hnt43B7gwtD70ji50x3pQf/twg6nXyjfRj47ykWxIar4FhFkPA+D75+x
yUgPG+Scd5x9Owf77riFTCA9UBcWBndLzQF5h2k3i58NmSPteO/NWcggZ0kc
HGHB4Mvoi1ZLM/BHIskio5oF5KbKW/kOM/Dw/OE4yVQW+N8RqhxsnoaHrnON
jRdYoL3pBfdpTio4jb+UvehDwkOXzSQDKykwOBRe32BHwrn4vXc+9qGAzi07
e87DJDz3grH+oCwFnKW+0fbsQfkwphGw6z8C3nKGPjSTJuHnOq52pSURIPpl
ztiBH+mHx+us0CECarS6uKyRHiy59514SCeDiXx1jy7KB7kl7bXxnfOQ3pRT
9vMOG5ovbkxvOTAPmwtHb8Z4sUHA4zGX6vM5wDgm0gRxNsx90b9UJTwH59zX
TPqjfBB+as/nEzYLke/zb75FvNReazBuPDEDRnsPR3xpYoHp7CHVY5YzYK1t
0tOayYL7/U+xSx+moema9v3sQBYcAq07QWwKVKV4Ln/xI+HbNahvn6A+F9Nw
uVbYCfHvaDnO4UUBXsrmQXETxEfhk70PJSlQrNcePa1JwhfTYtZ5fyNgu3jQ
z5tyJPw/8oY7gbEEyIoGc82JkHA+rZfTZYj3YsIy1aSRHpxy++vVF8mAb1KI
FEf5wLnn5mJp3TwE5IUI3M5mw1C8f5PUznng/ldmJR6MeLB2P30lbQ7Ez1re
34/0oPFFs86CYw5eSfnL/0O8NDA5eEzGdxYkVHlt9zJZIPlf5lfPXzOwR3Yh
et1XlAf3xq8rHJsBV4PfnHG5LLCq3JPoXjkNUj3OqqnID0+ea7ZyWaZAn5CS
guIlEt6bKzP0ppACNTMKo9bID22DhyaOu1GgIVaqWAnxoXBS37YjmyjwnxKF
/ESXhG+93m2U2Yb8PvT15tqdJDxz9Cmv6TUCfvAZ340QI+HHglYk7TQIWBn+
0zyG9HDc6PrepikyqKxJUSEjPQz7f+8dLJoHk3hzN8N8NuwZ2+5xZcs8yMK+
S/lID/JGtgW9N+dg7e/xcjekh5NbMzhXiVmwPVAl7oV4KV8vqWLObRZOb1tJ
qOVmw8dkow1F32agcYbKc6Yf8Y/EThd9/RkQGh+OcihkQYH0xK+XJdOw480Y
9jKSBXxbu6jiNAo8YRekXbmM9Fs1WJTyigKUkSN30pEf9n/9ERrpQAHh7Zeq
9iM/4Hc4UDsmTIG/dqY9logP9D849TU2EvBZIbtgYRcJl3t7UG7rFQK+Hf0t
KoT0cNBDm8FEvCcbvKUvH+lBY0z+xelhMmyis/o6kR7qS6Rq+HLmQc5bqYpR
xYYE9xK7vrXz8Cota0n/Lhus8rgbq0LmgIjarn4P5cP+oKnAiolZIL8TNJrR
YUNNedFArzXyv+6bGy1E2aBeMO4g3TIDeGhkYhPiReaE8PHUAzNIv+lPjlSw
4HCXLaH3ZhrOcnFa/kZ9wfWd9IXsJQrcyv2g2xiK5okYcbF5ToEjJ0Jle5Ef
erQJh2ZaU8AzM2kMP03CaeVrHAL5KFCvsLWa6ygJZ595+GSohoB1XgEjskgP
SuMZvTN+BLQHfXudifRQRQmMfIh478z0pXOBKB92xrSLL/STgXPqfNRLpIfH
i145GvfmYcWUJFLUwoaD6vRrB1lz4EOW7/8P6YEnTLYj13sO/HptdzddYoPU
arFSZP8sDHmFbr98lA1hLu+29R2bBUU93Z5FScRPgs3b3tbMwL6c6cgD8yyA
MzphkrtmoOymctgJxAevsSA3mdxpqBurV9S8wwJh9vDq/CzS88KUGH8E8quO
o77UbAo8k3+yIuKL+MdXPTHbDO0f65U5ivgo5K3L5wUOCqS0ZBwoO0HCJTyO
x1PeEfC7fIuQFdJDVKnMlnfnCBiPDY/cqUzCXeIHqjSlCSA/yojTQvmwSd4/
IeYHGRZ+9qpFcZHwq7vLYp2j5qFH7afnmR42iLZmFeXMz8FSM22PP9LD5lOl
Zg8d5+BpieG/5Ug2qCYJqdp1zkLSReo2Pms2OFY09M7qzYKwnH96liLav49S
wdm3MzBzq1GjjsGC7h+HBnoUZgCCt/L4of7oEy5obfx4Gs7znDhU+YAFBx2M
jghOUeDsuSMSJyNJ+KSK622/DNR/HCwjjgWS8JifjVdvHkN9f9TV2uwMCTfe
6jTpuELAsIXtXzfUl0Zenr/JLiSALX3/WvSh//lnPnHZjQAR3YfVFYgX2UeK
X31HvMfmeYp+hoRzNG1ibe4gw0CbQb8j4qXT/mzvW5fmoUikpFZihA2mQ8nV
a4fmoDhFgVPgPRtWLPEv90/OQVtyx/X9t9mw2zY6WK9+FsTznj196saGKYsH
6hJ7Z8FE6ZOYtQYbbkUckdN5ifYfavvNhosNn+517qjZOgObH6eQir6zYCL5
WWFBxjS8587a7P6YBQ615QeoIxQQt0tQS40m4R+KkwuaUihQffMyKRr5Qe5K
Bm5jiPo9VuJjc46Em8Vmlr6nEOA0z31IFOmhUqoym52H9H5FJr4M6WHxjpXP
PnsCzH/ORBgeIOFz2SL23sLI/+8SGZ/kSThxpsav+BMZWqsLYw6sI+EHSo6Z
v/OYh5tLcRu+LKD7zUsKCPs+B7E/y0+8QHqQk7Koe6g/B725XzYGZbJRj59d
VC+dhWv5BsuHfNmQqvzhuI3CLJxV4KduQflYlJ5xWyV7BulnxIVHmA1CRbqz
bWIzIBsdTF/7iwWRk1Sh46nTEOjt9lML8WFxEZn/zSDab+pJzYGbJHwv02KG
gvreHC9vX10YCW/N9vsnqEeBneyUI84XSbhVubvOmnkCCHeRuQ9ID0LbDP5S
nqD5n0WGjp5E/lEpen/WkkBcMbrwVY+EX9v7uZ/ES8A5VcVn8YiXRrjcRoxq
yVCWv3n3egnUpxfT9v9FvOfS7eIdzWJDSV3b49nGOWj5kSV2COlBu4+dlLt3
DmwmRT9VvGLDRfObkSovUL8X+3VpNowNp/Q6DF9smQWvsbsf5k1QfpYYjuxL
nYFsUfPWNgk2lG5OfbIqjO7/WIFeAuoL5gp/56VvT8PYvdDTekUsYNn+M1T5
SYFM/C9pR8L/7jkxh4T63q7bKoYr10i4jINa6RtNCjyfhAYvpIco/chXhyYJ
qPUNPu/rQcItGDnnhjMIuG9mn7PBmoSzxo/GPjElYJfs0f2ORiRcm7b5wH3E
ez63JjxP7CXhX5+vsR54R4YnWbG/ZreScMquoS0CR+ZB0l5ySJIH9UHZGAH3
d3PAHfzLcWiYDd9zo1+Vy8+ByRp4wipnA68kF2lvxiys6GabPI5D70cmcyuX
yCy0GXZMfbNhw+3++DWnbs0As+lJSy7qj4Vye5+e5J2BX/MqCzuRHwa/5yiV
vDUNiz2lCgEoD27IsHkSumlwYimxTLcPw6WclSS7eOngIyx6Tz4Tw2myPdbj
B+gQman2VMUFwzNXKE8/naGDwHV467Edw+XL34J9Ih2klT2ftLSzIVTxXWNW
ER2eflSKv3QS5ZmT0LbILjrItZIkGN9YINdV8HJ5kg5rJoXywi1RH/md4O6k
x4S/rX6bfe1okPH4SOtZKyZETHuekOingk1Z2DaGBxMso6Q3rDtNBZ0bO2fX
BjJhXYTI7Ui0N5nhetHHYUzY3lQveMeWAl9VT//Jv8aEONiy6tFHAGMqXWQf
enYzaRlQtkY9vWVtu2YoE/RfBqny95ChKi3b/H01DZyclYkjaP4jmnFunf9o
YJ//L3vlIYbXeUeoB22iQ88P5s21ThjuGn6v56UeHUzGRjfFyGD4YssXeRd3
OtyS4ng+9okNpH3jL1Ki6fDy94+KT8ZsKH5ddF/nKR2WTLqH6pH/3sbvTFvV
0OHX6c+t5GOIz09efFEhyoRibWWdcTMamM8mixxUZMKLnu9F575RYU5siblN
mwklHTnPbMypUFPlluh9jAnM6DCltq+opxfovFxvzYRgH/cLAycpEDIuNC/m
hOazV3qT20XAxi1iH4LdmGDyW3TvoePIh9rua6i7MyE/O+x0VzsZrmzll337
jAYNwl2s6V40P2Md3+lOGhy+wn4fn4HhurIBYu4EDQLO62RX2WP4qYQfLa3i
dNilq/Ttxv9+v+vO5pHYg3Roe5Il8rOWDX3zg9cz7OiQOxDPs4L669Drv2tW
g+ig+alc7GoDC1beBqgV3qZDXmfUv/MGLHD+aDYlMsaAyMIxR8cjNDgb9P7d
2hUGCHd9eNXcSoWh7tsRZiJMKFfy2ff+CBWm/LDpn9uY0Mi27jncSgF8VZL8
YhcTNjO/nQszpsC5uPV/3+kwYaOMx2/PZgIQvJpyH2bCpofC28WNCHgjRZJL
NUXvLyRJI7uRDL6XMq5ZJdIAt7rSIIHmT97x5btTMQ3Wlh/tbnyA4VlvAjty
vtNASrmgV9UOw8VWLXO3kP/3ezM7eO03Y/i1EGpBmygd7jY2WmchfVKPlJwo
UKOD3gHhteIH2OAT82HNx6N0OLVte4NKFQvOyp/yX4Pu5Squt3ZYiwVtGntV
zlcywHzbk2vdQIPsitvUwS8MwEeI5V31VIB7wv8i0fsJf2h+VBunQqG9zoQ5
gwEL4a0CzA8U2Fc5MH5cgAmtXjbTgUCBDI5VxqUtTMCDbqcU1RFQ+Zb7WLMS
ExYsdUpLdQkou14jrr+fCbtuCqzE1pDh7l9Nh4ggGoz0rZNtQX3cPTmTszGF
BvePZO1/lobh+KFz9TIlNChp4RA6Y43hhNCDXQ/Qfdix3ML4xTC8ffN2ivwU
DVaivJ+rFbGhYFz4bQcnuu/ndzo2IT7XC/cUSpCiQ4FqkNiXYhZ8eaBZ5rKf
DraldFW73SzYn7fRtzGBAdtST+eYaNIgpzdUoPgZA35MUFVeVVCBN/nBidL3
DKi69b5vQJMKZ/c8nO74yoC2rYdMxyoowJaoTV9B7yd/oGJfC/LpZzeMhQ2Y
DPhvqRGiKpBPX00WyBJkAov77qYtmgTofaeYCsowoSmxwfNOORmem0s6fEZ3
p2zGaR35FcO3v4jK0rKnwe2ULSztO+j+c9oyUi/SQFbqxtQaMwwf4jsl0n+D
BpWKcXNjwhgesni5li+dBhaCMc0Fj9H9p4We3l5IA7engtoVW9kAxx9k7Wii
wVGjb2NTiDdeh69orf9NA2a6j7+xDAsEE/uJoD0MaAz5Mqq1A+0/781DExMG
XGRbLDe+oIK6LgeNzwPdQ5zm4XAFKojyzZcWX2OAzCuHi2deUmByQ9gVeMSA
c7s4JCOUUI79fTn5rgK9r6yP1LbXBISkBeWu72HA/KOkXFPUQ44e6je1JTPg
1NWnXVyFqIc9O3UnbQ8NFi2cBGI7MVzRf62zCLrDuzNNRfOJGG68bWOR63Ea
TNpnfvA3xfB87/0f4xxpIOdWmSK8FsP3tPY0RPvSYFsxmyfjARue3uX4YBVF
g7R7wZ9tUD83uHDjLQ29n29Hf2xyQ7y5aX4w/ALSV72AYkqdGAtCWTWaX7gZ
kDoTz1MiRYNL2RY5G7YyoEYg19wzmwrT/S6nlQ6ieyAqecK2UsHt9ZZlARsG
XD/HVUN5QoHPO+o4q4MYQFkJ5fgtSwHDK9m/NO4zoLfXx0MzlwDLVYPey0hf
zHqN8wKKBAQUXVG68YsBd6P7bju/IYMmj2iMgSQN4u2kfJmfMZzZU+TwTZYG
YUd/XdaNR/t9xGqVUUHPsSWb7x/B8Kc7KO/UD9AgRCKsW4AXw+lvRetWDqP9
qvrrmiI+JZ28sTPWlgbWnPa//xNC/aTQhvz5Ag1WnXjPdSSzIMq14UMTej8J
EcNl+4RZMO73OFTxJx08nA0VFTfSgBSyO+fnEsobL9HljfepsFZjr6KuMAPO
muutfSBGhZEUWtNJNQboJ+7keI84PSldb0jQDN3/2yC/JEkKvCA9uRt4iQGK
tid7tyIue7ST/Tgc3UekzufMa3IEeHPx3pRrYkC8oMrG6ldkcLALu5THTYO9
xjschpswvIN3ecqZB/mBwsC8QgziEV3O93X8aP9eX0qDDTH8S3AP1riOBl3O
e34McKL8P18k6S1NA7GXplOtsWwgBGQKy1Rp4Oqyw1ebhw1390elZ+I0uGBD
cVOKZcHcj2ccW23Q54uZvfk8LDAbiayNzKfD/u+so4/X0mBXiNu6h8102DpE
3vU9iQp/5pQ5Do3S4fxJ4nSXMMpDe4OoYHQvccLNFwvuUeBa3rUfqjsZEObG
Go3bRAHZypQQVwsGeMV85wh9RED6TPxhvggGOHQvdWdsI0AhOdBGsoAB1hf9
d5LQ/JIO3IPZc8hXDF4FGDZg+IRWSHrOFBV6/a4/Kr2O4SLUis9K6LkxuPfW
Jhz1dX3zB5qz6C7PruHmZLPhec5E9WcKFVYKK6JEIxCf+96/+ZuDBtWvXrGu
r7LAOPrz34sbaHBH3/VTyFUW2B2ONbqykwZqZ2zo21mrUHPqDDZwDfGQUZX3
Ji4anGrijDv1kA7/zjQzMmLQ91p2GDtQRYcL57PjpXlR/vs4nwv7RYd5kltA
ewIFjBQkedZxMYCmcrSwRYQC/zBdiwV1BqwlzndpPSDg06fJRF4XBmgIvZgz
3kqAC+f6pyapDAg8UvhKDM3/6tle4TalMoh4bqq5jb4Mg30BFPlHVdAu9u03
99YVUEx0uuWz7QOwh1sd/zNYgQdU27IAx49AZ8iEJ7mvwN4LCevH9zRBT2Ej
bXPkCvQVxgSoirTC+5IviZcfrUAnUTfjRrRBSuE12sO3K3CoJMQ/e7ATHj1u
oF5tXgH1mQ+ush+HQPjihZ6TLavQVn/jCP3qMGj/UFCd6VsFzrnD5v0HR2BR
bM9LnbFV2Hz5nGESfQT23FqQ0J1fBeX5lpc95aOw0yXP+R9lFYobPHovB42B
rHuQqwFjFc4qy/Ad0BiH4YXldYbo2YvHO7B/aRwmpEsD59HPJ7UZfW08WA7N
dV3s5BPLkPY0U7ZPvQbaZ2JcDposgwJd02FmXQMkhK5dp4OedQyK1gUJfoKo
q/3rU9HPR8gqPb/P0wLhlnft9E8tw+/DpX5uq5+hpulku77zMtQvN6b8W+iA
AP7Th+9dWAblE1/UDP5+gce+G7PVri6Dl+VG8wSDYVinVx+ORaxALIfhns2r
w7BFnSN85O4KcFp9v6NQPgKE8ttxnlcrkD96xyvEZxR+qtWFuTeuwPobjniv
7Bi8G3GhLfxdAY05BR3u3jEoYlZufEFahdozTWpdsWj+puK0K/KrYGiS9Iah
MQG7tPbpOJqugiinm9nY3ChcexMdJn5nHiIybr2O6x8FSamkO0+1F6DqPWnO
qGsU1vtWUSOLFqA/7euSTNsocC6clYzdvgjLk+ncW9DnwiN7n956sAielSoT
e9C/1zr3UNFbYAneOy91nEH//9RnV3vOa0vw6fcGt9f8Y5C/e3VFbWkJhiwz
HGS/jcODiJ9mfIcYkOPP9SmAMg60nCaj5+8YYCyv8ujjtgmILut/fEuBCcIW
2auc1hMQqnDnVXo6E5KbHeN33JuA1Ty1xde8y9C7hfuMWO8EWPXPWGZfXgbd
n0V4w7ZJMLMm85qNLYMbx0vPtUGT8MHPMD/LfAViNnim8kiMQbTHTOvdyHkI
rJ73+Cs0BlsPrfP4p7EAXIbfq40FxiDxbVOZ3KsFaAgJNtdFn6et/7rTRWoR
iJ7cxHqxMfAT2icdc3cRekZeXf2iMAa/rJL+hXEvQZ5iyR9PvTGAvF5CJWQJ
NMJCJG7Yj4H6gn7x9ZklOLW4up6J5pPSleay12WAlPSnAylGE7DY2k/VKkY+
lneF75nvBCQ+/l2XKMuEi25aVJknE2C95vkmnVQmlD0XluHsm4AzWgs/d3Ev
Q8OLpdN6GyZh+OQ1fqugZbhZKrir2WYSHEIqupNHl2G24OjfxJxJmAo/ntpm
sQKmvfp1JgZjcEMyJGbo0jw4fZqLyELPYjse//pPbQGcpRO6h43HQGTS4rTW
swUIu/NNdovFGIyYhjZEiy1CtmPDQSPXMQjlUXpYkLAI88ENp52R/p6bBfq9
YC/CnaRutbPJYyDZvtLjGojeh/jgV7v8MXhfGOv+fXwJmpPd2r8FTMCzZbeK
fE0GVNeGN75Jm4DUcDuhptcM6DJ15j1XOwEZyi79l6WYsGZXH5vrH5pf8ff3
ittMKOI5eS10yyTw027UXCYtQ5KxV0ej+STMtv93/nXAMohtyM3qT0TzSjc0
GIwsw2K27JbKjkmwO80q32u5ApF/RMep58dgjtulWfb8PNjXfb07h75/rvJe
7ctKC5D/RTZkf/QY+AxsF23OWoDyTpPBzrQxuC9VN0ATRfMXp/SVvh4D5T+Q
whO7CLe/WJyc+DgG1oJVu2cYi1B+FOM6O4ju65F96VOfJdhcbhC3e3UMDvq0
b5IbWgJNlZYbrxonQOl93nnWbga03r6pWzs2AacvHCsxzGVATDrPeXGBSZBk
3v9zVBzNK0mIVe2dhKwDHqtrEpjw6VeccpbzJKjv0N0UssoEwZtPHT8mT4IL
7wutB77LsGZ5SHtHwyRMWwWFOQwtg197u2IzdRLCXKWIj2j/A7brr5mljMG+
C+eZnq7zwL9f5AHPqzF49v3HxXa5BZhzi2s4U4/mdzH83JW+AFe+hxaf/zkG
FQmH+GrW/u/enUXEiTHY/bnvzd3ri2AfsjPugsg4vHe1VjtBLELJtqNVZ9XG
Qeqql9DC2SVItMwDvhPjUK4s0hY0sARFn5UPRqJ7Lb4yI2WmwoCp3XvzW/dN
wlh1/N7KxwyYWN/58J3tJJxN+rONtJ4J4TXud42vToLimLiXUiwTRNeMbox4
Ngm02s4YdQbqeZS6l7btk1Aizrssivx22mb6Uy8xCUurR458GVyG/xIn/tC2
TsHBiKQ5D6R/3fYyXoPRMQg4vPiBx3oe1LCS7e7C4xC5XZfnodQCcLr/hqED
49DAG2Fpc2cB+Mwrv1e7jEOYe2WrFuciZD06YLOE/NVEx2ccghdhj+GX49Fv
xkEg9YWK19Qi7NpxTse/axySPFY2lzgswflkv8LK+XH4+DJjl8TXJbjLRXm5
q3wSaihB0WQZBvjst1T/3jMJ1s+l8BCU042D/i6d5Emo+qAus4WXCUcu6fy3
TWQK9G0Ln/aFMSE3ZtuBLzunoDrNwKhgngnqlPUKPYemgLtBP+ah+zKsl000
32s/BV9OvP2T1bcMh9lx56b8psBm2uzbO5MVeJn49UOg4DisXvtWZmo5D6KO
7/PXHxqH2x0iP9ZuWQCBb4xbl4PGYbPE3w3fExfAMmx9beZzNO/ykQMLrAU4
p/3y6/Wv4zA4KWPu6r8IKR/SIrYxxsFJYf7i1tFFMGvd8CZcegJk3mlnydkg
v1fu8biDT4D52cGR821LQHpq58K7Bs1T9l7TaAsDPIUyR7/LTwEtZuej5mQG
JMUdzbDQnwL5DZ2SVzmYEJHHKxprNwVmBoer3YKZ4HnLjP/CxSkY42wN8P/H
BL+4EF/O61MgdNhN95kTyt+MdmuT5CnopVisX/q+DI+u3OI4lDEF0dLW0zbG
K6BaFdIZqTkOJ5OF1b0t5mGNIe2Y82WURxxNiTskFuC2iIZk8NtxSD1VMFIX
vwAX/4+i846n+o2juDIqSkRlV4qMJIrScCKSSkuK0EJGKBpSRqikQSgqkZQo
KWkpIUkKGSENlJE73PW97jKq3/P7q9eN1+XzPOdzzvt4uddmJ/8Kej/CjKRT
qGEephtU0xdp0GA0lH/icSCFDQorfjWtpoEu1DtMdVHYc32GXmIwDaw781be
2czH9o9W2n7JNHTpzU5//Y6PIyif/ms7AzWh/5hpU4dwvrbm5ecjDPhsSzg2
LmEI87q/X/xOvv/Opildb0eHEDH8vVCQw4CcpufT0oPDyK6prdYpZiCzVeFi
X98wXlspq25/zcBBq4UCU7cRvE4t9L9RyUDASH/IpU8jaIjZYcQhj1emfjwv
sRnF/Ptbxhfu7YeuY8jhFeT+L99JLDn0oB8z8hvCv0/nYcfjexdHiF6vNcvZ
TY3nwe/JhQ+WJjRMp185vETMw0PhXr6aNw1zNHoWm/hReFo0+2faZRq4MflJ
Hd8o/LX6+uhuOQ3nXAu2m67no2ZfVit6aNjZ57tWsYKP/g7dxhf5DDiZ2WXR
Sc85bDowvqWagRXHH7ktjxvC6sP8gIAOBm7WS7zYoiHMjRW5h7MYUFDZvKAv
YBg7uvTSR4UM9E96PnvCz2Hi97Xz+BIGeMFvrtk5jyDvxoNYN/Jxj65DjKia
EaStsty6cICBl5zJAdnLRlHqIogxSepH9J44u3QXLn5GsfKO9fTDtC7FXp3M
v3p5+ind+TQYO1wbrj3FQ2Ky9S4Vklex4ds9ywd5mCT3l2nxkAbZYeGdJi/i
h+YHncLIfCOBBQ+7Wikc70+fU6NIR3z0m/HVq/lYKiN9YTrxb3rOgz+7XvLh
djz+TNIQAy3cs5uXyg/BS3JPs20qE2nb5wz6RA7h+c0DY8YZMbG6ZEDvL4/0
/gPSvTqWTBy03vKgy3sYtm/rhGpLmYgw0zHv/TqMvZnXhwctmAgsrt9OWz+C
rHJl68eGTHjJDJW9fzMCeZelV7eS56+oq1LyXDSKEJvxG05vpaO56ua5J/Vs
rK94VtmtT/Q2vHgxZcmBjs6Pn62jxC+iOfzKaxxY8P9c1vzCxL+J/W/lhBws
epr3NqR4ABeW8SbcXsPFFP6brSnJLMRPOJMccZmLWbFW2xcfYsPjyb/kE1+5
YLBFChrbOTh7S8bTXp6H15/Mz4w5KsTWrdM1n16moB5SIsWhC8E+VOr66iGF
oI0PUx97iNDqtG76i3cU5FdzBuc2i+CiNj309hcKO/NXZc0j/Xuxzo3a8P/9
5mVnz/VSMSpfO9RacCjwZjbxnMwkeJjc4tU6SPi0KrN7Zp4ELfuXtjoLKdzL
u/pax4WOLXutOZzXbEyExeBCQwai/+2dPnEOB1WjaoHnpMh5DW6qMDnFwfm7
4Vto35n4HZicY9XJIRw09EexZAB96hZB0025UKrmj61OZ+H4/fDKonAuaBEj
tvXhbJzQ6l9BveaCrZf2p9+Tgyjjjtj3Ei7e+o/95xsuxPkPJ/81E34oN3rD
28US4tCe7m9/sykssfw3afZuEWhfD1Xve0GhInfD8+RWEebOn3NbupYC/+Mu
jQuOYhxZZOTZ9JVC/+BzO365GLpLg+gfeimkPNine2eRBFEtWfZMJoU08efz
MfcliIyYGGtOzuehH72zi8w/d+KaBPdCNkT3Lzy4ZcxAnqbhU0dlDhI3+Yi3
yDDxomcupyiYg00OZ19X/GQiKrZm6YlqDt73ebs8LRtA8BSFeZencrF0Fyt2
NJOFby/saPSdXMjO6wr3OsmGdsNpQ79bXPz1tOA+8eaAo/Jo3dhOLj7Ifg5r
iBCiajmzl3uMgsfe5JQmrpDwsu6eVamEr7xGjyd7iXAiWVVt+n0KJVMrKWG7
CPGGZvd8yiii90nJPevFyOgan2D0iejBQrpl2Vsxvq3wHLOX+I/DiwVq/Ysl
mJYtZT6hh8IuQ5WH1YUSTDgcp6xDo3A66MJgzTY6ykSH7ooz2dj2QSt63nwG
HivOacv/y0aPo0Wi6XgmrsplPFjrxoHKTdWo3D4mLrmxx9cVcmD++uT8vVUD
uBiyRUp9lIM9XzLkre6wwLKP759jx0XmsyblP2fYOBVIbfx1mosJaa2/Tu7n
wHM0RtW6kouGW7d4i04KMVLk/GHSfgobX1/pxKAQVII1Lf40Bc2Taz+O7hNB
ckFXVHODwme14IStP0QYVC90+lhE4dD2x62mm8SYWNvEiq+kMObnQYewajES
r6eESzVSWJ7m5aeyTAL1vGc2C8h5JAQ7FbKKJOjbZL9s6i+yb0+7zDpIP5hK
v+lXmciGy28xv20BAzL0EH0DFhvSkTcsZ01kEr4pmzq8ioPS7KoV1xhMePut
jzZI40BaVp2l9nEAl6/UZ+b2cDC5Y1HD8fssBK/XyvY25KLZvWfGtYtsmKwK
KXAjfK3ecOizUygHn/q2dobnctG6IsQ/I04Ic72yB8aeFE70ffhYKBLi/qYG
7/owCgaWIrp3gAgPC8rtw5MoeHbN8SrsEqHLRrh9/h0K55fpvT7kLMb5OKPZ
9GcUWpcU7b3zQYz5On8e3iZ+kVz08ImxtQSu+0LidjaRvlYb90f4RIIfK9zv
TSPn0UMfW6btRkdXaUbd82g2Jrt9O3VzIQM3WlZbvf/GhvEZEcdAiYnvezjm
5fM5KNfRzszgMCHf5ySbGsWBc1QR+2vDAMb1WxVbfST7Es76V1nEQsHp2fw8
RS5ud+iVLL7MxmhTrEXrBi405FTeaYRzsPTT3LvPErj48W1lz5h4IQKu6Sc7
bqSwbUf1Ro1hIfoervusFEBhnumluo9BImyvcGQZxZL7/XzBV6pHhIuN0Rcv
k75d7K4w++E2Meae0qhaS/bjRI6A9bZOjPVTIobWvqLgfF3q7nwbon/V9NGU
GnIe9zi63c8lWLZouWTmZwpWxezcxB10dF+yzW07yMbJZTPunLNkICPryamY
GjbORqU8cFBlQtZ91+gVdQ6WyT1fXDjIxMmSWvEEXw4i3MYm5bQS/+fH/m59
xEHB12eNii9YyFyoVMIZ5CAz+gr763U2nG5969+4kAsD6+JntGgO7j8bDqaC
uOg+ouTud06InEmXjvjaUDC63eR3+o8QX65NN3DxIHka5uBtHCLC9ZvHGzoO
U9CX2xrr9Jv433KF4pFzFAZp6swuNzHiFLbtfpRFYfWUoOefG8TwP+JbIHxE
/E4WYk07Cbbsm3C/vpyCo/mkJ4UvJXgbNPTCvI7CxMqjtAUedBBzuKu5l+j0
XV3RVSsGzOfd2uf6jI33H712RKkx8d6txO2kDAdrN+3MaZAwsWrxwXsXNnLw
t/jM3KPfB/D3A+vbUbIPG2ql9u8pY6Hv2+vaJd84UNCSNEfcYkMjcs+L+ulc
rDy6Oe/pGQ60sj4tNiG8SVP+1dJwUYhvMUNupxcSPyvvV+RKifAjImbntQ0U
bIbG5CccFmG6/NGmRF8Kw91uOZfpRA8Kn+O9ooh+FfeIZT3FyHHKPj+V+OWG
tcXpLc1inDGcO+V2Lnmswt0/uFqC14pKMfLPKdQ0ZLm4v5bgufhc0FqyH/up
SC+5nXSc5nN2nnFmQ9KdOlS7nIELblJ6jrfZKPlW2v5JiwmOcrduBJcNJn1r
gNRfJmavsfLSWMLBb97whK2/BlAc6DpvRiQH1yqOj76sYiF0IE7qTDnxQ++a
I7Pz2ZAbtclaS/xx+UPe1ZiLJP/PZEv5W5I8LHy03iJZCGXRXuvbesTPSt4t
3y4jwqfyhqDOlaRPvwi92BcmQvtsetvKHRQU4tpetg2I0JD6trGO9I2qiATL
2bvFWOVq2hIRT/RhbRha3SpGo0b70S0ZFJrv1bU9dZTAzW/zwXWFZP9dY6sZ
5RLomC29vI/kR/MX419Ku+nYfEF2mYo9G4/zpV7prvzf/024m5PZmHNeSWw5
i4lyaebMs9/ZpBfFqa6SHsD5rBHv4pkcMLdz45b3D8DZ7OLhT14c+NA/F6jV
slDj5mny5TYHNyun0+sfsqF6rDf54y8O3PuTzm24zMFw8KGPdzS4EDhGV2dc
FmJNQL1u5XSS/0v57LJxIjiftd0wi+hh4JzJpOUnRHgbMOMtfz2Zb11YuRJX
hGjfV46LfChEp8lfs/QS4zZ/elXfCQqRK1wX5LeLYW0o1pFOJvyZ5aC6e70E
xhFduxOJXzrmhzW7Vkpw9Pjcm6eJHo4Muchu2UvHvwjzcxWWbMTOvKd2i/TH
m0djfx4kfuhU/DnilR4TdhemTr5dzcaCy++10scPIM5ofL/zBA5+zXTvNGUN
gEq9aB+zlgPR7NjMyCYWirulZhsmcFAiE2sZTvboxF5hvCPhhW06phGaGRz4
bl+d8usvOYffG6zHXhUipsti3M8JFF5IPurMVhCB8VJP4k30UDSpZNalKBHG
/jQ4dgcUGDqn79nzRbDoeff0hisFw5zt01buE2NbRsXv9QcpWF4zeX/iuxi2
+/WcnhKe8n8ypCrcIIGi6cbFn4kecqLfeORXSZD5izacS/zhQJ3ijjpvOlR9
TkafNWBj1rcEPQcHBsLTtf/cDmKjYYurjhvh70ncvxl1RSQP01cIRycRv3vS
OfUvxcb0jUtc5/MHcFRWZLLUjPBiYDqf/oUFg+6Jj6MIL31eNDnIgHCl3+CR
I7X3iD62NQTRb3HwBeruWr0cjInVeeGXIUTJlpsDoyM8TO06WX9GUYTJ/xq8
8oke7sam1/yKEcFdn/3dxZzCWAYv7LBQhD3bPBpliB7iDKUfwF+MrALnd0+9
KXy/bWm2slOMk6bdNj4RFIIf8FoObZbAYgar9X9/KLbO2vW1WoJOjcWT3+dT
yBv0s43ypWNj/7tF+zXYMHWP/jp1HQO7a2pXMNzZ+PKp86SKKRNrVTsDpG6w
EZD/SPaIygBabFlaRWQfEkIMFiyRDCCN710ins7BFteEDzs6WdA5YJb7xZmD
kGf6ad/fsrHVsHTD+kQOQhODdj3L58DOgDXbtYaD8Toc08YsIbjvxzdpcHgI
7zMW0pVF8B24nzBA9CCJdP9jcloEp30bPsn9rwdZf6NMiQjzVxVuDyR6+PG3
3dMiUIyCRDuaphvhY833x4Q/xVAc2rp8aiiZV5bj3uEswenDvWquJC/G6d+n
0Wsk4Da8XNl3i4L36OE/+wPoMB24W+g9kY02M/pkxY0MrKpVP2u9lo3dqreW
MBcyYbW6S3VlPBtLnUfv/1MbQHWFr7Z/FRt63rOvO/0dwD6zgf0vCS+mL51k
1dLLQvKuXXULrDhQ/Bf1KukjG/LjI8c1Eu5Jez9xcyzJyTKlClZqAQeTXpXl
W+QIYbAs9OmSXzz8OfEu3XGqCDcn2e2dP8pDlX5uVdhZEWQTV5u/IHpQ37i3
umJEhFWC7wotRA/fDtAsZh0QI7i/6kuMEwWT1RMeZvSIEZCod6KK5EWdyZn3
87dJYPPodHd6DAWnSDm17x8lmPOqjv/3OoWTZdG3rwTRcXVC+/eQvyxk1Ycm
LXBmYH5V6rNbS9jIuq7+oXMJE47N14wSQtnkxLMtM3UGsKJ37iKDB2y8kTV7
FyzDQsn3uPqo34Sf/ARuW5gssOuH2Rd0OJilptzt0MTGzbHdKVtI77v9t8B2
43MOZg4lP2tM4kB928VZN3KF2P3ox9Vtn3loOGL8NF9NBJm+tf0HiR7mUUba
5edFGKiWZe+TJ30mTXNzx1+SB71295fok33eesFOOlQMtq+dZj/hh8BlCizz
32LUTLdbcYDw5JlIveX7XSUY2ho/qZX0C5sQX8MHdRIoabskqJK+uV0qfc7o
QTpWy4VmJvFYqKdp/IvczsDhtElXlOayMTZw403OCia+KV22+O7JRpqVE8dp
DvH/g6nhLMJ1T5/Nb8uQJ/MfS3F3IP05RkppxVfyPJeeKn1hSpO8EytOlm5n
Y+exM71flnGQZ7lukVYZ+bfbO0rhMAcz+B7Xx94TInW2feThdzzs9jFaJ6cl
QktWpuITogf/shLFMUkiFL5U6p76h4dLwde/8ceQ+czrqRvqFI41783+cViM
U/OHV6yxpDBrzt3tpTQxohdXvp3uTEH3/NBg8g4JLljbRSoQf3w8ZdB/1ycJ
tmfkBMy+SMGa7uqQfZgOxfpTta96WLCNd2OK3Blo6VZin53KRtQ2Z03tVUzE
zm5+aeZI9C6drjDFaADhhy6PfRbJRq7dLVarEgtN2/ddnfKEjc1XNHneYhac
5iStW8tgo4vZ4VDZSXxS7/KAO8nLsmCmHqOKA9naxQ4OrkQHifNU/B8I0Zz+
cE/Kcx76Qg7t3DtDBKMbG1sFRA8zt867uTKF+MHBnfwqLg9uuBUsLStGRLxa
zr+JFBpqFu27H0Z4d+WOj3lGFJb57p1hwRRjyp8sp9drKMR8LV9424P4/7Ix
qivIPlgdkiwXNEhw9f7SMUYkHx6lKefHHqMjMCd/Pq+VhR3tCRUZuxmw2e4S
NV6GDRR8O+2/hon5G0IXJy5iY/zvZ6UM0wEIdVO7T+5jw7M9VVdjOgvcl5VS
v66x8an/YYTkDwuPD0VPLWhgo05d8WJsHxsR/u9vdBN+fHg3YfrzWg6CiuWV
4pZzoG80er7xkRDjJ6qtLsrn4W7aTd5rXZLv54sWWFbzYGkf3B5xRYQMvyOy
IT08ZJRkzVYcL0bX3R8ndksRXtb+UXLguBhv/qY7ysygcFje7kQ2SwzZtJu6
HtYUPqw6tPHmTgnCXxu89N1J+lJYlMb+JgnGFhaU6UdT2OFjWHI7go4r8g+T
59Ww0JtwqjHQh4HfY+zkLvJZUMiQqLY6MbGp220eZwbhwaRdM9osBqDCODx3
40Y2Ximdit+vzUJiqpfyI9LzQzst6Sky/78exWZ44lM2ruh7d60eYMPcNoru
S/RQ1mUwIa6ZcMP1zq/lRA/z3tfJWD4RYsXJGKOG6zwItxnLTtMX4bC+s3bY
Cx5Gl/q+fXZVhMuP4v9ptfHw+WPaZBUFMYK0VWwqBnno1FOtNI4UY+/qGU6e
KhTENWce/OGIcStf8ZyI8NMnGU7+md0S7N8a7XbOheTd+YLEd80SZLGd1NSI
Hxzp7SuTjqFjWvT6V4EvWeg/EeoUEMDAop5IG9VuFjYUyQ94ODNR7988dZMC
G75Zz9e2LhtA/oTMPh3ij/133Od8nM0C40TK6mhfNtxqhAsXkc9bH1tbcYDo
YR3VbKXIJ3tU31TB+cRG9bQPwxu/crAxrujWMNGD2d6MyBvPhTgiYCqyLvAg
xQ3JDjIkfhescvnFPR72/KQCBzJE2Pjo4vuaGh7Yu2WdpiiKYbrN4ZkmjQf7
vI2FXdFi9MvL+xSPI/xz1fHPekoMuR1xTecMKWju2fnIba8EX/vW028TXsgR
jLMa0yLBvW5Byijxg6UpR1tzTtPhs+5TSGEBC19zv2y4fICBIYddnIxGFlp8
n02TcWOihW0SWixioeHZJnuazQDGu7MMuTNJX1wfNmxuxIJzSJ7Wpg1siOrl
PTuUie4DOo1botjYFBST8VXCxn3TdJWjxWz0bvBlaf3k4M3+uABLooclfwNE
Y18JUei3dXBCNA9XlPJqquaJMNNbK0mcwYN55Mff2jdFWHNol03IKx4O2pcO
KSiLERNfk3nkOw/aCiGPz8aS+Tdd0pMmedlSYPQmcZD4gc41BzWyDxMzi7vU
vCVouRq2+8kqCqOymXWzWon+d5x/9dmfQtOCPayT5+iEu/LiBzJZmJrUUMc8
TPj3QHjjrHIWAvappH7cyUSxfPBbFeKP5owt8oprBvAhqWxCxQQ2bnW8kr63
gIUnaulKsyyI7g+d9DivxkaOZJ3MYm82mkM6/uT+Y+PZ26jWP2lsdJ6R62L8
5sBk67aFoUQP1teXHvAvI32/o6x9bggPxmg8qbZABD1d9vjFiTwkJR9Z4ZQj
wgGj+u3qhTwwjj2zlFIl/YbRXVn/iQdaxFk5o9NiTIsI0d/I4+GkTNvGKqEY
C9IzV2epUtgtxSh/5yPBnsGL1S+WEp6UDE6Y2ybB77tpBtf2kvu3N6jPTKKD
tkmubfYlFua9jr8ZdJyBH7qjhbcfsGCyYcyaQm8mHNifzod+YkGm+vbZNRsG
MDn3x9X//aFFp9jceDELdw2PZVOabKzm7ZlrQ3xCb96CyRkkL2T2XXU7Kkd6
0Gr1wdMn2Bguz218zuLg1nLD0cLHbNhZytMb3wihtXnua3svHnb1Pv+8f6EI
mXs8R4+c5GHFBfMz4bkiLHnyiF9xk4ff6dy53GmE90qnD8ys5AEf45hv48VI
kNkmndbHQ8zEGMUBsRhrBs2MtQgvOE126vX0lWDKubI5RWYUui6Ja5S/SJCi
mXlqgzvxz6h1ykOX6aj3NlzpHEtyu512VuskAw8OTfCYkcGCWfl5+UcBTES5
OLl9KmGhfYr57bStA1hneJDr9oOFkC9loS9XsDD2g+z6yrFsKA9+efhHjw2t
MXNV/s0n3H/jXa7jJA7uTGTvUtxN5hfZVcYNEu7TG33HuMLG2s/fdlu+E8K5
+lK2lwvJdzP6uzJLEWI33vJ+GsrDBNmvLTn5IuyQkxv1TuEh+52Z4Ku6GD13
1/8OecqDDaf9pvM5MWhVBh7tX3nQKPb3kRsWIze0yy35Hw9ZzrcZfX4S/Nj0
9EqGAQVbtdf0HjJ/SXvgaYrwwdWks2Yp1+n41n674uhhFlQeehuLTzMwW43z
PCWBhXeZEZkNB5l4oTmnTPcOC9uMN5pJdgxAagnNcPY7wj3W6/Od7f5/vY3W
lSQGC3tP2f96M4+N7Mqz7XtVCQ/O/9E+Q5WD0z2nFNLt2JA17SveNMzB8UmN
F/WOE38IvvftRo0Q56yGT8U48DBROnuX4lIR7r1Yv4LvzUPa09fLPhaIsMVz
dOf40zwsKv7+rkxLjNkmVFRFHg9/98wJ6rgghu5837YpZB/WPFz8buqoGFbc
NOs/Ah6+2K0O3xFA+v/zgGXhxA9YEWaeGe0SLLZdyT9J/LBr/c4Iv2w6rr/z
8Ty/j4U7MeOV/pwn+3/I6t5IGOkxIbLFCmFMCKV1t4QkkVzfr/kvcM8ArKxq
/OlkPybqaz0eWsvC5ddmUh6k9x49Gp57biEbAnrWnPdDLDSqt/ZKNDj4mxXd
P8OQDW3fuDvaY7hgCW9t27OTjW3y4Vuk64R4V+jlf9OKhxNVlQWeK0jeRbnE
mm7nwT3uaivroQiDQ//G3Q/joTv4bnXmDDF2t81NmED8UXZW8w3PJDGGBnzV
1pB96C72zlb/S/I/1tRpF5OHkr+WthX7JTCc12a3ZhqFbelVusu/SjBzXvnt
ETvCg7J1Wifu0pGQlWyV6MrCuudZd01SGIRLi+a5kvOonHOK7hPJhKWC+PWL
4yx0LJRuEPgOYMmD41/yr5DzeZzgXbCZhf0T36rqv2DhQk9T346lbOzRb68y
+MmCXsDS162zODgw72Z3/iTiCzd105jjuPDoOjwj05YNj7tr6vwbhBie9cmp
zJhH+L62uGClCDT/qQsCHXlYIOfzfFKxiORAbZ9jAA8OqaFzwnVJ3tP62jcS
f2y/lR/RnkzO41B6y9FnJB/WXz08RYr02xtvxrz4yYPFxTmjKkESNKlFsMdN
opD1imXznsxfO6f11O4VFGQvQfPjAzpWuk69GEHu0fKwjMPZqwzoSWmuv7uV
hXHHdjV3xDHJ3u0pFPiw8DdvrUtS8AC04uSzvKJY2PqiN9WPnJs9+6Unm+RH
vGZQjJkNmUt7MPoc2Q8FnVVbnhhw0Ep9YZsRvzRvr4x/ocjFp/cO9K/6bOy1
VbNrahbCPM3S/Ic28b8fVVGSVSJoWq1blb+Mh+rK5cPGz0RY8W5/H82D6D1K
SnmTnhj8tPG2KTE8vPwU7Ln2shjMnfdfZRFe0HSUeiM1VoJP84d/SRNe6s8I
9HELlmBbylDkC2kK8mXl9Uu/STBNIyD1oQXpU4MVuzY/ocPFQfqB83IWriVc
NZ94kwGXa11z+mxZ4A+L2QfOMTGp3uanPrnn7xvu2i4/MgDf9hrhdF8WkP5B
3mwXyYW+Fv/HpwgvHfV1V1zDRmziIr2Beyysuvj7ymVTDgIi3UZffWFh6eQ9
4aemcmH1SOOxKuEkvy7aa8s2Ifzls6cNTeZhwNxCw85BBKay5steE3K/iVav
HEoID63dLI7bSPhn7fPXugZiWKYeutV0mAd1naMpz9PEeOZffaYik/Tn0Luy
v6UlWHPX55h9LQ/fNqvZXjoggV+2x/ptwzycy9zXeZ3M/4/D+dVnQmHY3ejp
lFd03PfLG6c8nwV6dvWVklwGxFpH6JPNWDA4eP+xTjITje8vaDqR85FP6Vo6
cmIAfdJ9GtUbSe5vS0iSIXuSN5lTF7Kf9N5VEzZRhIMK7pyOWUv84rKU8Mgx
Sw7CXXP/riplYaOD1P7NWlwUpLPDN3FZCD7+wiLzqxC3oiaMTBvLg/OCaZcS
14pwYrViks5MHnYc26K8p1SEfZrrJuvY8uA4fdcOykgM77HTWuT9iN9JFoZo
XRPjvnqG6GsyD1v3VtdVyEoQ9Stt54kKHsqUv+54eVCCUt3Q172ED+43PbxM
I/PbWJenjCX9eWHQ17kLbvSDx5X3n+RB+sjafOaWoX7crzcUvuZwcL3x67+z
7jToRv62UYniQtg9PvPJWxpinc4/omR4kG6cHVA8n44/zi9Kpci+nlpy+rzX
TTry5DUPzDpP+Oxk2oPbqgw8ydumiDoe2nb3yG9IZKDI6Uy0/QQKyepq+Q7z
eRDlnFVi7xXgXvzhXusgovOHyd0fsgRQNj4QZPeQh2OByzb4fhXAOzu4dxXF
wzx75dXPJwsxIW65nQHpvZ5XJobesRNink2G6EcEhROeMktnhRFdXVNoWlNN
9ly7+6NWnhBFORWarpP5mG6ROu1sqxAyTV4GWjn96EmpiGNuIbn8rb9y5xga
3ozL/ejex4GAc2HsDh8aNim51FwN5WLSZL4r/xMNeX9v2x3/w8XOofEc+WV0
dPSYjQSS+1FnKRaeJn4yPybczvEUDyZDX9at0mVgbfeqNpB+H/sgwHn2DQZW
Xr8mj7EU9sNjvbkFD2e5GRn97gJovNJ7oUt0vX/KJs/OdAEiijF/LPG13Y3P
dUubBXg7+URDuZg8b8Ii8YEJQkTsnW62ejmFwKl3oljWQvjVth08HUvhJz9l
aFaoENPK5pv611LoX7vFcextIa6tuHetU4WPuTd/DEYT3+l/lLh8Un4//FN7
i7iOHKyMCXYKnkDDbN7coWnfOfj9eEe1yQEaruc8PWfmy8XFwJsWC7/RoMaK
j9OmuNhS0W7g40CH0aPMng7iVz435A3vvaRD5deJv6GRRM9hsu97TRk4Pv6G
i00Z6bMSfobkHgMt/Q+uLBnhwc4nm6e1nHDL8kf6v7YKMH1MWaPsCR6886OC
qUsCSFl/GFdeyoOy/YXNinUCXCl3ULT8S3ze6OQPA2kh9rlZsT1tKTx4cSp1
oZUQdrb01XpnKXiVxkbPChJCW+OH24lG0gvnYW5/lhBtg99kNqrxMfGFW/oR
kjsdc92nyT7sx8N9yW+1bEgvk48ui1WmQVZ3zy5OIwcNK9xVZcNpUJAtDe10
58L6Pv3J0T4ahDnxkz71cbG685t3pTMdfeJHBzaRe5zxz3xOw3s6bP8tzMo6
ysOnPgWD0ysYaOiIS171nPjxqhN9n14w4LPwzUxzwic65/suj1vFQ+HZt4+/
OQnAZY4Y0Ymv317+WFH2nACaJYWSsLc8hDt6fdj9ToDfc8/fuSdDYYNTzadf
owKMOVMedWANha82BgfDFwqxrehnXOlFCj1d6T4z/IQI+f5tV3QrBT99u7qa
64Qz/3UffKDFx5usF3P9CHewgjSDZJ/243Lbp0MhSzi4dmrAPlOdhtD9sh+6
qzkY6e0u+xVLw32FBPcbm7h4ueyrSxmXhkWlnz6d/crF2pR61ozddKzatjyr
huxx6dsVVYIWOtRaPsyuP8DD2tbbUXPXMaC/svHc6keEX5OkTW5Xk34Z3VJg
zOZBXGRgxSe+gba25S2rBUi3Eb7/eJaH9XEpi9XiBMimoqUWfCS+b95zuLhM
AK2wjsvqChR+t2bkp4sE0OuYxD2+gcJH7p6WMhMh5kdPXrImlcIXN287TS8h
rhYyXI98o7BSTzXjbpoQ4uPNo8KZfDiFfvyw7QN5XN87MvlVPzavUfJjk5xS
EY/XrphFQ+fOGA6vlHBrdU1y5QUaqruPTgu252J82NKscSM0uGz5mL+pnot5
ejcVYgLpeNNn6GdrQPhV+ZWRdjcduisOJI4Qf6686/il1pWB5Pl/bNfm87D5
x/kjx1oYuFDfb6nXz0PTl8DOjk08NM9i1NRDgKXzlHPuJ/GQe4TZYxQhwHGV
yhn9jTwkt5TbSb8QYGVved9pZQqGguDVTjwBVh1grj25lUJjdtoJKQMhVK3m
hdddJfdddeuJ6k6ihxl0b88uwnn3pUZiUoT4uTWsxViPjy8uzjdWVgshF8uI
1n/Tj0AbltGluRyYW186zjCkYdLZykjNYg7GbX20Oz+NhpSZPP8tS7mYKZir
tE2OjuPW0yLmvOGicILpxN/H6DjXF1D9ZhYPvlacKAcOHZ+lvTvm7eXhzC3T
ZQf2MRCgtKh0wy0eZOaqljt1M6CjPlypQ/js/mhRTA3hXO/g0S3vlwjQIlIq
PZfGw7KSO/IrjgiweWBg+/UvPFSdb9RzLhLgxqX7GZzpFP5KimPG/P93k1ad
zIneQeHlUbG+ja4Q6wU799pnUci0TVqr4Eb84AW3YHEvBYnv2Q1uiULUNyYZ
bzDkg+387e2ct0Lon2p+vvZ9P9Ys6DJ1m8HBH4MjadrmNDQUTVHak8/BF1mb
kSvZNDxO2aXsaMrF57EX5t9TpmPht2AdmadcnNQda7X+NB1TJokLbDV5qK16
2ntohI57E2jyu9154CuavVQ9zIAwxFrgfJ2Hp6E35GZzGXjoM8lJjfS1OF2h
XvFOkn+vJndVmAmgfXiKcgDhmCV/vuRvCBagf+hYwfpOwkEPtORy7glgUj+l
ylmHwk6Vv4ue9gqg4BY4IXw3hfSI8tRoLSHSRZtUn9+mUDHeOfuvM8lD/YCd
MnQKbfsHJMbnhLAP73bwNCH7fyHMY2yFELtS+B5R9f3o2r/is8N0DtrUn+V5
LKWh11fTtDKLg3sle83O36ch3N+4bPMcLpx080+M0abDrjNvFzePiyf5/348
T6bDreDD5A+qPMgtcovIGc8A79viaVe28uB1ptq9NIaBLcZnOW6pPOwrn7NR
Mkryr3jmV+VmHjzWWNXe8CH5N262/0sj4n+clNtr7vDQtbXmxS5fAS7N69H+
00v0MIHfws0RQPW4/75ncyhot5ks8+kU4FpJRVrgPgpNvwJPlk4T4qWR6TPt
eyQPr+xcz9kgxJveqc+qWBQuvKnyHDotRGmuQ5ibGR8rJ1YmfC0l+WGSaFz1
uR9tb7e6uE/mYMatGb15tjQUvuQ6L7vCgZbH/uazT2nIiHw7JVCdC5WwK8d2
GdBxouT5+P4MLiIcDaz1sug49aijZ5Mi4c33h/e3TGWgPDN1qM6JB0aYwMQr
iYGIsVr3d18gOSdfmP5JnonWvwu9FAifWgRHBscHkv/faikoni3ASHZIqH4B
D+N38s0O7hYgcH7ukwLS40wv8iKX3xBgZ/qMVBVjCpN1zx9QbRdA1u6P945A
Cu/s5B8IlIQYmp57MOIhhVOS1v5vjkK8qvjLO0JRGG9zq/tNjBBnnt5TXWXB
h2nY7cC7JaR37pZp1/jWj9PZOX0p4zg49VjzuNQ6Gna8Aa3hPAeX0rfmJZXT
ECVb+iCd9BbbddV3qhbSsS3t7Q9aEhfxKhvy0u+T/a+wmNo5jvD7kbrPcrMZ
JM8WPZIhfb5VzXHpxEwGdJtu6fuR/l7jYvErR42JvescODJVPEy+XDkl9BDJ
v2zH6AdaAozmUpHSxTzYr1GectJNgEgbu1BXwnu8lzMG468Q/3uR4xpsRuG0
HaewskkAFbMpKbahFB7e8P5ipCCE5uzGsM9PKGyx4o+vJDwYq+jvrimiULot
jxkTKUTS5a4zGlZ8uN90Mtz/TAjrA3KT4n+S+99oc5n9j422eYHXfJ1p0N57
y+ZELAep5qwT2R9oqJWM1WyV5uJwUUzkfNCx3XHlZUEcF9XN9Z6KL+hw9ey5
HDiGB7Nkw5blCxjI/LBlAVbyMPTp/bnn9xkQzff0OhjFQ8KtMoNj+kyMpO8I
/0u4hvFS9oXHcZJ/bA/5u1MFSPYqff+zhPjhtRnOSVsEyEq13y0t4cGp46/u
50QBZgRu/1C9mPh7e8/nwFriFyqO0Pv/59iqm954ygpxaWj2mJkviR/+C3W6
DSHurnxk/3SYwkEb4+5l4UL0Lo9Y+Ws5HxtF02h6xULsSK8PndDfD5Zv2J4A
CRvJWSLfLsL7vyEsQDgH1qrjVF9/pmG3rm7vzCEOHPYciMxeS8ff6eo0hWNc
XD286m5CFR0/10688VfIBXuZ7YUjhHfwT//ICSsexpl2GewtYUCudN6u8DAe
jNj2IU6LmIjvC5KRPCW+/tPR3YHwTrPVwSs3FQVI2tXpVEp6y+783bzMdQI8
Gmd2+gHhvXXtV/5onBWg88olobo1hfkWdaVTCQ9dPLg4eWwUeRzQb3zxnwAO
ui5rfMop8C6PbDq5VIjKTuUJNv8obIvavOD/951OkE+tuLySj59VPs1tD4UI
WuR8+zarH17sAwvHU2wYSSfJ7vOmwTqmf5fmQQ6Cn74w7e2g4XDBxZORpA8F
yEzR0thGR9vmjliTQNKHjDdWTWiiQ2JX72LE4CJKK0nr8VoG7q/hHH5pTji+
Yq/25PcMRPcnqMUdJP6wpOGlri0T6mYxSVQhDzdkE/+ZEd7xPhM389o40ndO
1qumvech9I337wI7AZgHLjCcZSnM9jh9aG+MAHuvxgkD7Cg4ako7vCY8tIGX
++h7HIVOk+qOkiEB2ur0E3OqKFRtiCzebiHEh3HH5d5K8/G1K3/11YNCXLZ0
ubjEjg/7v8lqxwuE4EfdNtk+2I9pC9Q7qhlsXAqvS/gXSMPYz6fOTvLlwLk9
IWEajYbIxxN9GL0c/OI6f8rYQ8eeoJHJbru56G1aI0zsoMN7I2+uRwcXixPM
bnG3M6BWz9UbMibcfjjmYBnhnZc+CRcv+vPw8NS2sZKNTLyIvKwxcJeHo8af
b2sR3hF9TitIkRJAt9hL++AnHqJ+Tpr/coUAGUu/pA0R3nPxn3Y0/ziZ/4zV
z5K15D7NxmzdTXjId9mh6sIEwjcua6/+GhTASx5qXz9QMAm7pmK4QIgjbfPv
Lh7Ph15XZZpVoBDvv9xfUe/AR/TNt3zlfCFua85L1Rvuh++AgXpODxv+j3rG
PjhCw75LYtupOzn47lXdto2iIcfGZMjrGwcmZ6aM0Q8i+75RySxxK8nDpbLH
1Rl0eFoyf6Y2cvH6RJuFmQ8DSU1xkUv1eLioU2IYRHhn+aKO0quEh/ybutZ+
8mRiU21ebt9NHjZunrZmHOGd8zPuW14YGsRHYY+/YysPm2Quv6+2FOBCelR6
5hQKBaw1YtYhAcK2RdZJb6aQrR9WNeaxAGqVIVIRSRSeX2vQk+EIMK2NtUCu
gcLRGil1gZEQBf8it+dM5GOg7k16s68QWjpPgjetI/1nZ9WNG3eIP8aarFYi
fbexaNWVjB9seFWkHw6MomFK25qbZi4cXFB9VXmH8O5o54cbrAYOEpYX6b4k
vBdhZRJXv4aLWuVrF+4J6cif0eHQ/JaLW0lpgiOhDHx01DoYqcODfsunjTqE
d+aYN2ffITykqeWbmrOfCca00gVdV3kwCNvBom7woBVYVnmaP4hpTezRWT94
WDA2oaDZVIDoWT9FUKfQ5dPNMA0SwNK2pnXddgrWmgfDsu8LsPrGymT7KxTe
KHZumE0X4KAJTd+khULGlYaAEj0h8uNdL41V5sMqmFG9i/SB880LP1Rv4OPl
m6Yd6reE0FW2zlcbT0OziT2jqJWNahXLdpt4Gk4Vrb61Zz0HjHtTB6UI7x6K
Ss+LfcdBt0PhVZdTdARWWmSprOBi4PFMH4xlYJb8B33V51zS02jCsmgGpnza
QFVO5yFgRz29ifAOY9t2q8eEh976cn+EhTMR4tVQ2p7Mw9jMrEsdt3l4UNK0
PnpgEJv1Er4Ndf//c5of3zoMBCjTMKv8NYPC+oAjNiH7BKAf1Zue7En0rhjk
vPyOAP60GQXyGRSeRPv+XNEjQNGgjJPTVwp3OrueHpkpRLJuX73rVD72ftK9
3Uv6wK8ZkuF5W/hwzXINj88Uwm8zY/zKyTToHbyb+esTG9KPbk4zuUTu++Ex
mzuryPz6q8cFKtGh39jor/eKA3Gnw7uRJDoGlVZO9TLjouHihSU/FBnQtHy3
0uMeF+VdxzdNuMjAwu8/B8cp8xBSPjx0ivBO3xGp2HLCQ+5PwuY4xTPBf9S9
uvkcD9/f9iyquc/DStm+9mN9g0iOVpNuphOf3PhjA22WAOM2x0qf1KfwiH2U
X7RLgPWOukUtXhQ6VKKXt2USv+x8E1eXTSF4kjjXuUOAybKcoX2dFLJ26+QZ
awrx2HNsUq46uW9hyAuPHUIo2898c8aFj7sodOq/JkTcvaA78dNooPr+GhvW
sDFF+qCy6TXifwfnBkuWciB3nJHSr0FHo23LvP9/v/VE55wxDzLocL765+gr
PS5+pIQuidQkfDt20fZ7N4j/PTJTd73OwKRdjf4b5XkI+/c1finhHfFFmbD6
1YR3/v0L1L3CxJlRQXNtHA9P6PrfHj/m4fNm8d7QzkFU1+yIzOP+/zqrJeMp
DQG2VObXaZtQ0Fhszee4Ej6ak1+uEkCBobRLfX+6ALnzpzifvUthx/2vh7y/
CGDo8j7+eA/ph3qtwm9ThZC61ODJ0OZjX1pAcq2LEBmpXl9bXPnwir1naUH6
cIddRg5Pm/DOyRtSCW/YcFlhcXVNDg0/GIcmeppzcLJu3awQPTrWBfUtTMzl
wO/qmNx9eXQ0rTLaoK7Bxd7+vhQ9AwbYZTKGI4QHfdLHe93PY0B5xz67q9I8
RIu10ig9JoZv2Kv+AA8Na88+E+cwMcNxvOe7COKPivsjbxDe2Zslz9n/ZRBb
j+1bHykiPXLceJlhFQFKplkYvFpI9jtoymJjwkMHjvbu3XyQguy32M9/LhG/
GzfB2eYBhWJle+2DhAfHv29xPksjfe9lr9tJwsP9H1Sq5+gS3jl9+f28zUIU
561WmOrBx6FEu8xDpA8fuvJlaoQeDX9MTCP+vmTj4q3KwOMFNCyvODHUZMiB
xzHhwokL6FAc/v16SwbJf48D/4yfEP5bOEY3mvCw8qYNoa2LGMjrZYduJjx4
dZkCpJ4x0Cw5R383xMX10KK59xcyocpxdmEu4eFQmtLf+iImHlzRpJcdIX1o
0aNZ8YR3REztcJ/GQfzcknt4yx8eLPdVrRw7SYCtc7wNXJYS/y9cUOJDeOhM
m275haMUGo6abrl4ToB8K98K0WOSdwNx4UcJD8amzii/RPrOtSfjknUID5+V
e73VVZ8P423Vg7HrhaA/dNBft4uPqf0qwmzSh8+7rBw2MqHBLSpOGP+EDT2k
2VSTvnOXGa/gPIuD3ERH25KldBSdmDlmVjIHFy2vuY2W02Ha++zowFii/6St
fxJsGLhm8JRbcJSLij2Or93eMrBjC+OzO4vkQUSRtbcNE1u/hloMm/Ewv+fq
6pxyJmx65h96EUy4d8dgdQjhnfjFZjK7PgzC9XbjsL4MhZ8LHcsmyAnw88Tk
Ds5Kss9Xm4OyCA8lvnrGr46g0H7m7Cn1UwK8nR3dlv+Cgs73CV5hhAetzVQN
L5O+kyiW3vmU8PBrxaXZp4z4OO0WVFbvIMS1D2NHj+7lg2p99fo16cOzDslY
/F1Ew8Kta0pnF7IxTez70pD0nRsDtio9ahzo+Vu8PGJPR6fNJEvJGQ68nFRF
7bV0qBbwPnmKOThQ+2bb6g0MHH8b7CofwEWYTyPteSPh3x39+sIuLkp+BXXM
ILwT0Z35SJ7wUJfJrKSweiY+z7f9W+TLg9rJxQEehHc0TtkluVYOQkOL1jss
T/qaQucxpX+DWGOf6RzvQBHdmWxuIzzEl6+d/ef/1wGcv7E9J1IAvQZhy/Yy
CiUOyS9CywUQx6oNpZC+kxXTeNZGSog9W7gr7s/nwz+2vXHCKpL/aZu8rvnw
sf/k6qj3Z4SYWN+UKlpOwyLnH1Ob7rKB0Ip9+TU0KFwZ7IhQ4sC/mRq220SH
pfucxPYIDmInlipVfKHjzCGnvLYBDpbrB2dOcGdgyL7BO9CT8EDtrfrpnQyM
U0l+e6mZC88vwWM6PZjQtUos15zDQ3L4vfb135nwOeGScH83D/zcE4oOhHcK
mrZrbHk1iJbtZhYNyhR83ukfmiYZhG8k96bOBgpF86I85BcLMLFhzRFzwntr
DINL54YJ0NsZNyxNePfNRxNXvxIB9ngYXr44Qs4n6FlX9bAAn9Ymvf9ozsdg
p/tPK2shrLT3WD7x48NC52hjWawQsjMO16va09D1brrj+Ww2pm56WmfTTMPH
Gy/NdMdzIP2lbae+Ox0naQVW5aEcWCxJ7XrcQ4dD9I+TW34RPWRas1p8Sd8/
7l3XvImLYVrpoQgmyT8X47j570g/aAopzAgg80e98TDR5mFNtdlMXToTQzV+
qnfceKirqyg2I7wD7f25654M4pyiuSBbjcKgntkDTWoQ199u+fx0K4Xz5mPO
r1hA+G9HscI+wnstm4dv3TsowIrfzxIKCe/OnL7D0LVYgLUWoXtOSfGhqh9k
biMUYNGbmNZeSz62h57K97ASYq1O2+bq/XzkTeVuzokSoks1N8LNidx35ew0
5+tscKOr3ETfaXCZ/vFrE+nDh9cvM9PYRwft9xnfAj8Opv0qv1jEoUPDOLO9
pZUDLcnUHbmHGdh3imWz1I6Le+nKfX1iBtKq19s3EB4y2Bfy0/0Y4f03x09h
Gg8jSq/8xEImzqtG3MzcwsMdSnq7Vg/pf/5RC+wfDIKtkKt/iPBO3Ti/OTOZ
g6j5Ejjq6E5h2ZDwa7ChAC/WDytcJbyXuXnZv7kBAny8/eDtVsK75helVGwf
CHB+9PeHMFk+jlcbejzhClDlZS89tJQPzpk5vJBFQnyWtKc2BfOxaIrnk0PH
hXjwgWdY7UKDztnFK+ZeZmO/15uQ9300LNHNuRovZmPlm8NPZobQofByzOos
0gc2yR2zLx0mPHRRzsDtIwd7mr4PRcaQ/HubEpm7mAv3H6m6m2WZ6JST+32A
8FDQsntXtM8wofTks+mWyTwUetg+rpcegPaeJKP0daTnTF8zIsfgwet5cql1
7iAMhGGf7QjvWIqudMzuHQTvj9GCrj0U7L1urMrSJfme5pXxgfCexi+Djzle
AoRUdvYPEd596xolpX9XgE3sr+Z+8nycLcq20mIKMEa7lTMBfNw5uTcu3FSI
7QbLf7SF8JG6LqrQ7KgQvIpGG9edZP9N3aNlEtl4MuGXVzGH9P8Ztkvs/3+9
h2er5tIIOrgPr0unbeXgcvE0/c9yDMgwwjndZRzUB0d+90xkYPrnZQtVjLnY
s2GJeeUUJiq/SVurEB4qoWd8+pVK7n/oiavPeMJ/+bVDt5QHUFiY8+ySHQ/b
V1y4SRHeEY7NXb0kaxB9rKo/UwnvXHDrbtPvGETprqLoED8K6ovNPtZpCpDH
8/gpvkUhzPqZ+P+/m2l8rm1x5jeSF963fklnk/638sa4bZP5aHsy7uGJPgFm
75BfOH0V0X/u08WHSB/yXHdD7sthPqTjtOQ6QoTgfvmpruJLQ+bfadmMeDZ2
nus88EpCQ82U9SfH09hQXlp1ZV88mV/4rjF5LZlXYZajcAoDnn/e5AUVcxBk
IzPOPoOBL9Nrp8fpkPy3lVa1mMlEas9j45JELva/Vj+Ve4sJ0cV+ybExhP8E
W2zDZgxg5fCzledWkJ7j1bSqg/BO/MaSZrP0QeTMrnnYT3in2+SjsmHbINST
7f5IHyB+t43hJ1YVIOef5x+9fApm8TWnLm4TQNZwWGT9k8LGlbdyf1wTwO2M
1iMbVT4Uf8vnNHcJUJA1Zf8s0ncdrZuZO0kfco2PHWwOI/wbOJgYGiTE3lU2
POEB0nfnq9BaY9gIsLOs7hpLR/8XveVNXWy8M6Tb3E2hQ3Tmzo9LKznIHPKu
nDODge82sc0jdzmYcjPzzMJ8Btx27PklUOYiy0215oEJE4OfPBJ2xhA9rF3z
bP8jJjocjFQ1hFy8wY9z600G0Lz6Y12cJQ/yCar094R31G/UeRhfGsSzvV0D
zwnvKLnMSjFqGAT8bUuvHKEw79mA7ixFAW7srdZwfkghynlh4J+NArxr3+Tz
s4+C3GIV+8JUAZp94y4ZE943f/hKWuebANWhXxYYkr57vDgldjnpQ47i9Mja
43wwAk/rCf2EWBauypIKpyF+7J1b706w8eF8RNyMSXQ8MB+/LOMLG3bLPS2H
MumofFy5I8WS9N8SjYzdxgz8sXnMPE94sCXyuYch4b1dPXm2frKk//k9W2Ow
jIn3qc7mcoe5cHx032NhGZNwSJ7CKhoXx857tcxaNoB9qR3bIk156H3oeuEx
4Z0H9C7anAQy782o0jM2FO4lKroZ1wxi4qpx9fqEd54Zr5WsGSdAvfiFR/RT
iny9wgJ/RwGcg+2ropgUftC/vTh2UYCTYZ3Kqjp81IWFvt/dIsCyV0e0TDfy
MW5TE0uB9KGn+Z2RbyL58C7/WezlLcT+3k/XTH6MIsLQOCto+RCe5O/we3l5
FNnVp52bpwxhv8WRhB/rR9Eazr5dPCDBrclqp+9Lj0LPYkaLdo0Eh4KTnVa8
HEHtI3U3nVwJii5uXlIQNIIf1Kmu8tMSqLOviRRmjYDzfYfVBH/y+e8nJ4a1
DOP982Z/uY0SpO5MZKUniGBRq3LQRCBC9t3iR/rLRBjHrMv83SHCGaGNJTUg
RN0cm6m7P4iQ8SrKRemGkOxhjP3t5yJ46/upZa4TYs55/fKneSIULvv1oojk
/p/0DJNrGSI0RlaleN8TIOXYrV1bU0Toei7Q+7xdgIeaM5czzouQNXHRUs73
UWg4zLfush7CPBvXrSZkfrrS+oSSqUN4litrqUzmV+rUZv7jSNB5Qs/w0dhR
uAg0GitqJdC2/96uVTKCEI+/A2PvSXDUR2P1wcARSKSyLFsSJDCwWVBXMWME
yqyhXqsgCbLfzFLQ/TwM56BTPnCWoNw129/2rAhVJ9/v3ycRwa46ekODlQiX
J/cHTukW4aw4b0wGU4ijuY+b9teLsK39d1/FdSG8ltEfHXslwkaz5PNb1wrR
KT1nu3WBCGClPTk4RPaC4WhfmSWC+YOj1vPyCSfWWhjJXhFhVGBhdJP4hvun
278nJopwoX3iyQdkfo6hkvU6myFMjhtNuZk6isiuFNNMtSGEX9j80n7dKMbY
HD667v/3pbOMkX0yZhQTHUyf7m6QoJpV92vk+Qja3W//7H8gwZnsVFmL/SOY
ULzJlnZRAu69jPBDOiPIfvjuSECIBLWvFp6tbxpGz+zFe45tl4CxpbifdUaE
LYvDfW+OijA4o0Hj6BIRnNQzVuC3CKI9Clb2DCGuOKQfD2v6//vNs/r//akn
D9v3OJWLsFvgZzvJkXD9ptSomoci/OAczTaXCKATpp5FvyVC6q95b0UkF3dW
cj4/TRehv+jngoMupFer5FPzL4ngMe+4qx+Zf8PgxHtPVw3hTaDedCUyf6tJ
0IZozSEkySTKh68dxXyx74YrQgk+hqeoPpcaxW/FstNSnyVw/abq8/3ZCF5W
fbaoLZJgmtyfw0P+I1DJcho7kiyB8QSDMXO1R1Cq0vwfRWcaCFUbhmFRFBKt
lpBCCyVJi+hBiSxZk0S2skSpEIqUSERZIlsRKSQUUSFLkaKkJAplSSQJc86Z
M2emvuf7Od/047vnvO99XXfC7/QANpDlBrMC2zhw/POow4MDbFho9sLteiQJ
X8dV3Lr4KLh3SXGR3GYSigIPifuMkjBxI6B34gcBzZIRCy904P/viP9ehVQC
2kzor8sbSFDalQQvcdf0hPpqWTwkwab0SjhJsqC0Ll5vXh7eJxd+xRd5LGh+
NO3hlk7CD+K3voENC5JoTX9zvA/3LlWWKmD+P7KTMdK7aDi2//mHs4lc8Ci1
/H1QjgYTRd6ye7u5IDDjYWAvmw3O2a8sHv9j4EiamWHWRzbcHPNyeVzOwF2e
z5+icjYI1aYn1nji/b9gHiiWwgaqbIXLZxkGSunN5i3BbJAv2Reu8JYD3PhM
u59ObADDzm96EST43O47KDGLgiAFwe1NmiRMXa/+njpOwr+C4Yn0YQKi/szL
vtJFwotlY1s/pBDA99q3iGokQdU4OTJ8FwH+x9riux6RYKRb7ViN3huWfGir
Zj4Jj1e2eF27zYJpkTJK/AYJHn/YnnLWLIj7V3P+2DUSThbKnerq5sLaDVJ/
QoxoOKPeUzWWwIWmGGlJbQUaMpf8mf5ixIX9A6bsFVw8v2dulT/5y4BuZCJX
u5sNR7Wi3ieXMTBe7Slx9TEbBBoeOZz3YODnbpkchXQ2WGd/TY2TZuD4hkXX
mVA2mBR4/Wtp5UC0obnNikNs8NIbcfwVTgJtn2BvPIeCRI2p5GMbSdjRJves
cZKE63U2J3Z9R0/V6JJLxz58O5A8EplMQMJKJZPWVySMHOlYDAYEPOb/HuX8
hISuh/c0I1iY7/Gpq/bYB2OHxNM8clkwqvotviaLhFDDlfcYSxY8UFmkFptC
wgED1ZRYzG+y68T3L8Y0PLx1pcEW8xtNzfy4WJEGu+2vTotgfj5H/07Pf2xY
nZ+t9ZTHwMG0wwXdPWxo6ln/6ORDBv79ep9+vJoNzZDZvtOdga28sAsbb/7/
+4hL7upKMSASHdWkEs6GwNwzIadaOCD5d4aFgycbrm3jfE45T0KUxE7bC3Mp
EBM6JLtEgwRlA6H0KYKEhXxFrlODuNOTwxLzvuF/1x133XoN+7A4pzb7DQmp
+5MJLu5aZgNXaaQa/3zsx7l7plmw60SHWRj2QaaMWKVODgteOpzQ98ohoeTy
RoleCxYc+30iIT8V+7Yu4q8O5ufu9g/abEbDk32LvtTGc+H1ndJ1E8o05Jn9
LdpqiO8vzJMs4qehYNC+9wmXAZ0rzZYB39hQXq4haP6AgZ2pb69Y1rEhel7O
hNBhBlJabZca5rBhYPfP2OklDHg2lfYeuIj9fyOOXvaaA3fKy02SfbD/NUXt
9M6RsLiZtKyWoEC56n1HrToJjr1TwfIcEh4sfPvi5gABHz/c55YOkXDFdW/h
+P8/97Li7NyAdhJmLGJWVOsTECt7+oRvHZ7/TaGjUlMsEBJ6dDb3AX6ujaXN
i2/hTj5+Q2Yh9oFLjWdOA3rT9o+ez55jHzxlszN/dXEBlqpUXjWnwVD/NVsZ
8/MZyas1rsbz7ycd7r6LC0tlMxvHZ9Fwx/3k9ccMAznNQ/S8ITYEaLk3rCll
QPnltQn1F2zYJqPw6LUbA6l8F47uv8OG28WjhncWMyD26FHP5Rjsz+tZp1qa
ObDB28Pw7XE2/FST+zh2loTcswVmxCIKzOUfVHuuJ2G9gtNB078kJA8lpJr0
E8AOmOdUPULCVbZsXU4CAYWLHLbs/khCGDXrdogeAe6ze46Tz0mQiihp+fGH
BfNWBam+LCehTjTp/VQWC7iHu1WeoR/sGk8+XLQHd5PYaEtvJvbMnMtOqZhf
3FuldMiSBp8Pq+fFXuUCEVn2LVWVBuJM3WSCARcee9sOrZ1DwybtNLcKDgPi
giJ3Cn4g7wwLhmeVMGC7z79WopkNQS3By+JcGVD/MxnoXYj5ecJddosY4Fd8
9rzqChvYCQ+mA15yoF5BeocQ8mDhmvVWKaGYV9Nh9zppPP9xRz9KqJGwctVr
w2B+CuZsf97H/kpA1vm9VS9/kZB/53yeXTwBq2JGd8h2kyD6JjFwuy4BHbYV
a0JfkuANepWVuHsNtW+7/Kwk0YOYrvabLJD69DHco5AEDnuhS7oZC1KfbXlH
oh98XOi3UQ/zOzmknNxkQ4PNjk6JiSvYd6rr9xxRo6GeVTRdtRP7YbN4iI8o
DS7pidplNANxnIf2+uiDiv0jvt/uI+9a2vkmW9jQcHLBenMXBvIm07VDi9nw
iVWsLbIQz8sIK3EskQ1ysc+PL2vigFlX63Zd5AEo6rfphpDwbEzMwEOOgqqG
E/JVa0nQOvdw0x1BCnQvLU+900fA2w2aCz78IcEvNO/AvKsESMv1a0xiH36a
3J89Awgw8CvLE2ghQaTpTXH0bxbsuD20am4VCZ/HPn8tu8GC3L0h68XvkyDv
3pAea8qCM6sm+8XQD9IFFYV/fOLC9L/FYpG2NLS1p7PMMf+Z2ZXhWzfQsMzq
cdjQDi4MaO28VjCPhpCtG2VL2Ay8+3p66Wf0QSl+2QNPixjIEl9Z0dbGhs2P
HQbEnRmQMQqrvvIQefhva0DNfAYKv0YZy1xnw56LH8dfv+BA75UwrWDkwRE5
G9Ox0ySY5tTrZi+nwLh2ecYhVRIiFl1X+SBMwfNThxpteglQKvHw7EM/VgtI
HWyKI8ArUki0EftQ6/Rv+SYdAqruJ45EvyXB+tGjcsdxFsh8F4pTQz/qdH31
MzWTBTW5v3Y+LiEh5SCz5IIJ9kE+Z4lyLglHD1i0RWN+yZhvie/saOif6Xuv
OI4L1QUvowU18b7P644Twfw7Bgo3fsc98LDAg6+QYuABofznOPrgtKtxXtI9
BuL1BAbuf0De87Vqvj/IwNm5heysCjZkHFx43lcC/Xf87k/jDOyLcz+OBDzn
wBGDDZsenmdDsqT7q+RgErrt/LW7lSlYmPXNSEyFhAtSlDLfPAoKatU9BHrQ
7ysLqkfRj6t+W20PiyXgSYDKu1TsQ51DNdRlbQKWzlvJmfeehG15si0av3An
1vNSLetJeKc9i3cugwWh7cHvnNCPtNvSe0ON0QejLkVrYx8Gff59cjXmH7Qt
kpA6gP0+ELxGBPPHcnV82zfTkPFWabG6PhfqHLcell+M5/+OSn8uiXtmOvuz
IMmGLt0LJj6F2P/2wlGXP6EPdX1dleTIwA/J9VOlT/F+2xU6KYgzIMxc8jud
he+fpn/IN3CAZIbUx3Af1c4P2qUbhF4yb+WW+SoUfA0WXP14NXrvqOXqtQso
4HYon334mQCjvVUSBPpxu1aFz5bLBPxkK0b4YB/WfBBdbb2NgO8Ktv3J2Ife
rF/TImMsuKr3cZ/fC9xHzcelfNJZYLT97qAg+tHeInIiBHdj9o2Fe6ywD5uN
YKixkwtuFZUZBx1p6FZc5H44FnlXawHpWjTk+34S36uHe+jGsnV2UjTsck9+
mkkwsOso9S2DZgNHYcR4ZwEDJqOsu55f2LDcTv6ptQMDbv1qhfXPcO8d8BH/
IMbAH8rle0EuG1r9RQ6/ruNAxMPraxWRB2OiMc9/niKB1ditYaJGgaT+z22u
q0gwoZQ17JdQoHXrg7BrNwFUjJMX3wwKnFbG+k5FY/897VDRxT603c+Uy2gR
cLF0cZ4M9mFWXuv64VEW3Ln7tOMa9uGjO/H69mkskA9Tunof+7DbodfqnBEL
PnXah3oUoGeJt813wvwl5+v1bznR8MXtnVXNZS78+3hV0EWHhmFlk1OBulz4
u6n1+tWlNHz+0R51jcXAyArH2et5bEi5np8tk8/A+4qrhgZf2TDjsvTIggMM
KDi2K7xvwOer2pYYMZcBpQ8+ut138b4ckx3wr+XAfC/j1Y7Ig0VCmbrJAXje
Q2LVIjQocM7rOS+6Ej2vkNgZJUOBqWHV3PldBEQyBxpF0I8zky4a3r9EwMw9
K1oWYB++3RmW+X0LAeKnfU1vYR9GmytfaBhhAduWkK54jfdbJea0SSoLDFTa
Bq1xLyqYJ825ZMiCX5ds1ELQDzd2hf5mfeTCuWAhqX4XGhZu8f8+H/O/OzbQ
rqRLg270TEgFLtxQ7S9slKfBYuvKnZenGQg0X2X7nI8GCZ6A8dQdBlQOVXkq
DLKh/v2RBx/2MzC/18B+oIkNdSKmw5qi6MdBwxGzcR8qeKk5yT/jQLY8TzEF
eQAzimvAnwRxDVCp2UzBpd+rmAolEoJNdZzK5dGHhq2jGjoJ2J0ctHIJ+vEK
ESA8o/6//3zuP6ZxJwm4fyvdTMDl3oA+ZexD+WUrfmX/YMHr/O+an9AP931W
eA7XWeAcnzdFox8yj98tvrYLXxdohMQjD3JFwz2iMP/bYzvU5Q7RoG0+a4F7
DBda5kUWj+jT0J5Q4la5nQsVedrHOctp2FxF/Dw3xUBlR3vb3pk0JGkY72zO
YyBGwEeMN4w8MCpbmGTHAG/opc3UazZ4fHYW/iHMgN4bsbLNuA/N3fR6XlVz
YF1nybI23EfeTK3Wz5Mk3BidVCa3UTB7dGG+iyK+HgkJ719BgYizYJDfRwJk
toYlLEc/3uy5KVjpIgF/HV35qij83GKtz4duIuBGiKlr0SAJ9dOFPueHWXCl
jF+djXvZTuCp7OYUFpwyf9OaVUtCYERtyG0DFvR/dQy5jTz4ZHn02GLMr7wp
/6adOw1q/i/fVURzQfOUUGGBAQ0bbi7v7dDhgk701J+16MP6jk8CAybx+fqy
Tv8QomFsf0/sjdsMUHfzt3X9xPMtdUvcah/6Dl/GfH7kobp+/N/rc5APeata
3HEfBjta7/ev4kBNrOvS2ciDZKK98toJ3HHZt5er6VLANH67JLoC97+mRonY
KgralNZ9U+wgQNl526x16MfZoR0fBiIIeNC98+YVhoTyjvowE00CZnUqfFX/
gX1w3m3Woe8smDmza4kU7mXvs5aX1ZNZsHso5oIB7uWX3rT2k50suB3kYfQY
/di3fz3rVgcXstz7/OM9afCM0l04C/PftDV+74l7MMvZ+fYfbS70C5huckYf
9u4QHvb8w4BGq4ljkAgNBufWKpzMZSBzPGb6IfrA19GxXHFb5H2CSLIE8nB3
l0uD0WwGvOqD3yTjPszad7hT7ikHjHYsktRDHtRNDG6E4yQ8sd0n57mTgrf8
L29UKuBuD+z7vk2VAjVBqbrO9wQ41wVHbEU/dmr2mHXrAgG5qfk7XP/h52TP
1yO9kYCgrnUOlT9JmM4oqTAawue9W4Dc+omEM5fCRdWuscBPElaNIQ+iDS7a
vd/BgrdbxOiWMhL2v1X4uRrzp33na248gvfbfdsHi0uYnw7RVDbB/m9KeyiM
+X2pxt0J6MPVr7LVD0wwIJ1eFjIbfUhv3/O/BjkMVJzevjUOfaBFyfbNWxsG
LuUe612GPNyj67qXFmRgS4Px0xe4D99ZBlq/esyBLvrlgtPIg7FR4sHoMRIM
5wpL3zKi4Jold9h1GQmTnlxlr/UU2M8QkoxuJ+DlhJCEgRQFJ1criTmHE8C1
T2RpClDw4qFGytgGAsqOPfqm/Rv3XUzxObVBFqiQ6p/sP5OwteH8LbUkFoge
cmuNRx7MvfC5bUKfBVZLNt79+v/31a3l6RV/4IKpbloR24eGptrXAulRmL9C
eqAf92DwB7UZK7ZxQcVmnmY9+vCcGZa2pr8xb5Ty1+voQ5Pdm1ZI3WKACeIT
90AfuHvw/uVYawbsShTG1ZCHl8xWVBb8/3O5FX4kTOM+pE2i3/lVcuBQ6el5
ZciDRUNCateOktDxvHrRZ1MKll4oOSQmTwJbRtgvZSMFL5etGdn2joDTguVF
FrIUNN5d+Vv+PO4dBeFHc4QoCFm3t7hGnQCRWf/8GiYxX+A2N8kBFjAdci/P
9OL+s5Q11khkgZnOxfObkAf1/R9zJDB/Qk+39zTy8Jbcr/F1mP9pR8bm1b40
SHeYZH67yIUus5HhDAsaLvs8it6qxQUBRyH+P+jDgoESFtrjDDRuqYlRRh+6
PbUxdiyLgRWz5c/octiwIvN1724rBkTdYxq3Iw9/LNf+sX8mA20rb9gsb2TD
0l0ZZnIVHJh0Xyvy6x4bdPukirb7kOB62ldigSUFIyfnLHkqS8K//guvn2/B
+259Z/3EWwIEdU33OyhQ0Kt1PO9bGAEp9tLRvejHJy9tUExYT8D9OQdkjQgS
FKd/OQr0s8A7+Wp7JvJAYmX1LK0EFqzbb7i/pxV9x7Lh3WY9FuTck3IWQh5G
P476du89F+xa3M7uO0HDdzmvJEXMb7180srGmoa6JZMGe7aiD3RWPZXdRMP8
U7S0yi/sO9X7keXoQz1SYZtrbjJgWMAOlfrLBr77iQ2Clvj8/RZ7miEPbSx3
f58jwMC9vhp+y1dssNK9/7q5nAPnZb8JKiEPvLtUVo8eIWFi/fK5pnsp4LBU
/x5eSsL89d/XTmpTUGaeMJnzhoC2jJuSnkoUzL/5XeP/r9s6iLX5PxCjQDDv
KHVYjYAKD9mhN+jH5tcXHv/zlQXK5lb8z5AH8zwdP+yIRx70WR8ObyNBeL61
nasuCxIDFW7IIA8nWntElTC/1WBxygU/GngjS78djuTC1r0RmiK4h+4V9Km5
bOHCd0UPL+OteP+z9cskx7D/Mww79WRp+Pl7bPmVGwzcymVkpmbQcM2P3PLc
nAH97ds6D+A+nsH6VfpkBgM3BW9khr3B/teqNfQr44BYRyL/QeRB8nudO0le
JIT+6JgduZ+Cy42bpOfLkOAQkX9DTo8CocCpNftaCRALDfrlt5qCeFWbtEOh
BLQKaoZEzqfgtVPISu116Ad/M9us0Y/nPH6W+rWPBTp/tQ5/HSaBn3f9gcVV
FgzFuVauwn3wi//25gRgQZzHWu31uI/oGF/39HYuiC1IS7kfgLyrLwu+HcGF
7OfqN+twD7kNluqd3Iz3w/yY5CltGsSndi+a9ZMBP112+NtlNJx77WF6MJOB
Idc8u9ezaFitNg1hexhIvRMgcQT38cOWt7u9+Bg4NztheXE7G9I3tr+QfciB
tBiDvynIg7pW8xXbPXG33oya+cwReXdax/uZFAl5JobSpgYUHGxo6BFpIcDe
+E5n2FoKbjcd/bgyhID3lF3u/sUUiHnlly1YS8CGhRt+dCMPWjY+7HzXy4Lj
9DLBGciDu7vSbzpfYYHnVzWXNuThDvWtPi+2s+CzaritQR0Jsezt/SKYX/Df
9WsfA2mQ/fx237cL+PxHmjL9cQ/F/X0fcH4TFxbzDr7PBuzDh/E6f0YYcFfa
mWivSMNyY+LB2gwGrNrOb86ZQ4NkfWKnlhnuv9rdMkETbHixL7NE8h8Hdv6Y
utbzkQ0d6wb1mkvRf/TYdBvyYKzJJXvEnYRUGy0+yoWC0iDLySOSJAi+3Ho7
eDcFp0t/Cda/ImDe3Omuy+oU0LWvfoydJuBm3q7fa6UpeLBhXsYvFfw8mjdu
cEYeJDodX/WihwXJbj1/lo+T8JC9OtUvDvtO6rT/KeShftrfKUaHBdZmHrMO
oA/I6DefCH7HhXGjU3eZYBrSTNxPSmF+6RwTvZUHaXiq/LPpiibuIevxW6/R
B0uca1Z9/sHAF9tm4eGVNBh33LfkpjHwLmtNdfBcGu6PjzGECQPERX0icpoN
y8ZnD7zkccBpvRxL+DMbfq8inp0s4UA5VUjMrsf+r/eTTTpMwkqRcUbNHc/3
cEjRkiUkTE2S2+6aUbBRy7TgVDMBt8VXEdc1KfjVOdRWGkyAlfBsF345CiJ+
3eppWoP7+AJTOSxIgSFvY+yTL7h303aoG+A+eC19OyM6lgVfXHj8cshDWsGo
eTPmP3FYwfUE+sCzvjlzB9u4UPhkz7B8CA0tm1rqzcO5EDfwN6PLmYair51q
6Ru5cLd9MmEafXDkSuaHhmEGXFO2TB9XoaF5UcPq16kMFN/Z9dNCgoZHactL
So0ZWJIxmZ1Eoe+2vvl2isuBJ2PHdbf2sWH1CiFt2WIOGBY7TuohD3SrItN1
DuFOq8+iPI9QYHz3eeaLRSQEeLL6O5AHoy3Fz1VfErAtXHTt7a0U1GoqxJ0K
IsDlzO1/ncgD5QSlwJzV6AdO3WFHkQd2zuS/0s8saLyx6oPH9P9fH+Pl5Vxm
gdxrX7km3EcHPrT/CNRmwazDvyIvNZEQd/FivhHmFzWK8tQ/iz77umD7hfNc
GNa3rrnkRsMb24p7uRpcuCPmcV9mNw2+DxW2FX5nwJjvoBWzDn3x1Okt168z
8EgyunHlInyf33PiyG4GVH/9lr/FsEFiY+E9JYYDgjEmpz0G2KAvK/XkZREH
2g6Jj59GHng/ur5kxBXvZZDV9K1jFEhYr2g4sZCE32Z3UvhtKfDc8WHvYCMB
0eKHw0t1KDgQ0iSnE4i+2yb/9h7yoGaGhlfYKvSDm0sTWLgPjmccPl/YzYLI
C7YDMSQJpy/Xlz2LYcFch9CuY19J4O6oM63exoJdr4jo7GYSUmhDrcK3XFD4
12Lgdo4GyzUiA2XncA9HjD3ajHtAK3tQ894GLsw+5fFP35SGjmEPh/ghBmIL
FqlFog9UXdwc4pbCQFlbqeVfSRqipjhVikYM9Pp0+RX/Y0O5n5t+B80B1nvx
nGTcRwFLVDadvMeBgzLPR8qQB8klBdcSXXDHrps18fkkBU81kpbKL8A9sDHM
fr093v9pL6f0FwQciJ0mq5EHezpmRMz8/+eFhwe/O4c8eLRh8wPHlXgfxOdO
n8F9IND2e+6dLhbUdV85UkzjHny6qL43mgWnlV7oSw6QYKJ/a3Im5u//ZBv1
BH3oeHL/YyHMf7ZpTkp4OA3P1u7L6w/jgi0vJeU77oE9vexXpepcWD+xJsnL
nIaAnIcbAwZx72qax4uhD5w6dHJ6XTIDEpeiEjuW0sD8WbmwbxcDRbWWN6sE
aMijX9wOZ3Ogt13p8XPcR9ESOmVLCzkw2B4w9At58KygSkLHmQT775U/FwTi
/dafWdQqQQKP/8/agwcpYN1b+M3yOQFN0adiXyEP3OcOV7X6E7Dx2z1hW+TB
Pg8/Mx1lAvijfhYJ4D74ceVJTu4n3DuSUYHvkYdPVSpf/buE93/Xu2MNQyRE
PvJ5Z6nFgv29Ytc/oA+5Pz4p4/KGC8vneZ3IjqDh8yzbcFHMHzphdjzRmwYP
s3du5eu5UHZmpv9VKxpqHY/V2w0w4OYqEnodfcBjSU0mnYT3Qbr/ciHyMMNn
N5ViwED4gMCtZtyHh1yy36+nOCDZMFk9ifvonIj5+pf5HLC4tOqbUicbvue+
ufLjIAnDGUeGTc9Q8HCNy/HT4vicvnlIxLpSsOul+6c5Dfh8+Qt2diIPzF54
Nyb74f5bfe+cCvJA4Cxvm5wSASa7xhovS1Jg4FqgndvJgpF5wwupf/9/vY/b
rIj50wUljx3Ffaj3JHIgZysLAk7y2n+/JWHXn/z9Fa24bzyN/lRfpGHZE3W/
jWe52OtrbbYfw71rGPnvkRr2/2un++V7aYhQUefb1s9A2jV7rrwODdu+N5x6
noh78EG63jnkod7Ay0PmOxlI7MoM/Yj7sPPsm5Y+AnnP6S2VRx7kzHK5f+Iu
B3jbv3w5iDyYd/OrSKIjCf5WsgORYRSoGF3xWjWPhCJJm1lPkQcs7e87G+oI
0GfrKQwiD1YlnshyOon3ve7QphnIg3cmdaf5FLEPg7QMFi7F9x0Odt3+yAIJ
J709S5GHj3K7nphGscBwjLKUQh9YPVm1jL0F/belx0KkHT8PVr23EOZP5m1S
6bpEw9yzgSf3h3Jh4bUA69HjNHyVDkh7tA77r+GZcTf6kK9+1W+ZbwyMWx9Y
lK9Lg3Om0bnYBAaqOGmVe1fR8IEn5SC0g4HVlm2aA7gPP7uviY9loe9/2nvN
DHkwm89vzdI7HNz9cZ+uIw90UycvaTuQMHPOu95nFyhQLPW63jkXPXXOMuER
5MHbx4KrztRi/8uwVvxBHlgbVButOUFAp9UztU+4D6yFQoSGlhNQnUeq//9z
cU63ap7M72BB5Zi0mj7yUDjkU0rgRRbE9xarNP0iwW6h2QVLzO+1UFt19Qfs
P484Y5sW9D+BCa2pGBoaJiTPnAnhgv+j82FJ6MN9n2Fd2VourJtRuY+HPqQa
SMUwfQzceL2lTW0nDUkfVR/bxDOQYdc6uQb3sUfFi55negxc22PV8nsBDStP
ZchrTXPg+Z0mjzPIA1NOxN2m2xxQKNL98A55cCRRQPCHPQnJteHdVBQ+/00t
dIQo7h8hzWWLfZFnlRrnNj4jYNGxo3t4uA+UVlC1hC8BuiLJx+/jPhB93vS1
WYEAD/X1ScorKMibYyJY/IEFPw/1NXjOoeBK2Ar7vEgW7LS1F/WfIGF36fCM
ks0seP8lOMToIwk9h49NZL5G/ktYbBGJo8FR7uil9DNcGDzbPKp9CvOIvXpa
rMoF730TX5c50SCTz7zv7mXglPZq9UpDGkLWesouvcrAmIgy6x/u4+PuB4YD
dBnweP0NmCU0vLQVOf1jkgP8cVkqBciDo6wUxRO5HLjvOv12Du6D67GLLiTs
J0HhlObH9bEUNAdExGuIkPDTgmO404+CI3ebTH9XE/Dit22OMPLghEa5QMMx
PA8N1dwLuvg+JTqjZBkBdz7/8C1Vxs/DOij+0XsWGLf2LYwXpWC8L4L3MYIF
wqlTM1dMkWC6Ij9JHPMPJT7b74U+eKXTwab/FRcmA/Zrr7hKQ3qQekrFady/
4p2534NoSNy9RTtfhQvqOrITO1xpeCE5p7Gih4G1Z3z0t5vQoOI/t2QgjoFk
p1sNHRo0zOgLC1IFvA92W5OFkAfZ/N5Z1/7g3jtp+a0TeVD4O/+WTA4H9KTu
vP7/62cNF1fyaduRUKI68s4rnoLMXucDA3NI0JnoOH8SebBJXDQuv4qAPrBR
kEQerLjmM//qUQKMNv77ZL+TAn6ZRM8UedzDO+e2aa2hAF7vE61tZ8GeOTbr
H8+jYJmf2+k5mN+LvUv5A4uEtS2Kaqc2scBUgfpyuZuEb1HDfgqY/3yAorNW
At7/qzHZbcFckAw2qo07Q0NCEV2StQbvgx5/gvthGmxqYp0SvzDwZp+xcOMe
Gn693+2TH8tA1jsdl4LNNNz2HUgc0GFgz2vZNwuQB0bPH1zVm+AA3+ieizNn
0/B85KlcUzYHXrfZNZ3BffDr3NbQYVvMO5jemnMN+V+tZJ8wm4TEwpVvs5EH
qtX6um5PCfRvgTdKyIP4j+d+OvgQsHybjOAGIwrW7D6xIEyOgMURoZWNyMNl
F3YGvH7HAvKi3bJ+3Id6B5tfwQUWdG7hnIugSKj1cH/9VRP9L7FNuvQLCYXi
63c7NnMhK66v2iKJhq0PZt7+HsQF1/oWM030wf3GzxYkr+bCwUCv9kvoA1qB
8rd8PjOgMF8i3gR5ODV6yOboZQb2av77ELqNhhO0nmaqNu7BN1aj8siDbeq9
xr/HOTC+QFRugygNfIOtGcezOHDgokhDOfJg8RkTTvxe3G1pZs1fUtFnrRJj
dYXQh6et1rYhD96PZByWe0LAGRnuHQ3kQbPT1hgVbwLuiryImWOK94G68ddT
loCkRzPWWyIPHe8daPrU9v+/ix+eEMZ9+KbNaSgoHH1o6qzSZg4Jjg8m7M0w
P/Hl/trOXhLSgoi2ay+5IFX83Ns9mQZNt2s32IFciGEWufSgD0oEhBy+tIoL
4f2K1YXoA291L14y6GagtmnBl3bk4ZbBOnf1GAbkB3/JWeE+PPvD28lsGwPX
47PGVJAHYmqT79J/ccD06t+7TuI0LO3tk5S5yYFh7Wc148gDvQDHwG022MsW
fC8W3sDn2ec0NTGLhBPvy7N4yIOHp7dxuytx/258V6qHPDjwtWmC40XA3KBs
r35zCloqh5RtlhIQlm4GvRspCG4K5Qy/ZcHmy58KNKUoKBg53VB+ngWWSxYq
jqEPDcjVfny2kQUDL4tU/qIP03diZjY3ccHdT/Limes0DBalxMzG/PPMBoUv
XKChZ9I3N3glFyp6hB1b0QdkjB8ulO1ioLAnf2rf/v9/j+7nHNYlBlZ1iO9S
3oG82KAtwa/FwLDjm4+bkQf2Q5SC4RgHrtveUIxbSIP5pz/JjZkcODV9/Iky
F/vQ15f13Qr9R7Cs1uwWBd8f6V3OmkmCbUe+kuolCqw2bRFIqSDgYabwL3Pc
B9yn+lItnuhDm43vPLHGz2vOr0u6MgT0w98xL+ThNj4LUfYbFsyr6LNzQR8Y
rZNwmD7HgqrI+ths9CGqx1JtI+a/RaWorEIf7r3+ZZBs5IKbm6JSfBoN3Xrt
notO4efBnXRYjT6UNl+61VOZC22Xp2vHT9AwMLN+53QnA+C3qq/XAf1GZPfs
yij0odZTZpxdeH7sbxhXbGFAGe4W7FhPw+/yGdunR9F3C52vPcV9ENrOv+B4
BgdmFa545MRHQ6rX+RPxliT41RyuuphHQYrdd1tzARKMuVG19siDn9yMYKtH
BGR6qNkfxH0gFl8yM9ODgGJ1s52J+yj4pKGpsE6agL/3U7WpbRSsTtQhhTE/
KRAjdAV9YOblxvyNmP/WYxvfffwUOE/eOXBfgwU35g3ssEEflrTz8VbA/BZq
qq63M/B8h5/cJB/AhRfn/3q2oQ9VVej17VXiwkWDij9iATT4KHCXNH9kwKD9
52033Mf8vs9Sgi4y4HBOZetbYxp0bS+JHNmMPEynPc030kBtUlLKGuHANLue
+oE8yGpZGC+dzoGrzp2lqTPRN9ySfmtZkDDDX7KytoAC6uKUzb8ZJKwoyz8a
jTyomnvo4LxyAob9q7g+pyjQqqRLjroT8Pa9sqH3AQq6Nsj+WipFgGrOpc2R
gD6kE/xQvpUFE6Hb66qWU9D4cSArKIwFknGOX+bNokDnsv6eNZh/i2BhTPgw
CUrNdmmGL7Dv/nrbPr5Bg5OdxJSSP/rejVrdgMt4HjZMd+kqcoE9ayWjhjz0
OtMdl9HBwMjHXXtGcR8r8Avt2RrJQNyTbXNzkAfy0TNtZDcxENyRsOjAFhpe
K4d9Mv7BAebZNvNFCjS8a1Se25jKgWVLoovakQfjjnne3/eQcHVNy0P2fQoO
OohElvCRsOHJwfWPkQdgcr609SEBGSqKH8+cRh9uoyR1DxPAdjF4uNOJgt78
3u+ikgRoW8sPLthBgU/nX61NLSxovrgp7ifu42U/3bbUnmXBXkWVb6+EsA9C
1DmFG1hwN71oUdkICZ+VbXy8nnMh57mETGsWDcU/itJX+3Hhx6kBQvoK8kD+
XNXqFVx4PbRgzAJ5uILi5B39wIC+T3z/MQ/cf+fmrKMvMECFlb0JQB7E5a9U
fLeRgXVjOg/ctWmwttuwl/zOAYGTuzP0lWjg1W6J8b2O/vNmW77wXBrPX+XI
VTMSlvaHFqs/pCDNq3XY6R8BNZKM0A/kwdKIrmMxDwg4uvnTUMxZCu5Yeess
OIT+5ywULeeGvvgtTvjvYgK+6CYa5O7Cz2vwWvSe1yy4OBgWJI37+PqOac/Z
mN+uvzk2UpiCq19ErdQwvwOxk/Md94DdofzBiw1cWJGz+dXXWzS4KxSprTnJ
hbAGwfS6eLy/c8MixZdzISRBv/UE8vCa+Trn7e/x+fIvcWcdoeFCf9Omx+EM
mOvfOLvbloay3EUh4Rq4f6RbdU7iPlhw1+PmrSEOWLl59PiuxvPy1FhIOoUD
WyN+5+6QoGGH1avDWqbI4evrC49UUJDa3hos/peAaKlW1iLkgUCdfqpRKfrO
bq216eHoR6tnyPxwJcB2/OlbNvIw8OMK2z+LCKgV4xzSMKZgx+631z1f4f75
RF82UUUeLP+90iaUBdYRzIT+XAr8mnmGler42t/DTGacBPntmv+y6rlg7toX
PJ1LwxmV3tKVJ7hwj3y63R19IH5VyyZiGRf+dB4tTDxPw4aPPtVz2xn4M1Nx
MBh5sEvV3vPUeQZ2zJihKGtPw5IIPoeNG9CPTgvXhOI+GBs0KzMd5MDdvPkL
bqylwaLcIeLFNQ40a93KCllEwzHTLwNDxiRs2TOYl/sU95rHTZ16LgGHNWWp
ncgD1tU4FaESAqY/F5YUXMT+N7cqqXLBvttw4+IH5GGeacCLwYUEDHpbGr7A
ffhIRNQpopkFjy2t20PVKKjU9PDOCUH+H9ouyS9OwTy7+jf6mL/t9o0V1rgH
Tij51pbXcWEB88NA6A7mveMvt/w47v/LQYRICu6Xigttn+S5cHjljoSyCBq6
ZL88/dLGwL6DtNM/5MEDPXaDxjkGyJDB+j+ONPTuXvXi+3oGum41rY82ouFb
ndQ1qp8D+6aa4bU69n/xsRm+Sfh60jrjkRTyZde409XdJDTOTLnV84yC821v
1E8yyLu5m+f5Iw/aXM6sbLqP950IPfokhgKbU0NUvDMBRz51lxUjDx/83mLZ
tYAAHUH/qb24D5dIhnXdesmC7ZpzrB5soKDIfvXq6TMsWN1St+D/31u+80ZR
R/t6Fij78CfETZIw8sdRqbGWC9fU5++Sycf72yYaLOWLr42z2x6k0tAYLWLx
WI4Lqzc4x3ZEoe/caT6Q/5YBL17bYATyoO7mxK4/ZxnYdtjA4YULDTXPP5en
qKEfGLxJv2ZKg0PVLL2cbxw4c2W2G6WJfpx/7qxUIvLwruD137Low7r/erYa
kWBdZXRj0XPcvzcH9q7gECDo6qSTizxQ/PQ8JrII+c775/HqCgUfitZMuTsR
8OpUzP4Y5GHycSH2m/kEhFyW9RmxoeD2sjW8uiYW7Cs+tGRYk4L2E09td2H+
FT5ufyIX4efVXmp2CPP7uWwveD1NQp19xob2Z1yYbTWZqFZIQ8DZ2/Vzj3Gh
uORU3z7k4X772U9SZLnAvWBxl8B9vOBwSZbfG/Rb584A4WA8/4vzWfdCGZiI
XU5dx32Q7Oq3znAdA75fR7lZFjSEz7R6avqVA8rrLUIVtWhozUlknsdz4PjB
J4krl2O/aEnYD+0iof8Ek7rnJe6bUKeCDjbyTaj7/HvkQb/cQhuDewS0h/pn
dyf+/3utLmboHCRAQbHitDvycHaDQ/kLCQJEKkeenLHD+xE+2NjfyAJWbvCa
pVspENx1cDTjNL6eWVFlLElBVprTao4aC3bsjwgTJkkQNbMc7arhgszMsZ07
i2hQE7hJ//XhQseBZRp/kYcGM11F/JZywUzj8vhi5MFVC40onVYGjq5Rk40P
oSEyPKfVPYSBlmUnUry9cN/NPqBOqTLAmA/b3bPBvB47+ahevP+Dclctt9PA
ybwddOwqB/4u9LnirEyDlOaKT1cMSDi2qvhaVAv6/J4GlYsUAfyDgz0zkAfP
LeeFzyok4Cq9SPJnCgVjUbsmFzqi/09aSO9AHt7ckXa+WpyAoqN7+uc5IN+1
9qnMxPzCOkrXrP//+4FIqc7pYBZQ0kS4hAwFsi4T+5Iwf7ziFWUzNglxvM2m
PdVc9AZ1//3FeD/7a5aPe2P/Zd7su51NQ+AjPSMzGfTDtONHtuA+VOpUWCDY
woDYk4lvi3AfiPsGtS07w8CcgWXb4SgN3zuEnt1RYeBeZExphR0NAutXLbjV
wwHen+nUs/o0LL9eQUhe4UBsi1xM2hrsfzVNm607SeD2OcfXtVHQahnRs5kk
YPRr9R515MGO9j0LmvLx+TYsesdJp2CO170/vw6g/53btm0Z8jBMQODAo3kE
zPxx+8dt9IFdX2Yrr3rBAo1QUcdY9KEtL8sl9mB+9z4h68+yFHi1wSs1zD8v
Iq00EfdQ/uekg1+q8L5b12zxLaVh4dHV0HWECwFzWidNkAcFMyVOKElzwVbK
aLX9NRruGpzY+eYVA50tcs0ZuA9WVX3hdQczsPWw9NR87EOtn9yOvWsYaFuR
OasB/fid8J5p4y8c8K3fk3EP/dg8ofnk81gOSIW3R75fh/2/2rB9UJ+EmOQF
sfQHCnabSFeNsrDPx298ckYejOe7CkbdJSDgTcYrkSwK/uwaSmm0J+BQmv43
3nkKNvC93FYiRsCO73LvtdAHtqfvLTZ7zoIH7PS4Jn3kZ15tfGEQ+p762S15
y5CXe/p82taxoMfisNoX3EOWJhqKnU+5ILHBpDDyIe49w8OWdV5c2LR5f+h0
HvKeFRTFSHKhm9DRDMF9dF9Nd2lSMwNb1pZ1K2AfPt6YYpcYxMDlvdsrhv1p
UNR4fWrmasyv0rf/DfrxjZ8it1jdeN8bi1O60I9DL3+eOHqZA/lbIs6LaGD/
r9i/54oeCUtMm6I2dFHwrZDVlDFNgDFTExiPPCidbN9vdIeA7sSmWbK5FLy9
K9F/cz8Be1/LifZEUuB9nCNXOJcAReZ1Xjv6wMt9p6r9G1gwP3vGOn70Icmu
JMM5mP/0+ytwcgUFZrnCG05i/hlf1pUr4x56scPnVusTLgQ9tPmWWU7DnGfW
Dnme6AORrxIykAddg85xbUu4ULrJJe1mOg2ijzsy9r1k4L5H4tJ87ENf1ehv
uwORd9WHrjxFP85REL39cCUDSvniJV2HkJ8/qpfe7OLAE/uky7PMaciN/OUj
GcOBjRObQnduxv6X9W7ZoktCHn/wBe8eCkQehf0zmyLAYspCra6BAvnNMqLC
eQSYjRZGrrtLQU2zQWuQHQF98/zrn0ZTcG5e5r88UfSFb4keXugDyx6dN7pR
j36bq7kLdlMQ52635kggC1KLF/nr/f/3Y8lVQpKYP+lsiXnADDxfpVJfnj3m
gsPSuVPlFTT8lNBwi/LgwheB47DzHg0hR8Yjbi3mQtHNW8712IdfejJeSDfh
3o+4en0d9iEI3E/hO4X9Z+Fw9gr2Ya+3t6OzMgN79/8RHPLE/bC03t3wEwfe
PDxzeoM1De/D/o42XOLAi7zRoP//vuT3klCjwe0kaDxRCbv9jQL9ohWH+CYJ
mKqI+jvRRMGxvnKZ1lwCnv+0Nta9h/vNNXKv9T4Cbl5o50+Pw/NxNLkrR4SA
oQ6tpfzoA5Nrjxm/rGOBtu9Eb6gpBac7Z659c4oF/2wS++ejD09n5fbUrWXB
kK/0/JcC6JPVqZ1FlVy40OpAvnmM/XQjw8vdnQuUv0/K+H0aXimFHT+xiAtD
D98kD2Efuj1cldrzAvfOey/LR9iH1g/EQyr8GdjdOBrtin1o1piZO1eJAc6h
TW4TPjQkxYSG/fnIgedPht2c9tHADhb3OBrFAQuHTP8KoEF6/tXGOB0S6n37
TvcO4f1ldrIeTmAepfjv8siDu1fmRl3JIeDA5wYbqxIKjvo2B6+zJeDNggfv
gxOw73dU384WJsByvktzxgkKDDctfDpVy4LOmgJujTnm8zi0YwPmn0pUThpW
oWDVA80sH8xf/kxaZKkgBeG/GtNSKrhQMatXYOQp+spQqJ/+YeyDI/l3rpf+
//0fD6xgIRfGP8TvmH2bxnmhIXnjOQOeNS0W2sk02Bp2J3j7MRCg+LJ8E/rh
hmTnwKcr8HwIpTZyjtPw7PcBj7QODlznWRnFHkB++C8fWnKRA33zzY9P7KBh
p+gt/S3aJOxRTji1eBT7ynlnyeHfBFxemDxkjjxwSI81tbxFwEGxibxDZRSo
ExxN4b0ElOoHatgnU6Dd9OFg1hwCKk1Dj28KwP3jsP6qPOZnN2YX/LPCfWQl
5ZIWwII1G5OTqtdRcGu0QEcG87Pj23f7z0Y+yHHWhDziQuSvD+sFamgwubIs
UuYQF1TPdoTpl9HwQXb/OpEF6ENeJ/xV72J/W6TtcmhggL67O/M5+mG9l163
/EkGzqrm8otcwj9fEN7tvpyBDwZNaoLoh905r+X0P+D5T96+6okTDVbHNro0
RHDA59UMn1Xox76CZbUDWiT09Ow4aT5OQdCSsGuS48g/y2dMGPJA/kjikYXZ
BFT1Nm4PrMT7/YZ3cdiaANb4yZXb0v7/+u+VGVmzCUjW+yb5PoiCK96H682e
oe+Eto/p21KgOTs7mB/z3xvRHb+mTsHlQ/x3WlVZUHCto6cN96Cnq1CCYzkX
9EvWJ8nXop/slMuddOWCcPFh9d+PaBCjwgU/SnDBfXnbBkv0w7/b7ZWk6xnQ
6nLWMsnEvfMy1frDcQbcypYFfr2Mn89o9+v5CgwY3j2aK4F+aH1K+87Pdg6U
iqycOeyGfeK5q8/nAgc4YeUeLujHaXyN2nFbSTiSRB69NElBwhzz3JYxAi7k
r1cp/YT+9yPo66ebBMxJWLMspgr55XvX67kV+rFcb+lS3IfS6+KisoQIKN9b
1ngshAKjxO1GoTUsyGCzX0Xtp+BIkNW5o/4sWGuhUui7kYKT/+Y1ncP8L/NV
36/DPRj6RPODVhkXPL5E6erU06Aa7vb+hQsXZrQlvk7HPsj0OtmXKc4Ff4P+
S6ewDx47pVV01jIQ5nNK/UMWDcuid/Bf9GWAJd65qPwq+s8/Q9Nn8gz4/NRc
LhtKw9FLq/4mvuPAjB3RPfOxD/Nc7Q4sCedA1CYPt3T040ZO55PNW0igdhd4
1RPYx4Twl7M/kef9c/2+faGg92dSQcYNAiT3kcY3atFvnr34nG1JgGlvV/vf
bAoi5hweyxbEvazHPi16joK0SHWZ4moW/OlOMn6LPhho4e352Y8FsWtYH0w3
U7BVIfDyZswvUGOzOWEeBX/LgF7wkAuu/fP2ODxHnzdSlUx2xvOvZGVvVEVD
Ip31xHUeF3ZKPzqXiX1Q75bBTXjGgJRjZ9QB9KOY+ifDm48xoHzVdOAS7mVK
5MlBLzkG1jbU31+Fe3mbgvDKbW0cMHLrfwDYh+8djnTVn+PAonEppw/oxxOs
kU0Dm0iI5HM4zKEpqMoW3LZhlACtl/4fxJEHbbnqL50yCRjQZteW4j668k7q
01kLArSX+MX230afXZ+5MncWAfNaL2nfu0CBbV62+rcqfL6DvX6LnSlQ1pmj
tBvzK9zv8lPVoiAmtHzwjwry8ccWKUqCgn/sPSKjpVzIeXnjXUgjDZavZpx2
deJCitS+CRL7YE5VZYayGBc63VQVn2MfRD5qpE1qGDgQ83DHEO7l/e8v8o/6
MPD927+vjuhHvw1XCCyUZcApqdhwYyQNk9HOCoNv0P/rCyN8sA+5tiF7fcI4
kJPbai+6H/t/glMWq0nCgkoxF42/FBD/Ehu+/yDARvW8qR7y4OCcjE2KGQSM
rSLCXuA+kq9xPeBoToBcWM7Ai3zc8373N92ZScBI0mIxkyj0Idne8AWYfzqt
3cQZffCj8oaCJydZEMR9mCimQ8G+9wrVRZhf6IFmhPNCCkbK2RJPS7iQOjen
5+ZLGh7yKnmqB7nwVlw89U4dntea65dGRLmgNsmE/EQ/SA66UTqzmoHFnxS8
j2IfXHlvtC/Nm4H4LMf5GrgXHR9e1Homw0CI5rVJiKYhe6h4PKaVA04tTnvT
0A+VLa+8X3yWA+vtw2wNHHFfjYqqb95IQvbRegcffjbUeP49njaM/vvbpO/E
CAW+OxeSI2kEcLvvXu5CHjYfsjmkvYeA8LOGnflFuP/WzVlQKEBA1vCa6bEY
CtbPXC1o9BT5zlvZdQ998Iln5w8VzC/6mt4yjXvA8AZnhjfm705aEvFmMQWz
prcujirmgkGt0sWGV+j/qt4FLAcuuLjedt2H92HTsT0R+SJcIPULr81HPoZd
aFpR/RT91lx+JoV9YDRRMmx0BM9/24uQ2dgHjuW/ZnlKM7CqYuZ9kzjcNwIh
sRtaODD2J1ixCf3QwiTbvD6EAzXiG6zOumD/D8oV928gYZ2iv12eIBteVV8z
MPuO/cY3dinnF/r90l6B4lS8/6N1g7+Qh77bbvyWMSNgtYqqV1wpBXrpiyuL
+XEv5ylPxF3B++7/5GHoExbIu9jJ0V4UqM3o+JB1ggXWi+qOfcY9ENTknKOC
+QMfSCtul8L78Oa7ql0lD7yTiOI6Fht2ufV/OHePB096Yv3HKthw3+FU8Pkb
PPjNOcGNDmZD/fX55w/G8WD5b8HIEm02iLh8oJee4UFisP1yXz42BB6ZyGxw
5wE1pvr4ywsKZI6Ntey14MGI6EyWED4fnmj6ld7NPMgUtjAUtKDg2fyC15bt
DFw7k3OapcQC8Xiy9WMFA1QxsfDTr2kYkDrvcDCdgZWCln0l5dOg6/z3MAv3
Jtl38UR86DQ8NfE9eesAA/8WVCyOMZyG9rLlt323MrCT6qu5P38a9s66VOa1
iIFt40m0yNcpuPbp/Vj6BAeOWL2ky4umYOmafZPlJTwwnG89Jcdhw/aJzJr6
Wzw4bO4SmVvNhkvP7wYwCTzwXXncKy2MDaeIncWHz/GgW3XeabEd+P6PM4dn
HsX8Zb8DxIXY0Dn7zoyefTxg03VMEZ7XPDlfi0ldHignL4+ajEe/kXoWuXsV
Dw50xBwdQz4/l3tTX4M8tTDoze7GXk6sTD518C4D5tuvi6VMT0PusqS7ZpcZ
KN/wQmB51TRUCP8qSzjKAI/xsIy5MA0nbOoOqO9hoG/1uZQvptNg9Sj7mcZa
5NEZZZ3lS6ahqObP/mxhBg471gYeGZiCqmgNobBhDmwW1NxeVzwFFctWJivk
8+Cf2HdXlX9s2Eo8LpmbyoOFIHpX4f/vX7poeS7kIg9Mcpc7nI9kAzPGfXzc
jwexoSlt1rvZEJfRZzB+kAf7e7V0cuayoSz7mSlhxAOXsZ43Ae8pKKPiVGPV
eWCxrCf503UKBJUGQh5J8mDRzcakd454n9dMPl79kAHReZIvn2mwYLdC4O7R
6wzoWxsM7ONMw9I4R4UdIQz8DTo7mlY/DZvSK85uc2KgCLIT4qKnoW9P+8dO
XQZmiO7y32aFeZNi3kmhf1xbEiRWJDMNwwIpZnP4GOjnP1j74/sUWOc8cyrs
5cAgl2giS6fAZ0HgpeRsHrRZ3EoYEqChbZfu7YNXeJBeeXn00Es2bOs6fpUP
z7eOt9hmvcuYr7FDKhTP96qnNtJh5mwwzC5Y14nn21Hca43iQjbopx7vmKvF
A3HpEpZmN95Xbo2q8nIeeL45yH1yE/eduqC/whwevPPge/roEAWtmxaVJucw
0NxlNZ6rhb20KlDn1CUG1vRse7t0Bgu+6EeEb8fnbSk5d6Nk8zSYjswSmbRg
4Garun/G1WlYHloXEq+Bvv3b6dO9fdOw5Z/GdXk879wbUml7lk3D2c32GrcI
9I8etR+XRqdAONp1hyTuEdnzu/qdyqbglcCdFqE0HnCl2eLGs2k4f2DAqDiC
B0//DosdbWXDgYyvHhd88TykKnzoimdDV3qD6qX9PLgY1bc1fi8blreU5tXo
8yBq6KFMijQb+HGpKarwwGeHr9n4V+yXLbRs7XweJI1ys1LzKJDQWeMdR3Mh
SX3bt3RvCt7pb707I4mBiJy4BdF6LOA8Etw5K5iBiQQ14e9CLDjMbfWFgwwc
zUk7c+PtNHQoX/N7oM9AdW3tykfJ0+ClzJfjgHvTMETg9TpHPA8xuvv05+Dz
Dp0vNVdpGpxb/rHdxjiwT7GxyWp8Cn5JW5ENyCMPb14Yf8UU9Bv1LfXF+72m
2uCigygN39bqy5GneWC5/n2KVjsb8jR+POA7xIMMpT1RRilssDv5UueqKQ8C
BWIdow6w4d2YwJqcjTzw54uUYy9jg0TNwLetS3kgk2HzNmMY99yuN29tBXiQ
snjjcT/k1YLde1zpUeQNEyB47iTyeY/jzaMXGNDzad56zIgFOQLyRileDNiJ
djSWirGgX3H0tIE5AxdFFYzWfJwGl8mb985sZODdnw11XzKmYYmSjuVWKQYy
719TbXKdhrSRT0NneRyQ1umI+bka+6Aytd+0nwOztp79tHtyCk5qV7/IfcGB
/iApse+PpyCw8fiahmge5B/VfCgrTsOK0bB0tRM80CtZ8+LtRzbwhffP87fj
gaaDvGpCBhvmR79LuQo82GT+TfCwCxtmamZuC1fmgWSD+gnjlWwQYt0VNp3L
gyxoi9LDPfPisLf4+DTui2RvD2Pcb5J7T+4//JkLQo2lqoeDKfhsfz65G/cj
T1PA2dqcBZWV3utW2+O+8ExceW4Rnv/48RUWeL/DegXEar9MQ8LctvA9+Lzd
vg2riedMg5nHr32Kogz4VtYX+HnieRjULG2f5MDfFInU0XXTcLe1JNX2EwdW
JxkvOUlMQafPSbmyatwjCZ92zK2eAiXzvJfUeR6IaSzxjV9Ag82Eh5mNBz4v
9dsZKp/ZkNjVr9mNz7t+ba90eTYbim1UrlzcwAPzuWvnrPFgw5FiIzcH7DOH
IaELcWvZsExlTYP9Xy7Aj5+3+6Yp2DGzqPL8EBciHBwuyz6lQMElxaL9NRca
roxZGaOv97rnxRocYuDxP52LW2xZsN626GONMQOhahdMrJey4PdL3y8H1RlQ
iJRXcRiYhsmLZwpXSTKQz1+jZ50/DYMbDM1l/nEgOkCsaMuxaWBt3dS5Cfs9
xrPtoujGaXj//rrJGfTPs4te/H5LT8FZ8k7VSDkHlux7wneudgoiwg4oCOF5
/2zy8fbj/yo683Ao3y+MM3a+LZZSEkWylUQoyv2SpaQsqbRoUWkhSVEJlUib
FspWWpRIpYQsZUkqEqJEIZW9LMPMmH3m9/z+cj1ey5w559z3576ud2amEt6T
Pim91UeIwotBbWt/cuDzBZLz7IRIj9UwyMvgoDPxx/VDesL/v9/g2ZYADhI/
HrNeoCjE4JdXY2/MOZiaZOK/e0QAi6K6/Yd5bKwr4qSpNQuwq0hjaLCC1H+g
xHnZKwFOeM89voDwandwzZlcLz5Cao49menDRFGIi7qXDR96OSX2RrpM9IgW
yRwiefqOYWq35AADcz+rvpYnfuZcte96Rg4Dd1a6Z80Y48Hhje+6qUcY8Dhn
uij7Bw/ad+4ar1vCwNTLzR/y//968+uamjtFY5h6eEmNzVMerso/mmf3dgwT
770b6SPzvmXjqNnN6Vyk0tWHnNYS/bprOOjyhwPNhS2X91oI0eXUnnI1m4Nr
N9Qd1pB+R6z41x8YzIH+jTPBXD6ZZ5kFF/uXcHCj3CXU/5cAG3TWWUlIciAp
q5ye8U6AZrPyrCLC70bHf9o+ekzmQ2fHHTXCa/2RQ2EzHfkwS8hrou1iIuiM
VvU/Yz4Wto2qyBgxwQn34seo8rHx9Mndz0cYaKH7UUN8Hmx/2STJFTAwe/a6
Yp0eHrBs8vEJYQzcnrU4Up/krdx5dZ1Vtgwc226RJijmQem93ANTKQZMiw5p
3M/goebR+L21H8YwbFaQHr+P9Hd5VuMyTS7CoktfKKwUorS/rFatl/j/6641
Fw2FeDu3ebrbM8I3thv2aSiR/f52uW30KAdPvii3FQ8JMJvz2pZGkefreMLO
gEYBDjz5HRlDeEg74W7WopcCXO9/0X2qno15MTTLKbcIT/+7+Y57neTdC8rB
5y34GN4yzOnbz8T58o3F0Zp8bGBfedllSvRAN1M5TZqPnGyU7Rln4PmMwMKv
QzzsyI85d5zwkOO4/af5rTwkKqYma51ioLTr4fps0u/TG3+d2OLAgGFIi53r
cx7mTNhZs1iegbisuz5TbvMwcnj17OLaMWRM33hWYocQHR84/x5qcaFcdDr5
nq0QnW+uMgoGOHA1iJtybaYQ856GPhjN40DjgNPkr0IByouybH0jOKicvWPP
wU4B1GLWzJ7sxEG7SUnVnkqy36uCaqQmcvAs9e6tNw8FiDz06LNjM8kn1+bO
P31JgPyCb/9+3mRjNNFiH0uPj+y5htp1hNMdqs4Xa00gevZAZeZ7K3KesTGl
gPj31u/KPfpCBvbPWnK3tJMHv768ED7hIUGDxnxrki/Mnb27Vp4l/m/xfrdJ
EQ9HZn9ar+nCQNn7rZZpD3l4HPNHKXwCA3Y36e7nE3moKFBwD/48hmVm3T+N
ib5fLCs+0jGLC1fR3EuKxM989iywMR/i4KHsUf2jykLUr6gOOVHEQeyeDReO
0wXoTg3UrIwivJNrbDad9Ptd9dkdqq4crLsZbeuTJ8DEeKNnJwgP+UlHHXRN
EuDw2Q0P5NrZsExzmTMULkDwSWWVqnQ22Okbt++Yysce+k7HF8eYWJeWdaOY
+NfNBZ+Mn9gyMSfvUHc90bOaj/ML6VJMBH+9eephIw8LlCWWxREein7fZOVY
xkN/UufiK5cYCOYcDHr2hAfPtMiV0u4MvP4UZjBwi4ctIXHzeSQP/LxWwWRd
5iHsxc2KyOYx7O524E1yE2JDsH5xvw4XD15eMbMj8362ZVPxNToHBvIsOxsZ
su91k1gjJA9QQVmHFbpIf58vvqV6joPizdNPvST9/tizx26CJwfq6YnnXR8I
kFqW9nWI8NCA8ezpzbHk+hRu2vs/bNg8Cpyx8YAA81e6Ln70iA1BTsSGOlk+
dEtu+yedZKJj9TyNdcM8tBb+LbvhyESUh8HKfuJfNa1veG8UmRja5DAYR+Z7
/qrrV00aSL/nyOx2zeXh9re++cPxhA+33QswvMdDU034S9X1DOR5W6oYJfAg
17/D9sU0Bg4OLyz2jOXBayFXquPHGDblqJickyb+LLdX//A3LrZ9XrXCK4YP
P0HEviktXPCzz0tYk8fnZZTPNWrn4voAf8EO8vsZLXy86CH5lb/q5qg8D222
ichicHFvtV6vykUuAtylk+VlSV/aP5wdnMCFjnD32TpNHv5KPyrOuMZBReqK
vhErHhjDlcG/346iJWPX85Vf+fiwgTK5t2IUtA6x5BsGH9M69k69XE9Ha8Av
vzPqAtgu7wyqX0eH5rA4KwaEoyYULJxcOoJ3aSuWvfL//327V3orGofRohbt
PJXojHy69nvO/z+HPjfvduxnsrdGKickZIewfkNjo0heiNsnHG0YswW4Z/9g
4QFtohvfvYYL7vPBUKk6ucCcnDW/Cl6S/VzuJbPi0AryvB2/yeBl8qBr/ufd
wm08iBOm+Zw1Ivr7hKYfdJSHSTFz3vg85UJOz+Gi8TUeCsa/P4gx5aLxzBvp
nWQurTb7X6Dlc4APbUlTaniwcIxZbts7inVN7O0Hd5M+GKhmq+0fRZz+Nulb
ZwR4eitqwsphOtRPat6zuy+ARPXa3s5gOgbu3FTZVkV0VGPU89XICNYWFcxl
9ArwNW/91TjeMPwCXqcJiC+/1r20DbLDCN0RYxRmKkSgs1nCd5UhmDmFBu8n
OXW8aXqzqbkAv07SLam9PDR0Dw5HFBOe3PU70vQKD5W3Yr+tB9GnjdlKOYQb
zPZZs8oJP5ZPyI0qJLr7xGRbUelKwldzaxNXEV8SbzS95lXPBc/JRX4f0XH/
+jvMc55cxNyWy5i4lI9jufM3b/vGQSkjcIUN4bzQm85qN+UJl4kuKN8YF4Ar
buWqXxqFg33GA2dV4jOHLndg0igm3dPROmkixDPfVDv1eDq+Td8VZU1y5sYI
9cfpanSMxUd3HdtOzvmly+vmj+DLoR07lhwlZ+vX2xsWDkM3L93wxCUhtMd/
vPeyGMKRM5VHl5Hc5/DbcEfaEgHeBN5oefyShzt6923ufeBjiVqeou4I6Veg
v3HpWj6o3D87ruuSnBnUGjPlJ9EXA62AEfL93Xlf5jf48cBv8ZPQO8XHxeku
5yYNc2G78ay9fhYf7beDgwSHuVAb8MscqOXjuRzd+DWH9H8Wjbv9Hx/Fowo9
bKMxrDPWqiyJFeLV9H/quTmjYFRL6HakC0F7FFd0YeEoskJ8ldOLhVjE95N6
kkeHdeznfbRPQkyaUBi41IKOoOH9+zjfSc5O8lz6IWAEFTdfPDvZJcQ51/on
8YHDeFbTjxv9QsRfpX4bBQ2hqUx02mpAiLEdW9Y++yZN/U41evQg5S+Ua1SO
qqvKUL0nE1eOcgdQWp8YNXmNDNVhuCPlj8cAwl2rObGxMpT5l5IVT+/1w7lu
X7N/uQzlN08q8dxAH1bFvY/PZslQ1uePLs0x7MP0etMF5kayVOjO6b6bfHux
+/16M9YWWepjZ1N0bUIPVCQ6DTZrKFBTDheLwiZ9hforZpbTKgXK0bSpcu+u
JsxdmevmGqZAPdo/8W/f489QzJ25zSdTgUroHJ0pU1cH+1mLXvo3KVApMq+e
xhl+hHHf6uZ9fAVK8lHQhbjA90jq2PrHRUeRejP15wzTtErMaBc8oTkrUhHf
zqa4HSjFVNoHk6gSaUo03/9Z1eq/SKASclaMSVPBCbvnbkkYwNTrMySWGMpQ
kYN7rkk39+NnxMy8NdtkqLBmA486lX7UKknsi7kuQy39Gz71vWsfLliZNLdW
y1DvKJXfoqhe6DYeLHUQyFAGMXqi2IIe1AxRvCoTWWpPo6lccHc3juvX0I0G
5Snr9SFS1c+bEDbh+YFXMxWoXQFLX56Ua8SuxGuG3msUqJ4WpdqwnHrclJC2
EkYoUKvsOnjOVC3iDe++fvhEgbL+pT7ytOoDlhh5sNx/KFB3Vmk+Z9pUYYpb
uilHVpE6O+3Zut0PK1C9W+lLspkiFQ0d2nX5EriImjLHL0pT5eo74yanDUCg
ttQlqVCaikuxKTqf34/WJXExtt3S1HvXu7/1Gvpwytq2rF9Zhrq75/c19mAv
ju78sTyekqE2T6JPVJ7Yi6d1rh5WQTJUwb7uTdFmPUhebzLh610ZKtzwvNnO
Td1IXjrlwq4mGepa/qBSeUwXVoSmnfp4RZ6aueTH9KreBgzHB5a6VMpTGvvl
bAPSPyF23vOMlyx56uEJrxdXA2rg5P1TWdFIgapuftR+2PE9zHsrPlDbFKgm
A97o+vlvwW+oDFt/Q4Gq/CSkH59TgUjdVZ+cPilQv3ZMtLZaXwL+DnXXCdKK
VGjc79GxqHxwYn/XXToqTTVHh2ocNyXzffZkssMtaYr1/Zlsi2U/+sOvZui9
laZ2Wyg9Pmnfh6bl2VW6g9IUbi9OL1/bC4W8ihlm6jJURZ/R+9/7ezCkMd94
uYMM5WF0d9qCc90QZA00rjgsQ51xtn0y/LgLkrvEHoseyFAzHrpc3v3tD3LS
Ylek7pCnDoo9dLca1oF/4+mqLdflqTK6VY7OSA1qvqn3d1fLU7kbyx2+NL7H
p8QjGbpieUqq7urPfU1vkaQ+NUrOSoFqWPhCtWW0AutvOHMigxQo95yF6VK+
ryF1s1bq2GMFSl50dtbl2YWk61H6v/oUKKu5vboM3RcoZO5gJr+nUTctY6l7
R4gutLW8OBpKo/ovj8dfTB+C5+n+ppq5NGrXv5bCjLYhUMk33LJaJKkrIQuq
O7SHwTjWyTY+L0kdOfJuu9bBYayVFPkdsCHnHz+y1tQMwyb3kSB6WIKae5ix
0dNkBJMDjzZfSJcgSSGvWuH2CO4Z1P0UEj18Y7DHe7UsA15jQSVTdpKc+fCw
/6HlDATOuVS+t4GNU7aKzz7GMHCmINxaz5aNffsmrXeoY8A8VenlsWfjCFBn
sj9MZ6Lmht7QFd1xuBq/Tlrmz0SiRfPrxFQWnlSeeXzxDROXtkRNLVJjwXvo
1JwkTRa+79DtqGygUQW35PcrPhuC0ZWnnTqnaNTlsIGSqsEh2D1ZPTRuSqMU
p7A+WpgPQ7hmmfOaP5LUi6Yrcu5R5Jy+b8ri65JUas6AmfSPYeBr7M63TpLU
WplhPzvrEaQOmGiJuRLUxtkx01jpIzC9zZ7EeypBmR5OiJNRpOPnubq17ZO4
GOfflVxjx0B2m+7ogeMc7IwMcBJHMGDJ9nco6mZjSjZPs7aMgSLLfmaLBxtZ
GvoKGYSH9af6uw1UjEPQVP3+pCsTncu7KHmzcWy9RbmuTmFCeR7P3T2DhexD
8+tEA4Qn5d7fatdgQf6QU2m0LQvGhRVLlVtp1K9fpWer+4eQs6L+qdl5GiV9
SKPxrOUw4vIaZ5dY06gSS8Ptxy+Q+irT9jwblKQOaid9T+oehnO/+nKNO5LU
8JIOx+8OIzAODQ6geUpSx7T0lBc9HsFx9p4rB2UkKeNgLdkGJTrW1h912Vcs
Qe10qrOUdaRDa6CuumQuF/MafmSvCWcg5dLcq9+ucBA65OATVcTAx2TqiSGP
DTnF0YQnbAY+LcmWfLubDb+aQZkPS5ho4Z3wym0aR3VLgHZtJBOymb+cpOzG
wQw+QnvxnolNF+5u+PCcBeG66NgjyiyoLX7+S0mHhXCWu63SNhYezy2OPtlJ
o/KLvsrv0hnGtAgn/QfXaJTA2vzDwlPDkBSsPqnsQKPO5vJLnv8m/f7L2/hx
XJLSVGva2uE0gp9Hy043PpKkJm32Vsp/NoKkAYsyQx9Jyk8368S0iXS4Dk3+
2jxZklpp2jnDwImOIyJ2dGuVBJUyXe6X7Ck6tqysX5ayjIsd6WpeboVk/nWq
PD0ectC321CPP8bA40UR195MIjn60qm2QyQPv90zvG/kOBu71Tpscw8y8avS
3PFX9zh8eWdkC58z8WzP1pgU93GMrfX4forBxN86+5hZpSy8la1f/d9iFjrt
nJPDjFioV3P6uz6She7oJKlJvTRq+sHIxwFbhqFluMT3WAqNit5zMdbo4zCW
yR9+J3SlUUvjcldrLxkBq14//I4EjUpyj7zo8mgEnmOazT75klRu8J3edRPo
CNvK01qyV5Iy8JFwu0fqjdVzyVqoKUllcKqXx5J6z5scK3f+LEH9GKTOy72i
I/lR/YujXlwkhqwRupF6306JSukkOWuPrdaG/fNJ3pn29+sZPQ6W73c7p7WP
CZsCPcndl9mgt7quDchgQlN5SskZ9jgM+X+Or/3DxPFv3jd/bR/HfRWq9Is2
C4vjPajwj6T/wcyOQR8WmKraDhsWsTD77djN27dYOG7ovvDDPxrF636ifzhp
GN5/LfPy79Iou5hH97+pjcBqRV5M1DoaxXJU6ZG/NoIeo3Xjpoo0KsS6t0Ba
lnBo6yfPijJJKmdLePs/ezqED//2mx6WpDbXHs9ccpKO+Kzbsmf0JSkrdnbr
UAkdmVs53JdtEpRcRZiZ/DgdLQoN+uv9ufi04txDd1Jv2wzj9VFfOJBYJjH4
eQ8TrEcf9x624SCytfrXy3tMOEXFCAzvs8GsNFxJa2NCouZgzkNFNjZNUPz7
QpWFoPXfZ/w9NA75g/Rz1atYyFFb/YfZykLXaalB+zOkbp+rdz6AhekihR+z
S1i4orI0toBOo67ZyV6kfR3GBdeyq76ZNCrLZ/xt0vYRZJ58PvmhD41yejvy
JGdgBJOa3j2PUqVRFjaOhves6Eg7uVeLXy1Jmc0epD88Rofh9HuKKpGS1NFH
K7x6C+lYly40/GgmST1vuKPow6Kj8fKxRXP7JCjLhPw2ecK16vsbbi2K4kJS
s9LNYy8Tuy+liZb85cBD5q+qaToTjQlrjeI9OLBQmZ2PH0wsP2p/376IDVX5
mUaRk1mQvlYz5q7FxiXj7acGHEifA3WzKs/8/33+VjWdPErmPMDMO62fBc3k
Ba7IYuHR9NVpva4sUN+3Gs9tYeFwklzXIJNGLTlF/5OiMgL3wCv6V57SKKvy
8+4fno6At21kwaHdNOphpdf8h7PpUHk52zBVk0Z99tky+f+fZ5iUeMFT+Ysk
ZR7Qbngth45peyDsOCdJxRu33nxMp2PhAdeLcraS1JwV0U3NC0YxXMYJvDEm
QQX6DUcrBIxi/ccGZdUULixH+ByP+0woHhuJlZUkufpttuH5diYywn7U/drD
wdaHlvplKiwEJl6ZlVvHxv3kH5f+ObIQ+edMy1kzNroyhPb/hbLwRzxj56HE
cSxLzT854z4Ld5t1Vp3ikn4LbT6o1bGQwVk2/+1movuO+wcZDBaKnwmiozk0
Sv+8TM/DtSM4lPYn2yWPRnXFWr17IRjBBeXhF8MBNGpZyrkuRTc6/AyyjSP1
aNQdX4l9rTeJfif/a5XtkKSYGulz87qJnxUa5iYmSFJnL9arxBmOIuNd3Q+b
lZLUksItA94k1yqOHHskLZKgMpYYmChmjuK60eezo8+4CKi0SPf8yURZwo79
fepcjDw4e79jKgshZc86t0ZyMGbmGW5F5pkza/BESBcba7Z6TV1/ggVutcO0
lc5s2LtKzjPNJPM/cc4n9qNxqD9e41JaT+pfsavvjtI41h3zamKNsmB3/9jg
tgDyta+K1zR5HItitKoT+TTq0tWrU6OSRpAzjXUks4hGjQU7Rn+aSyeZ6VO7
0REa5aE4IVkjgo7tvRuPWZrQqIVazVZX6+ko8p5t+atXklr0qfi76oxR2N9L
OWx7W5KayS47Fec7Cjdr/fE9XpJU2eV1Vb0PRmGgze06rCBJtf/n26L4ZxRN
Fz7zG95zce/GwVVrpxNfkg542mbChWJ4A22BBwurdr1tVbxBeKB6c9tzsr9K
IRKFcVw2dp7wE1cTXztkeV3uxhY2msNyV+0je75617CEZ9k4/qFjbQyPnJ9N
shvXIvo4vNpPRX0c0RH80jyi+26pMVfkTMjz9ELpU2ydFHWiVNkrMZSOlU7f
jFqqpKgF9QM75GmjeKurfDC5TIpqbUi1k7g8itNFrLi6EinqlvE2ZU+NMQzY
9BYeLZaiLo/Yfml8OIbZdhO9k8j1+hs/wtaaM3B7pp3aPPL7VW7W/OxyBmJN
ptYtIn9f9XSa15NVTDzRyH23zkia8lj5qewgj4+pvzoSP5tJUwY/j/w3EiPA
aGNdS8kyaarYcH98xWQhpMqPaiqvkqaOC0xqi1KFUDgcZNmwSZq6meEX8kRX
hH+rrS3pAdJUZfKue0GPRXjn2xgQeFqa8j+aXvZjoRgp6YcPLE+Wpqocpz2q
eClG+smUeG1XkncmSg+7bKEjtNwmgekrTfW2H281/U2Hx9emmmCSD668KmSl
7hmF+bNbNQnnpamXOQWzt42MYsnOG10eKdJU64ahWs9jY3Bxh0HWQ2kq2eiF
9CoaA3r2C/bF50pThqGZFzTjGLgit8V6AsmbEkrurTenMVHAGDczmSVD4Uuk
/bYPfNyW/vTPcq4MdUX6z83tawWY8VuUWUvyZ3SZnWZRpwCevXNX/DMi+XJX
x9slAUK82qcefINcf2lQGlPMEeK4iH/1ox7Jp9Gn1ynFiDDWZtl8UVuG0j1r
ZiGlLMacIMlFbVNlqJZExeUht8T4MDC0LGeRFBWmqOnr3DMIzSU397ZJSlHT
S6Wby/8OgqE28FGT8HHy0K+9XuxBeLTHr466RaPO94mMJZVIHgiWqJ+xn0ZJ
yTszyvWGUDjiOp1rRaMe1xttOec8hNeHPPsMZWmURotjg1vQENZde91c+pXw
QN+zMwp3h/Cpve91ISWC1g+Wr9piOqra8luqfgpR75/2x3ctHR9X1PY0RwjR
pq1xTCOY+MtmgYuClhDxS6dELbxOx7lylckR5QI43T3jnlZMx9CEvd/X+AoQ
f0Gs7/mHDs3SlI6bsgKstQp1XD6R7GfE9vZTT/hQnWPwx3fZKAYYn6BqJ0VZ
l72z7PYewlTNk611E6Wo6L0TX/SEk8fLnlT0oJ1GHVQsGVp5fwgv5ZflpGTT
KPf072cnfRpCR+bT8znHaJTLhXBpC/YQKlf9Ue9xolGGU8paiuYMQ/aXrh6m
kPP4l80pXsO4pXc4vKxLknI+PPPb17PD8JRZp1i8VYTRO/P+C3tMRxxn6y8Z
gRDsRKstVe8IL9R7BD5IEUJ6s4arNZnHd2cK7ZKthOg+xOz4IaQj4bVMT3ez
AK8iNBUyiP4IFSI6444I8KPWsCTJehSnXOQLElUFGHESNeVuGsUmI81eWh4f
pp8+G42dGMVmfSeL1BVS1MGH9v+ekXpWqH9e7T5Nihp93pdqOmkY5wtvFH3t
I/3LvPppl9swbLc2WhgW0qiNyx+buMQN42HYsVi3szRKbjM/+mf1MBatMz60
kvDS+3PPsrRpI7CvmFM0bQ6N+j055JwS4cfOYkPd8jFJakh0weDugRG0zq/c
UBIuQtXunQWdWqOQLt4uWzxdhLVzzgULrUYR97tr1oGXQnxVS8gfciN+abh6
2Q9PIZb/ML/9zI/4yx4TptSIANQaGR/78FH4XTj3a+iCAAs1bhhmXB1FD5V9
5+ZcAeb+2+/ccn8Uy65NbJxcyccqapJMa8EouoS61m2rpKic8YTw+pXDGPeJ
La7TkqLmf2YXTMgi+cfirg2T8NEzwx76iHgYFe0us3wqadQKUfudjR4jGJn4
jaaeQK6/K1668NYItJMDC0x30igt8TP3bb9GkF5/fGmxGY26lfd1WR/JA1pr
ftWUS9KoVY7hpRZGdGxbvyDjVaoIScapWx3jR3H1hlRUl5UI7eYNi3WyR5Ga
MlHL8asQakVbxmLKRnH+ema++KAQe2/Wz93fMIo9FVEFZkpCZDwOvlDTPgod
t28lwgwB0rIkB+/0juKzbPDJU5QAHRUjFn8HR3Ei49PXHz/4mKex6+BDol//
Hc5R06on+3Bix4TJYWKMH7ge8OoWH0Fjh45lzhbj65X9KSv28jFx2XlNuVqi
J1Nz/vtmyoe8yTIdl1ARTPfHGYSM89D0PEnjItFf+f4j1ouLeXh9rXK8q0kI
Q5ZHiNlxHuT8esQHooVYqn7531FLHixnLW6wWyzEwoqE0P5j4yh7MydMajoX
zZk1qpfNxxEcuGR0cQMHAzqWiY/+sfAu+qRZXywHZ2T6Yv9/P7iMrlTqnOUc
vJ6XbZXmxQI7Yv9LWUkO9jaV5T6QYcGqwNw+/Q0bVPiqolP5TBgZW8xUimHj
WlfqK5cdTGjs93XyWsWG+Auyt77nI/NEnM6laDG0D73u9Y7no1Ppo1TMfDG2
lJ5c92IzH4lqe7W1WkX4E89gHdXh45PezHf+0SIsMgncVdjLQ6jip/bTZmSO
I1jfIrN4KP5c/fvwn//fF9AxvWMPDxn3LX96XRdCdanjpd9zeEi5esrPaoUQ
Mj0u6p57xjHL7IAy14ALlZSgzP90xhE39AMjPzmYVPCvPu4HC6oP7J8rJnGw
7nP55d6rLJj/bD2xhXCxWpWHv8H/OTBE24I1gQMXnWV7d7NJjohndnV/YmOt
v5L080wm/mVUStqQ3NQtW28+Yz0Td5Y1hch6suG8ZywvoYyPsylJix5cFqMz
woY1FMvHWMKKzzOWiOEzI+LjFDc+AopfTZfpEeHg1llsNTU+5ng6RAXGi3An
MCyN9Y2H8SlLl/jZiYCeicsqk3jwOJZgyBsVwtyi8nnMeh6M8g+wrR4I0bNd
MG+VKg98iRrhPG8hWhVoRa/WjSMqvSBreDEXLtw31ZcJl4VxtdmZwxwMVd1z
O1HDQkLDMTczkov3uH46HXeKhfX6Fbqp2zhkfrt7Gi1YOL+JkfBPg4MFW396
rBtg4guX7f//1xMxVGv759wkOXnmjdlhSWwcbUuctoZwx+wzJ5rqvNmYeEiI
/Jd8THi8+uDGZDFqLvR5Hokg+qie8TbAQQxfi/KqQHvS/zOej16PinD0yB7/
bBk+LtN/53neFeHLv9PuJh94WFkz3WOxuwhrFt9+LhnLQ+2Grg+hkiK89t3J
M3bkQbnYyko9X4iXMXl1+ZI8bDqkfENnrxCPTYq99RzG0aMiQvcKLkr3NsSo
iVnw2eHmvVPEwTwL7/+Ci1gQHRLWbi3gQNcpWsMpiIWai78mdR7goIw/5b+U
uSxM3ljjP6jPgcL1ffsOk1xY4XeRe5lwco7psd6Oy0wsZP/3oP4uG5cbmnf8
pphY6rBlbt7/Xz9vGWxdmMOH38xzvKf3xDg21Hy/J5gPKZu8Q8fdxNj/gEcr
tuDjfrtXp6NIhJ1ZkZkWbB5+GHsLpuWI0Oeiz91WyEPOer2DHOJjL/deO7o0
lIcH92xqByaLMMH+V3GDOQ9/6z9dHXsrxPns/YFadFLn743zph0TInJtEPey
2Ticzzi1/P/9pQIQ0JM2xEJS77J7sydyEZqf3H2IcP07YWrH1SoOqnV7+ydt
J1w7N/bVvHAOvprP5IWrk/1YKPDiLeJALD5jUVbHxLeNe3NEw2zc+nq6rjWK
iR1v1760zWaj+ICdQpMlEzWRco7lfiRHyXyMT3jIR8fh46IH2WK8rZl2xYbo
3epJytoOm8SQy9V3phvwcXSZ0C5dUYwledrS+f1kfjcfdq58JcLxJx3q5zN5
0HPNks88QHz8b3v7od08bJ75csPaWSI0Bsx+GaTDw0LuaXHNFyF8G2ZPOveT
C33P9LcTzgnheUw/lTNrHNmMy4ENe7mQSnnZa9TOwgH2QqWumVyoDgymhyWy
cM9R2qLmCwcNR5TX/nUjuXdQPSX6Agcmd6LOhMuz0JtV265uz0F8/O1q8wpS
35EXaTE8Ut+ex2UqR5mY5XXi0Oc8NiZIlStozmeCeeh7D+8AGzaazjup23y8
zbG/Z58nxovded8P+vDxbufy8oZdYoR7L9g7WZMP1w3ra79MFaMngtGv84Po
2dy6GrcaEc5fUVmcRfZ9keK+Ugfi4znJoeb3vHgoCNmQmbdAhNPKP0smKvNQ
WmoSm9YlxGJm67PRT1zEVf7dJJUshF7aT2vfSeNQ2tUi8+4YFzIhtadefWSh
yu5bTeZ8LoL2fBVcjGGBLtN8TL6Lg27LwRtfwULc/kGl/mQOJlK1ixK5TMQk
xoU5u3HACxp82/iCifyuyBJ9WQ48rC8sOOfPRGR2a/n5Uja+ht3cXaLLBE+F
FhEYwgZNv3BawQ0+vqiHCy++EuOa96fT4Z58yCn8N6x9kMy/X9HOKZOI3w12
dLfriFH2KrrlZC0PXkmOospvInTRXMdfkX2vSYld33SB9H+G9fea5TxYmH5X
UIIIQaqXUh6JuWiy3r7oAEOI8WlX3Te/4uKrmfkYJ1MIzpsbbbVCFgK+aqeV
nOOiXOtxulsxC4lvHBWDlnFhP88+IeMICx8XvLR3GyP77tL+vm4BC1lzNvp6
Z3JQ1aK0ofovE2ZT5GIubuHg+ZwjPjcymAhpO/e+X5mDuQdqGIu2M2H5JMk+
6AMbcXWfzTM1mLj9X4eaTgQbC83+Sxm4xIesf5ly7FsxkuNVv2925iOwVqp7
8XExJrbtPciX5GPBLZXtFSZi8PQbQ6pf8xDse/3ezG4RJAokZN8e5UHgaV/l
niJCxJfUJf/MiD4493RtXCOC+NdCI7thLia+XKe5REqE98ucR6secbH4/onz
w4VCfOp1DbcYZOGzw95Fz5O58Bx0N+8j+/5lqc2YzWouGrvSGe93snDQuVLz
tiQXvwRXv33VZqGtQ/XzN6KH0g7erMntTHj8WmfQu48D75Q5+04kM3HrYqnd
p5kcLMycvEptHRNpgVcWn29ko6JVL79NmYnGbdqGMwkPyMbY7fl2hsz/rpRH
1rVinHvnmSa/lA+qrtJP+wzxw8t0+XImj+iqZsBpazFqy5WTeU95WPx7wpMd
xA9Y1XTL18TfTSc803iTKcLeZPnP0mTf6w69f3rXR4SvF5Rdm9u54Fq82yKp
KkK+r+iaCanzhWrVrO4PQtxRkp55h/i7ecHz2owsLtYPi5SjyL5LlQTcUfLh
wnCPX8qIJwuKNIeTrMlcrA76eL1/EgsXD5jt20X0cOz0QNcBoncaHvVbNh7l
YHPm012nLjJxZJbj5mZDDvRSDRmzXJjgq3rv+d7GRmrXjX3uCkyIqr1j/OLY
qBHMfHskjI8amUoqp0kMs+SFEyMJ393SnVXQekkMhwO20j59PDBoA+d0ncTI
3L5ppdodHlrqG1ZeI34ge7H2+MMNPBRdPBM356UIb6fSDaeSfZ9hljTaGSBC
k9/c3t21XLid2jfjvY4IZ2ILzJLPEs6J/q/oe4sQh01flcoTf0/U4/reLCL7
n/Bq6iyy7xcjp+t3BnDRrSZB17JnwXdTT/26WVxsWSvOl5Mg/mDMmEkjepjm
WlrdXsbEmxkGnb3RHNSvKYi5G8mEk/XtbllLDlQsq5atAxMH916Q293LhhlP
xVoowUSnlI6BdCIbU+Nvvi0L4mOYk/B74LsY5sabxYVz+FiX7xy0P1GMz2Lv
pKbvPPyeaX4s20MMfm15k+pVHu473WnMUSL+0D7edcqZh70eav7hVSJsXOXQ
ryXBw+hxiZXTiB7urAjqGyvmQvuaT0ws4UOPJwFfJEO4CGR6uTX0CeG4Lnhr
cCELnBt2vKvVXFSWClTeHGahNqv+xstwLqYnrVrntZAF5W/bNpcv4KI/v+CL
KZ0Judmhhc9/cxCwYave5ueE91YtN7oaz8HuzX9qWg4xoXLTyXkn8YP1KnKG
jxcxkbe0P3/BKBtj1fvjv3MYWLNJdR7/NuFjUzn/Z358HDeHxPgvMWY17Op9
MY2PmFOXo37cEeOd/+GdMz/xwJo8eb6GjxjK0h8q2KeI/ms1lbyeJsaTYu8X
LlY8DP4rmfqxSYT7H6MrtEa4KJS5vcnloggqSROcw8lcb5jqWu9oL4Juo+4R
/51cfN6V1lvFFkIjzFDclsHCJtkL1862cqGWdrxply8L98t2jly7xEXUB1vN
K7NYGNAu2moGLoSqm8N9fzHhn3O6OYjOwcaLITt67zGhH1scvP4uB4EfZ8rr
7GZCi7kiYnANB3IhrOOaRkxEbx/3XSpgo/Jy56V2+v/vC15d6JbFxsY5Tvn2
W/hIYmp7tfWRff+n3O3/Hx+tG2VlFjwSI/2eKMymjEd8735J6F7yfFzi9JYd
4mHBzKz4Uj3iD3mTV0np8+Dr3kab9JswnLVNxBTi73pZOi2hJNfFys6QpiVx
YRt5YoGkpwhc1g+1Zg8uLJt7IkrkRBi8/euO43UWSkObDML7ubj9UUNTyYOF
y2/nLzh0i4sEjfor9WTf/cRywpw1XJhf811w8zMTlTu2DdmLOdh573XziQQm
rutteGCdw0FI9zbaCW8mXMs6/3uwmQPG6Xst6dpMvO/yXB8nx8GF5L/ThP0M
mP2UGpN+wSZzPzElxIOP6dY1z9OHxTh5vbH6l5iH+sbWOYEviB523Nll/JyH
n90P7asOE/+zubhjry8PNrTw0TwzMSIWzLTNnspDTEpltusI2X+XUSGtjouH
X7xDbz8SodwvQC86hot5Fyp6i3eIUKcRX2BLcZHiaDLluboIFW+TqGdRLGj3
aVQc4nBxdIb4RR7xd7Wvu1Z4PeFiUlQfS1nMhERmk4PFVi7uNAbu/U74ZvmB
hpX6hA9HAwa+TYthYsgjcsey1xwctfc5+pPwvc5Oc7mLeznIvzyr12oKEz/8
G3XmqBJeNE7TMfvNgIpggvTM12xA017ZyYmPtAlLfnmxxLhy5praZAYPca5+
CrcJD+ydrzVj8B4Ppyr3dMueFEPti9kNhicP5VzToHSIsZrHcoAsD7leyZei
hYSH2x9a9hF/HxubwXxTJAJ/g2ox7QgXjgq+FkGHSF7CyvVZJsQPCkKfZOiL
kNC/5ve0Qyyc3rBzwx55Hh4qXtyw1YSF58ov59q85uKD+t5472Gi3z2tC94d
IPXfcHswI5eJnvdS/2kRPvzZb1JREsrEs5Vbpbd95EBwMNh8BdG7R9Yqiukh
HPy4tmJ7syITzjGGOZLahBcumRQFf2fgvmDJ9JT3bBj7vM9ckS2AVI+x1k7S
z/MGM1qj8gQ4r3A85c07EaYW+p8fLhLAoGxCyE9vss93suQvlAgg0zfna9s/
IWq2NHz1ItdTw1q72iKFaKhSueP2QoDWi/s/S6gIYRx63yU8SwDJ5MslARkC
vPeZNtiRKsCEIy+f2C0RYPORHK/0Cj40D+dFf3QZh+O1CQuXPeNjh/nOvUad
LDg4h7yemsrHbL8rfEvCQQaP/ZItThMeGZd/r6xIco9n7rV7u/hokuVNbL/L
xEUXyds7HfiIUDva9HIxmXupyd9jZhG+u6NfWNnIgJP08dOqXB6+3VWQnhXA
QFAnWuecEaCGnrF6FennufgFVplRAph+WHRwsFGEsOwy7W8nBbDVnR6fuEsE
Y6ugntwwAdL7/m1bT/SLLcqbZXNYgAuX355cfEGIpS1fc4L3CRAvX3p95Uwh
gqQ6czf6CHBMOWZp4nMBStIir46uEUBr7p8Jxg4CuOWrcQuO8GGi19mTR3Lw
Jd2ArRKkHh2npQfTBogP3v+zROzOx9/cRRb9ESws6/lblm/DBypn5d5VYeFk
3ZtdusSvdNQfuH0hOV9hk17vakU+MqyXHby0jAlBvpSd1TAP0/q/bW39wsDh
Uzov/zTwoDR785a3+xmweZd5SZM8vldf3ZdeXSFGNjMpLN5TgEtbb+ZGt4mg
8Owo7JwF0JPfqhUXKMLuhRMlDW0EiGCtH84m+faj0qu+lSYCvO0RXOq8LsTx
1BCtB7MEUAkN2z3PQIio0E9NVioCzNv96E/8KwFyOroXyUgJgNYJB9XcBFjO
DEurIfkKLYrOadvHsdFg8q/PxH+q7tS72jBZqH8XvFhFno/rUa8t2LEkByqf
+xk3zoPZKRv/phksnEDNfw7dPOzTcllf/4yJmU/tJSwaeUDe8W2Dy5kYU0/g
bC/lYUvuwPD8VgaUqv9aVWeRPMqyD7hO+v9zZZuthpUAD/wlH8uuEYPFNYs8
rSOA+fNNBgf+iFC760zo04kCuOd8LMwJFSGgSbDvNp+Puct5FZ8URdCRsE32
GuDD57f8k+rbQkx3XWv7uYUP/s/Y3/fNhLg8UJCo/IGP2jchH7e9J/9n5qrv
0wr5cL+w5LNwowCWi37bdbTz4HneMuus/zh8b3LvZ9fxsEuQukhezIL/UXdv
23IeTv6ryQ2MZ0FDVulKci7R5xPOF17psXDqV2FI8QMeVAOGDOhFhAN811jd
S+YhYGMvZ4IrEzYzTQRucTzISD3aPbWT+J6r1t93UWT+LzF+KAYzEHztfoV4
EplPaqCkheT9gS2VFo9H+fA/fqCosleE9sK7V6838/FzrlzWxAgR/BykVcpf
kf10ufvhg4oImfPaCuc/4GP5HV0/HskzmwK7lnZd5iPl2aQ/L5YKsXF447Q/
J8jPz5DPEn4WINEnN2KePx9eS3cv7NslgNER51464andNr4KQaHjODKxr+oc
eXxK7uU/pBXHkWU9+uFgKOEp79gojzQWhlVU1mcG8MBpOpXka8pC8Y9110xJ
3v593LvQ4S0T+/fIbfhvOw8OtsYx0uuZ8DmZCBsfHtamTsrKIb4XYnb2dukW
HkqCbte4nWDgzoTVrPpePp5WWKueIP2fNfFl2pZyPnLfaG5v7Rdh04eq1sib
JB+trnPoPi1Cc7laD0Xqyd3kIl8+XYRSv20/n2wl9fjbeJx/LsS9j+4ltY58
7OTnz9jlRM6nihwzCE/rmPzOCWojOpGmrkNp87Fn+Gr854MCaOc/vSDtyMPR
obj9G0+Po/imzjw/wlNRNQVbTKaMY+rqvJb4+Tw8af7ulJrFgmbB+L04wht/
e/3Ny21ITgqeGeitx0NkmPby8nomGjZtGmLMJfN+3zL99Q4mtgxk3942j0d8
qDbiO5OBknxxfYoF8bPwaVyrcwz8D+TyMTw=
    "], {
     {RGBColor[0.5, 0., 0.], 
      TagBox[
       TooltipBox[
        LineBox[{1, 13, 14, 15, 16, 17, 18, 19, 20, 21, 22, 23, 24, 25, 26, 
         27, 28, 2}],
        "\"17.6\"",
        LabelStyle->"TextStyling"],
       Annotation[#, "17.6", "Tooltip"]& ], 
      TagBox[
       TooltipBox[
        LineBox[{1, 29, 30, 31, 32, 33, 34, 35, 36, 37, 38, 39, 40, 41, 42, 
         43, 44, 2}],
        "\"297\"",
        LabelStyle->"TextStyling"],
       Annotation[#, "297", "Tooltip"]& ], 
      TagBox[
       TooltipBox[
        LineBox[{1, 45, 46, 47, 48, 49, 50, 51, 52, 53, 54, 55, 56, 57, 58, 
         59, 60, 2}],
        "\"Tom\"",
        LabelStyle->"TextStyling"],
       Annotation[#, "Tom", "Tooltip"]& ], 
      TagBox[
       TooltipBox[
        LineBox[{1, 61, 62, 63, 64, 65, 66, 67, 68, 69, 70, 71, 72, 73, 74, 
         75, 76, 2}],
        "\"Tv1\"",
        LabelStyle->"TextStyling"],
       Annotation[#, "Tv1", "Tooltip"]& ], 
      TagBox[
       TooltipBox[
        LineBox[{1, 77, 78, 79, 80, 81, 82, 83, 84, 85, 86, 87, 88, 89, 90, 
         91, 92, 2}],
        "\"Zam\"",
        LabelStyle->"TextStyling"],
       Annotation[#, "Zam", "Tooltip"]& ], 
      TagBox[
       TooltipBox[
        LineBox[{1, 93, 94, 95, 96, 97, 98, 99, 100, 101, 102, 103, 104, 105, 
         106, 107, 108, 2}],
        "\"1731\"",
        LabelStyle->"TextStyling"],
       Annotation[#, "1731", "Tooltip"]& ], 
      TagBox[
       TooltipBox[
        LineBox[{1, 109, 110, 111, 112, 113, 114, 115, 116, 117, 118, 119, 
         120, 121, 122, 123, 124, 2}],
        "\"Xanthias\"",
        LabelStyle->"TextStyling"],
       Annotation[#, "Xanthias", "Tooltip"]& ], 
      TagBox[
       TooltipBox[
        LineBox[{1, 125, 126, 127, 128, 129, 130, 131, 132, 133, 134, 135, 
         136, 137, 138, 139, 140, 2}],
        "\"Mag\"",
        LabelStyle->"TextStyling"],
       Annotation[#, "Mag", "Tooltip"]& ], 
      TagBox[
       TooltipBox[
        LineBox[{1, 141, 142, 143, 144, 145, 146, 147, 148, 149, 150, 151, 
         152, 153, 154, 155, 156, 2}],
        "\"Cer4\"",
        LabelStyle->"TextStyling"],
       Annotation[#, "Cer4", "Tooltip"]& ], 
      TagBox[
       TooltipBox[
        LineBox[{1, 157, 158, 159, 160, 161, 162, 163, 164, 165, 166, 167, 
         168, 169, 170, 171, 172, 2}],
        "\"Cer5\"",
        LabelStyle->"TextStyling"],
       Annotation[#, "Cer5", "Tooltip"]& ], 
      TagBox[
       TooltipBox[
        LineBox[{1, 173, 174, 175, 176, 177, 178, 179, 180, 181, 182, 183, 
         184, 185, 186, 187, 188, 2}],
        "\"Cer6\"",
        LabelStyle->"TextStyling"],
       Annotation[#, "Cer6", "Tooltip"]& ], 
      TagBox[
       TooltipBox[
        LineBox[{1, 189, 190, 191, 192, 193, 194, 195, 196, 197, 198, 199, 
         200, 201, 202, 203, 204, 2}],
        "\"Gulliver\"",
        LabelStyle->"TextStyling"],
       Annotation[#, "Gulliver", "Tooltip"]& ], 
      TagBox[
       TooltipBox[
        LineBox[{1, 205, 206, 207, 208, 209, 210, 211, 212, 213, 214, 215, 
         216, 217, 218, 219, 220, 2}],
        "\"Cer1\"",
        LabelStyle->"TextStyling"],
       Annotation[#, "Cer1", "Tooltip"]& ], 
      TagBox[
       TooltipBox[
        LineBox[{1, 221, 222, 223, 224, 225, 226, 227, 228, 229, 230, 231, 
         232, 233, 234, 235, 236, 2}],
        "\"Copia\"",
        LabelStyle->"TextStyling"],
       Annotation[#, "Copia", "Tooltip"]& ], 
      TagBox[
       TooltipBox[LineBox[{1, 2}],
        "\"Koco\"",
        LabelStyle->"TextStyling"],
       Annotation[#, "Koco", "Tooltip"]& ], 
      TagBox[
       TooltipBox[
        LineBox[{1, 237, 238, 239, 240, 241, 242, 243, 244, 245, 246, 247, 
         248, 249, 250, 251, 252, 2}],
        "\"Yokozuna\"",
        LabelStyle->"TextStyling"],
       Annotation[#, "Yokozuna", "Tooltip"]& ], 
      TagBox[
       TooltipBox[
        LineBox[{1, 253, 254, 255, 256, 257, 258, 259, 260, 261, 262, 263, 
         264, 265, 266, 267, 268, 2}],
        "\"Boudicca\"",
        LabelStyle->"TextStyling"],
       Annotation[#, "Boudicca", "Tooltip"]& ], 
      TagBox[
       TooltipBox[
        LineBox[{1, 269, 270, 271, 272, 273, 274, 275, 276, 277, 278, 279, 
         280, 281, 282, 283, 284, 2}],
        "\"CsRN1\"",
        LabelStyle->"TextStyling"],
       Annotation[#, "CsRN1", "Tooltip"]& ], 
      TagBox[
       TooltipBox[
        LineBox[{1, 285, 286, 287, 288, 289, 290, 291, 292, 293, 294, 295, 
         296, 297, 298, 299, 300, 2}],
        "\"Kabuki\"",
        LabelStyle->"TextStyling"],
       Annotation[#, "Kabuki", "Tooltip"]& ], 
      TagBox[
       TooltipBox[
        LineBox[{1, 301, 302, 303, 304, 305, 306, 307, 308, 309, 310, 311, 
         312, 313, 314, 315, 316, 2}],
        "\"GalEa1\"",
        LabelStyle->"TextStyling"],
       Annotation[#, "GalEa1", "Tooltip"]& ], 
      TagBox[
       TooltipBox[
        LineBox[{1, 317, 318, 319, 320, 321, 322, 323, 324, 325, 326, 327, 
         328, 329, 330, 331, 332, 2}],
        "\"Nomad\"",
        LabelStyle->"TextStyling"],
       Annotation[#, "Nomad", "Tooltip"]& ], 
      TagBox[
       TooltipBox[
        LineBox[{1, 333, 334, 335, 336, 337, 338, 339, 340, 341, 342, 343, 
         344, 345, 346, 347, 348, 2}],
        "\"Humnum\"",
        LabelStyle->"TextStyling"],
       Annotation[#, "Humnum", "Tooltip"]& ], 
      TagBox[
       TooltipBox[
        LineBox[{1, 349, 350, 351, 352, 353, 354, 355, 356, 357, 358, 359, 
         360, 361, 362, 363, 364, 2}],
        "\"Mtanga\"",
        LabelStyle->"TextStyling"],
       Annotation[#, "Mtanga", "Tooltip"]& ], 
      TagBox[
       TooltipBox[
        LineBox[{1, 365, 366, 367, 368, 369, 370, 371, 372, 373, 374, 375, 
         376, 377, 378, 379, 380, 2}],
        "\"Circe\"",
        LabelStyle->"TextStyling"],
       Annotation[#, "Circe", "Tooltip"]& ], 
      TagBox[
       TooltipBox[
        LineBox[{1, 381, 382, 383, 384, 385, 386, 387, 388, 389, 390, 391, 
         392, 393, 394, 395, 396, 2}],
        "\"Osvaldo\"",
        LabelStyle->"TextStyling"],
       Annotation[#, "Osvaldo", "Tooltip"]& ], 
      TagBox[
       TooltipBox[
        LineBox[{1, 397, 398, 399, 400, 401, 402, 403, 404, 405, 406, 407, 
         408, 409, 410, 411, 412, 2}],
        "\"Ulysses\"",
        LabelStyle->"TextStyling"],
       Annotation[#, "Ulysses", "Tooltip"]& ], 
      TagBox[
       TooltipBox[
        LineBox[{1, 413, 414, 415, 416, 417, 418, 419, 420, 421, 422, 423, 
         424, 425, 426, 427, 428, 2}],
        "\"Saci-6\"",
        LabelStyle->"TextStyling"],
       Annotation[#, "Saci-6", "Tooltip"]& ], 
      TagBox[
       TooltipBox[
        LineBox[{1, 429, 430, 431, 432, 433, 434, 435, 436, 437, 438, 439, 
         440, 441, 442, 443, 444, 2}],
        "\"Sinbad\"",
        LabelStyle->"TextStyling"],
       Annotation[#, "Sinbad", "Tooltip"]& ], 
      TagBox[
       TooltipBox[
        LineBox[{1, 445, 446, 447, 448, 449, 450, 451, 452, 453, 454, 455, 
         456, 457, 458, 459, 460, 2}],
        "\"Tricopia\"",
        LabelStyle->"TextStyling"],
       Annotation[#, "Tricopia", "Tooltip"]& ], 
      TagBox[
       TooltipBox[
        LineBox[{1, 461, 462, 463, 464, 465, 466, 467, 468, 469, 470, 471, 
         472, 473, 474, 475, 476, 3}],
        "\"Idefix\"",
        LabelStyle->"TextStyling"],
       Annotation[#, "Idefix", "Tooltip"]& ], 
      TagBox[
       TooltipBox[
        LineBox[{1, 477, 478, 479, 480, 481, 482, 483, 484, 485, 486, 487, 
         488, 489, 490, 491, 492, 3}],
        "\"Ted\"",
        LabelStyle->"TextStyling"],
       Annotation[#, "Ted", "Tooltip"]& ], 
      TagBox[
       TooltipBox[
        LineBox[{1, 493, 494, 495, 496, 497, 498, 499, 500, 501, 502, 503, 
         504, 505, 506, 507, 508, 3}],
        "\"CFG1\"",
        LabelStyle->"TextStyling"],
       Annotation[#, "CFG1", "Tooltip"]& ], 
      TagBox[
       TooltipBox[
        LineBox[{1, 509, 510, 511, 512, 513, 514, 515, 516, 517, 518, 519, 
         520, 521, 522, 523, 524, 3}],
        "\"Bel\"",
        LabelStyle->"TextStyling"],
       Annotation[#, "Bel", "Tooltip"]& ], 
      TagBox[
       TooltipBox[
        LineBox[{1, 525, 526, 527, 528, 529, 530, 531, 532, 533, 534, 535, 
         536, 537, 538, 539, 540, 3}],
        "\"Max\"",
        LabelStyle->"TextStyling"],
       Annotation[#, "Max", "Tooltip"]& ], 
      TagBox[
       TooltipBox[
        LineBox[{1, 541, 542, 543, 544, 545, 546, 547, 548, 549, 550, 551, 
         552, 553, 554, 555, 556, 3}],
        "\"Moose\"",
        LabelStyle->"TextStyling"],
       Annotation[#, "Moose", "Tooltip"]& ], 
      TagBox[
       TooltipBox[
        LineBox[{1, 557, 558, 559, 560, 561, 562, 563, 564, 565, 566, 567, 
         568, 569, 570, 571, 572, 3}],
        "\"Nabel\"",
        LabelStyle->"TextStyling"],
       Annotation[#, "Nabel", "Tooltip"]& ], 
      TagBox[
       TooltipBox[
        LineBox[{1, 573, 574, 575, 576, 577, 578, 579, 580, 581, 582, 583, 
         584, 585, 586, 587, 588, 3}],
        "\"Roo\"",
        LabelStyle->"TextStyling"],
       Annotation[#, "Roo", "Tooltip"]& ], 
      TagBox[
       TooltipBox[
        LineBox[{1, 589, 590, 591, 592, 593, 594, 595, 596, 597, 598, 599, 
         600, 601, 602, 603, 604, 3}],
        "\"Tribel\"",
        LabelStyle->"TextStyling"],
       Annotation[#, "Tribel", "Tooltip"]& ], 
      TagBox[
       TooltipBox[
        LineBox[{1, 605, 606, 607, 608, 609, 610, 611, 612, 613, 614, 615, 
         616, 617, 618, 619, 620, 3}],
        "\"Burdock\"",
        LabelStyle->"TextStyling"],
       Annotation[#, "Burdock", "Tooltip"]& ], 
      TagBox[
       TooltipBox[
        LineBox[{1, 621, 622, 623, 624, 625, 626, 627, 628, 629, 630, 631, 
         632, 633, 634, 635, 636, 3}],
        "\"Gypsy\"",
        LabelStyle->"TextStyling"],
       Annotation[#, "Gypsy", "Tooltip"]& ], 
      TagBox[
       TooltipBox[
        LineBox[{1, 637, 638, 639, 640, 641, 642, 643, 644, 645, 646, 647, 
         648, 649, 650, 651, 652, 3}],
        "\"Gypsyvir\"",
        LabelStyle->"TextStyling"],
       Annotation[#, "Gypsyvir", "Tooltip"]& ], 
      TagBox[
       TooltipBox[
        LineBox[{1, 653, 654, 655, 656, 657, 658, 659, 660, 661, 662, 663, 
         664, 665, 666, 667, 668, 3}],
        "\"Springer\"",
        LabelStyle->"TextStyling"],
       Annotation[#, "Springer", "Tooltip"]& ], 
      TagBox[
       TooltipBox[
        LineBox[{1, 669, 670, 671, 672, 673, 674, 675, 676, 677, 678, 679, 
         680, 681, 682, 683, 684, 3}],
        "\"Cubel\"",
        LabelStyle->"TextStyling"],
       Annotation[#, "Cubel", "Tooltip"]& ], 
      TagBox[
       TooltipBox[
        LineBox[{1, 685, 686, 687, 688, 689, 690, 691, 692, 693, 694, 695, 
         696, 697, 698, 699, 700, 3}],
        "\"Tamy\"",
        LabelStyle->"TextStyling"],
       Annotation[#, "Tamy", "Tooltip"]& ], 
      TagBox[
       TooltipBox[
        LineBox[{1, 701, 702, 703, 704, 705, 706, 707, 708, 709, 710, 711, 
         712, 713, 714, 715, 716, 3}],
        "\"Cer10-1\"",
        LabelStyle->"TextStyling"],
       Annotation[#, "Cer10-1", "Tooltip"]& ], 
      TagBox[
       TooltipBox[
        LineBox[{1, 717, 718, 719, 720, 721, 722, 723, 724, 725, 726, 727, 
         728, 729, 730, 731, 732, 3}],
        "\"Cer7\"",
        LabelStyle->"TextStyling"],
       Annotation[#, "Cer7", "Tooltip"]& ], 
      TagBox[
       TooltipBox[
        LineBox[{1, 733, 734, 735, 736, 737, 738, 739, 740, 741, 742, 743, 
         744, 745, 746, 747, 748, 3}],
        "\"Mabel\"",
        LabelStyle->"TextStyling"],
       Annotation[#, "Mabel", "Tooltip"]& ], 
      TagBox[
       TooltipBox[
        LineBox[{1, 749, 750, 751, 752, 753, 754, 755, 756, 757, 758, 759, 
         760, 761, 762, 763, 764, 3}],
        "\"Spirobel\"",
        LabelStyle->"TextStyling"],
       Annotation[#, "Spirobel", "Tooltip"]& ], 
      TagBox[
       TooltipBox[
        LineBox[{1, 765, 766, 767, 768, 769, 770, 771, 772, 773, 774, 775, 
         776, 777, 778, 779, 780, 3}],
        "\"Tas\"",
        LabelStyle->"TextStyling"],
       Annotation[#, "Tas", "Tooltip"]& ], 
      TagBox[
       TooltipBox[
        LineBox[{1, 781, 782, 783, 784, 785, 786, 787, 788, 789, 790, 791, 
         792, 793, 794, 795, 796, 4}],
        "\"412\"",
        LabelStyle->"TextStyling"],
       Annotation[#, "412", "Tooltip"]& ], 
      TagBox[
       TooltipBox[
        LineBox[{1, 797, 798, 799, 800, 801, 802, 803, 804, 805, 806, 807, 
         808, 809, 810, 811, 812, 4}],
        "\"Mdg1\"",
        LabelStyle->"TextStyling"],
       Annotation[#, "Mdg1", "Tooltip"]& ], 
      TagBox[
       TooltipBox[
        LineBox[{1, 813, 814, 815, 816, 817, 818, 819, 820, 821, 822, 823, 
         824, 825, 826, 827, 828, 4}],
        "\"Cer2\"",
        LabelStyle->"TextStyling"],
       Annotation[#, "Cer2", "Tooltip"]& ], 
      TagBox[
       TooltipBox[
        LineBox[{1, 829, 830, 831, 832, 833, 834, 835, 836, 837, 838, 839, 
         840, 841, 842, 843, 844, 4}],
        "\"Cer3\"",
        LabelStyle->"TextStyling"],
       Annotation[#, "Cer3", "Tooltip"]& ], 
      TagBox[
       TooltipBox[
        LineBox[{1, 845, 846, 847, 848, 849, 850, 851, 852, 853, 854, 855, 
         856, 857, 858, 859, 860, 4}],
        "\"HMS-Beagle\"",
        LabelStyle->"TextStyling"],
       Annotation[#, "HMS-Beagle", "Tooltip"]& ], 
      TagBox[
       TooltipBox[LineBox[{1, 4}],
        "\"Yoyo\"",
        LabelStyle->"TextStyling"],
       Annotation[#, "Yoyo", "Tooltip"]& ], 
      TagBox[
       TooltipBox[
        LineBox[{1, 861, 862, 863, 864, 865, 866, 867, 868, 869, 870, 871, 
         872, 873, 874, 875, 876, 4}],
        "\"Blastopia\"",
        LabelStyle->"TextStyling"],
       Annotation[#, "Blastopia", "Tooltip"]& ], 
      TagBox[
       TooltipBox[
        LineBox[{1, 877, 878, 879, 880, 881, 882, 883, 884, 885, 886, 887, 
         888, 889, 890, 891, 892, 4}],
        "\"Mdg3\"",
        LabelStyle->"TextStyling"],
       Annotation[#, "Mdg3", "Tooltip"]& ], 
      TagBox[
       TooltipBox[
        LineBox[{1, 893, 894, 895, 896, 897, 898, 899, 900, 901, 902, 903, 
         904, 905, 906, 907, 908, 4}],
        "\"Micropia\"",
        LabelStyle->"TextStyling"],
       Annotation[#, "Micropia", "Tooltip"]& ], 
      TagBox[
       TooltipBox[
        LineBox[{1, 909, 910, 911, 912, 913, 914, 915, 916, 917, 918, 919, 
         920, 921, 922, 923, 924, 4}],
        "\"Woot\"",
        LabelStyle->"TextStyling"],
       Annotation[#, "Woot", "Tooltip"]& ], 
      TagBox[
       TooltipBox[
        LineBox[{1, 925, 926, 927, 928, 929, 930, 931, 932, 933, 934, 935, 
         936, 937, 938, 939, 940, 4}],
        "\"Ninja\"",
        LabelStyle->"TextStyling"],
       Annotation[#, "Ninja", "Tooltip"]& ], 
      TagBox[
       TooltipBox[LineBox[{1, 10}],
        "\"Pao\"",
        LabelStyle->"TextStyling"],
       Annotation[#, "Pao", "Tooltip"]& ], 
      TagBox[
       TooltipBox[
        LineBox[{5, 941, 942, 943, 944, 945, 946, 947, 948, 949, 950, 951, 
         952, 953, 954, 955, 956, 3}],
        "\"Hydra2-1\"",
        LabelStyle->"TextStyling"],
       Annotation[#, "Hydra2-1", "Tooltip"]& ], 
      TagBox[
       TooltipBox[
        LineBox[{5, 957, 958, 959, 960, 961, 962, 963, 964, 965, 966, 967, 
         968, 969, 970, 971, 972, 3}],
        "\"Hydra3-1\"",
        LabelStyle->"TextStyling"],
       Annotation[#, "Hydra3-1", "Tooltip"]& ], 
      TagBox[
       TooltipBox[LineBox[{5, 2}],
        "\"Hydra1-1\"",
        LabelStyle->"TextStyling"],
       Annotation[#, "Hydra1-1", "Tooltip"]& ], 
      TagBox[
       TooltipBox[
        LineBox[{6, 973, 974, 975, 976, 977, 978, 979, 980, 981, 982, 983, 
         984, 985, 986, 987, 988, 3}],
        "\"DRM\"",
        LabelStyle->"TextStyling"],
       Annotation[#, "DRM", "Tooltip"]& ], 
      TagBox[
       TooltipBox[
        LineBox[{6, 989, 990, 991, 992, 993, 994, 995, 996, 997, 998, 999, 
         1000, 1001, 1002, 1003, 1004, 3}],
        "\"SPM\"",
        LabelStyle->"TextStyling"],
       Annotation[#, "SPM", "Tooltip"]& ], 
      TagBox[
       TooltipBox[
        LineBox[{6, 1005, 1006, 1007, 1008, 1009, 1010, 1011, 1012, 1013, 
         1014, 1015, 1016, 1017, 1018, 1019, 1020, 3}],
        "\"Gmr1\"",
        LabelStyle->"TextStyling"],
       Annotation[#, "Gmr1", "Tooltip"]& ], 
      TagBox[
       TooltipBox[
        LineBox[{6, 1021, 1022, 1023, 1024, 1025, 1026, 1027, 1028, 1029, 
         1030, 1031, 1032, 1033, 1034, 1035, 1036, 3}],
        "\"rGmr1\"",
        LabelStyle->"TextStyling"],
       Annotation[#, "rGmr1", "Tooltip"]& ], 
      TagBox[
       TooltipBox[
        LineBox[{6, 1037, 1038, 1039, 1040, 1041, 1042, 1043, 1044, 1045, 
         1046, 1047, 1048, 1049, 1050, 1051, 1052, 3}],
        "\"BFV\"",
        LabelStyle->"TextStyling"],
       Annotation[#, "BFV", "Tooltip"]& ], 
      TagBox[
       TooltipBox[LineBox[{6, 3}],
        "\"DrFV-1\"",
        LabelStyle->"TextStyling"],
       Annotation[#, "DrFV-1", "Tooltip"]& ], 
      TagBox[
       TooltipBox[
        LineBox[{6, 1053, 1054, 1055, 1056, 1057, 1058, 1059, 1060, 1061, 
         1062, 1063, 1064, 1065, 1066, 1067, 1068, 3}],
        "\"EFV\"",
        LabelStyle->"TextStyling"],
       Annotation[#, "EFV", "Tooltip"]& ], 
      TagBox[
       TooltipBox[
        LineBox[{6, 1069, 1070, 1071, 1072, 1073, 1074, 1075, 1076, 1077, 
         1078, 1079, 1080, 1081, 1082, 1083, 1084, 3}],
        "\"FFV\"",
        LabelStyle->"TextStyling"],
       Annotation[#, "FFV", "Tooltip"]& ], 
      TagBox[
       TooltipBox[
        LineBox[{6, 1085, 1086, 1087, 1088, 1089, 1090, 1091, 1092, 1093, 
         1094, 1095, 1096, 1097, 1098, 1099, 1100, 3}],
        "\"HFV\"",
        LabelStyle->"TextStyling"],
       Annotation[#, "HFV", "Tooltip"]& ], 
      TagBox[
       TooltipBox[
        LineBox[{6, 1101, 1102, 1103, 1104, 1105, 1106, 1107, 1108, 1109, 
         1110, 1111, 1112, 1113, 1114, 1115, 1116, 3}],
        "\"SFV-1\"",
        LabelStyle->"TextStyling"],
       Annotation[#, "SFV-1", "Tooltip"]& ], 
      TagBox[
       TooltipBox[
        LineBox[{6, 1117, 1118, 1119, 1120, 1121, 1122, 1123, 1124, 1125, 
         1126, 1127, 1128, 1129, 1130, 1131, 1132, 3}],
        "\"Purbel\"",
        LabelStyle->"TextStyling"],
       Annotation[#, "Purbel", "Tooltip"]& ], 
      TagBox[
       TooltipBox[
        LineBox[{6, 1133, 1134, 1135, 1136, 1137, 1138, 1139, 1140, 1141, 
         1142, 1143, 1144, 1145, 1146, 1147, 1148, 4}],
        "\"LPDV\"",
        LabelStyle->"TextStyling"],
       Annotation[#, "LPDV", "Tooltip"]& ], 
      TagBox[
       TooltipBox[
        LineBox[{6, 1149, 1150, 1151, 1152, 1153, 1154, 1155, 1156, 1157, 
         1158, 1159, 1160, 1161, 1162, 1163, 1164, 4}],
        "\"RSV\"",
        LabelStyle->"TextStyling"],
       Annotation[#, "RSV", "Tooltip"]& ], 
      TagBox[
       TooltipBox[
        LineBox[{6, 1165, 1166, 1167, 1168, 1169, 1170, 1171, 1172, 1173, 
         1174, 1175, 1176, 1177, 1178, 1179, 1180, 4}],
        "\"HERV-K10\"",
        LabelStyle->"TextStyling"],
       Annotation[#, "HERV-K10", "Tooltip"]& ], 
      TagBox[
       TooltipBox[
        LineBox[{6, 1181, 1182, 1183, 1184, 1185, 1186, 1187, 1188, 1189, 
         1190, 1191, 1192, 1193, 1194, 1195, 1196, 4}],
        "\"JSRV\"",
        LabelStyle->"TextStyling"],
       Annotation[#, "JSRV", "Tooltip"]& ], 
      TagBox[
       TooltipBox[
        LineBox[{6, 1197, 1198, 1199, 1200, 1201, 1202, 1203, 1204, 1205, 
         1206, 1207, 1208, 1209, 1210, 1211, 1212, 4}],
        "\"K-HERV\"",
        LabelStyle->"TextStyling"],
       Annotation[#, "K-HERV", "Tooltip"]& ], 
      TagBox[
       TooltipBox[
        LineBox[{6, 1213, 1214, 1215, 1216, 1217, 1218, 1219, 1220, 1221, 
         1222, 1223, 1224, 1225, 1226, 1227, 1228, 4}],
        "\"MMTV\"",
        LabelStyle->"TextStyling"],
       Annotation[#, "MMTV", "Tooltip"]& ], 
      TagBox[
       TooltipBox[
        LineBox[{6, 1229, 1230, 1231, 1232, 1233, 1234, 1235, 1236, 1237, 
         1238, 1239, 1240, 1241, 1242, 1243, 1244, 4}],
        "\"MPMV\"",
        LabelStyle->"TextStyling"],
       Annotation[#, "MPMV", "Tooltip"]& ], 
      TagBox[
       TooltipBox[
        LineBox[{6, 1245, 1246, 1247, 1248, 1249, 1250, 1251, 1252, 1253, 
         1254, 1255, 1256, 1257, 1258, 1259, 1260, 4}],
        "\"PyERV\"",
        LabelStyle->"TextStyling"],
       Annotation[#, "PyERV", "Tooltip"]& ], 
      TagBox[
       TooltipBox[
        LineBox[{6, 1261, 1262, 1263, 1264, 1265, 1266, 1267, 1268, 1269, 
         1270, 1271, 1272, 1273, 1274, 1275, 1276, 4}],
        "\"SERV\"",
        LabelStyle->"TextStyling"],
       Annotation[#, "SERV", "Tooltip"]& ], 
      TagBox[
       TooltipBox[
        LineBox[{6, 1277, 1278, 1279, 1280, 1281, 1282, 1283, 1284, 1285, 
         1286, 1287, 1288, 1289, 1290, 1291, 1292, 4}],
        "\"SMRV-H\"",
        LabelStyle->"TextStyling"],
       Annotation[#, "SMRV-H", "Tooltip"]& ], 
      TagBox[
       TooltipBox[
        LineBox[{6, 1293, 1294, 1295, 1296, 1297, 1298, 1299, 1300, 1301, 
         1302, 1303, 1304, 1305, 1306, 1307, 1308, 4}],
        "\"SRV-1\"",
        LabelStyle->"TextStyling"],
       Annotation[#, "SRV-1", "Tooltip"]& ], 
      TagBox[
       TooltipBox[
        LineBox[{6, 1309, 1310, 1311, 1312, 1313, 1314, 1315, 1316, 1317, 
         1318, 1319, 1320, 1321, 1322, 1323, 1324, 4}],
        "\"BLV\"",
        LabelStyle->"TextStyling"],
       Annotation[#, "BLV", "Tooltip"]& ], 
      TagBox[
       TooltipBox[
        LineBox[{6, 1325, 1326, 1327, 1328, 1329, 1330, 1331, 1332, 1333, 
         1334, 1335, 1336, 1337, 1338, 1339, 1340, 4}],
        "\"HTLV-1\"",
        LabelStyle->"TextStyling"],
       Annotation[#, "HTLV-1", "Tooltip"]& ], 
      TagBox[
       TooltipBox[
        LineBox[{6, 1341, 1342, 1343, 1344, 1345, 1346, 1347, 1348, 1349, 
         1350, 1351, 1352, 1353, 1354, 1355, 1356, 4}],
        "\"HTLV-2\"",
        LabelStyle->"TextStyling"],
       Annotation[#, "HTLV-2", "Tooltip"]& ], 
      TagBox[
       TooltipBox[
        LineBox[{6, 1357, 1358, 1359, 1360, 1361, 1362, 1363, 1364, 1365, 
         1366, 1367, 1368, 1369, 1370, 1371, 1372, 4}],
        "\"STcLV2PP1664\"",
        LabelStyle->"TextStyling"],
       Annotation[#, "STcLV2PP1664", "Tooltip"]& ], 
      TagBox[
       TooltipBox[
        LineBox[{6, 1373, 1374, 1375, 1376, 1377, 1378, 1379, 1380, 1381, 
         1382, 1383, 1384, 1385, 1386, 1387, 1388, 4}],
        "\"MuERV-L\"",
        LabelStyle->"TextStyling"],
       Annotation[#, "MuERV-L", "Tooltip"]& ], 
      TagBox[
       TooltipBox[
        LineBox[{6, 1389, 1390, 1391, 1392, 1393, 1394, 1395, 1396, 1397, 
         1398, 1399, 1400, 1401, 1402, 1403, 1404, 4}],
        "\"CAEV\"",
        LabelStyle->"TextStyling"],
       Annotation[#, "CAEV", "Tooltip"]& ], 
      TagBox[
       TooltipBox[
        LineBox[{6, 1405, 1406, 1407, 1408, 1409, 1410, 1411, 1412, 1413, 
         1414, 1415, 1416, 1417, 1418, 1419, 1420, 4}],
        "\"EIAV\"",
        LabelStyle->"TextStyling"],
       Annotation[#, "EIAV", "Tooltip"]& ], 
      TagBox[
       TooltipBox[
        LineBox[{6, 1421, 1422, 1423, 1424, 1425, 1426, 1427, 1428, 1429, 
         1430, 1431, 1432, 1433, 1434, 1435, 1436, 4}],
        "\"FIV\"",
        LabelStyle->"TextStyling"],
       Annotation[#, "FIV", "Tooltip"]& ], 
      TagBox[
       TooltipBox[
        LineBox[{6, 1437, 1438, 1439, 1440, 1441, 1442, 1443, 1444, 1445, 
         1446, 1447, 1448, 1449, 1450, 1451, 1452, 4}],
        "\"HIV-1\"",
        LabelStyle->"TextStyling"],
       Annotation[#, "HIV-1", "Tooltip"]& ], 
      TagBox[
       TooltipBox[
        LineBox[{6, 1453, 1454, 1455, 1456, 1457, 1458, 1459, 1460, 1461, 
         1462, 1463, 1464, 1465, 1466, 1467, 1468, 4}],
        "\"HIV-2\"",
        LabelStyle->"TextStyling"],
       Annotation[#, "HIV-2", "Tooltip"]& ], 
      TagBox[
       TooltipBox[
        LineBox[{6, 1469, 1470, 1471, 1472, 1473, 1474, 1475, 1476, 1477, 
         1478, 1479, 1480, 1481, 1482, 1483, 1484, 4}],
        "\"SA-OMVV\"",
        LabelStyle->"TextStyling"],
       Annotation[#, "SA-OMVV", "Tooltip"]& ], 
      TagBox[
       TooltipBox[
        LineBox[{6, 1485, 1486, 1487, 1488, 1489, 1490, 1491, 1492, 1493, 
         1494, 1495, 1496, 1497, 1498, 1499, 1500, 4}],
        "\"SIVAGM\"",
        LabelStyle->"TextStyling"],
       Annotation[#, "SIVAGM", "Tooltip"]& ], 
      TagBox[
       TooltipBox[
        LineBox[{6, 1501, 1502, 1503, 1504, 1505, 1506, 1507, 1508, 1509, 
         1510, 1511, 1512, 1513, 1514, 1515, 1516, 4}],
        "\"SIVMAC\"",
        LabelStyle->"TextStyling"],
       Annotation[#, "SIVMAC", "Tooltip"]& ], 
      TagBox[
       TooltipBox[
        LineBox[{6, 1517, 1518, 1519, 1520, 1521, 1522, 1523, 1524, 1525, 
         1526, 1527, 1528, 1529, 1530, 1531, 1532, 4}],
        "\"SIVMND\"",
        LabelStyle->"TextStyling"],
       Annotation[#, "SIVMND", "Tooltip"]& ], 
      TagBox[
       TooltipBox[
        LineBox[{6, 1533, 1534, 1535, 1536, 1537, 1538, 1539, 1540, 1541, 
         1542, 1543, 1544, 1545, 1546, 1547, 1548, 4}],
        "\"VMV\"",
        LabelStyle->"TextStyling"],
       Annotation[#, "VMV", "Tooltip"]& ], 
      TagBox[
       TooltipBox[
        LineBox[{6, 1549, 1550, 1551, 1552, 1553, 1554, 1555, 1556, 1557, 
         1558, 1559, 1560, 1561, 1562, 1563, 1564, 4}],
        "\"Gabel\"",
        LabelStyle->"TextStyling"],
       Annotation[#, "Gabel", "Tooltip"]& ], 
      TagBox[
       TooltipBox[
        LineBox[{6, 1565, 1566, 1567, 1568, 1569, 1570, 1571, 1572, 1573, 
         1574, 1575, 1576, 1577, 1578, 1579, 1580, 4}],
        "\"Suzu\"",
        LabelStyle->"TextStyling"],
       Annotation[#, "Suzu", "Tooltip"]& ], 
      TagBox[
       TooltipBox[
        LineBox[{6, 1581, 1582, 1583, 1584, 1585, 1586, 1587, 1588, 1589, 
         1590, 1591, 1592, 1593, 1594, 1595, 1596, 4}],
        "\"Tor4a\"",
        LabelStyle->"TextStyling"],
       Annotation[#, "Tor4a", "Tooltip"]& ], 
      TagBox[
       TooltipBox[
        LineBox[{6, 1597, 1598, 1599, 1600, 1601, 1602, 1603, 1604, 1605, 
         1606, 1607, 1608, 1609, 1610, 1611, 1612, 4}],
        "\"SnRV\"",
        LabelStyle->"TextStyling"],
       Annotation[#, "SnRV", "Tooltip"]& ], 
      TagBox[
       TooltipBox[
        LineBox[{6, 1613, 1614, 1615, 1616, 1617, 1618, 1619, 1620, 1621, 
         1622, 1623, 1624, 1625, 1626, 1627, 1628, 2}],
        "\"SURL\"",
        LabelStyle->"TextStyling"],
       Annotation[#, "SURL", "Tooltip"]& ], 
      TagBox[
       TooltipBox[
        LineBox[{6, 1629, 1630, 1631, 1632, 1633, 1634, 1635, 1636, 1637, 
         1638, 1639, 1640, 1641, 1642, 1643, 1644, 2}],
        "\"Cigr-1\"",
        LabelStyle->"TextStyling"],
       Annotation[#, "Cigr-1", "Tooltip"]& ], 
      TagBox[
       TooltipBox[
        LineBox[{6, 1645, 1646, 1647, 1648, 1649, 1650, 1651, 1652, 1653, 
         1654, 1655, 1656, 1657, 1658, 1659, 1660, 2}],
        "\"ASSBSV\"",
        LabelStyle->"TextStyling"],
       Annotation[#, "ASSBSV", "Tooltip"]& ], 
      TagBox[
       TooltipBox[
        LineBox[{6, 1661, 1662, 1663, 1664, 1665, 1666, 1667, 1668, 1669, 
         1670, 1671, 1672, 1673, 1674, 1675, 1676, 2}],
        "\"WdSV\"",
        LabelStyle->"TextStyling"],
       Annotation[#, "WdSV", "Tooltip"]& ], 
      TagBox[
       TooltipBox[
        LineBox[{6, 1677, 1678, 1679, 1680, 1681, 1682, 1683, 1684, 1685, 
         1686, 1687, 1688, 1689, 1690, 1691, 1692, 2}],
        "\"XEN1\"",
        LabelStyle->"TextStyling"],
       Annotation[#, "XEN1", "Tooltip"]& ], 
      TagBox[
       TooltipBox[
        LineBox[{6, 1693, 1694, 1695, 1696, 1697, 1698, 1699, 1700, 1701, 
         1702, 1703, 1704, 1705, 1706, 1707, 1708, 2}],
        "\"ZFERV\"",
        LabelStyle->"TextStyling"],
       Annotation[#, "ZFERV", "Tooltip"]& ], 
      TagBox[
       TooltipBox[
        LineBox[{6, 1709, 1710, 1711, 1712, 1713, 1714, 1715, 1716, 1717, 
         1718, 1719, 1720, 1721, 1722, 1723, 1724, 2}],
        "\"ZFERV-2\"",
        LabelStyle->"TextStyling"],
       Annotation[#, "ZFERV-2", "Tooltip"]& ], 
      TagBox[
       TooltipBox[
        LineBox[{6, 1725, 1726, 1727, 1728, 1729, 1730, 1731, 1732, 1733, 
         1734, 1735, 1736, 1737, 1738, 1739, 1740, 2}],
        "\"Cico1\"",
        LabelStyle->"TextStyling"],
       Annotation[#, "Cico1", "Tooltip"]& ], 
      TagBox[
       TooltipBox[
        LineBox[{6, 1741, 1742, 1743, 1744, 1745, 1746, 1747, 1748, 1749, 
         1750, 1751, 1752, 1753, 1754, 1755, 1756, 2}],
        "\"Olco1\"",
        LabelStyle->"TextStyling"],
       Annotation[#, "Olco1", "Tooltip"]& ], 
      TagBox[
       TooltipBox[
        LineBox[{6, 1757, 1758, 1759, 1760, 1761, 1762, 1763, 1764, 1765, 
         1766, 1767, 1768, 1769, 1770, 1771, 1772, 2}],
        "\"Zeco1\"",
        LabelStyle->"TextStyling"],
       Annotation[#, "Zeco1", "Tooltip"]& ], 
      TagBox[
       TooltipBox[
        LineBox[{6, 1773, 1774, 1775, 1776, 1777, 1778, 1779, 1780, 1781, 
         1782, 1783, 1784, 1785, 1786, 1787, 1788, 2}],
        "\"Zeco2\"",
        LabelStyle->"TextStyling"],
       Annotation[#, "Zeco2", "Tooltip"]& ], 
      TagBox[
       TooltipBox[
        LineBox[{6, 1789, 1790, 1791, 1792, 1793, 1794, 1795, 1796, 1797, 
         1798, 1799, 1800, 1801, 1802, 1803, 1804, 2}],
        "\"BAEVM\"",
        LabelStyle->"TextStyling"],
       Annotation[#, "BAEVM", "Tooltip"]& ], 
      TagBox[
       TooltipBox[
        LineBox[{6, 1805, 1806, 1807, 1808, 1809, 1810, 1811, 1812, 1813, 
         1814, 1815, 1816, 1817, 1818, 1819, 1820, 2}],
        "\"FeLV\"",
        LabelStyle->"TextStyling"],
       Annotation[#, "FeLV", "Tooltip"]& ], 
      TagBox[
       TooltipBox[
        LineBox[{6, 1821, 1822, 1823, 1824, 1825, 1826, 1827, 1828, 1829, 
         1830, 1831, 1832, 1833, 1834, 1835, 1836, 2}],
        "\"GALV\"",
        LabelStyle->"TextStyling"],
       Annotation[#, "GALV", "Tooltip"]& ], 
      TagBox[
       TooltipBox[
        LineBox[{6, 1837, 1838, 1839, 1840, 1841, 1842, 1843, 1844, 1845, 
         1846, 1847, 1848, 1849, 1850, 1851, 1852, 2}],
        "\"HERV-E\"",
        LabelStyle->"TextStyling"],
       Annotation[#, "HERV-E", "Tooltip"]& ], 
      TagBox[
       TooltipBox[
        LineBox[{6, 1853, 1854, 1855, 1856, 1857, 1858, 1859, 1860, 1861, 
         1862, 1863, 1864, 1865, 1866, 1867, 1868, 2}],
        "\"KoRV\"",
        LabelStyle->"TextStyling"],
       Annotation[#, "KoRV", "Tooltip"]& ], 
      TagBox[
       TooltipBox[
        LineBox[{6, 1869, 1870, 1871, 1872, 1873, 1874, 1875, 1876, 1877, 
         1878, 1879, 1880, 1881, 1882, 1883, 1884, 2}],
        "\"MdEV\"",
        LabelStyle->"TextStyling"],
       Annotation[#, "MdEV", "Tooltip"]& ], 
      TagBox[
       TooltipBox[
        LineBox[{6, 1885, 1886, 1887, 1888, 1889, 1890, 1891, 1892, 1893, 
         1894, 1895, 1896, 1897, 1898, 1899, 1900, 2}],
        "\"MuLV\"",
        LabelStyle->"TextStyling"],
       Annotation[#, "MuLV", "Tooltip"]& ], 
      TagBox[
       TooltipBox[
        LineBox[{6, 1901, 1902, 1903, 1904, 1905, 1906, 1907, 1908, 1909, 
         1910, 1911, 1912, 1913, 1914, 1915, 1916, 2}],
        "\"PERV-MSL\"",
        LabelStyle->"TextStyling"],
       Annotation[#, "PERV-MSL", "Tooltip"]& ], 
      TagBox[
       TooltipBox[
        LineBox[{6, 1917, 1918, 1919, 1920, 1921, 1922, 1923, 1924, 1925, 
         1926, 1927, 1928, 1929, 1930, 1931, 1932, 2}],
        "\"RCHO-K1\"",
        LabelStyle->"TextStyling"],
       Annotation[#, "RCHO-K1", "Tooltip"]& ], 
      TagBox[
       TooltipBox[
        LineBox[{6, 1933, 1934, 1935, 1936, 1937, 1938, 1939, 1940, 1941, 
         1942, 1943, 1944, 1945, 1946, 1947, 1948, 2}],
        "\"REV\"",
        LabelStyle->"TextStyling"],
       Annotation[#, "REV", "Tooltip"]& ], 
      TagBox[
       TooltipBox[
        LineBox[{6, 1949, 1950, 1951, 1952, 1953, 1954, 1955, 1956, 1957, 
         1958, 1959, 1960, 1961, 1962, 1963, 1964, 2}],
        "\"RTVL-Ia\"",
        LabelStyle->"TextStyling"],
       Annotation[#, "RTVL-Ia", "Tooltip"]& ], 
      TagBox[
       TooltipBox[
        LineBox[{6, 1965, 1966, 1967, 1968, 1969, 1970, 1971, 1972, 1973, 
         1974, 1975, 1976, 1977, 1978, 1979, 1980, 2}],
        "\"Hydra1-2\"",
        LabelStyle->"TextStyling"],
       Annotation[#, "Hydra1-2", "Tooltip"]& ], 
      TagBox[
       TooltipBox[
        LineBox[{6, 1981, 1982, 1983, 1984, 1985, 1986, 1987, 1988, 1989, 
         1990, 1991, 1992, 1993, 1994, 1995, 1996, 2}],
        "\"BIV\"",
        LabelStyle->"TextStyling"],
       Annotation[#, "BIV", "Tooltip"]& ], 
      TagBox[
       TooltipBox[
        LineBox[{6, 1997, 1998, 1999, 2000, 2001, 2002, 2003, 2004, 2005, 
         2006, 2007, 2008, 2009, 2010, 2011, 2012, 2}],
        "\"Zebel\"",
        LabelStyle->"TextStyling"],
       Annotation[#, "Zebel", "Tooltip"]& ], 
      TagBox[
       TooltipBox[
        LineBox[{6, 2013, 2014, 2015, 2016, 2017, 2018, 2019, 2020, 2021, 
         2022, 2023, 2024, 2025, 2026, 2027, 2028, 2}],
        "\"Kobel\"",
        LabelStyle->"TextStyling"],
       Annotation[#, "Kobel", "Tooltip"]& ], 
      TagBox[
       TooltipBox[
        LineBox[{6, 2029, 2030, 2031, 2032, 2033, 2034, 2035, 2036, 2037, 
         2038, 2039, 2040, 2041, 2042, 2043, 2044, 2}],
        "\"Tor1\"",
        LabelStyle->"TextStyling"],
       Annotation[#, "Tor1", "Tooltip"]& ], 
      TagBox[
       TooltipBox[
        LineBox[{6, 2045, 2046, 2047, 2048, 2049, 2050, 2051, 2052, 2053, 
         2054, 2055, 2056, 2057, 2058, 2059, 2060, 2}],
        "\"Tor2\"",
        LabelStyle->"TextStyling"],
       Annotation[#, "Tor2", "Tooltip"]& ], 
      TagBox[
       TooltipBox[
        LineBox[{6, 2061, 2062, 2063, 2064, 2065, 2066, 2067, 2068, 2069, 
         2070, 2071, 2072, 2073, 2074, 2075, 2076, 2}],
        "\"Amn-ichi\"",
        LabelStyle->"TextStyling"],
       Annotation[#, "Amn-ichi", "Tooltip"]& ], 
      TagBox[
       TooltipBox[
        LineBox[{6, 2077, 2078, 2079, 2080, 2081, 2082, 2083, 2084, 2085, 
         2086, 2087, 2088, 2089, 2090, 2091, 2092, 2}],
        "\"Amn-ni\"",
        LabelStyle->"TextStyling"],
       Annotation[#, "Amn-ni", "Tooltip"]& ], 
      TagBox[
       TooltipBox[
        LineBox[{6, 2093, 2094, 2095, 2096, 2097, 2098, 2099, 2100, 2101, 
         2102, 2103, 2104, 2105, 2106, 2107, 2108, 2}],
        "\"Amn-san\"",
        LabelStyle->"TextStyling"],
       Annotation[#, "Amn-san", "Tooltip"]& ], 
      TagBox[
       TooltipBox[
        LineBox[{6, 2109, 2110, 2111, 2112, 2113, 2114, 2115, 2116, 2117, 
         2118, 2119, 2120, 2121, 2122, 2123, 2124, 2}],
        "\"Sushi-ichi\"",
        LabelStyle->"TextStyling"],
       Annotation[#, "Sushi-ichi", "Tooltip"]& ], 
      TagBox[
       TooltipBox[
        LineBox[{7, 2125, 2126, 2127, 2128, 2129, 2130, 2131, 2132, 2133, 
         2134, 2135, 2136, 2137, 2138, 2139, 2140, 2}],
        "\"Athila4-1\"",
        LabelStyle->"TextStyling"],
       Annotation[#, "Athila4-1", "Tooltip"]& ], 
      TagBox[
       TooltipBox[
        LineBox[{7, 2141, 2142, 2143, 2144, 2145, 2146, 2147, 2148, 2149, 
         2150, 2151, 2152, 2153, 2154, 2155, 2156, 2}],
        "\"Bagy-2\"",
        LabelStyle->"TextStyling"],
       Annotation[#, "Bagy-2", "Tooltip"]& ], 
      TagBox[
       TooltipBox[
        LineBox[{7, 2157, 2158, 2159, 2160, 2161, 2162, 2163, 2164, 2165, 
         2166, 2167, 2168, 2169, 2170, 2171, 2172, 2}],
        "\"Calypso\"",
        LabelStyle->"TextStyling"],
       Annotation[#, "Calypso", "Tooltip"]& ], 
      TagBox[
       TooltipBox[
        LineBox[{7, 2173, 2174, 2175, 2176, 2177, 2178, 2179, 2180, 2181, 
         2182, 2183, 2184, 2185, 2186, 2187, 2188, 2}],
        "\"Cyclops-2\"",
        LabelStyle->"TextStyling"],
       Annotation[#, "Cyclops-2", "Tooltip"]& ], 
      TagBox[
       TooltipBox[
        LineBox[{7, 2189, 2190, 2191, 2192, 2193, 2194, 2195, 2196, 2197, 
         2198, 2199, 2200, 2201, 2202, 2203, 2204, 2}],
        "\"Diaspora\"",
        LabelStyle->"TextStyling"],
       Annotation[#, "Diaspora", "Tooltip"]& ], 
      TagBox[
       TooltipBox[
        LineBox[{7, 2205, 2206, 2207, 2208, 2209, 2210, 2211, 2212, 2213, 
         2214, 2215, 2216, 2217, 2218, 2219, 2220, 2}],
        "\"BSCVBV\"",
        LabelStyle->"TextStyling"],
       Annotation[#, "BSCVBV", "Tooltip"]& ], 
      TagBox[
       TooltipBox[
        LineBox[{7, 2221, 2222, 2223, 2224, 2225, 2226, 2227, 2228, 2229, 
         2230, 2231, 2232, 2233, 2234, 2235, 2236, 2}],
        "\"BSGFV\"",
        LabelStyle->"TextStyling"],
       Annotation[#, "BSGFV", "Tooltip"]& ], 
      TagBox[
       TooltipBox[
        LineBox[{7, 2237, 2238, 2239, 2240, 2241, 2242, 2243, 2244, 2245, 
         2246, 2247, 2248, 2249, 2250, 2251, 2252, 2}],
        "\"BSMyV\"",
        LabelStyle->"TextStyling"],
       Annotation[#, "BSMyV", "Tooltip"]& ], 
      TagBox[
       TooltipBox[
        LineBox[{7, 2253, 2254, 2255, 2256, 2257, 2258, 2259, 2260, 2261, 
         2262, 2263, 2264, 2265, 2266, 2267, 2268, 2}],
        "\"BSOLV\"",
        LabelStyle->"TextStyling"],
       Annotation[#, "BSOLV", "Tooltip"]& ], 
      TagBox[
       TooltipBox[
        LineBox[{7, 2269, 2270, 2271, 2272, 2273, 2274, 2275, 2276, 2277, 
         2278, 2279, 2280, 2281, 2282, 2283, 2284, 2}],
        "\"BSVAV\"",
        LabelStyle->"TextStyling"],
       Annotation[#, "BSVAV", "Tooltip"]& ], 
      TagBox[
       TooltipBox[
        LineBox[{7, 2285, 2286, 2287, 2288, 2289, 2290, 2291, 2292, 2293, 
         2294, 2295, 2296, 2297, 2298, 2299, 2300, 2}],
        "\"CLNV\"",
        LabelStyle->"TextStyling"],
       Annotation[#, "CLNV", "Tooltip"]& ], 
      TagBox[
       TooltipBox[
        LineBox[{7, 2301, 2302, 2303, 2304, 2305, 2306, 2307, 2308, 2309, 
         2310, 2311, 2312, 2313, 2314, 2315, 2316, 2}],
        "\"CSSV\"",
        LabelStyle->"TextStyling"],
       Annotation[#, "CSSV", "Tooltip"]& ], 
      TagBox[
       TooltipBox[
        LineBox[{7, 2317, 2318, 2319, 2320, 2321, 2322, 2323, 2324, 2325, 
         2326, 2327, 2328, 2329, 2330, 2331, 2332, 2}],
        "\"CYMV\"",
        LabelStyle->"TextStyling"],
       Annotation[#, "CYMV", "Tooltip"]& ], 
      TagBox[
       TooltipBox[
        LineBox[{7, 2333, 2334, 2335, 2336, 2337, 2338, 2339, 2340, 2341, 
         2342, 2343, 2344, 2345, 2346, 2347, 2348, 2}],
        "\"DBV\"",
        LabelStyle->"TextStyling"],
       Annotation[#, "DBV", "Tooltip"]& ], 
      TagBox[
       TooltipBox[
        LineBox[{7, 2349, 2350, 2351, 2352, 2353, 2354, 2355, 2356, 2357, 
         2358, 2359, 2360, 2361, 2362, 2363, 2364, 2}],
        "\"DrMV\"",
        LabelStyle->"TextStyling"],
       Annotation[#, "DrMV", "Tooltip"]& ], 
      TagBox[
       TooltipBox[
        LineBox[{7, 2365, 2366, 2367, 2368, 2369, 2370, 2371, 2372, 2373, 
         2374, 2375, 2376, 2377, 2378, 2379, 2380, 2}],
        "\"KTSV\"",
        LabelStyle->"TextStyling"],
       Annotation[#, "KTSV", "Tooltip"]& ], 
      TagBox[
       TooltipBox[
        LineBox[{7, 2381, 2382, 2383, 2384, 2385, 2386, 2387, 2388, 2389, 
         2390, 2391, 2392, 2393, 2394, 2395, 2396, 2}],
        "\"ScBIMV\"",
        LabelStyle->"TextStyling"],
       Annotation[#, "ScBIMV", "Tooltip"]& ], 
      TagBox[
       TooltipBox[
        LineBox[{7, 2397, 2398, 2399, 2400, 2401, 2402, 2403, 2404, 2405, 
         2406, 2407, 2408, 2409, 2410, 2411, 2412, 2}],
        "\"TaBV\"",
        LabelStyle->"TextStyling"],
       Annotation[#, "TaBV", "Tooltip"]& ], 
      TagBox[
       TooltipBox[
        LineBox[{7, 2413, 2414, 2415, 2416, 2417, 2418, 2419, 2420, 2421, 
         2422, 2423, 2424, 2425, 2426, 2427, 2428, 2}],
        "\"CaMV\"",
        LabelStyle->"TextStyling"],
       Annotation[#, "CaMV", "Tooltip"]& ], 
      TagBox[
       TooltipBox[
        LineBox[{7, 2429, 2430, 2431, 2432, 2433, 2434, 2435, 2436, 2437, 
         2438, 2439, 2440, 2441, 2442, 2443, 2444, 2}],
        "\"CERV\"",
        LabelStyle->"TextStyling"],
       Annotation[#, "CERV", "Tooltip"]& ], 
      TagBox[
       TooltipBox[
        LineBox[{7, 2445, 2446, 2447, 2448, 2449, 2450, 2451, 2452, 2453, 
         2454, 2455, 2456, 2457, 2458, 2459, 2460, 2}],
        "\"EVCV\"",
        LabelStyle->"TextStyling"],
       Annotation[#, "EVCV", "Tooltip"]& ], 
      TagBox[
       TooltipBox[
        LineBox[{7, 2461, 2462, 2463, 2464, 2465, 2466, 2467, 2468, 2469, 
         2470, 2471, 2472, 2473, 2474, 2475, 2476, 2}],
        "\"FMV\"",
        LabelStyle->"TextStyling"],
       Annotation[#, "FMV", "Tooltip"]& ], 
      TagBox[
       TooltipBox[
        LineBox[{7, 2477, 2478, 2479, 2480, 2481, 2482, 2483, 2484, 2485, 
         2486, 2487, 2488, 2489, 2490, 2491, 2492, 2}],
        "\"LLDAV\"",
        LabelStyle->"TextStyling"],
       Annotation[#, "LLDAV", "Tooltip"]& ], 
      TagBox[
       TooltipBox[
        LineBox[{7, 2493, 2494, 2495, 2496, 2497, 2498, 2499, 2500, 2501, 
         2502, 2503, 2504, 2505, 2506, 2507, 2508, 2}],
        "\"MiMV\"",
        LabelStyle->"TextStyling"],
       Annotation[#, "MiMV", "Tooltip"]& ], 
      TagBox[
       TooltipBox[
        LineBox[{7, 2509, 2510, 2511, 2512, 2513, 2514, 2515, 2516, 2517, 
         2518, 2519, 2520, 2521, 2522, 2523, 2524, 2}],
        "\"RuFDV\"",
        LabelStyle->"TextStyling"],
       Annotation[#, "RuFDV", "Tooltip"]& ], 
      TagBox[
       TooltipBox[
        LineBox[{7, 2525, 2526, 2527, 2528, 2529, 2530, 2531, 2532, 2533, 
         2534, 2535, 2536, 2537, 2538, 2539, 2540, 2}],
        "\"SVBV\"",
        LabelStyle->"TextStyling"],
       Annotation[#, "SVBV", "Tooltip"]& ], 
      TagBox[
       TooltipBox[
        LineBox[{7, 2541, 2542, 2543, 2544, 2545, 2546, 2547, 2548, 2549, 
         2550, 2551, 2552, 2553, 2554, 2555, 2556, 2}],
        "\"CSVMV\"",
        LabelStyle->"TextStyling"],
       Annotation[#, "CSVMV", "Tooltip"]& ], 
      TagBox[
       TooltipBox[
        LineBox[{7, 2557, 2558, 2559, 2560, 2561, 2562, 2563, 2564, 2565, 
         2566, 2567, 2568, 2569, 2570, 2571, 2572, 2}],
        "\"TVCV\"",
        LabelStyle->"TextStyling"],
       Annotation[#, "TVCV", "Tooltip"]& ], 
      TagBox[
       TooltipBox[
        LineBox[{7, 2573, 2574, 2575, 2576, 2577, 2578, 2579, 2580, 2581, 
         2582, 2583, 2584, 2585, 2586, 2587, 2588, 2}],
        "\"Beetle1\"",
        LabelStyle->"TextStyling"],
       Annotation[#, "Beetle1", "Tooltip"]& ], 
      TagBox[
       TooltipBox[
        LineBox[{7, 2589, 2590, 2591, 2592, 2593, 2594, 2595, 2596, 2597, 
         2598, 2599, 2600, 2601, 2602, 2603, 2604, 2}],
        "\"Cereba\"",
        LabelStyle->"TextStyling"],
       Annotation[#, "Cereba", "Tooltip"]& ], 
      TagBox[
       TooltipBox[
        LineBox[{7, 2605, 2606, 2607, 2608, 2609, 2610, 2611, 2612, 2613, 
         2614, 2615, 2616, 2617, 2618, 2619, 2620, 2}],
        "\"CRM\"",
        LabelStyle->"TextStyling"],
       Annotation[#, "CRM", "Tooltip"]& ], 
      TagBox[
       TooltipBox[
        LineBox[{7, 2621, 2622, 2623, 2624, 2625, 2626, 2627, 2628, 2629, 
         2630, 2631, 2632, 2633, 2634, 2635, 2636, 2}],
        "\"Galadriel\"",
        LabelStyle->"TextStyling"],
       Annotation[#, "Galadriel", "Tooltip"]& ], 
      TagBox[
       TooltipBox[
        LineBox[{7, 2637, 2638, 2639, 2640, 2641, 2642, 2643, 2644, 2645, 
         2646, 2647, 2648, 2649, 2650, 2651, 2652, 2}],
        "\"Monkey\"",
        LabelStyle->"TextStyling"],
       Annotation[#, "Monkey", "Tooltip"]& ], 
      TagBox[
       TooltipBox[
        LineBox[{7, 2653, 2654, 2655, 2656, 2657, 2658, 2659, 2660, 2661, 
         2662, 2663, 2664, 2665, 2666, 2667, 2668, 2}],
        "\"Tntom1\"",
        LabelStyle->"TextStyling"],
       Annotation[#, "Tntom1", "Tooltip"]& ], 
      TagBox[
       TooltipBox[
        LineBox[{7, 2669, 2670, 2671, 2672, 2673, 2674, 2675, 2676, 2677, 
         2678, 2679, 2680, 2681, 2682, 2683, 2684, 2}],
        "\"Araco\"",
        LabelStyle->"TextStyling"],
       Annotation[#, "Araco", "Tooltip"]& ], 
      TagBox[
       TooltipBox[
        LineBox[{7, 2685, 2686, 2687, 2688, 2689, 2690, 2691, 2692, 2693, 
         2694, 2695, 2696, 2697, 2698, 2699, 2700, 2}],
        "\"Oryco1-1\"",
        LabelStyle->"TextStyling"],
       Annotation[#, "Oryco1-1", "Tooltip"]& ], 
      TagBox[
       TooltipBox[
        LineBox[{7, 2701, 2702, 2703, 2704, 2705, 2706, 2707, 2708, 2709, 
         2710, 2711, 2712, 2713, 2714, 2715, 2716, 2}],
        "\"Oryco1-2\"",
        LabelStyle->"TextStyling"],
       Annotation[#, "Oryco1-2", "Tooltip"]& ], 
      TagBox[
       TooltipBox[
        LineBox[{7, 2717, 2718, 2719, 2720, 2721, 2722, 2723, 2724, 2725, 
         2726, 2727, 2728, 2729, 2730, 2731, 2732, 2}],
        "\"Poco\"",
        LabelStyle->"TextStyling"],
       Annotation[#, "Poco", "Tooltip"]& ], 
      TagBox[
       TooltipBox[
        LineBox[{7, 2733, 2734, 2735, 2736, 2737, 2738, 2739, 2740, 2741, 
         2742, 2743, 2744, 2745, 2746, 2747, 2748, 2}],
        "\"Vitico1-1\"",
        LabelStyle->"TextStyling"],
       Annotation[#, "Vitico1-1", "Tooltip"]& ], 
      TagBox[
       TooltipBox[
        LineBox[{7, 2749, 2750, 2751, 2752, 2753, 2754, 2755, 2756, 2757, 
         2758, 2759, 2760, 2761, 2762, 2763, 2764, 2}],
        "\"PVCV\"",
        LabelStyle->"TextStyling"],
       Annotation[#, "PVCV", "Tooltip"]& ], 
      TagBox[
       TooltipBox[
        LineBox[{7, 2765, 2766, 2767, 2768, 2769, 2770, 2771, 2772, 2773, 
         2774, 2775, 2776, 2777, 2778, 2779, 2780, 2}],
        "\"PyRE1G1\"",
        LabelStyle->"TextStyling"],
       Annotation[#, "PyRE1G1", "Tooltip"]& ], 
      TagBox[
       TooltipBox[
        LineBox[{7, 2781, 2782, 2783, 2784, 2785, 2786, 2787, 2788, 2789, 
         2790, 2791, 2792, 2793, 2794, 2795, 2796, 2}],
        "\"Gimli\"",
        LabelStyle->"TextStyling"],
       Annotation[#, "Gimli", "Tooltip"]& ], 
      TagBox[
       TooltipBox[
        LineBox[{7, 2797, 2798, 2799, 2800, 2801, 2802, 2803, 2804, 2805, 
         2806, 2807, 2808, 2809, 2810, 2811, 2812, 2}],
        "\"Ifg7\"",
        LabelStyle->"TextStyling"],
       Annotation[#, "Ifg7", "Tooltip"]& ], 
      TagBox[
       TooltipBox[
        LineBox[{7, 2813, 2814, 2815, 2816, 2817, 2818, 2819, 2820, 2821, 
         2822, 2823, 2824, 2825, 2826, 2827, 2828, 2}],
        "\"Reina\"",
        LabelStyle->"TextStyling"],
       Annotation[#, "Reina", "Tooltip"]& ], 
      TagBox[
       TooltipBox[
        LineBox[{7, 2829, 2830, 2831, 2832, 2833, 2834, 2835, 2836, 2837, 
         2838, 2839, 2840, 2841, 2842, 2843, 2844, 2}],
        "\"REM1\"",
        LabelStyle->"TextStyling"],
       Annotation[#, "REM1", "Tooltip"]& ], 
      TagBox[
       TooltipBox[
        LineBox[{7, 2845, 2846, 2847, 2848, 2849, 2850, 2851, 2852, 2853, 
         2854, 2855, 2856, 2857, 2858, 2859, 2860, 2}],
        "\"Koala\"",
        LabelStyle->"TextStyling"],
       Annotation[#, "Koala", "Tooltip"]& ], 
      TagBox[
       TooltipBox[
        LineBox[{7, 2861, 2862, 2863, 2864, 2865, 2866, 2867, 2868, 2869, 
         2870, 2871, 2872, 2873, 2874, 2875, 2876, 2}],
        "\"Vitico1-2\"",
        LabelStyle->"TextStyling"],
       Annotation[#, "Vitico1-2", "Tooltip"]& ], 
      TagBox[
       TooltipBox[
        LineBox[{7, 2877, 2878, 2879, 2880, 2881, 2882, 2883, 2884, 2885, 
         2886, 2887, 2888, 2889, 2890, 2891, 2892, 2}],
        "\"Opie-2\"",
        LabelStyle->"TextStyling"],
       Annotation[#, "Opie-2", "Tooltip"]& ], 
      TagBox[
       TooltipBox[
        LineBox[{7, 2893, 2894, 2895, 2896, 2897, 2898, 2899, 2900, 2901, 
         2902, 2903, 2904, 2905, 2906, 2907, 2908, 2}],
        "\"SIRE1-4\"",
        LabelStyle->"TextStyling"],
       Annotation[#, "SIRE1-4", "Tooltip"]& ], 
      TagBox[
       TooltipBox[
        LineBox[{7, 2909, 2910, 2911, 2912, 2913, 2914, 2915, 2916, 2917, 
         2918, 2919, 2920, 2921, 2922, 2923, 2924, 2}],
        "\"ToRTL1\"",
        LabelStyle->"TextStyling"],
       Annotation[#, "ToRTL1", "Tooltip"]& ], 
      TagBox[
       TooltipBox[
        LineBox[{7, 2925, 2926, 2927, 2928, 2929, 2930, 2931, 2932, 2933, 
         2934, 2935, 2936, 2937, 2938, 2939, 2940, 2}],
        "\"TSI-9\"",
        LabelStyle->"TextStyling"],
       Annotation[#, "TSI-9", "Tooltip"]& ], 
      TagBox[
       TooltipBox[
        LineBox[{7, 2941, 2942, 2943, 2944, 2945, 2946, 2947, 2948, 2949, 
         2950, 2951, 2952, 2953, 2954, 2955, 2956, 2}],
        "\"BRRV\"",
        LabelStyle->"TextStyling"],
       Annotation[#, "BRRV", "Tooltip"]& ], 
      TagBox[
       TooltipBox[
        LineBox[{7, 2957, 2958, 2959, 2960, 2961, 2962, 2963, 2964, 2965, 
         2966, 2967, 2968, 2969, 2970, 2971, 2972, 2}],
        "\"CmYLCV\"",
        LabelStyle->"TextStyling"],
       Annotation[#, "CmYLCV", "Tooltip"]& ], 
      TagBox[
       TooltipBox[
        LineBox[{7, 2973, 2974, 2975, 2976, 2977, 2978, 2979, 2980, 2981, 
         2982, 2983, 2984, 2985, 2986, 2987, 2988, 2}],
        "\"PCSV\"",
        LabelStyle->"TextStyling"],
       Annotation[#, "PCSV", "Tooltip"]& ], 
      TagBox[
       TooltipBox[
        LineBox[{7, 2989, 2990, 2991, 2992, 2993, 2994, 2995, 2996, 2997, 
         2998, 2999, 3000, 3001, 3002, 3003, 3004, 2}],
        "\"SbCMV\"",
        LabelStyle->"TextStyling"],
       Annotation[#, "SbCMV", "Tooltip"]& ], 
      TagBox[
       TooltipBox[
        LineBox[{7, 3005, 3006, 3007, 3008, 3009, 3010, 3011, 3012, 3013, 
         3014, 3015, 3016, 3017, 3018, 3019, 3020, 2}],
        "\"Ogre\"",
        LabelStyle->"TextStyling"],
       Annotation[#, "Ogre", "Tooltip"]& ], 
      TagBox[
       TooltipBox[
        LineBox[{7, 3021, 3022, 3023, 3024, 3025, 3026, 3027, 3028, 3029, 
         3030, 3031, 3032, 3033, 3034, 3035, 3036, 2}],
        "\"Tat4-1\"",
        LabelStyle->"TextStyling"],
       Annotation[#, "Tat4-1", "Tooltip"]& ], 
      TagBox[
       TooltipBox[
        LineBox[{7, 3037, 3038, 3039, 3040, 3041, 3042, 3043, 3044, 3045, 
         3046, 3047, 3048, 3049, 3050, 3051, 3052, 2}],
        "\"Batata\"",
        LabelStyle->"TextStyling"],
       Annotation[#, "Batata", "Tooltip"]& ], 
      TagBox[
       TooltipBox[
        LineBox[{7, 3053, 3054, 3055, 3056, 3057, 3058, 3059, 3060, 3061, 
         3062, 3063, 3064, 3065, 3066, 3067, 3068, 2}],
        "\"Fourf\"",
        LabelStyle->"TextStyling"],
       Annotation[#, "Fourf", "Tooltip"]& ], 
      TagBox[
       TooltipBox[
        LineBox[{7, 3069, 3070, 3071, 3072, 3073, 3074, 3075, 3076, 3077, 
         3078, 3079, 3080, 3081, 3082, 3083, 3084, 2}],
        "\"RTvr2\"",
        LabelStyle->"TextStyling"],
       Annotation[#, "RTvr2", "Tooltip"]& ], 
      TagBox[
       TooltipBox[
        LineBox[{7, 3085, 3086, 3087, 3088, 3089, 3090, 3091, 3092, 3093, 
         3094, 3095, 3096, 3097, 3098, 3099, 3100, 2}],
        "\"Sto-4\"",
        LabelStyle->"TextStyling"],
       Annotation[#, "Sto-4", "Tooltip"]& ], 
      TagBox[
       TooltipBox[
        LineBox[{7, 3101, 3102, 3103, 3104, 3105, 3106, 3107, 3108, 3109, 
         3110, 3111, 3112, 3113, 3114, 3115, 3116, 2}],
        "\"Tnt-1\"",
        LabelStyle->"TextStyling"],
       Annotation[#, "Tnt-1", "Tooltip"]& ], 
      TagBox[
       TooltipBox[
        LineBox[{7, 3117, 3118, 3119, 3120, 3121, 3122, 3123, 3124, 3125, 
         3126, 3127, 3128, 3129, 3130, 3131, 3132, 2}],
        "\"Tork4\"",
        LabelStyle->"TextStyling"],
       Annotation[#, "Tork4", "Tooltip"]& ], 
      TagBox[
       TooltipBox[
        LineBox[{7, 3133, 3134, 3135, 3136, 3137, 3138, 3139, 3140, 3141, 
         3142, 3143, 3144, 3145, 3146, 3147, 3148, 2}],
        "\"Tto1\"",
        LabelStyle->"TextStyling"],
       Annotation[#, "Tto1", "Tooltip"]& ], 
      TagBox[
       TooltipBox[
        LineBox[{7, 3149, 3150, 3151, 3152, 3153, 3154, 3155, 3156, 3157, 
         3158, 3159, 3160, 3161, 3162, 3163, 3164, 2}],
        "\"V12\"",
        LabelStyle->"TextStyling"],
       Annotation[#, "V12", "Tooltip"]& ], 
      TagBox[
       TooltipBox[
        LineBox[{7, 3165, 3166, 3167, 3168, 3169, 3170, 3171, 3172, 3173, 
         3174, 3175, 3176, 3177, 3178, 3179, 3180, 2}],
        "\"RTBV\"",
        LabelStyle->"TextStyling"],
       Annotation[#, "RTBV", "Tooltip"]& ], 
      TagBox[
       TooltipBox[
        LineBox[{7, 3181, 3182, 3183, 3184, 3185, 3186, 3187, 3188, 3189, 
         3190, 3191, 3192, 3193, 3194, 3195, 3196, 4}],
        "\"ComYMV\"",
        LabelStyle->"TextStyling"],
       Annotation[#, "ComYMV", "Tooltip"]& ], 
      TagBox[
       TooltipBox[
        LineBox[{7, 3197, 3198, 3199, 3200, 3201, 3202, 3203, 3204, 3205, 
         3206, 3207, 3208, 3209, 3210, 3211, 3212, 4}],
        "\"Bagy-1\"",
        LabelStyle->"TextStyling"],
       Annotation[#, "Bagy-1", "Tooltip"]& ], 
      TagBox[
       TooltipBox[
        LineBox[{7, 3213, 3214, 3215, 3216, 3217, 3218, 3219, 3220, 3221, 
         3222, 3223, 3224, 3225, 3226, 3227, 3228, 4}],
        "\"Del\"",
        LabelStyle->"TextStyling"],
       Annotation[#, "Del", "Tooltip"]& ], 
      TagBox[
       TooltipBox[
        LineBox[{7, 3229, 3230, 3231, 3232, 3233, 3234, 3235, 3236, 3237, 
         3238, 3239, 3240, 3241, 3242, 3243, 3244, 4}],
        "\"Legolas\"",
        LabelStyle->"TextStyling"],
       Annotation[#, "Legolas", "Tooltip"]& ], 
      TagBox[
       TooltipBox[
        LineBox[{7, 3245, 3246, 3247, 3248, 3249, 3250, 3251, 3252, 3253, 
         3254, 3255, 3256, 3257, 3258, 3259, 3260, 4}],
        "\"Peabody\"",
        LabelStyle->"TextStyling"],
       Annotation[#, "Peabody", "Tooltip"]& ], 
      TagBox[
       TooltipBox[
        LineBox[{7, 3261, 3262, 3263, 3264, 3265, 3266, 3267, 3268, 3269, 
         3270, 3271, 3272, 3273, 3274, 3275, 3276, 4}],
        "\"Retrosat-2\"",
        LabelStyle->"TextStyling"],
       Annotation[#, "Retrosat-2", "Tooltip"]& ], 
      TagBox[
       TooltipBox[
        LineBox[{7, 3277, 3278, 3279, 3280, 3281, 3282, 3283, 3284, 3285, 
         3286, 3287, 3288, 3289, 3290, 3291, 3292, 4}],
        "\"Tma\"",
        LabelStyle->"TextStyling"],
       Annotation[#, "Tma", "Tooltip"]& ], 
      TagBox[
       TooltipBox[
        LineBox[{7, 3293, 3294, 3295, 3296, 3297, 3298, 3299, 3300, 3301, 
         3302, 3303, 3304, 3305, 3306, 3307, 3308, 4}],
        "\"Osser\"",
        LabelStyle->"TextStyling"],
       Annotation[#, "Osser", "Tooltip"]& ], 
      TagBox[
       TooltipBox[
        LineBox[{7, 3309, 3310, 3311, 3312, 3313, 3314, 3315, 3316, 3317, 
         3318, 3319, 3320, 3321, 3322, 3323, 3324, 4}],
        "\"Endovir1-1\"",
        LabelStyle->"TextStyling"],
       Annotation[#, "Endovir1-1", "Tooltip"]& ], 
      TagBox[
       TooltipBox[
        LineBox[{7, 3325, 3326, 3327, 3328, 3329, 3330, 3331, 3332, 3333, 
         3334, 3335, 3336, 3337, 3338, 3339, 3340, 4}],
        "\"B1147A04.5\"",
        LabelStyle->"TextStyling"],
       Annotation[#, "B1147A04.5", "Tooltip"]& ], 
      TagBox[
       TooltipBox[
        LineBox[{7, 3341, 3342, 3343, 3344, 3345, 3346, 3347, 3348, 3349, 
         3350, 3351, 3352, 3353, 3354, 3355, 3356, 4}],
        "\"Cinful-1\"",
        LabelStyle->"TextStyling"],
       Annotation[#, "Cinful-1", "Tooltip"]& ], 
      TagBox[
       TooltipBox[
        LineBox[{7, 3357, 3358, 3359, 3360, 3361, 3362, 3363, 3364, 3365, 
         3366, 3367, 3368, 3369, 3370, 3371, 3372, 4}],
        "\"Grande1-4\"",
        LabelStyle->"TextStyling"],
       Annotation[#, "Grande1-4", "Tooltip"]& ], 
      TagBox[
       TooltipBox[
        LineBox[{7, 3373, 3374, 3375, 3376, 3377, 3378, 3379, 3380, 3381, 
         3382, 3383, 3384, 3385, 3386, 3387, 3388, 4}],
        "\"RetroSor1\"",
        LabelStyle->"TextStyling"],
       Annotation[#, "RetroSor1", "Tooltip"]& ], 
      TagBox[
       TooltipBox[
        LineBox[{7, 3389, 3390, 3391, 3392, 3393, 3394, 3395, 3396, 3397, 
         3398, 3399, 3400, 3401, 3402, 3403, 3404, 4}],
        "\"RIRE2\"",
        LabelStyle->"TextStyling"],
       Annotation[#, "RIRE2", "Tooltip"]& ], 
      TagBox[
       TooltipBox[
        LineBox[{7, 3405, 3406, 3407, 3408, 3409, 3410, 3411, 3412, 3413, 
         3414, 3415, 3416, 3417, 3418, 3419, 3420, 3}],
        "\"Gloin\"",
        LabelStyle->"TextStyling"],
       Annotation[#, "Gloin", "Tooltip"]& ], 
      TagBox[
       TooltipBox[
        LineBox[{7, 3421, 3422, 3423, 3424, 3425, 3426, 3427, 3428, 3429, 
         3430, 3431, 3432, 3433, 3434, 3435, 3436, 3}],
        "\"Hopscotch\"",
        LabelStyle->"TextStyling"],
       Annotation[#, "Hopscotch", "Tooltip"]& ], 
      TagBox[
       TooltipBox[
        LineBox[{7, 3437, 3438, 3439, 3440, 3441, 3442, 3443, 3444, 3445, 
         3446, 3447, 3448, 3449, 3450, 3451, 3452, 3}],
        "\"Melmoth\"",
        LabelStyle->"TextStyling"],
       Annotation[#, "Melmoth", "Tooltip"]& ], 
      TagBox[
       TooltipBox[
        LineBox[{7, 3453, 3454, 3455, 3456, 3457, 3458, 3459, 3460, 3461, 
         3462, 3463, 3464, 3465, 3466, 3467, 3468, 3}],
        "\"Retrofit\"",
        LabelStyle->"TextStyling"],
       Annotation[#, "Retrofit", "Tooltip"]& ], 
      TagBox[
       TooltipBox[LineBox[{7, 10}],
        "\"Tft2\"",
        LabelStyle->"TextStyling"],
       Annotation[#, "Tft2", "Tooltip"]& ], 
      TagBox[
       TooltipBox[
        LineBox[{8, 3469, 3470, 3471, 3472, 3473, 3474, 3475, 3476, 3477, 
         3478, 3479, 3480, 3481, 3482, 3483, 3484, 9}],
        "\"CoDi2.4\"",
        LabelStyle->"TextStyling"],
       Annotation[#, "CoDi2.4", "Tooltip"]& ], 
      TagBox[
       TooltipBox[
        LineBox[{8, 3485, 3486, 3487, 3488, 3489, 3490, 3491, 3492, 3493, 
         3494, 3495, 3496, 3497, 3498, 3499, 3500, 9}],
        "\"CoDi3.1\"",
        LabelStyle->"TextStyling"],
       Annotation[#, "CoDi3.1", "Tooltip"]& ], 
      TagBox[
       TooltipBox[LineBox[{8, 9}],
        "\"CoDi4.1\"",
        LabelStyle->"TextStyling"],
       Annotation[#, "CoDi4.1", "Tooltip"]& ], 
      TagBox[
       TooltipBox[
        LineBox[{8, 3501, 3502, 3503, 3504, 3505, 3506, 3507, 3508, 3509, 
         3510, 3511, 3512, 3513, 3514, 3515, 3516, 9}],
        "\"CoDi4.3\"",
        LabelStyle->"TextStyling"],
       Annotation[#, "CoDi4.3", "Tooltip"]& ], 
      TagBox[
       TooltipBox[
        LineBox[{8, 3517, 3518, 3519, 3520, 3521, 3522, 3523, 3524, 3525, 
         3526, 3527, 3528, 3529, 3530, 3531, 3532, 9}],
        "\"CoDi7.1\"",
        LabelStyle->"TextStyling"],
       Annotation[#, "CoDi7.1", "Tooltip"]& ], 
      TagBox[
       TooltipBox[
        LineBox[{8, 3533, 3534, 3535, 3536, 3537, 3538, 3539, 3540, 3541, 
         3542, 3543, 3544, 3545, 3546, 3547, 3548, 2}],
        "\"CoDi4.4\"",
        LabelStyle->"TextStyling"],
       Annotation[#, "CoDi4.4", "Tooltip"]& ], 
      TagBox[
       TooltipBox[
        LineBox[{8, 3549, 3550, 3551, 3552, 3553, 3554, 3555, 3556, 3557, 
         3558, 3559, 3560, 3561, 3562, 3563, 3564, 2}],
        "\"CoDi5.1\"",
        LabelStyle->"TextStyling"],
       Annotation[#, "CoDi5.1", "Tooltip"]& ], 
      TagBox[
       TooltipBox[
        LineBox[{8, 3565, 3566, 3567, 3568, 3569, 3570, 3571, 3572, 3573, 
         3574, 3575, 3576, 3577, 3578, 3579, 3580, 2}],
        "\"CoDi5.2\"",
        LabelStyle->"TextStyling"],
       Annotation[#, "CoDi5.2", "Tooltip"]& ], 
      TagBox[
       TooltipBox[
        LineBox[{8, 3581, 3582, 3583, 3584, 3585, 3586, 3587, 3588, 3589, 
         3590, 3591, 3592, 3593, 3594, 3595, 3596, 2}],
        "\"CoDi5.3\"",
        LabelStyle->"TextStyling"],
       Annotation[#, "CoDi5.3", "Tooltip"]& ], 
      TagBox[
       TooltipBox[
        LineBox[{8, 3597, 3598, 3599, 3600, 3601, 3602, 3603, 3604, 3605, 
         3606, 3607, 3608, 3609, 3610, 3611, 3612, 2}],
        "\"CoDi5.4\"",
        LabelStyle->"TextStyling"],
       Annotation[#, "CoDi5.4", "Tooltip"]& ], 
      TagBox[
       TooltipBox[
        LineBox[{8, 3613, 3614, 3615, 3616, 3617, 3618, 3619, 3620, 3621, 
         3622, 3623, 3624, 3625, 3626, 3627, 3628, 2}],
        "\"CoDi5.5\"",
        LabelStyle->"TextStyling"],
       Annotation[#, "CoDi5.5", "Tooltip"]& ], 
      TagBox[
       TooltipBox[
        LineBox[{8, 3629, 3630, 3631, 3632, 3633, 3634, 3635, 3636, 3637, 
         3638, 3639, 3640, 3641, 3642, 3643, 3644, 2}],
        "\"CoDi5.6\"",
        LabelStyle->"TextStyling"],
       Annotation[#, "CoDi5.6", "Tooltip"]& ], 
      TagBox[
       TooltipBox[
        LineBox[{8, 3645, 3646, 3647, 3648, 3649, 3650, 3651, 3652, 3653, 
         3654, 3655, 3656, 3657, 3658, 3659, 3660, 2}],
        "\"CoDi6.6\"",
        LabelStyle->"TextStyling"],
       Annotation[#, "CoDi6.6", "Tooltip"]& ], 
      TagBox[
       TooltipBox[
        LineBox[{8, 3661, 3662, 3663, 3664, 3665, 3666, 3667, 3668, 3669, 
         3670, 3671, 3672, 3673, 3674, 3675, 3676, 2}],
        "\"CoDi6.5\"",
        LabelStyle->"TextStyling"],
       Annotation[#, "CoDi6.5", "Tooltip"]& ], 
      TagBox[
       TooltipBox[
        LineBox[{8, 3677, 3678, 3679, 3680, 3681, 3682, 3683, 3684, 3685, 
         3686, 3687, 3688, 3689, 3690, 3691, 3692, 2}],
        "\"G-Rhodo\"",
        LabelStyle->"TextStyling"],
       Annotation[#, "G-Rhodo", "Tooltip"]& ], 
      TagBox[
       TooltipBox[
        LineBox[{8, 3693, 3694, 3695, 3696, 3697, 3698, 3699, 3700, 3701, 
         3702, 3703, 3704, 3705, 3706, 3707, 3708, 10}],
        "\"CoDi4.5\"",
        LabelStyle->"TextStyling"],
       Annotation[#, "CoDi4.5", "Tooltip"]& ], 
      TagBox[
       TooltipBox[
        LineBox[{8, 3709, 3710, 3711, 3712, 3713, 3714, 3715, 3716, 3717, 
         3718, 3719, 3720, 3721, 3722, 3723, 3724, 10}],
        "\"CoDi6.4\"",
        LabelStyle->"TextStyling"],
       Annotation[#, "CoDi6.4", "Tooltip"]& ], 
      TagBox[
       TooltipBox[
        LineBox[{8, 3725, 3726, 3727, 3728, 3729, 3730, 3731, 3732, 3733, 
         3734, 3735, 3736, 3737, 3738, 3739, 3740, 4}],
        "\"CoDi6.1\"",
        LabelStyle->"TextStyling"],
       Annotation[#, "CoDi6.1", "Tooltip"]& ], 
      TagBox[
       TooltipBox[
        LineBox[{8, 3741, 3742, 3743, 3744, 3745, 3746, 3747, 3748, 3749, 
         3750, 3751, 3752, 3753, 3754, 3755, 3756, 4}],
        "\"CoDi6.7\"",
        LabelStyle->"TextStyling"],
       Annotation[#, "CoDi6.7", "Tooltip"]& ], 
      TagBox[
       TooltipBox[
        LineBox[{8, 3757, 3758, 3759, 3760, 3761, 3762, 3763, 3764, 3765, 
         3766, 3767, 3768, 3769, 3770, 3771, 3772, 4}],
        "\"CoDi6.2\"",
        LabelStyle->"TextStyling"],
       Annotation[#, "CoDi6.2", "Tooltip"]& ], 
      TagBox[
       TooltipBox[
        LineBox[{8, 3773, 3774, 3775, 3776, 3777, 3778, 3779, 3780, 3781, 
         3782, 3783, 3784, 3785, 3786, 3787, 3788, 4}],
        "\"CoDi6.3\"",
        LabelStyle->"TextStyling"],
       Annotation[#, "CoDi6.3", "Tooltip"]& ], 
      TagBox[
       TooltipBox[
        LineBox[{11, 3789, 3790, 3791, 3792, 3793, 3794, 3795, 3796, 3797, 
         3798, 3799, 3800, 3801, 3802, 3803, 3804, 2}],
        "\"Dane-1\"",
        LabelStyle->"TextStyling"],
       Annotation[#, "Dane-1", "Tooltip"]& ], 
      TagBox[
       TooltipBox[
        LineBox[{11, 3805, 3806, 3807, 3808, 3809, 3810, 3811, 3812, 3813, 
         3814, 3815, 3816, 3817, 3818, 3819, 3820, 2}],
        "\"Maggy\"",
        LabelStyle->"TextStyling"],
       Annotation[#, "Maggy", "Tooltip"]& ], 
      TagBox[
       TooltipBox[
        LineBox[{11, 3821, 3822, 3823, 3824, 3825, 3826, 3827, 3828, 3829, 
         3830, 3831, 3832, 3833, 3834, 3835, 3836, 2}],
        "\"marY1\"",
        LabelStyle->"TextStyling"],
       Annotation[#, "marY1", "Tooltip"]& ], 
      TagBox[
       TooltipBox[
        LineBox[{11, 3837, 3838, 3839, 3840, 3841, 3842, 3843, 3844, 3845, 
         3846, 3847, 3848, 3849, 3850, 3851, 3852, 2}],
        "\"MGLR3\"",
        LabelStyle->"TextStyling"],
       Annotation[#, "MGLR3", "Tooltip"]& ], 
      TagBox[
       TooltipBox[
        LineBox[{11, 3853, 3854, 3855, 3856, 3857, 3858, 3859, 3860, 3861, 
         3862, 3863, 3864, 3865, 3866, 3867, 3868, 2}],
        "\"Grasshopper\"",
        LabelStyle->"TextStyling"],
       Annotation[#, "Grasshopper", "Tooltip"]& ], 
      TagBox[
       TooltipBox[
        LineBox[{11, 3869, 3870, 3871, 3872, 3873, 3874, 3875, 3876, 3877, 
         3878, 3879, 3880, 3881, 3882, 3883, 3884, 2}],
        "\"Pyggy\"",
        LabelStyle->"TextStyling"],
       Annotation[#, "Pyggy", "Tooltip"]& ], 
      TagBox[
       TooltipBox[
        LineBox[{11, 3885, 3886, 3887, 3888, 3889, 3890, 3891, 3892, 3893, 
         3894, 3895, 3896, 3897, 3898, 3899, 3900, 2}],
        "\"Real\"",
        LabelStyle->"TextStyling"],
       Annotation[#, "Real", "Tooltip"]& ], 
      TagBox[
       TooltipBox[
        LineBox[{11, 3901, 3902, 3903, 3904, 3905, 3906, 3907, 3908, 3909, 
         3910, 3911, 3912, 3913, 3914, 3915, 3916, 2}],
        "\"Cft-1\"",
        LabelStyle->"TextStyling"],
       Annotation[#, "Cft-1", "Tooltip"]& ], 
      TagBox[
       TooltipBox[
        LineBox[{11, 3917, 3918, 3919, 3920, 3921, 3922, 3923, 3924, 3925, 
         3926, 3927, 3928, 3929, 3930, 3931, 3932, 2}],
        "\"Cgret\"",
        LabelStyle->"TextStyling"],
       Annotation[#, "Cgret", "Tooltip"]& ], 
      TagBox[
       TooltipBox[
        LineBox[{11, 3933, 3934, 3935, 3936, 3937, 3938, 3939, 3940, 3941, 
         3942, 3943, 3944, 3945, 3946, 3947, 3948, 2}],
        "\"Pyret\"",
        LabelStyle->"TextStyling"],
       Annotation[#, "Pyret", "Tooltip"]& ], 
      TagBox[
       TooltipBox[
        LineBox[{11, 3949, 3950, 3951, 3952, 3953, 3954, 3955, 3956, 3957, 
         3958, 3959, 3960, 3961, 3962, 3963, 3964, 2}],
        "\"Skippy\"",
        LabelStyle->"TextStyling"],
       Annotation[#, "Skippy", "Tooltip"]& ], 
      TagBox[
       TooltipBox[
        LineBox[{11, 3965, 3966, 3967, 3968, 3969, 3970, 3971, 3972, 3973, 
         3974, 3975, 3976, 3977, 3978, 3979, 3980, 2}],
        "\"pCal\"",
        LabelStyle->"TextStyling"],
       Annotation[#, "pCal", "Tooltip"]& ], 
      TagBox[
       TooltipBox[
        LineBox[{11, 3981, 3982, 3983, 3984, 3985, 3986, 3987, 3988, 3989, 
         3990, 3991, 3992, 3993, 3994, 3995, 3996, 2}],
        "\"Tkm1\"",
        LabelStyle->"TextStyling"],
       Annotation[#, "Tkm1", "Tooltip"]& ], 
      TagBox[
       TooltipBox[
        LineBox[{11, 3997, 3998, 3999, 4000, 4001, 4002, 4003, 4004, 4005, 
         4006, 4007, 4008, 4009, 4010, 4011, 4012, 2}],
        "\"Tse1\"",
        LabelStyle->"TextStyling"],
       Annotation[#, "Tse1", "Tooltip"]& ], 
      TagBox[
       TooltipBox[
        LineBox[{11, 4013, 4014, 4015, 4016, 4017, 4018, 4019, 4020, 4021, 
         4022, 4023, 4024, 4025, 4026, 4027, 4028, 2}],
        "\"Ty1B\"",
        LabelStyle->"TextStyling"],
       Annotation[#, "Ty1B", "Tooltip"]& ], 
      TagBox[
       TooltipBox[
        LineBox[{11, 4029, 4030, 4031, 4032, 4033, 4034, 4035, 4036, 4037, 
         4038, 4039, 4040, 4041, 4042, 4043, 4044, 2}],
        "\"Ty2\"",
        LabelStyle->"TextStyling"],
       Annotation[#, "Ty2", "Tooltip"]& ], 
      TagBox[
       TooltipBox[
        LineBox[{11, 4045, 4046, 4047, 4048, 4049, 4050, 4051, 4052, 4053, 
         4054, 4055, 4056, 4057, 4058, 4059, 4060, 4}],
        "\"Pcreto3\"",
        LabelStyle->"TextStyling"],
       Annotation[#, "Pcreto3", "Tooltip"]& ], 
      TagBox[
       TooltipBox[
        LineBox[{11, 4061, 4062, 4063, 4064, 4065, 4066, 4067, 4068, 4069, 
         4070, 4071, 4072, 4073, 4074, 4075, 4076, 4}],
        "\"Pcreto6\"",
        LabelStyle->"TextStyling"],
       Annotation[#, "Pcreto6", "Tooltip"]& ], 
      TagBox[
       TooltipBox[
        LineBox[{11, 4077, 4078, 4079, 4080, 4081, 4082, 4083, 4084, 4085, 
         4086, 4087, 4088, 4089, 4090, 4091, 4092, 4}],
        "\"TF1\"",
        LabelStyle->"TextStyling"],
       Annotation[#, "TF1", "Tooltip"]& ], 
      TagBox[
       TooltipBox[
        LineBox[{11, 4093, 4094, 4095, 4096, 4097, 4098, 4099, 4100, 4101, 
         4102, 4103, 4104, 4105, 4106, 4107, 4108, 4}],
        "\"TF2\"",
        LabelStyle->"TextStyling"],
       Annotation[#, "TF2", "Tooltip"]& ], 
      TagBox[
       TooltipBox[
        LineBox[{11, 4109, 4110, 4111, 4112, 4113, 4114, 4115, 4116, 4117, 
         4118, 4119, 4120, 4121, 4122, 4123, 4124, 4}],
        "\"Tse3\"",
        LabelStyle->"TextStyling"],
       Annotation[#, "Tse3", "Tooltip"]& ], 
      TagBox[
       TooltipBox[
        LineBox[{11, 4125, 4126, 4127, 4128, 4129, 4130, 4131, 4132, 4133, 
         4134, 4135, 4136, 4137, 4138, 4139, 4140, 4}],
        "\"Ty4\"",
        LabelStyle->"TextStyling"],
       Annotation[#, "Ty4", "Tooltip"]& ], 
      TagBox[
       TooltipBox[LineBox[{11, 3}],
        "\"Tdh2\"",
        LabelStyle->"TextStyling"],
       Annotation[#, "Tdh2", "Tooltip"]& ], 
      TagBox[
       TooltipBox[LineBox[{11, 10}],
        "\"Ty3-1\"",
        LabelStyle->"TextStyling"],
       Annotation[#, "Ty3-1", "Tooltip"]& ], 
      TagBox[
       TooltipBox[LineBox[{12, 10}],
        "\"Skipper\"",
        LabelStyle->"TextStyling"],
       Annotation[#, "Skipper", "Tooltip"]& ]}, {InsetBox[
       FrameBox["\<\"Protostomia\"\>",
        Background->RGBColor[1, 1, 0.8],
        FrameStyle->RGBColor[0.94, 0.85, 0.36],
        StripOnInput->False], 1], InsetBox[
       FrameBox["\<\"GANG\"\>",
        Background->RGBColor[1, 1, 0.8],
        FrameStyle->RGBColor[0.94, 0.85, 0.36],
        StripOnInput->False], 2], InsetBox[
       FrameBox["\<\"TIHG\"\>",
        Background->RGBColor[1, 1, 0.8],
        FrameStyle->RGBColor[0.94, 0.85, 0.36],
        StripOnInput->False], 3], InsetBox[
       FrameBox["\<\"GIGG\"\>",
        Background->RGBColor[1, 1, 0.8],
        FrameStyle->RGBColor[0.94, 0.85, 0.36],
        StripOnInput->False], 4], InsetBox[
       FrameBox["\<\"Cnidaria\"\>",
        Background->RGBColor[1, 1, 0.8],
        FrameStyle->RGBColor[0.94, 0.85, 0.36],
        StripOnInput->False], 5], InsetBox[
       FrameBox["\<\"Deuterostomia\"\>",
        Background->RGBColor[1, 1, 0.8],
        FrameStyle->RGBColor[0.94, 0.85, 0.36],
        StripOnInput->False], 6], InsetBox[
       FrameBox["\<\"Archaeplastida\"\>",
        Background->RGBColor[1, 1, 0.8],
        FrameStyle->RGBColor[0.94, 0.85, 0.36],
        StripOnInput->False], 7], InsetBox[
       FrameBox["\<\"Chromalveolata\"\>",
        Background->RGBColor[1, 1, 0.8],
        FrameStyle->RGBColor[0.94, 0.85, 0.36],
        StripOnInput->False], 8], InsetBox[
       FrameBox["\<\"LPIV\"\>",
        Background->RGBColor[1, 1, 0.8],
        FrameStyle->RGBColor[0.94, 0.85, 0.36],
        StripOnInput->False], 9], InsetBox[
       FrameBox["\<\"PRP3 Lost\"\>",
        Background->RGBColor[1, 1, 0.8],
        FrameStyle->RGBColor[0.94, 0.85, 0.36],
        StripOnInput->False], 10], InsetBox[
       FrameBox["\<\"Fungi\"\>",
        Background->RGBColor[1, 1, 0.8],
        FrameStyle->RGBColor[0.94, 0.85, 0.36],
        StripOnInput->False], 11], InsetBox[
       FrameBox["\<\"Amoebozoa\"\>",
        Background->RGBColor[1, 1, 0.8],
        FrameStyle->RGBColor[0.94, 0.85, 0.36],
        StripOnInput->False], 12]}}],
   Annotation[#, 
    VertexCoordinateRules -> {{1.4398650338916184`, 2.212000344556002}, {
     1.1969805516648133`, 1.4046084022487417`}, {0.8039793622719942, 
     1.8679862621711947`}, {1.6482303072501265`, 1.1218801499116793`}, {0., 
     1.7112358935908543`}, {0.6652865319672514, 0.8811376036565309}, {
     1.8670693932958098`, 1.6163073529072094`}, {2.4934240078121013`, 
     0.9021163241077279}, {3.34962309598565, 0.}, {2.618092945084788, 
     2.102533401115833}, {1.7814290249869327`, 2.048677912534114}, {
     3.639994581489196, 2.820108764059852}}]& ],
  AspectRatio->Automatic,
  FrameTicks->None,
  PlotRange->All,
  PlotRangePadding->Scaled[0.1]]], "Output",
 CellChangeTimes->{3.455281995882983*^9, 3.455282298410965*^9, 
  3.4608089168099003`*^9, 3.463308824302515*^9}]
}, Open  ]]
}, Open  ]],

Cell[CellGroupData[{

Cell["Distributions-GPY/F bimultigraph", "Section",
 CellChangeTimes->{{3.4512116330402665`*^9, 3.4512116392958665`*^9}, {
   3.4512241767486663`*^9, 3.4512241797282667`*^9}, {3.451224403494666*^9, 
   3.4512244080654664`*^9}, {3.4512245251902666`*^9, 
   3.4512245308218665`*^9}, {3.453029483321968*^9, 3.4530294839614534`*^9}, {
   3.4530309672614107`*^9, 3.4530309674486*^9}, {3.455282113256209*^9, 
   3.45528212021579*^9}, 3.455282175592608*^9, 3.455343511049395*^9}],

Cell[CellGroupData[{

Cell[BoxData[{
 RowBox[{
  RowBox[{"reference", "=", "\"\<Distribution\>\""}], ";", 
  RowBox[{"marker", "=", "\"\<GPY/F consensus*\>\""}], ";", 
  RowBox[{"relation", "=", "\"\<Species\>\""}], ";"}], "\[IndentingNewLine]", 
 RowBox[{
  RowBox[{"distributionsGPYF", "=", 
   RowBox[{"buildBimultigraphNetwork", "[", 
    RowBox[{"excelAF3A", ",", "reference", ",", "marker", ",", "relation"}], 
    "]"}]}], ";"}], "\[IndentingNewLine]", 
 RowBox[{"GraphPlot", "[", 
  RowBox[{"distributionsGPYF", ",", 
   RowBox[{"VertexLabeling", "\[Rule]", "True"}], ",", 
   RowBox[{"MultiedgeStyle", "\[Rule]", "True"}], ",", 
   RowBox[{"EdgeLabeling", "\[Rule]", "Automatic"}]}], "]"}]}], "Input",
 CellChangeTimes->{{3.451797773282322*^9, 3.4517978000675216`*^9}, {
   3.4517978505803213`*^9, 3.451797872092722*^9}, {3.4517979242435217`*^9, 
   3.4517979351479216`*^9}, {3.452941677417059*^9, 3.452941677571081*^9}, {
   3.452941854834884*^9, 3.452941869026798*^9}, {3.4530294876579895`*^9, 
   3.4530295071232953`*^9}, {3.453030969648073*^9, 3.453030973984623*^9}, {
   3.4534606319839106`*^9, 3.4534606358371105`*^9}, {3.453462879489111*^9, 
   3.4534628813299108`*^9}, {3.45465966091883*^9, 3.454659673814736*^9}, {
   3.4552820675306587`*^9, 3.455282175592847*^9}, {3.460808931265648*^9, 
   3.460808933762361*^9}, 3.463308827575515*^9}],

Cell[BoxData[
 GraphicsBox[
  TagBox[GraphicsComplexBox[CompressedData["
1:eJxEe3c01//7/mtaIcpeGRlRKFqo+xGyGlYkkpakJGWEQkslJKEiZFTGW1qU
FWWXSMpeZa+yX5vX9/E553fOzz/O4zyH533d133d19U5KR0/b+dOIhAI/1YS
CP/7neX33NBsmoxuuX9UNiOyYaSWtW+F0ArUcbhnvnMfC/RWUOXtDbmQ9y7u
FbpBQMoXhXNdmSyIDNSyr7eeBVE5vRUn7y+A8ZurIoaSNNg81Se43Z2ACP/v
J2RVAI/tKSravnD6N9fwD/xi8VR5h1JQGmVY91HFHGgkXMp1yxBCKxaENTqH
B6D2x9atr81mYFucrLeQ+xI4NWziTXnBj0SGXvCQv1PRrTcvzqwrm4A7ec6B
0jAID3aUJ0YNL4KDTH/u3fn//3d37SCotffToOkRd7/eSwrSWXc6N2kvG47V
rYkx+E1BFX7sI8tH2MA991srajUVffO05ms8x4ZsBx9hKXMqSimmE0lBbIg6
VCzUFExFvyVC6xOvsmGL94X5lHwqIuhfYcXeZMOJRp1rlwaoSPeH86FxfI56
edPfSoIHHUot/PL0Ghs69IVec//xoZceGhNd29nwzjepoVSZH/UntfnObmJD
bpJWm40jP0rb9njXGQ02+DxryMyP4EdEjdNpFjJseDjZJl1Txo84Fr7L9/nY
sPE/Xv2b0/xoy++CcYt5FrheuczfoySA4uu2CV/qYsHTHa9/lNkLoNPTZH2V
chZ0ZWjbW+RSkMTL1/XX9dnwVZ9+qauXgqwl+b3RLjYELumuixOlIqXKiv5d
e9hwdPddBc/dVPTARNEu3I4N5e99BOyDqEhU3fcS/0H8/JeyJ+Yvqejvj+1X
G53w97W6hu34g+//ZC/7A19/E8hzXEucBw2LCwWIHWDDEvde8u+/fGhbf9hD
a0E2LMcdW/9RiR+5m0Qc/kllg7BbskyYAz/KW9354TGHBSlbdsvL4/pTx/xt
0mdYEGL2ayYa1+93RXPv9B8WfH3Ve6ge1y/BVd4f3syC3e+K1aqUBVDmuG/A
qTIWLMpobfR3EECSHnePPXzOginL3wxOFgUx5HZ+l5Bnw+0Qj4uT3RR0a/NW
d7YKG1xctoaNrqSiaDeOG+86NqhUq01NmVCRZuj6gwbr2XDztVU4/RIVmQSl
8MVvYMMd+X0S5DwqWkw45iSGz0XE6jMrflORXtEXm1JNNrSa3NkvKMaDzkef
VI5Qw+9rEIn4PMWHqhzbjav7WHBJL6H+vSI/euZ5zrS4gwXFNjs2Jh/gR2vX
sOZacT2BlgWx5+7woxcp6bMydSyQijMpUcP1t6Zm8keUsmDP7XUhVbj+Qxv2
aCrls0Dmx3Q+qAigt9bdp4dSWRCc+1ntkaMA+pUeSPgVzYJk5lrtIy8oaFxT
ekmOB+M9ffZ4QBcFDWoJ3OXhZUPqmzvSMcJUxLtPBkj4XCtJNs0ypqKaKTc5
EXz/r1/uLR8DMB5f6tV0KZgvXJPCH7lUtHFE+vRxrBcyj3f2/umjojbn6X8v
lljAEBYw/LuKB7EpZU1LDBZYPHzgnzHJh/Y3aU9ve8MCJVsOM2sNPzry1xBl
/MeCU7ozCS/s+VFVZvYaBdyvutWhBim3+ZGKm+ervBQWCB7p77hbyo8C1M0l
9iewYEXglePeuP4/v/rCSFEseGc3V2+G6w9dnyb39RoLlkYll1cdFEBzg9+U
ngew4J79ncidzynofN+3hWCMd8fYy08CnRT0J4HJdGhkwdUqFfVBQSoK/Vvy
UL6KBWG9n17XIiqaSLIjtBSzoFpd2brAj4qMTuh6+OLvV13xej43m4qSFWZp
xFwWeE5kxuT0UBGx1bUtJJMFxs+FxF6J8CDRhTPqo/j749c/3H9ynA+5f+w1
V3ZkwYXMY3nn5fnRXY9c9SBbFogZHf4VZsuPtHvC8j9ivf1wyuBDXDg/2sxs
np62YkGtSsru3GJ+9KR1O2ulJQv+Rkj6VP7lR07+Ye3yFng+9uqrd+P5D3kY
EyWNzzO7LrvMY/77P7oqTcb3r47tO16C649WVJLY+5kFvmded4ni+vMvlr80
fI2/tyBA8B6uny9h/9RyGgv8sw9/18T1R6nQBB/FsUB8bpI+6EtFpWsZa6l3
WPBr4rhTYRYV7ch8qmIVygIJvhWfk7qpqMxpfcspjPcZnxjC/ZU8KOVs5U8X
H8xvuqTh7jE+NKu/eeGhBgvatvcomMnxow0CzTUn17KAR8Hed78NPzq7flv5
CmUWCEQ6UJxv8iN5S45QlBILzl4KSjlZhPXO9FzFML6u9/u0wJkpfvTzeMp7
KTUW8JZvkzylKIC6oo6/WavFgozZivsHDmD9e+5izr+JBYmK/k49mP+WLisL
I3JYYHVn5Pg9XP/HDtW04ge4v5GVOhG4fsuqgPokXI/oYsPjKqCiqd3nv+qe
Y8EsxcVLH9f/uVOlNvQI5ksP+XzLCyoqyP905LYdC+5n7XSN76IidqhIyV6M
d6yh6F8fYR6kPih9tdmYBX2Viepqo3zocl5U2go2E5juxgJisvyoiWjG3k9n
Qs2Fwb/81vzId8btoR2NCS03dcKWr/Mj6ydqTyUYTNCliZ8de4/vDw2qTuIw
QWrn+aPlE/wICF1b+sgsqOHJEb2kIIBE/7uf3S/EgvePL2zhtxNAVuLj+1Jk
WDC3NP0hPpuCaC0JA5z7GL+KtVf98fx/ZR3ly/Fjgdv9xw6NuH6NgaH17S4s
YFl/OR+F6z8epCYVY8YCxUe/hjMuUpFr0saAdn0WjKT5vSPg+ssjiK2FGP/e
Omp5QicVXVWvytCWY0ERT1ynrRAPeut8Yf1ucRaQ78mK8Y7wIZ61Q3uvNjJh
vbcPX5c0P9KZ3flxy1cmODdqP3y3jx+53ZOXu4fPlIGRyzeu8aOw/2T332pi
wuiwzuXthfyoki9DTKGNCfcbK1xrxvhRnJOVsP0fJmj7XWVJyAmgtH2pH5Rm
mFCZmWagYC2ANiZu9AonseDZg1mrB55kVC+VcEDUgw0B+vYMkhkZta+9bRt3
gw3WfzaMMJTJaPDWtYHoDDZcPlAuEkYgI7/oDbb0KjbsGeYzT+sjIcucvyo1
o2zo5g1Q9/hIQkZqakpTQhwwWhEq15dMQt7ilXZHt3BAUtH90MoQEtqwf55f
/BgHdkd/fNlcSUB7C+WV474sg5LsMa3aTAJqrnBkB9OWYfyk5POIcALKPBMy
cFuVCzmXMhLWniaghuIDkv85csHZaat+2h4CutEot6k1ggsmbkkXqLr4ffs8
NGjlXPiTbbt4WJyAin4q2C0tcuEUq2fzEToXXgy6ffCSJCCeh7ucTniTkQ/f
piNHfdgwU9gu7baHjAx3e/FVx7BBdI+AW4sGGZmUXl6x7g0bglc0Xa3mIaMV
Wtb77vxig76Y/EejYRLidVxv0cVkA3+m12bjahLiv20pKKnEAcZvjb/dmSTU
mR2ya4sVB76v3FovchPfH8OzTsefA0tXYuRavhCQGk1318veZTjS2dabnUtA
dy7FfAgQ4MLU1WZVjSgCElsM3MK7nQsTuQoXHL0JyH6wt+2AJxd4r2pJGtji
58co9g5PuHC+57tFpz4BacqU8C03ceH+btJKA2kC8l2sX1IiEVDge7m4ag4X
jNOeTkbLE1CqwI57fy+SUWhiw5q32M+lEHYqRNiQUdXiJJf2BO87gaiaCG0y
krprEFJbwYYcs/HpeUEy2q+UNC07zAbOUTd2wyQJ1fBvuzK3ggM5m/K3SjSQ
kOfbDRK79TkQs71suC2XhN5+1QgTPsKBO1y+rasiSejPd2kLywgOFHodi/zZ
TECkraZH62aX4fB0UHr0GwLqOLh64pwCF4pkzkd/fUBAlo9cTgXv5UL26f3W
9/wIqFV8fcfIZcyH98mtPY4E5Hr6u9jLPC4cPPGTU7ydgBIGHlfX9nEhsbr/
3jpc5/re7jcS/ARkyPvcWIdIQHoLt5XOqRBQ28HUCxsvkZHjjI62FOa75fVJ
32sOZNQo5XRvWzYblC/Un1qjT0adv80vezdhfsy1hQutJqM7wu9OfVhkgy/x
MO/+ORLKiBl7JaLAAdk/0nKDP0jociA385I5B/6mak43vSGhPANq6PgFDqDp
ruerH5BQicgGjxMpHDh3WI/1q52A+i4dDPtD5QK5t/edXxEB3SRpxRzdxIXF
stqIC4m4b2JlDX/cuND+jX6vMZiArHLa1x2/x4Vwplzz3cMERCMbRPd95MKC
3jH7/3YSUP5sVb39Py4cr98jtVGJgLIeOln3ryQgffVUSQUKAY1Oe/wWWkdA
z0Rzm3Uvk5GSNO3msyg2iHd99rJ0JqPRixrWCQXYr/J+UIvfTkba/6J91/Wy
Ibp/9xdRaZyHAtJpbjwcCJCZlq9ikFBR5HTHVl0OzJHnp7I7SEj5gpzka2cO
CKbvXaoqIqF9/hM5deEcWOzLExNPJKHHtuhWyBsOrN1L9WzrI6APRWdS2dJc
6N/StOdIBQEN8DkX7jfjwtJW4Y/yaQR0vEt1YYcvF564Xg4Vv0ZANvaWpvVp
XHid421jdpyASnxCI6cw33969s++NsH49FT/l7PEhXuPjig6qhJQmFfBrjAJ
Ajq2a9XjLbwE5KkSTvPTJqDinMb6f6FkVDKYxD79EPu32uhdg0fIaM2JL1XS
n3EeMvG8Pr6TjFR6Biu4k2z4YeCfTlxDRmLyVi0ykhzY7FNSoMUloTqrrb1n
jDnwFW1u8egnIenFz5XT5zgQHN+68n0FCT3X6jmZk8iB3KbQGxJpJHTpgf3z
RzUc6DZsb28fJqB4ZshHcW0uHFh/9JFVLQEJ97FDtjlzQYsQV/T9BQF17qGm
xdziQsmmDbYetwloTolNkX3HhQeh/QGi/9NDdZl7Xf1ciGraB00WBGQRu0PY
g4eAmrRXfkrBfd7pH1HPkiOg8Y8vha8KEJA6OnQqW4+AHIyCS89fJ6PHezcV
BqThfNUgJWB3gow8B37M/Ghkw1utrrtKpmR0INfTncliQ95lC/u+tWQk8/zr
/JQ6B27WsQLvUMloPnf8St4BDqxixYsqjpCQ4LX+P1uvcWCisW7T81oSav83
Ro55yYET5TZzklkkZPfzVPWbTg7EaeWYdU4RkLdBbI+OMReq3O1KtjcSEErn
k1fw5oJv8Rz99ksCamxXrmhP5AL/3XPi1dEEtOb6y2eHa7jgVfFW4985Avrx
KulV3gwXet6Xm/Psx30OJPwZFCKgWr2kO4K4z4MFQv2OeN5v2jgTicJYHxbW
mrzaRkD9ReKbisPJaOWtrvjeXJw/j3/JSfTA+27+8nJ9Fxu871t07LQko0cz
a9rkBThw36Y4KEeTjNQPn6J1bePA8+S8PV0ryCg26MkO7ikOmFRKC7VMkVDo
XHl0RDwHjlUdCo1tJCFu1d1vgZ85IJevfEw6n4TWiQUPNvzlwB7Zy4VdOJdb
Xn7GtsT7bPOh7m9avzAfDrLaude4sJ+m32tWQECfXOrPSL7kQkP/trz18QS0
btdidkw7F97JDBD6fAlI+7/0mncEAro/55PpYk9Azue1eK3x3tNSPOX6YhMB
La0/Ip2IeZAyFsIsFyWg34cuhcbuIKCVPyPe/rhDRqJ/xT7/V8iGPxt73pSf
JaP7T/UG+cbw/q+tDTDdT0a63YrFvtIcKCesYJ3UJaPx+tyFMUsOeG3QNVRe
RUYJKkJO7kEc2L/jGAqdJyGPIo33w1lY7+StJC7/IiGXr8Vzp1o50Jay8F2m
kISIDtGkEeISkFfsW9vDIiDVsg8yJ89wwcFlqUuxm4A2Pegn9yVwQV1aOF+w
lIBOHhjutf7EhWZGQ2V6EgEZ7eD8eD/OBXteW9OBIKzv/Y+F+LC+K0W4nWh2
IiBywP4beZjvzEtGjt5bCYjfuTaoToeAzmVEOJVjXHZ7d+UcNCYg3vnrtz9F
klHQ0K+dfz/h/bbZwrD2PBndXrVBIQnr++TDA42b7cnIamLPR8I6DiSZRC6s
2kJGN06Kn5Nx4cCT2M7gY1JkJPChKOd3JAfu9hcZqbJI6OHmCNl9pRwYEcjX
ON6N973/j0eHxjkQHV27U66MhHoT0pQIEktQylKI6yUSEZfzdXtoKO7np7ND
UgO4n6QyUnEO3l91QQ86PxPQJZkPZ6//5IJ5Yn2TSjoByVblUVvZ+Pq7nV3s
MAL64qD6xQH3NWT6CeXUEYyXksN1wloCesEc/++UEQHFnOWgsc0E9Hx6wpAk
Q0BvEgXfCJgTEPVp4tXoe2R0OOp57n/fsN4XqJYW+pIR64/drRtkDrTIO12T
cCKjwreaQV8w3w2COW8LDbFeDvVrX/TiwEFr/kOJCmQUNc7z38VUDjgEHXxW
h/3ht/azez41cWBQ0XbKbICEnBwcvtosccA05PFL+SoSKm57h2Q0l+DixAyx
n4+Iunb0OT1+wAVLaW7P6nEC4lvrgWLxPtt2sDT+ZT0Bte9+4v96hAvCIwJC
77JwHw17kmlY3+r+HbLUukVAk81WSU+xz9F9JX9W/iQBfb+jb2itRUC2pjav
7+8ioJ8mZWVEjIPhyZELUQoEtO14Z+w77BuFQra/QrFk9JCquvpfBxvcbNt+
PcB+QJNZo/NVFPuzpGinicOY32Ehh35YcGA0fSbBehcZHeHWWc+FcODR9XD9
BqyHkqvvn5HD+8wpQUT1FC8ZwXGPpzDAAcX+2tR14yQkKnTv1l7RJWB7nZFb
85WEEiTr3PR3LoFmV6XP75VEVBg6e+ntCy5Qp3Neis4QkN8HZR2PH9ivzr3J
uPMd9/FF+dFuJhdoYmtuWOdjPYxlaxNFsL499yz2wf7ww1MXqTG85+elWIM0
TwLiZrz5noznvqHm148pM9znX9pSMpjvKR5bwlyxDgp1ZUm42BDQ7S889obu
uN+Fza1FeUzgtbuxMwjIyOKiSnKrHRO2pc9f1cT8Lk09OPqMzYCxYNVzLtMk
NGFuKmScxQCbPe5NUjXY7468uV7nwIAr+y4Pncf7HRFX/tzPy4DW9TfdvL1I
KGX53OOZUjpIn3/horyThAIfN/lW+9Lh4x+Pxw32XLjMc6xEK24eeEgeSaUL
y2Debb7XYv888F/54msbtwyn3V9sqBKch8pFwqv/dJbhWIL4+OumOXBpLIgY
/7IE7RvcF9bGz4F4CW1C8/gSGIxcy93oOgdkG+ND9xkcqNtRsHts3RzYRFjN
GERzoOzb9i4n1iysRh9mBN3+5/eivk/UMEF2t1VULZ5vYV/hNet8mHCKPqh+
TAjrffKySKwcE7S++2wcwnwmJwi+2NjAgI8kAcuDH0jI+WFXoPQVBuzSfgSV
d0moS+JIqaMOA0jbPcQ3uJJQeJK9Pn2IDj+LPjGeapPQ4U81RnwpdNjgn9xS
q8+FI9pON86XzUO49rRnY+sy/DtnQFkOmIeF4969VP9laJqT9JPQnwfbZ48i
r61ahhuE9l/V83PQbVOqbJe/BLG7Y9+IvZ+DSsPmlAiLJXhz9Zqc6OU5IMZv
32XwhwPe7Twvq43noDUl7FFAIAect5eHbBeag9RLc22xeL6rKnP403qZ8OBH
oV7vBjISH4h7fT6KCcIHn+VfIJFRHX8qf50REzbHV3+xayMhayPrm3n/GHB1
IUn8Zg4JZW2m+KhlMOAr/29d/iskNDTuxTY4yIDYl5vrh/eRUHyWoP6MEAMi
Sd0J8mtIyGSsjLq3lg4pfD8EK8VxbnO03vtueB5qyjozp98vg555zdXSp/MQ
r13VP+C4DKZiMhX+LvNwKE/8RubiEjxedogclZqHdekKntvjliDcYnm3RMcc
3JXYH56nswQL3OdavIlz0Gf8YIDSwIGtr68dqHDBeGx6k2HlzoHVlOV3JooY
ryLh3hxbMnKzPyDCmGdC97fa4hd4nmVvhA1VZDHBwtVTaB+dhMKy7bkOh5lw
WM28OuULzq//fRkvFWWCFen8t8QnJLQ39qnGfB0DckRyxI3P4XyTYGO0FMoA
5q8LsY8w3/c6CKV3b2GA2d7FTU9W4v0vUtAUM00HwWSq+Uecc1VDzcTpwgsQ
QdeuUH68DG8vuoRdr58HYs/FQ2PblqFzLzFh5Po8DF8Q4BHpXAKll7Of1u6c
h12/3IueBC7BrVp/z52sOdg8ouQRLbkEV1e7zeh/mINhyeUVo4UcsFYmvOP3
nwNp2ZbMXHsO/BeoKlCuNwc6aVXla4zJ6Kx71VkbeRZ8SX95lyhKRvWlY5WU
Hiakl8i6av/G++xrRHhnIhOeVAXpZ70ioVhJX8FmRyZ88csSOhdGQou69ILx
VUwohfnBq9YktDN29Ld6EwPoG8XfDOJ+u5+NpkXeYUBh/7pzD2eIaNYt46ik
MQP+VnqXvitahr+N+lmhxxbg9hv/5RLnZfh6p/vXJpkFUDPgpbkvLcEWi8fb
RVtw/Y6X77xPW4Kvey33yUbMw2fhhsf5pkswsWlNlB3Mw1jaLR4bvGcfbU4I
KFqYg6rPDS+T73GA4+wZuz9nDhbGDT0e4lxafDfeXQLrQ4nYgQprnG8IXROf
v+qyYE/UiacXcb7v2eChZL3IBP8MapMC9i+KfcZWvEVMUHWVP+yUQUL3EiZ0
GIFMuNeuZK1ygYSu9D+YUNvGBB+JhrQbiISavzS9f7zIAKfvFTtDRDAfHqos
2r1hgNc6UwGxP0T043biOpezDHB1zFzMT1yGH4taPpV3F8CO8O++gtEyXN3S
s0vBZAF+mydWtPcvge7C5eCfzHnwvahC+3NzCc5lD1HH8udhhV5ztKnWEtSk
J84eOz4PTi9Fqnl+cmDfLysvc7F5sC76W6xzhQNc9oGa1Oo52Orl51urxgE7
WfDy9p2Dpr6p6mIdMip6psn4ZcKCosGVMwfZJPSMZ6DeUpgFHTHVu17XkdBR
V49DS61M2EO15jbEk9C1xwermUlMuN/926rgOMajVzTd0pUJcGVR6eJGEjKd
bCYysF4GSBS6CBNJaK1P/gWRLgYo+x7Jiv1BRAWv7s+lxjPg23i7Tm7wMhTK
q2znKVgA7/G7tBj5ZYgySdgl6bUAM8uaGe6VS7C17m7JB6UFYDjsjjH0XIIP
5sJLC7/mQe7jpXKlVUsgbNnzvSd8Hp57xf5Q/4hzx66JkyFYL41+VPO5nuEA
+WyX4/DvOdjTPQHN2Mea1hx+oRI5ByKetx8fVMX5X/TVk0JHFnwIXzGUh/eb
VZq+rpo6C/JtNj7pL8H5hX6qoQfrwwrzlj2E2yRk8PrGtfEyJrRvWr99zQES
em3xM8r1OhMKpusc9yqTUE6gscUeUyYUrg8yeTRLRF9J6etqSUzoKgs0XVlJ
RA/bb5cOfGSAUYjgmecuy5C4W4Zk1bsANUTb40LcJfDrD+6VT1iAS5+OOwk8
X4IfPZ0ZFZYL0Fx972bRviXgZWyZN2PPQ6q7sLkekwPqD5+d/pYzD8tSF9ck
YN/tALH3PB3m4egHu2d0Jw7Un63p3LY8B8fq91z2FeKAhIZUmsOzOTjF2FfL
xn5Nw9v7QiCBBSRhybT4T1jfRf+smvvIhGit62lCeL4b3DKG6WFMOC5QYXfZ
COfZBwsHU8yY8EOzIWGOQUQdixT3BayH30pGEu4UEBHPJ4sYoQEGvDGZrbE7
T0SHqTbd9PcMYOi97ji1joh03EUaPt1nQNaAY/FMIgssbLQ0IxJp8NSQeblD
kAU726uKjAJpQCz+K5kXyoRJz1LHYRcaSH9eXPN4mgEOwyUjkaY0+MV77vwX
NwZIcKpKtm6iAdVtu9y573TIfTUc+28tDRzWZ59+vZMOCgrnHxbI0cBsfkfh
p5c0KNBPPxwlTQMrnTv7xHD9tw1uDFmtYYHczerkpY8kZO7ZPy88yIRbrOUv
0pdJqNLyh0BQLhM8l9OL/Lfi/BIcIhLvz4QXz5QvKMwT0Ypm2uYzuN9930IU
lPKJ6GmG+QJFkgmsJ/krIk8TUcztVIFzfxnw4JtCuqcyEdX+Sb2Si/dF12p9
K1okCz9X3H2xmQYDStLfPiwzYX3IzHRUPg0YWjw9j7EPESSd0757nwaXwnb0
FPxhQPieMDefABo8+I95QN2OAZuvJd01PUoDKb810ysq6XBr9vCiwH4aLAeO
e4dupEPjoY/KdUCDuMR7+UlpNFh65dpyeTMNHkltnc1YJqHrj+ZbWUYsoFho
f6aUktBTQ+fFI7ws6PJszxoIIKGktAnw+cWE1FtvvUw24fmYItTpPWPCFv53
gxv+EtFt3z0H8wMwH1pip7KziIgvyCZwaA8TaMoKF0uPEdHnRtbZLhUmaLtH
e3rJEpHbkQ3a8csMENwt2s0OYYG/pUX0YV46bDp197/sGSYkZwb+7B2igfKh
wHP5x5mgEWIjqFlDg/NPD+yS/YX3iJmjm2k2Dd7qNDsumTJgS0tyns49GtyR
OTN5vJAOj8SDo/5hfLq/UyydVemQIbLb+sZxGuRoBFfPxtOgs0dmadqGBpXP
Dj9/wCEhmZIuq8JDLHirK+/9BPu5zJdSBJIW1r/UsIAjF0nI9s3h6bklzIcV
6Tv71uM8n7y9OKKFCUK2gpbyo3ie9Xim67KZcOJnhoxCOhFlPGta9eoqE5S3
hBsMOhPRzidmj5Az3pdL7I3nxYiI3lXaH7KZCTsD/p0l+rBAqLZtpxnmaU3B
e8W8ASYQHNc+1ZWlQ53TUuG/A0wYMnjh8oVJA9diDaumWgbs+bQhR7SLBoWX
N3Gtt2GfZUvLEyijwZY1gazAHDpMDSRdKXxKA8czkSf3y9BhfmKFwupwGjQX
kzxb79JgeCr89lovGnx8cP7tDyYJ5X0y5Hvtj/WPkWVX+I6ETj9NIyrsZ8F2
CdryTexnhJTDAmWwHt7KrOAidRIKkRBPeI71oicjNGX8NxE1qwuFVXQxIVv8
s2JYEhEFF4a6ni7EfuCNRgvxABG15v51TLvPhEMPz7AuCBHR3YNWsR5eTDif
1cDhOc6CZ8buMzr+dNALif9WiXl2QU8w9pYtHQqvOb10NmfCqxW1ZV7aeK5H
53S/F+P5d6t7NLCCDvUuJ8YV1zPgdfTr3WPjNDDwbjxtk0qHO8nR4yH1NOhj
X9p1RIQOUmJtzzOzaHD00Tfqnus08O/2Sj50mwas907ldjSsd4Y/HqrHsqCU
ckPREvubl6TT0b24L9F7OgRtTpPQjuDXlmQbFtQdiP7moURC4hHRfx9rs6Dt
Xk32/S4i8vkQ8CQV61bz5wcTX+OISHxFYIDYBBNEqxe6JPYR0YHBjRmsWibM
a3dW+vEQkeKvDmPbTOyvOrKjBQ+wwKBiPl06jw496ev7pvB9M2dten7fpgO5
i43mtuO9e6yiVeoEHZ5UXDWXf8mAxX+6BZ930MGsfPm6tyIDLAjrUrsl6fCn
I/bmSBwdPiyUl5yapcHQau3ecDxXrpdSNp74innfnyq/7zLWCUeS1o8MGjQ+
/xglNEdCI+uK/jucx4K7+5jCtrkk1KG1Sdw7jgUy86TqUrzfe/Uy3zcEYj2o
fr7LRhbvvxrzWwGHWcDzQlNO9BcRXXUUuXt+JwtsHdEIIZqIhrsftX9QYIFd
9qCushkRNXySjrfB85NQZx55iUtA5TYeCwaYL238txRWmbHgp+F1e/IgHVQT
fYU0i/HeuUx/gsrx3B7Ztq9gPc5dF88rtjyiw74T7jOFaQzQH9xqWnyeDof/
GVL1xbGPCKIE03fToaguNEHvLh0uu/8xuYd5T31m8qKYSwMNT1W9sL+Y96XV
Wxv8afDm8ImxhnIauP0junGnSGhmu8qW2DoW1CaVyTU8IyF1HubgUiELzi9G
NNQeJqFNxOoXD9Jx/RNtCUwxEoozTb9le5cFnLfxaWcacb+bR38aYb4ot10X
ULqF5z/xr9pBexYkfQ+aVAEi0vatccvUY8GGo+/tgxkEdKBx8flaURbwG554
JbmNBWeLRKh/pRkQWLErNeg/JvBbmtS9WKBDtZtzTuoaJlSm/C1J/kYH5pxk
aTz2TSaZc90t6XRYx5DK8RRgwDXNHV77/OjwduP3TVrX6KAbYD8vYkqHI/5K
hFEGDdZ3D+5QFqXDll8r03Iv0MAyzMr1VjcNRgrp45qjJPTt1O+j1EEWbDT7
yl+cSkLssqsiJR0syLR4ZXnREec11T87Ar6yYGR95cOTwrj+hMxsoyIWLBgr
/kypJSLThvKfIhksKJgy/KkVRkRlYj8o9NssKL+wyUVuGxGlJO4zWfBkQRVj
rVzILAFNWN48KGzBAkMvhOQ1WUDe/PR9mw0DzjYqnu1KYcL2mKcaYloMyDx7
fXc+zhXr/Gg7rxAZIFa2Le0dzhEfzcyXJH7RIZrPQJRKYEBd8iflvxl0sBe5
+q8skA68jV4afN50UF9asFico8H1l0fg4mY6fHtxbrTOmwa7ekr2b8F6Ksif
NvII5xuJgeS2hWUW3JyaEFR8jPWQ0ZT8jc2C9fbK7z7jPKPo4ZT+YJ4FNaF3
IuJ4SahAJjjQcgT3W9l0Y14FEflvvLF38ScLtNUsNisHElFf3vWeJ2Us6D9p
TBbcSESREBxsmsYCl9i4obAJArpWu4qfEcqCcynyP5TlME/ebDj96TYDOCFP
aFZYJ8+J/jsYcYwBtTGvHfupuP+Oi5m+OD+WvRp1XBHCgBnF7U1RPAxImuH2
MBfpsPamZffgDzqY5gftavWhw9L7J/siHtPh0Li1cR3mfTDVVTHGmQ4PxAYW
GVj307K/f+aTosP4gQBimB0FXbsxX9OowwR9k++1jLMUJOlqKQVvGSD97d42
oxsUJGsrXcjehPOa++MVxo8pyMk84LrWW7xnp59nk/+joO9TXQM0HazfeU7a
l0spyNn3avatPLyPtor6Zn6hoCKLB3wUDRpI9kbzBLZSkFm98b3HGYtgIJd/
8MpZKmo/F+rsFjMFleLnbzL9qOhjzfVDAjcmwXrLbxu5K1RU6HfQK9J/At68
Mr86cJWK6mPvi2z1GIfmtKA4qxtUhFTyeI47jcG3LTZf7PE5gxW29ZjlKAwb
jCks4/u/TyQlRhiMwG5WurUVfl/R63QJ3fXDMKUqeGTbHgrateGSqIcu1t3c
hOkNJyioUzyg8RrOa6v4TfVUgyio3Y+7Y8NGBpANvPOkoilIyD/gQsQrOvgU
GLuRn1IQ5w/7y/v1dNgpz9PyO5+CftsfXGzF/kQ2eKPwyzIKWvJvHOLFfrQn
5Xz6yXoK0r8wXH0udRG4PTFzp49QUW5FVR3/7SkIaEqc5jtNRVemt2pcDZ6E
b3Oz/+6dpyKLji07hrwmIORbyMr/4UM+HekWdGQc8jSWabsDqSjU/q3sDesx
KEh2b/ELoiLVcJbibjQKXjuFHMPxdb7OZF3yxhHoj6j7eMmfig66fRckKg9j
f2wmvdqUgkz3WnWV4/q9k3+lBTtT0OFACWbCawbMd2gvy5+noGg/9eqdOgwY
OeOwlXmNgibIzuoteF/VXFufyxdHQYY7lk0819FBXlNHyDKDguSY3LPyz2ng
clHU58MrCgoZoMrzKWLeHbE1ssX8kJW5wzZOWoSqlAvRDrb4+0X5NxeETkFV
U9stKRcq+u/Jh86lC5OgVPW7gXSCitIgfr31yQngS1VpW+VJRV+esFV6HMZB
8lhcsPk5Ktrfuqanw2wMNkZ+HH+K8SJuXo4K2joKAqKzr2R9qOiYp/XVOfUR
KM86UFjiTUULrn68gVLDUOP7s0pwBwWdOcGr34zr/+fltabXloLSa9Q3Br5i
ACGd663qTkE+Pi+4GzYwYL3nxvmBAMyP9/y6lFw6WPWOrF19m4LEigsuCqnR
gcObUfgugYJi8nckHE7H+YS/LaYS49HC8ymMgvOH+xq99h2YH/xVmpukHi7C
nSP2GsamVGRzYn/GkYApSCkXMNDYT0Xyb1d+vuE5CUNmAi8vOVIRs/XZ2DeX
CYj8p2On40pFySf23T66bxxu0P309x+nIuMCNVX3nWOwuUMk8ac7Fb07mX+E
qDMKJR1x3HIPKlqe2tXvsmYE6tyYSiKYX6+lk12erBwGcaVdL5S3UNBOn49h
D3H9hw7eD7W3pKD9V7J2qeYzQPNNrYGBCwXN+0k0MjQZML40uqoV64Ptblsd
hSw6qPAtuylfxs/LzN/KUKaD3X/GyYoRFGShl0KKS6HBzmSzE00Yj1jZrH6O
JA3W/Ra7qJlOQQtnG0//jV2EfWs2V2lvxXwtjFvJ7z0Frtq+jK27qEhy3wf1
VccmYVV5yIG/llS072wj3xH7CZjSvc7ch/ni41hzh3f3OJRkx2sdOkhFKVfe
R6/bMgbOxZU2woexfpjrrehXGwX5EuVZLzcqCkxK4hpLjoBuQf97v2NUtMbg
9AUf3mF4Ofu8xlaHguLjH4cI4fpz5QQyuxEFdf17uC0pjwHZB+QZzpgPZ/OC
NqdoMEBR8u37pqMUNOT1c1jhGR1aNIv/bMbzYXfwSpX6GqzDzbbRMVco6LkV
r80nnGelOzr6uu5QUELMFrHZ1TSYTqMJSsZT0E8xn6eV0Ysg+lviiKwmFdF5
Oq+8c5+CF1u+vTbXpyIXZ5e9OU6T8EU29NqJHVRkdm1JgLxnAt57EQy9d1NR
5EQD44fROEh7Pz3ksZeKHnsUHFHXHoPpbRpn99tRkZv02WixNaPwmW9GWAXj
w+jd35O7cgSqz3QtDjlT0Urbfdls7hAEcuvHH2pQ0GxyoutGrP9GwaHmvtso
SOGA04VfuQz4PrCgdMucgkK/vvSXVvvf/m3+2+RAQfcUCzdTsf949ICkvg/r
5bPyyrBknFeCPzfYEHwoyHdkq+pQAs4X85WLo5gfVhqOrN8rafDuWEcWGc9L
w8dVbY8iFqEtjcHglaeir04KE66uU1DIH2x7UJ2KTvt9O2ZpMwnc0xKznbpU
lL3gYltmPAEfPf6ExWynoqvpP/0+6Y/DoQjHl5cwXxofGUS5qY0BQeyw7gML
zBfVnS6ZkqMQWLC7rg/PU9v19uwEvhGw6G3b6nqAihR9Znci5hCUhuY/+6dE
Qfd3djYtb8B7tiiTKKVLQS+chZ7+yGaAiCZJtgTrA++HLVQvFQbIuaUV/bLC
/Q/pUWtOocMM+cYzj4OYPx7umgS8Tx9U9uZexHgY9QtvXY6lwXEpsaRFb8x3
lSG/bytoEKRcYjyD98mzU4WC58IX4cmxrriFlZi/uScO8jlMgUZaYf0pGSoq
fyFxb858Eipefzxis5aKanqcFO8aTEAGV27Dmw1UVHpt6cTP9eOwcH6jUMQW
Kko9KvO6RWEMhlhRXe078b5gLh6OEhmFst20iylmVOSZtFhFIWH91/Z837mP
ioYCIgHND4F13ikXB1lcr3+XoC/22SajthZ16hTUW53ZGvOCAQlHCzcu6lGQ
Z4hmchzOGUqriSv64X/1ZEyEJtFBVnuy7iben9bBB/fYidGhXMnn8Igj9gMz
ryyEcR4v/q+ljHwc80Vy3bl3vDQwGnzS2+NFQVErnUyMry3CUeUy7T8kKvLm
ZFe/3TsFhJullAAhKhr49XX8GUyC/hJPeK0kru/z5hSvTROQSmc9a1HC+vA+
aUFAdRwIJw2ck7SoaGJ/K/Wa5BgsVOcnyW+mItt3EyPf+Udh3/Y7hw9jPBwC
+PIZ7GHYdGvHQ0dzKvp96cYFzt8hWCT0/YeEKShbRbfLXIMJXfvihg0kKejc
s7+llukM0Kv0ygpSpKDp8CtrjsgwQF3lzyhnHQWpbOO9H45zVkSMYko1xif6
5rPHnwRxzo4Q+9iM+fJl2bF65S0aqJOP7lCyoCB1f8FUX+4i1J10W/0e+61j
x1JeTwUuwmRm2MmSMQqSSNN7yms0Bd7dFuFx8xS0+n7sHlWdSfB0/2/49TLm
Z++N+PPKEyB4SDd4lQAV3f+qHzMqPg48fjJbi8SpyPzSU5t7/GPwQO2USAbG
53D1vb8nl0Zg6OkX5nfMF7/NycFes8PQ0VUwsssA4/tTW/DF8BCYO72N/MhL
QRpr188/V2XCmV2q35kYD/dV9NcmqQwwjrrnUSFBQYsDAUNcCQZslJzQF16D
5/nVUElPDB1u3l4WG8F8KVOYP9rDRwePNtdBs40UtPVCDYmIc/byiHuQriH2
B1EjDXvZixCpuis/YzcF7RFAo5/9FuHlyWPcF90UNDkbKPhWbwqqvXmz00fw
+y/JGs2rTUJc9Y5Ha+coqJhQ+yFGZgI233icooPxEJiR+hEpPA4CGpcjKjEe
Z6s0OyZJYyDuKq3ei/my1jZAtoA+AieaLqEwVSoa4f8yOjY1DGf4zqVk61HR
KuONd+4NDEFvjqmAAZGCktSD5p8rM+FlS2twEQ8FgcKtnewkBqj6VohShSiI
0mjn7rca58yl6vg1YhRUFfdrr0QUHU6vMajklcN+SPhOxzCFDmoKVNuPaynI
cdhkYjSEBj4h6TOgTUEBz1ccV6IvgvWIsmUM1tfd7wbkH/kswkVVk6S4Jgqq
MCkPOqw1BafjnPa+6qSgz95bN35VmITcGuvZh8PYf8z5dletmoDoBSlZK4yH
kPERNXvecRBpsDpQz6Ugg9CgkmucUTjwTE1RVJiKnDTvGByaG4ExwRSWCtZX
GUk9k8GxYci7bedEwHzwDX99Zt3vITgut2vvWxYZiW9t2GmBc6Z7qJae3zIZ
pft8febziAHb9s+3WZAp6K+d0bfSlQwQlr4ypsNPQc3/PTqx6Q4dLsjI8q4T
oaCDE5ESvQScN8+mfNKToiCWgm90dRANrtpYx1pjfT2/qdprdm4RJLIoQ5e1
KEjpcPgBL69F2DqydvPVzxT0IIE8yqMyBUKvjE+UfaMg4bSApRyJSSB9+FLA
i/H4u641fMWKCXA4fPzoMcyPeJHJVCPCOPD6eEbWL+D3Dxs576eNQtimZUsj
ChUdPzVTYvt3BELOiD4tFaOi8D+FBQeHhyEowf/KbjW8/x6+1bzQNwS0FsNI
5QUySqzc0RUti3N3I8NGk0ZGXg/Wxj2Lw/1udJq9wySjr4ZO0W0rGODVd0ti
J8bnULrE3o036bDdMdHCkoL7ox+zv5JDg9VfUv7mrKAgomak8CN/GtQ7ZVu6
Yb7IbZfglv1bhE6PkdDTCnjeqRqRu04vAvsFT7NXAQWdGrU48EZmCkYnfvXV
V1DQ+jsJpx4IT8LP7o7nARiPCqccxVPkCSCFyQ/4dVHQj7tLkubMMTCK0NOp
HKegPP1dddYzo8BuPcDrysJ63fo+MmlsBBp0IqtMBLEfrI3P2DUwDCtPdT3x
W0NFP/pOq7n1DoGrurLi7b9k1Nii4h4oyYSz+beNO/BZbdxG5XEMzpn5AjlV
02S052XSiRpeBmTEvBCynCejm+FHrq6+Soekx5PTHgwyat+w53sCA+dqJJqw
hktGOX5PU90u0OB2vQjfeawvj3jObLo5sQgpGvXSDqI4D738+lni5CJ88hg7
cygL83f7vc8uq6bANmT3219vKSjnzQm1GzyTsC4sKGoQ46Fz/DS7hT0O3Tn6
8jfxvKzdF4wuzI0BQ35if0Efnl/b5pobE6OgNiL788IM1u++h2q6QyOwVeaV
cgmZigT046ue9A/D0dUWoXelsB9k/Po42TMEHv21UT0jZJT1eutKgdVMkAvQ
fHB5mIxmNb+27I1kwALb1YmOz0o1F/dGkDH/1e7UWY+REXvhz7POyzjvjNPP
3pwio4+iCwSnBRpQqg0C4ufIqKUi64rCObz/i0xLQ/F8fROVUDMfWYTj4zkF
uzBfBh3PMSbdFuGmxleqWRLme+RPbR6BKfgqJtDS/xzrH6t98vIyzjuuU/r7
3+F5bxzcZ7swDkep04/uVeL9ajqaUjw5BiBXK5D6E/Pvg0776NAobMqfMgnC
86HVFp8i/HsEPkyYpcux8X5qeq93tHcYmp1bNW6KYn+sZn1BGPffbMn+5prf
ZMTQuRu1W5gJJRbCU6K9ZKTomxlcfYsBFyYKzyv3kJFoit91FS72d0fk99ji
68OFUuE3L9EhpyRlUyp+PkNr/Qn+GRo4x6+z58N4hvk6Lvw8TYNXRdfs7mE+
DY+2LlMHFkE9N9Jam05G37krdT67LILl+H9pm3Ce/tMjlfyaOAUCQhN6E4+x
n/hpcfgKbQJGPcV93r+goDuSmw1/T41DYUvHQNx7nD/Yk7EKw2OgvO9lQijO
0zqtNOOg/lFYHdoufLGHgp60DuVs7BmBzT3hdp5YLx/H0e/e6R6G7cdWDh3B
+6Lu5CKpHNf/Oypobm8nGZnypvNq8zMB7dVTSfxFRtvOrDUjXmfAIZuGQJMW
MrIe2HgpgUUHh5H0/L34TGh6slLclw5+7T8/F+D7yx7m3M2dpEGbjeFsMH6f
mWrt4asnaXDiQt7HFIxP5RXdkU+9izB15tyEzAQZFWa/dX94cBGEc6MN11yl
oHfaR/hdmJMwYy3wfT4S93dDhdjNfxMw31W5Wg7zI7Jj4Ffo8DjEPPJPjMul
oLThDUdT+8Zgu9KNLQ4fsT/QpStu7hoFodIofpcWnC/l35TGd4zAnMney6lY
H1ZRbReFuoZhx6bnSArPw44iTuIM1r8/BtZShtYU1L5NSyGRtAQWV+ykFM/g
93lmJ6lELsG70PseJ7FfR/Phv9+LLsPpRqnOZdyPkuBf5RoPl+GNiP/NYYy/
U1jGK2spLvwxra4X+ovnk0MYJj3mQljlShuv1fjvrR/VjBYgIH3BzlWLhlT0
tkXJ/YM5Aa0+3rdkFc6LkqWfbzBNwnvoyZDZ7CteJHUis4zZSkZnLil+yOrh
RZu0tMbU8Z7RObVoeXQFH/o0+f5iGfZVN58/PCRoxIcW32x4+jyMgmz6UzOT
vfkQar64pQXr6sG+jn3ETD4Ud68haiP2Wf91b51c18mHhtSlb7+TpiLHk2kH
i8vwPPZ2KA2f5UDuMe7CH8yXcBE/ifEmDrw9uv2pGc4jWtGqVVmblyAkadd4
2yEq+vzl1SwhbQlaOgcY1+9S0XrHFKufQsvwqP5DpGEx9t/tBW6c0GWYejbP
nh2moise1e+d5pfhXy/T9LEID/JjffpVdYYLTXpcnX+H+NDa6sG3/3jJ6EZI
/VzAdT6UeEbhr9RurDvs1cGt2XyoSir8+bMbZGSrc6J86Rsf0jyoj0KryCjp
YoXn0D8+FHToSVEs1hXrz+bdocL8aEtKZdZXM9ynqnDNKi1+JHz8jZXYXQpS
pEZoZpvxozOs6TuHsI46eyxaVH4jID1q1Vt/u7fgIMlXpTlOQCLFzkP1mh9g
7OQ75jgPETXy5nfdHSiFby9CE2mqRDT1euSSotEn4HR5jpiZERHDWTNhh38l
GPxllTd7EJHN2ZNOE0+qgdh05mnEXSJaTSqTC35VCytcZp+dyieijyauhmav
6mGBfCyjLZ+MvB+TUo2UuqC8OPXet59kpG6nmzYj0Q1icioN3/H+ZTw1ilYl
9UBzifC5X9iPG7x+nBU70AOKr75va8I8OFZpEvfvQy9EudOfv75AQQz1rrPM
a33QflVj0PsJ9pvL0Z0XUT8EJsl2sWso6KoQWXXNfD8Yndy+/R6ViN61B/RR
1J9Bb8h6XVldIjptu8bAoywH1iW6nus8RERscnnWptevIN46vKv0OhG5PN72
3pTwDoZNzF4U5hIR/ffQySKH95A2sNGi5AcREZQdmk63FwPd9P3Nj3Qi2n3o
1nWjmx/hE2ve550cCfv91N23Xn6CnMwT3iryeH+ZqWQeVmyDd7oTvoRd2M+M
+r41VmyHYFHnA8U4T/54+zReQLMDilQm15uE4/1ZYkQ7uqMTxg62BcXhfUG+
33dz+lAXNCSmS6dVU9CtU2oCrmHd4Da618ZtgII2G5Te3veyB5wfuX2tw/55
g7rSgeODvZDFuR/+7gMFnW2DhHOfZqHgpm3b+VoKyhqoS39weRbmNi75L+L9
IiYLISWbZyFWwkYd/aYgapC1EPvfDMz6Vq7cO0lB3bfUrp7JmgEKtbxIfBH7
Fd1ru9e4zYDR/DuRpCWMN28mr67EDCwrrPZqw/7s0oEAC4/EafDX6LR/dAyf
317/czt0FOovDZ2L8KAi4auhgxkTI7B67LSnjhcVie/XEyQ44vy6zv7H7fNU
dLF09WLjp2HIfLQ2MfYCFS1fv3zSUGsYyCfM5fdepCKvw1S4lDAEK/t2qXzA
1zOOtQe+5g5CQHN9Zwt+/nL8BI/EmUEIF9RaCHtJQdeyfc8k4fo1pLq0hEtw
ngkvb+0ImoUPDfKV7zFfklZoVgVvmoWzs2LNl5op6NIm5fbIiRnQDMuMt8Z+
zEuqoFEyYwZku0r9jAYpaOd8ZqDmoRnoGUpnG2F8LlwK+/h95QxENap3W2N9
YfA7q6tHTQO5/W+liDUVMTxOfTK/MAqyT3J/6jtQUZgeJ2Vt7wjANk1xT2ec
X6+jdm+LEVC5Lpmfd4SKVDTi8ne+G4b3D92mljF+/H1WwXnyw/B1Yv9ut5NU
dHu4LK359hAETmQ5NLpTkc9K4/iq2UGIW/fuj8UpKtJu3P49xWUQepp/TBdn
UpDpuFXBp4pZWBQxKGRiPKY06IyTl2ahYs/lhf8wP97v5zteqj0LyX/bpZs/
UZBucqZx/fAMvLvHm+T+Bfvdsv1zMckzoL4D5s7+oKCuxJffJOxngLN7e/ZA
BwUls2HjMf4ZkL5iZPWlH+t2xQ6e0dBpuB9O2nTXiIqC5a2e8p4chRieccff
//v/tVlhE9XfR6DzilrqcwuMj/Om1yqGI1DW1/jqf/9+4fST98v6F8OglPvQ
6Iod7qdUxapxkWFISP6zFOVIRdHhOeePXR6Cg6NlhSswfuNnVWpThwdhff+o
NuMwFa0JFCTkWg/C2f52zd14vxZE3YHij7MQYBntq5BBQUbRN7pk/Wbh/Prs
rLocnPdtyjef0ZyFuizpEvSGgsaOtjY9+z0DMLw2NaKIgl4wbql8ezgDydpu
5hnYr5arv33ze+8M/CK9zrmL58mO60AfIM1AlqZtsXEjztN+SsMvLkyDgr5k
OlmTipgtG0LrHEdBpy3eLlKXinLWW/WEV47AtbuNSQNbqCgx5HOqsvYIBJ2b
8+bfQUXJytcqUxOHAW26Xc3FeDmsyjdlU3C+0z8eW4PxqtiQqbzdZwii7uY1
OO+nIvv704cOdQ+Cj9iAZ4U9FbX1Hxg7bDYIQ4wkN0IsBTUKT+edLpmF+uvN
SycfUtC990p+E+dnIbtDZhsL62fHaF1MsOosrO5epHxKx37SvzJUunsGup/e
dX6P/fuZvx0VdfdnoOX6K+1ezJ/JiqIf4WYzoLp1LEAf7+Ha5jH3bMY0bOl0
1yjD8xWgSa0+dXIa8ga0REJwXr98R9T1tiXObwKNazYrUNG35Vv2pwuxf+2T
vy6P8/vCy6Y+L6URENNw0tqynopUBVXZCdHDWO9PrAzDef6p4Z1nQ8whGPr9
S4lhQEXrXN+3HTqF833VtEM6xoc5oBVNaxmEsQ3PU4OtqIhvSKmqFAZBVTsh
qQ77mzfGq5UqC2eBrfppdQHek9/qecvrzsxCmc+Thk33cJ4tNfUcWTMLG0+M
RJk8oKAbc8WPlFtn4KH2K+kRjJdYQkLZ1bszEHjfUUsmGc+TLcGSimagkif+
Yj/Gq8zh3UHPyWmovB38aHM2BfH+HstQOzgN22NRGA3r4dKORUNzo1E4WGei
1LsC+weed/1ns0dAq3lHuz32T41f2rMJ4iOQFuqv4yxLRaHhCa7C1/H8r3n+
alqFipRrJstSpocg7jOxdTXO9+JHlUM/uOJ8xzEWq8X8yf7P1ObkN6x/Rv91
UndhPDRTOvMMB+HT4JfRgFDs1x5f2V7/aha6lVt95/CZfInhWHhyFiKUtW8e
xf6UsaK0OV96FlIC5Hs/XaegDysXBj81zYBupLvs6lsUlDvx/Qv9xgyItdoV
OGL8YncEFbptn4FtF1sW78ZQEP3Llmf8fdNguyWG51UCBYUmfLs2YjkNteDw
7zzWw7D5DhlenVG4pNHdeJ1JQQ+F9evuPRmBbXqfD9wgUhFbYtKmk28ENO51
6vtg/5727euL5YBhGJM9zTTH+f7u439xEiND8GSXGy8/zrcmI32l2xyHQHMx
I+UNni/ubOHDK3WD0ESwa4WtVBSQt+ccc/sg9BoVTE/54e/RfyYflT0LpjqG
L/j+j6Izj6ayjaK4e695SBFSicgQKQ1E5DwUUhkKyVCJkCQliiKiEjIVaRAp
ScZMKSKUiEIZUoYks8K9972j6Xu+P9+Ftfzes88+e1sW53nRxJf8oeojVLDO
0c4774fzYNvdqz0SVHgZcFhrI/64QVXPGU7DDPj/Wc/eHsCLyBnxKlohM4CU
l7skBGI9fV9cmbJlBmKS7znphPz/89PSozFt09A/9DRALYIXLe596ZJlMA22
U15HxrEf8rx4y/m4dhSkV356rTyK78vU3y0tcSNgKfhuac40L+I81CqfnhuG
4/cr3pzH76d2etjI4fQw1DE3PAnF+jkjkqSqi/uMS0+oTdNSPmTVUGr2xmoI
0m5q0K3wPqnrPl0Q/PAHcpf+3SWK9ZFhXSJjs+MPlKq/Py4ex4ei2hS4o8Y0
8N2U9OpKFx8qDVu7mruGBhsvqH00WsOPeNL0dHmYVKjX+bfU2J0f8b1eqyrQ
SAWhomO2Xrn8SMw+9aBcMhXmKgVuZ8zwI7kt1JcH8ftbxnNEunObADq9/O+7
1wpU4ClJCp26KIAkeY+Huv6agciq2oAxeRGUt7jrqoHlBLyuCq/4dlwEhVbO
HEZ147CNHqIV9EQEDb4JOa2gOQ7tQ2O3G36LIJMXScEi8WNwO6hbMEdeFJ1T
f79i69gobB4L0hBzFkXfV1Djm3VHIfm3qmj/XVGkZs39JXJ1BOrFHHcIt4mi
S5LnMjVrh2E7/8sDWuf///sNPt2dLMz35OtVn9d86HZR7Okj1VSonlWXPDjP
h5Y7Fi6gCCr83d52s8eIH9nfsyoKN8V++FneS+AGP7KJIr9aJ4jvp/OPne2f
+FG4+TGL9Y0zIBC+LclATAAZKE5+vH1jBpROsuaQtQAiafJedds1A4V+6+g7
2MIo9ED0NUPpceg+UkHu3iGCSr6tsC25NQaHhPYeEAkRQe3VaRd4eMbAbLj5
0rdqEVStMMijcXYURrQU5DV4RJGK1LN1ujgvVMysG5QwEkVNHwK0NM1GoONd
s3fkVcxrGxIvXjAM3pc3nbxRK4rKPlt8Glo2DHHLrfj2HONDB+6ZuCS+oIJy
WzHJLJ0P+XZozl92ogJKd4ip/IX9KLVow78lmPfYUcunCvxIlrhfPPp+Bopz
immzx/nR/jOXd5+5NANPb2xb/f4pP9ol/ygqAut/7ZYPp5jD/ChTvUbbtnsa
9so5XrqjJoC6cy35PllOQ5dq5NnYNmFk/bQtEvWPAk1s749ESRH04zV57rf9
KPBufbZp9pAIMj+1crq0YwRG3h/lbXgggnIn2uWqbUdA7HDBEK1fBGV+1lMl
dw/DjiQbx2AlUaRsfunW9aPDsO1f3qTLSVGk+aDq5f6xIaiLalmVli+K5k7N
dzsFDMGO8HVbP1jzoVGihPb3AM53BYeOz0TxoYRD0x3z1Bloec5rXPuBD+nR
6HNy+L6fkc46sY7Ej06PR+ueMpwBzdzkn/zAjyi2u8XmOqehOZVnp90VfuSx
y0ludPs07Pk2WzxbzY+ajca0Gp5MQdC3t6xhHgH0aD5JsFl6ChZ7x//9yhZG
6xjSMcZZIzAVv9aeMymM/Dp4hO8qjQBvx4WeDVoiaNl9pqprzjCw+tfIugeI
IC2rx0OfdwyDvkOi861KEWQUm6zP6RiCb7KHnt8iiyLzWndZgaAhSHCZeGW1
VxQNziYfkFQdgn3ulSLvbosiXeeU5O2//oDrDtHWjy0U9NL7t1IRiw7MgE6B
S48pyCOHr2dkPwFqZqlKxecp6Kf185z9zwiQ57uwIWQPBSm84+/9yMOALC/l
grE1FGSzS69W9xgD8lx6ikgsMkr/o1J9rYYBxg0KFR1tZKTd8e3ArXVMWDg+
Ue2TR0ZrX07Ka8Uw4er9sReTr3nQo+/p7qpGc6AS0rX80F0exEm1RWY5c5Av
/bgqNYAH2dh7b6mTmofv1PyRT4d40GPLu1EXIuZhg9Wg3qgeD3IL4f1tRJ+H
yzGJ9fNreNCWhfUbSO4LILI/lyPFz4PWilfVJnQvQFOW+l7f/kXYqDfk8dli
EQ5FswXnBijo2Tnp8V4BAtb/XM33o4yCLqq8SaS7EfAq8Z5yawwF3VxPFIrW
ERDW8d1zyJWCjIw8e1YqMsBf68jjNfoU1BlvcWLpNQYYEX+DIpZT0Ku2s3a/
RhlwNLDaf8U0GUlcVrkQZMEE1cCS4cEmMmoPO7S/rZQJ2YVFbS7fedCBbOHb
DafmQLP1zoB7KQ/KjoQTn9vnwM3rcEzObR406/ZO/6zhPCTXnkrf6seDHvzI
H3maMw9/i+be8tnwoKuGOlz7FQsgPXPETlmbB6mTqjuCIxdgKY9jzt0VPGh/
55rHZPYCOHbrPazkLoLlkTGbH16LkP3wUf13KgXtXX2lPECWgONBVat2N1HQ
H5G025RgAtjbGuZMn1JQIW3XgbBfBDSbbvr6O5iCDpXkOI3tYsAzx3+zUvYU
9Otn7DLdFwwgX/H9ObSZgp6q7GvyFmdCwtXYD1ZiFBRjz9sZeoEJ1nHBoofH
ySjiQG3g2X4mtNVfYnUyeBB/UEC1Z9Ic2KjUjgd/40EG+aY7Ns/PQehu9S/v
C3nQ6hbP+laPeTjYWzGYG8uDnja7xsPXeRA68cxd5zQP6pPeWhNssACSOYYx
J/bxIEMNr8CI7AWwfEEL367Bg+KcLb9aSS1Cxx29Cy9FeNCKMcG+vvBFSP1r
1eO5FPfXCErJjl0EKH6/2zIwQ0Hu4tXVjS8JcO7a+7GkjYJK0VOZZDkGnFw9
NPm7kIKk7X60PoxiwJrMljOn4yjowOMXPD8IBlD1j12zPU1B3x9lNu05xoQ1
jo2eD80pqLy63m60kQmPK5Y4GqtQ0D/a3a8vN7NAgSZqUrOFhM6t3CeTPToH
vxdmbzUuISGv5YKV96zmwZe88uLWCax/k9r6vFfz8Fk51Y5cz4OkEq9cGVi9
AM/0HMN00nlQ+uvj27TCFyBoX53t10AeZBrUaHhvZAHEBT5rdxzgQRIuZ+aX
712ExqHJGKTOg3Kt4rqf5C2CcdLfiIo1OL8tWWcAzgQcC9v0/CqFF+Xd/Tct
1UKAQ4LGHG2EglpOWVY+NGRARMutJIlPeD80u5Jr8hnws3pN8dALCjp6++gL
/1VMEJXZ/NEnioLmBSxssyOZYFzEOFvsSUHWQ5819tOY0ND2Pax8NwU9f09a
sHZiwR7BLm/tAySkPFm2a8+yeVgm2Ny7uIGERmaGZdMD52HjrdTvSQIktOvh
wx16/fMwa7WhiDPAg9b1VmsIGi/AdG7R+NY3PKhc/Vnp/NMFeDM1o2GewIPO
Gq8YEOFdBNOs0/vBA++Hic3COtdFkGUm7Fmtj98nl5GlX70Iwpr+eQMbeFHb
FrX1+wMJOLGt354szYt6na1aIv8RQBCsmJXzFNTsM+gmcxz72ebnMpsHKejB
lEBh1zcGpMT1nLKsp6Ajchf4nxgzoc5r/M7lLArKWZ5x5NBLJuyhlBjUXacg
3tZyq6+rWPBv5PHzDW4U5JJ0Wp16jQVn16TfzvEloZ5KhbNjO7CfvTmZsmsf
CTWk6BneypiHOvmCdGllEnK+Ofz1Dt8CNEqfeLppHvuDWnvLL48FsLosqfyw
nQf15PGVHqhfAFO9f5oe2djvVrkPNyssQqBwqXnaZR6UXMtftjloEURNQ8IP
WPCgfTwapz1bFkHp8cm9Wh4UtKy2Aq1IpMFVq/uFIqsoqO/usVSTSBp4JM70
fWwlo/frG/NfhdOAr/LCmaBrZGT94cvg6QgaaBSOzu3QI6M/8dbkk1E0SJXc
r6A0RUKnQsw3ZCXR4NXiHTfzpySk9MHlp9IzGvQHaBvWH8bPDYK/eypoIDeb
V6Rygwspfvk+cssIeLH4x5JN5YB7ae284AYCbq5e3PPtKAceHHqRJY/vkX+Z
aN3gZzaoXZo7bH+OgEBG3SV7AzYQublemQ8JOF+u+uFIPgtiXbKTOU0EZPs5
nVNUYMF1BzH+PYv4OT3m09ckJiRl1duG6jLAsKqzwRfr8+3VF60PU/D32+Ju
q7OagmQrT79xiKfBe4/Rg0P4flkHh7xYc4sGFTs+GcdfJ6PM6omYyVgaMI85
ZO7fQUYBYuv73mHenN1PaJunSejnMt2c+49p4LDe/JFtJgmtX9RKDCiiAeOn
L7nJgYRaynfWWTbQwKx+7Q6tm1zY5TZomSBHQOJYIP8knQOu4o9iXXQJiDp9
XeWxCwd6a75vUThMwMb9YZlBLWwoe9K88SP2Z8e1WtszdrLBeHmhyJ4sArx2
kHRQAQvk6EUz9zsIWDKqGxuK+T/oHXtWIMCAc45mxZGYv3HWNfki4OeDt7hZ
JylI5/B3plQaDSyYXdJOchT0ITtNzxO/j3LBlbXzX8koRegVhCfT4BY5z//J
DTJytbt8w/MeDa48cM5z1iejo5VWltKYVzHfuw9mSGjB7NODW3k0kE6+6nfs
GQk1H9DZ2lBFAxGU87HFkYQuZfs9rW2nwbn4u3V60VyYspHRoqgToPJiIqCf
wYEwbvGn8t0EXBP5F+vrygEnhVPP5E8QMPVEU1WyjQ387H+ZW24SkFdoKjNt
yIa7jHn/UezXK4Wl/qgVsqBlvC1+az8BwyZ8ZcOY/6LjFxBZygBNnUCbvZif
45bw5LgpA+54uFR2elGQ48jB7ZGZNFDaJ9YbhPPMj3brwDPpeJ6VT6Ql28no
2T9a/m/8fgxN77CLI8not/cie+AJ1gf9g5i3ARnV3UTe3rn4/aVf7t1PJSEX
olIg9DUNdjza/dsri4TirNe/X9FEgzXPhqLbnUhI5f7za9sGaPDAQWTfrltc
eLB7/7ILOgQkUdszvrE4wMu1K1lygICjK/Sj0QkOyHXSedecJcBlXeTRwq9s
UKjSbE69Q8Dvm5t2GiE2ZL94UxdeScD++EmeFS8xr+hYxsdRAuY623Tt1rLg
gvWXlUdXMEDpVITCSsw/+/d5304LBgi8FBuePUVBleRh6ZkcrP81IdG35SlI
ZXZNh+9zGmxqCDVe10FGh007t+7MpkHVyuvva26SUYE0Ejmcj/Vwsqr24k4y
epCgsvfdKxocO9sxeZhGQtqhMrNnP9AgfFX+6PnnJGTc+HXXqS4abBOWt+p2
JqFvUb3uz//S4INSWPv+OC6Yal+ljRkTwLQrjGvgcMDTh77P/QgBdq+2qEh6
cGAD2fvwKqz3epfEo5btbChibinmTSfgLtezKcWIDe/i70mu/EiA3jHhD2JF
LOBf63vYhkqAN/9mzxbMr72lLvS5AgOm/UuiWXeYcCyjLF/UlgH8ffa2svhe
N0cOyx/A+1l1jlf4mQIFfRZsKPAupEHjt4xtmzvxfqsJSybjj9+LUmxujiIj
O6VdI5/LaXCj80ttuCGe/6pOkkQdDdqv5QicoJNQzmO1UNc2GkR+nIgIySah
Q2/5XlcO0mCPr4Nk3xESCr20zGwlhwZT/winQwlcoCq/aneywv7n3oGqZjkw
FCSZXOlFwDp9y9OjnhxY9FB9LoP1LhbQtWOmgw1rzcK8T+UQ4B6V94tmzAYr
3oHI/DYCOI++HRMuZsG+5V6jP7gE5NiLxR5QZIHDwr/KUTUG3FD+x/MH86/V
dAttcWTAI9b6MU0fCqpQEvmdg3kkdXl2F62lINUEAR9X/Pyzm9On10VGIe7b
4sexX+ccf8nXEU3Get5ZCpj39J4BgVtARoEz7164faHB4B7PDWcIEqr4GpJm
00uD3MhdpTdekFCiTbai2DQNnDvufP99lITUvU3VYvnosOK119Cx21xIk54s
bXEi4Faz/9uSeQ7c+nU4YdkFAjZ5v/ao8uJA/tAAWyKJAI0IB/7kLjZECvoK
tZQRkNL1J/Xgbjb0Tzsb7ewh4OLFY/xLSliw/Yv9dUdeBngeOc3ox/wfPY8p
yG9mwIWqE9O9mH/rtv4PEfieb3pVelXvDM5rBjr/5rE/Wfa7KJUrUpAl69IF
23dYrw9vaBl+J6N+jY5/O7Ce+V/Ln/oRQ0bLdkY8fvkZ+5+iadwdREaCdJpD
aTcNipfmHbrIIKG75/+47R7D97Rh+cX4HBKilGbfODpLA3+9locjx0iow+my
EI8EHYzD+097JXHBXEDhrtFJAoou3efLXeSA5esw8AwnYL7ZRD7ZmwOc/Hw7
sccELN8X3W7QzYZVT9XTN9US0FYitLbchA0tE45un4YJqOg+MbailAXnsjS9
O8Vw/5A1Gr+gxAITnl6SpR4D3sTYvBvG/HFWbxgbTjIgOyqG18CXgowFtvfs
xXwPqFVJr5QoSMbFV9sY36c/147LG3aT0de4DRei8HwfiErP9NwiIwOpoO/y
32nwlbfK6r4RGdmsFtLgHaKBba9tRCiThNoLj/3cRtBgrqCjKSWXhMitPKOF
AnS4niboMulCQuH7X074raHD6f02DL+7XGCwbC+W+hOwfVJe4SmJC38UXDPf
xuH7LnUm/YwP9kNFno/8eQTwELqloz/YwJHPRfGfsd+FroxWMMN5gHlf4uAM
3pekJdoaZSwwjzPo2CvDgNkZ3ULZdSzgqf342t+IAQquBV3zmP9SQUNc0xkG
COrXHNI+S0Ej1DiT29ifx5tO3ihcR0ETpyqlN7TSwHy4KU3vBxmpCaie68T+
JcnPiO+JxfsgfPVG7G/s76HnzR4Zk9Huz4o6NljfD2YvFd5gkZD98o1iyjx0
6HSSLEjPIyHxNaWmpOV0SKfsWjdznIQ0dg43D6vTIVm6MST4Hhcej0UdVr1K
AMm7XDyVwgWx5n81y3CeqWsymTH35cDzA5kHF8sJMJWOfpPcwwZZTgH533ec
B4YWiLg9bNBtNg74jvd9bPWArMkrFki1KS5UYL+LvRod04D5/RnkjDvmDBgz
70tRxv6/zJW+7EgAA/5NzLkon6Mg+n3Npg7sV8SaK2MZyhTUSI+PksDzTT+r
nan1k4zcydrr5fG9uvT6t3F3HBn5Zoz1cCbxfbgkdi59FxnlhPYkZXCx/8de
7L7FJqEbUxUCUqJ06OMLln+eT0KMAy3ZBxXo8PJkyBjhSkLfNVfmH95Oh3cD
Bvw3HnBh349qvQexBHy+3v89mY8LnkGaKR7PCRgiB65UPceBvVpVvKz3BJhJ
TdJN+9gwr1bK3fOHgHDZwBDyXpz/Pv4oduBjQDxvcp1HOQvWx5epqagzICe5
/l2YMt7/pHbZ3AMMWNrjf/wI5rdzW8I/fBl/vlnqElE/ChoMXi8siXm3HGLm
xeJ+VjJtusjop4Eb3VpFqYeMqPc2TXiMY317N5O/xePn4Q5+dyYNDOyyG9N3
k1Ey1fD4NPYz5e/Ds4kcnH+90jp5V9DhwPIuuYICEpJgHF+auYEO77+U53Hc
SChijVVc8y46TOQUxcWncoH9ib5S7AEBl28OXE4Q4ELGiV3rK0sIQKeQCv95
Dvieqx3+10qAzE/+87P9bHAKmTF8OkXAQqWo4eV9bBi8qEV0izMgy5PskPCa
BYkLY8m3tjKgIiwz2kSFBTEry69XOjCgP5Ua+wzzl55OY7qGM2B16zuLccyv
nuP/wqIP+3lCaYOfKu6ndzdNdo3QQEtludyyXjI6dVOblE+jgW/7uabGBOyH
dzW3t2J9vyvu35tmQkb6xVVlBsvokHr2mcxdLgmdP58STijR4YsCf3ZpIQkd
JkeGMXTp0L+FdnbhBAltFL/ma2hNB8kAFZn7aVzIrFCbC8X59bdi+0KMEBfO
RHsFidcQ8OWa+6pRfw7ULg9c/IP9nT5fYVIywIapzeYjsxwCypyZVpz9bJDq
tnOzW8mAmfMc3ro3LMhyfxU1ZcCAZ4q/VKVVWYBP4t567Pda3wLOL2B+06an
57/fZIAqy0286jzuZ9Wxltf/0OC7XtLGA2oU9F7scF3ZFA22JtZf5WJ+k9uR
b6nYv4VfnUp+m0hGpCORj3RF6PB3opl4YEpGgzvX5ketpgMdetffn8X37uyN
lUOb6JA9sqSq4iUJWfg5zJma0GEmZYM2xQP3g8XX1kXOdNgJD9OfPOaCZe6R
PloxAQ80ktxuinAheWQmyg37W4TeVlLTBQ5sfko4/cB5zsxf7NKZQTZc+mEu
aIP17vxLvDnYkg3acF2jdR3m2arxd7aCBTZ8PHv343zb07nYSsP8A2/GWxu9
GOCzPNrtZDITdlg4LdsVz4Bjy/3MIv0pSPGi5pMKrG8N2YAfauspKP697ext
rO9gX4rVrz4yanV189bG+s6YVHHJv01GFCUx7wwpOhxVEP+QbEZGnemhrl2q
dBjcxdZ6OEdCfNWeL9r16RAsJ+FcU0RC6e9YN+4doIPQvAdHwJOErs/827zO
iw6eQkvV8p5wgfvwdrX7OwKMoxryrotxIfguOlLeTcBoQUB/QSAHBuTv8LXQ
cT9/ryinOcSGU6krq7Jxnter+1DPZ82GrJXLg0w3MWDrB7Ethm9ZkMPwW5Nl
hfvNzR2ve9RY8Fds8urHcww4Ifc758///PdmPbOSGaD8u/WvWQAFmSGq5RT2
78M1JnUczM9+z7fEd4EG1yOawt714/yr2nckcAne19dM1Yd3yGji2cmvQtjP
LGe+vIrbQ0ZLCzZSFbfSoV61SCN1noRSxCz135vRoc3gwLX6YhKin7iqNHGE
DrKuGVWiJ0lo829FyZQAOiS2X3tZlsmFZ7ca0rubcf7d1dkbIc6FmdEOhjC+
5xOh/m+SL3Eg5CWdvw7315Af2/Snh9kw3hkgN7+KAcaeJLukA2woDT4aVInv
u8v696ybVSxgyHhazx3G8zUwlfi6ngUjjbwt1UEMQCvlE8/eZYIj7xlJcioD
xK6f5ixg/s1LKKS1eN58+0WH36tTUJW+4/m9/HSwaru8/OEvMmqbLx+qkKHD
zQtik9eTyCjMPofsh++XccWr5uvmZHRp8pW/ryEdhtOFZFMXSMgpzbm32IYO
vmobtZtKSMjHTqpT/xQd1Bt6ri7zIqGBr/aEUDgdKh5xdN9lceFgyFzYPjxv
o7pRRvgyLkzbGB46ivN7hvVUypVgDsiSmKfKRBhw8Fb0r9JRNuyQfWRsrYr3
/cK6W2o2bPBLLnbcuJsB3d9Izr3VuP8bVKlbuTJgpYaeaLs6zoNqluuKr+J7
/zvzsHgKExw8KCWHnjBAg7LvVN4FCpJkV7vbzNHA0+UfRGpQkNQFiWfKeN4F
Gr8F/QbIaOWpnQfm8byJ0GvZPslkdDFfa/PPbXS4cIlMvryXjITkPwq+NadD
a7Q1+8EiCe11qL335Bgdit9rnGkpJaHxc21psRfosH+DtKn0KXwf6251BsfR
4Y/nmdrGbC7M+Wx2rR4igL11ghMuyYWjHgpXi+YJUPy0PNTrCgf+epYaZOM8
E9Lqu/zKOBuCcyxMn2xhwIdz1OA6WzYcUdffn27JgHKBxUu6NSz4kl7JSfP+
fz88235rYP8PXWA+jmKAusMxwxrM/41XeTwzmwHJnCiwvkhBZcxDGjfIdCDZ
bW7ftYGCYh6GyZGk6RD6WOvo7t9k5MCzHH8x9je3Iy4H75LRG05cvDF2uxtb
Lzic2UdGuwrXfhK0w37YufbTPR7cB7sLgm9706H51NTGb2UklD/XHPELz9s2
0Vp4lTfuhyW1r6Yf0EFsyx/zbzlcyDvqsWsznrebZuREhBQXuu9oBfEKY3+b
u3n+UBgHjFquRD5QYsB83sY/eyfZsHCh1Ji+kwHXrl3b7nqIDXzrxkOW4Pt2
wtLpzKNaFhQOjQn/9cf5Ntf0+vwGFlxK2FYRk8iAQteHQRH3mEBaQXb6V8CA
q49PBk9gfo8dATwVgnQYiTDL4GB+kSt77Pvk6HDt/hJpiUEy+ugvpRiB91v3
YITkthQy6ho7b52L5y0+7Pbt2H4yevT13lc7F+zn6zxjkklkZOFyKCn8Ih1U
Dxpc7HxFQguiqyM3x2O/Y0a3yJ8moeGnzBTX53TQnrP/1pPHBVurh+sy8bw1
AlQ/XZfhwqWFbUb20gxYYXQ4yCScAzfcOg/dwv52VkTIdtU/Nix5cPzgLpzn
fhSbNQkcZsOkubNCsBsDIuhLLUTes0Du1XCezhXMt8zaQmUjC1qaK//43WfA
loh+fYf7+P5v3vFSq4wBD+f2qF4OxPk3pu/ONNb7SElDQbYmBTnUrPlSoYz7
WWvc1h7Mb7drnXqDAR3k65rfS9wjI6n6+KzltnRQFM31sbIgI+IRc+dTPO/2
bYchkUxG3q2/J/0i6FDzad60uxzvO29LbsRDOjx2qr+9zoeELiVpBHWW0MHp
42fH4QIu8KI2Phk875P81Ls3ZbkQrkHpfaHIgI9hnDs61zigtdbtVYg+A4rN
t56ZnmJDSbB+wm3c3/d5jBuVOLCBYdZ8YsyHAZsbTmiEf2DBMgOTTaGRDNDc
9dfUeRMLzOpaJw5lMKAt8cNLowdMeEdcu+1bifMgMpwJDaIgtdqBAtdVdDju
qf6MtpGCMujJhy5r0+GY8lTxsSEy+h6kIGFjRYdvnbmqDffJiObzoHf8JH4f
QzeWrbciI2099SLA+k5ufHrlOi8ZvU4ix9hi3g98aiG9b0jIPdrVXa2UDk3K
O1Zt9CWhPwHJ+pWfcR52fOXNLsb7vnZH4xzmPXvFhJIoh/Pgy5RkS8xrnp0g
IX+TAz4jEXbHbBiQx5koe0Jjw5CML2UT3u/i2BdCq4+woW6m80EVznM155XU
YxpYEO5nJCPygAHrcoq2zmxmwRWGqb9MEc6DKwqN96Uygbr+Zv5gAwMMzIrU
Ccy/6ZpGYsZaOiwPY2fEbqKg5RMvjhzbifOZ+ArFVcNY/4uhSQ8P0+FkYfCf
1AdkxPYWWnvoPB3kKKlrJK3JqGMV73RcLB3MTxIiV/jIyPlgwoQJ1je0iA71
VZCQV7kWz+Ua7PfR/r+2nCWheI+m1Rt/4H6wToMglXGBT8L3hS/W91Gfxid3
5bnwN9u84rEZnucnv0vS0RxIsxPPtzqG+4xZ0N+rBBsshj77Bl9gwA6fHad+
HMX57wt1RiWWAU/7ldzlPrFA2cha3uopzrtCxZaWW3H+2S43QbzGftDme+/0
IyZcvzyDVrQwIOz7N5Fjlyho+JHbyBDOL7xb5/kUtSjIW3lz5P95Leu337Jv
mH/712CdkeN0uGvan+f7kIwGEoPfvw+hg+MWIftZzD9mWLTQf48OOcK9cQH8
ZPRsdOTNdqxvVZpze38lCS1R1G78guf9bbrg6fZzJLTDfnH+8TAdBKfTg0XK
uZBPzowexPOWNTix9dFaLmi/uV9Fw/Pudp9fEL/FAbO+Vx8Azzszx7b/BJMN
6fy7Az/he9ZkfqMt1YUN6992FcWnMKCo7VfH6yYWRJUd2H87D+vFs3/izTYW
2K8cVvpaw4DrazQlMtKYoPluifT+DgZY9Z59UYP5lxahw5ob6dD4/PRAIea3
1/Hcu9kCf398a2OujeB9l84x24r3m9ymGg2pZHQtRp2x5SbuOxknq38fICMP
kRWzmzLpYLNOWui0ABkxLYp41d/RYexM7r5fb0nompVJjQKeN9123NPAj4RG
zLb9kqTRYcub5XxSb7jgTO/2ttuD/Tt6vDRTiQucXclPdrvg+zyX/lgkjgMp
zpnZmy4yoG+1Qew+Nht+3E3Xlcbz/r1MF3m4ssFbUHspG++3T8WV0COfWdC4
T22mA/vbrLXHsq06+B6CTWpeIwP8RHLfjqUzobUqq+fKTwbYrrBcLXuZgmKt
XOMu43u+jx5hvH0zBRXGysgp4Ht2Oj39wZZRMnIMypaO8KeDi0VcuOgjMjqv
UDLy9DYdCo17Dn88SEZ5qY0LVwvpEOnyIvi4IBl9KfXtWt1Mh9fP8yx+VZEQ
67jq5Hk879k3ShuMzpNQkq5XzY0FOjhHRMWuqeQC/5CYRSP2s681Qyr5ylwI
crE+ffc0A4a/ah4TSuBAtIyQu3wEfh+P2jnaXMzbVPDZ9R4D0tepVGqfYIP7
0UpDFzxviXPmJ0VaWLD8db6zzDuslyC1hjfbcR++JNIS2YbvvcDJtF0ZTCh7
7oqKBhjwdnZp2EnMf7OIpdm2gw75p0LgNeaf++tyXhLnVU2ien8v5p9+tDDT
ifVu0Cmf1oX5N+kJNEo/osOa1fwaL2zIaPbXtFJnBZ73npFJOyEycufz27H0
Ox1+j2j/7K8mIdqXhH0NVOwv8kdnTPxJaOf6tAyOMAE3LBak1Kq4UNRhvFEf
9zPZe2k3X6ni/Gc9JDcWyICNdf16Qrc5sC9bhl8c95U1m58prZtjw1eB7daF
eL+H022MRDzYwBaf9218he+7cF58XSvWf9zNPw543sKJZaKWeiyYoB7b6tbN
AF+rjPKiJ0x4GOBP+zPCgE3cTfQCzP9c7tQPDSM6vNgd8XfLFgpiPr/0TsQd
70PW/cKrY2SkU0NT3BD5f76vHn6URkYGDw80xmB/26QqviPalowCZfddW/+R
Dj5F7g7mwmTEc/ebPu8fOqAPBrS+dyTkIa88tBLPe+O1e6V7A0hoVLY9/LQM
AS9lzqdtfseFI/UXxQvw/WrqWv2jZj0XdjF9KvSuM2AxynqTSBIH+lnzKQvY
zwW+KgpJL7BBTHqkf/b//LKD3jbiyYb+24e7tGrx12/ZQQ//ygIpG3JX6le8
D78O9U/vYMFB2lJTwPPmG3cmb81kQo2hbrrMPwZkXem5+xfzvzgprBWP+8r0
o8cuzzE/Ze7yOSEfOuydjv6mOE5GCS/dWdcTMO/9FW6u6WRUeGFAilJMhzct
92O87MjIq3eVXuhXOqz6y9+oL0JGxRLnhtlTdFh6vutubw0JWbb6l5/B8zYc
/xZodYGEkoUFT/xSIuDn71EV/VouCL3Km1G4xIBTu5VkPmtwIWWXqMn/ee1b
4s2d4nc5cNDkl8pUFt53/RfPRXg4QArcnbSnAvf7Z94ejV5sGDzc//R+M97n
6bLY/e0sSFPqvzaA91skbcW2dAMWKGSLha4eY4C3UpBfwzMm/GJ9p+2nM+BT
+nDc2mAKejRZ+4WL/S6O9bJUaivuQ9XKLFHcz8ZblD6+w/w7rQvL/9zHedfx
mcK6x7gP94n3B7+lw6jQe2WzQ2TEiFjt1NVLh0sf/+3QFCUjxYx/RlNcOpxl
6Xz6WUtCARpzDXXSBNhbiu20vUhCMGtgclCLAN4858Ld77lQlvX7650buI+2
bTPq1uRCTEl/Te8jBtzUYh6XuseBs8Yt1X3FDNiVFzHLS+ZANiU7JrmeAYOn
jswVeuP8K68rTOnCfa9+hb18JwuCNLWQ8hADRme+k5wNWcBco3NodpoBkedr
GWeeM+GNCDXlGge/j4rnJEvMv9W8Ya8vznMheywpVzC/88OCSmm87wJ28qmH
J8joUHlwrslTOvxUf7D+D+bnNdS24GC9t6ySE1eyJ6MY3QDypjF8323CyuTE
cD/anek0xE9A6u6X0d11JGRyQHGFDJ63e4kZySGQhKYmz6nUGxCgeeHrdst6
LrikSJfw38F5bDzJbngTF/sgZfPGHJwH3QLuyz3gQND+Bu8v1QzQ95xZJPFy
wPKDysAg9jNh/ZyYRz5soLcm7PDB+p5UT98928UC6mode2+sb0t32+0qiAWb
Pq4x7mVh/wsX9F//ggk8egbb3y1ivawakfHD/PEH7fX/OWLe6qqTA5hfbu1t
VdXrOM/xH/L8h/krVF6uyMvD+g4eikrPIKOZqZi4QKx33YUcy3nMP3KryDSK
TodTkSf0xZaQ0f3r2QY9ErjPmxT1dr4noWAD3RzvTQQErwivPxJEQvd6swR0
zQk4jExr7Bu4IHpzX1JQOu43fOYH6Zu5MOWWci8U+xmXeWBANZUDRxpy9Kqa
GOAkp1JI5ueAnk50nlYvA+ofh4gk+rLh/PIQ9+4JBlzS6toz0I3zXonWihIm
viftu2vmjViwqq6z/H/efn2zVmYOE6ZX6V6c52PC3z9Fc7GY/5uN36YAnG9k
9/SQd26jIJ8a18eGOM+dvvRS/8okvmfDxrtkXtHhk/RaS4cnZJQzofiZ20OH
qpCeyc7DZPTp7SvDYexvoU9D2mYxv8GJ2qlvawg41v6h5tsHEuqcuBhWo09A
csjbKNdLJGT8pWcsx46AcOHKPcc/caE8MCzgby4DpBxXapO3caEjpYjbVseA
Wyv3bdmWxoFbGdu35WN9W0g6kgUEcR4cNxYJHcX9hc/+XPQ5fP9yhyp2M7Cf
m+XatPxkQWWBYdsc5p2+7HttcBcLOHtz1LMEmPDyYc2frjwmzL3vmgVRJjTb
m/dlYH5vgbRiAZznjyzlpd7B/CNE2s0jyZjXUHajyF8ySlVd7xOJ84y2+Z2I
pU/J6O275o1hI3gfllybynMgo7/JFTy7sL/JXxkPHBcno9933C83qxMAdxJ0
W+tJiJxMeSS1h4Bng0wLz8skNFO1tEnOlYC8jk1fTzVzwc2r7NAxnE+rS1Jm
l+lwYXDkhKNiKwNEHVKijR9zYBk/v+ejQQZICjZQlwhz4PZ9Z+kWGvZ/9vKi
qPNsyH7816sY804JXDlY38sCCVW95j1CTAjbWO/ZYYLzjx1TJEGcCScW1t/8
VMCEJwUbPSIlmEB+zxzLx/x2Hnn7np2hg9bcos0w5k8ri4Jr+L6Hrz5jm4T5
/cR1u+Ya6cAqWKVbj/mXNwv3C+J7bufWczTckYwaJfSfPJEiYODJvG7XUjKa
EHg9+UEH3/fmdpPmj9jv54dI3rYEVJttljgdTEIPCkxyE84Q0JmW6eD/hQvi
jhPbv33AeSRc5qmiLhcGSFUV53sY4DAz9ufgEw5YGIf3xU4xoPZzqf9KUQ70
1PmNyi3g/pNBqooLYEN74ODjtcJMONSzVau+nwW80Yk2KZhPyS50b7sZC5Kq
J5pCZJhw/Nn32JaXTBAN2mTbsYIJCupT1sWYv/hqZLAl9ns1xwmLzdoUtMaS
f23JMzoofDlbL/uPjArGxN5e/EaHhEcbL13MJCP+j4I8ybN0MG04b3LICfed
fOZ23rUE7LbZLVW37P++cG3PO2MCpJQ8Jj42kJBDl2hRjQsBrXneXWdDSMg0
/dItymUCeLxkB0NauVCxV17WBN/r4+QKtW07uGDjWrWmHuubCPXTdc/kgPrQ
6JMrXAb8Cgu7un4JB07XP0s5g+d7wnLg+v2LbLBzV4u9vZwJvC4WnV8GWOBp
vbl4bBUTbmcgoV/mLKhSPtrhK8+EK4r/aoaLmaB+29FFFT/LMtfvKcT8tTfJ
dZRg7H99suRAzB9VfvH6RD4dBvTK7z3E/CkZcw5svO/qu5sOqz4joztF19+s
w/5+yFI7V82ZjOrODHd6biBgn3eQRL4EGf2xNHxQYUmA4CEdtbpGElrQP5gn
7UPA8LKsBwFXcB6ML/S5EEnA+q1xpyK/csFD35Zb3seAF9e8o0wNuBDHORYl
TTBgmeDfq0FZHNCX2lnny8+EPI9nYgZLOaD0IAFqMO/NhVnuiyA2JNxWdOLD
POtPz6v+GmTB2VinjTuVmWC4UTeEtY8Fsvlptz1UmZBvnzi2pAxzbwxbexV/
3L3FlPIM819f/vJOPe7vz/kEk99g/oKIp7Xq2O+Qw8MR2Sky6ktijl3B+T0x
5vSfDsyvrPJF8/VSAi5129/n/P/3Ad9tif+ynYBizUjtFEnc/0u4Y68cCRjs
20Oq+kRCIXv8GKeDCOBeGDh6KZSE0sKGLMfvEGAzT6YntHNBYkNUjzr277Kf
I7UOhlx48u/OvCcP9imte2/iszlQqGNpehzr+Qn6KHZQggN7lYElofD/37HT
Ea65zAbtdGWdS+uZcCTCSJQzxIIY3wSx5I1MsOgwDV5tyYLqClMf1034/RUp
N5iXM0GtJEx9UIMJTe1HX98J/v//eVS5JUXRoV9OdwMT859xv6fiX00HnVr1
xiTM7/MiJF1kGt+DD4LqYVnY30Xzrlitwv7FdJb9dISM3rO3X9DeRUD+XHhE
2HIy+jhwzqDUgwCJhFcXy5tIaKBSPO79dQLEe1cqhYaRkPk5WS3nxwSENFy8
/KCTC1Wrq98+wvdq1/fyFh/ExXo2uPIG+7Ncu3n38xwOXKt9oWezhglb1MsD
vJdzQFFTucsDf/87r6983BPCBvJejz3UrXgfHsy6rRplgWGj352Z7Uzwu6zy
w8KaBcKDyz+54efbu8NW3n2DddMqIbxvCxMafIbSLv/Pf6Az7SzOt5PDclOa
OvgeON0jNeB885UibS86jf3uc1JRGhv34c3zBuufk9H+Gs/PE8oEeJYLaacc
JaPeqoup6Vjvqyk5JC8pMrqZPPuw2A/vw7bc2KJmEnKtLL648jYBykZ2oxFX
SYg4brmsNY+ArMS/lMzvXPASoz9aSmFC/OjOvHBjLsic2LRERJYJF8u9umrz
ODDsk5ploo5ze2+k7k1p/D64UvRKHSY8FR1/PhfKhqsuExWnDPG8ecTETcdZ
sC+vkGRtxIS1ynfcYg6yYI1Yg4A3MOHHabVUeiXWwZG4vW91mZDVEzztjPlX
VZDzHFPoYC/FSz6O+dcE86cqtdIhZzI9Pwzzf6wrsdYlE7A5UFCzDfNnZLzS
jsb5tcHVhel2jIw2Sj6QEMV6f/DtSJm1NBkJMGKXFF8h4O7yEya5n0noalZj
ybk0AvSz4nNvhpPQ44MRNKM3BLQ5Hb+V/4MLUguqoRH4Pgm+Kzh0bzf2w1fb
Xjrj/fS8OZfbV8ABoUzNFF3M23Igbk/2Cg6cyTY4IWHMBNPUAhGlcDYA61LZ
yB4maO/2mwycZMEdvbGUkr1MsPQPGOuwZUEzlx0ZaMYESEkmuVYzQXXb23M6
+H0IvPn5ZzvmtxZ//PdgGu7vrbT4eMx/1PmwfjTur4r5t0aomP+QXVVutwi+
70tAJCAb5z+hiu+aOM+s3fjAc5MLGVXqe41dcicghauQuV2GjPYee/ugOJoA
/qiNGZlfSOgKKXPXpxwCLESafGMjSGj/rtftpfXYD5S7lpf3cKFmytmFif16
r4RsU4EpfqbyehZsxn49kW09+xLnX93VUhswr0vJuZTmlRzgUZGCUxZ4jg9t
Si2vseE2NeWouw0TJqeOdZb8w33n1qM7q2yZUOq3ZIu6PQv3A/5nt6yYcPar
79xADRO+Ejk8FSZMMDm39rvv/7/vLSj37PBOGkTe4bOcuU9B3awM5fWraSAh
4Fr95yQFlZ4MKXRboEKsRt9Nh+0UlBIkd2/ZEBVyW69qH+ejIKmweXn9L1Sw
yBo4I9z+/+9Hip8dfUOFnjGV+RO4L7hXXUlZnUMFniKN2jAf7Cfcj1G/HlFh
K7cqgYQWoVntz/w7YSos/XjAp+fHAvi+NklcTqZCwq+fmRfPL4DMwaSQ+bkZ
kJuQOcAUXQBtdXun4NkZ4KkUTr6YNQ+v+vY/TZyfgQiJ4dur0DzIp+wuMKBQ
4dBdxnHyzznQCjpYdlmUCiXa93j3+8/BI8Oj3/bJUuFC/Ldt881438XEaXY+
NAjTiLOtwfwZ9yJq5exp4Oa2yDjoSUGmPxddC41pQCuR3fDm//8HNyIZIqpF
g6B9nmIsEgW5jWol6sjTYDy4tGRpKxk9YUTNblxKg3vTFfrCqWR0mcuiMck0
CLj9+cPoSZyPEgZuxrOoIFu1mNKqswh73s3N+Z6ggvs+t2nHtgWYkDOQ++lI
Bdstou3VXgvQKygRJ21DhYyLm2IplAUI+rJsRtmCCree3Di1OXUeTM2lqgXN
qfBCMvONtfY8KM5vsXhnSoUgHbMmr5Y5OKNZ/tkcPxc9ePn3muccdIsrmGab
USFupGytUwMF2frM7CxvoEHOvYnisTsUVG3lUC71iQaS6gb6AS4UJBzWp/O4
kQYZg02DvJo4H2+drT/0kQYygRe+PuSQUUnhwh29uv9/P/DmRsOPZGTlv8DY
85YG2nHOCjO3ycjoWIfH9VIaONkt+VyG/WKoSjJyOocGw8YRWd7rFsH476bZ
VhkapN/Meq1SvQBF4SsST4rSYNanpFH28AJER964qbVIhd42CykL2jx8Sv5F
U5uhwuTi2PfGW/Ngc3eO3+YXFQQy5HYnq87DyJOla19+pkLLUp7Iiro5iBm6
VWf0mgq/91z8iI7OQZ0v6bbQEyqIyNYls2ooKMGwuEiSSYOKk5Keq+MoaI5S
3fKHTIenOQ9bxJ0oSGykuVNRlA7uXTe//FaloAvp7we+LKNDl2G47xOCjFgH
36j9kaSD3IfH9cdryUhKI5jfVYIOfdbuvzfFkVHVhybaXjE6NOsUtq7GefG4
reaNdF7cL/jq8/VWLcK7cHNu6Dn8vu+2aJ8rW4CGd4l/jd1poLXK6aCK9QJE
VvMsD7SjgX/jivrAyXmQmZc4sQ7r8eVS1zU3I+chmUKftNCgQZbD4ZLz6+Yh
cPmdjlmsv0q0LMkR89teP3NUh04FuP7jqtPxOdjjT+/n/0aFGFjZ7inBh2SD
S4N29NHht+CTtKIdfMiKGzR2QI2A7nZLL5MTfKh+a0BbzFkC9vOrqUvH86G9
k223vpYRMNLX6S9dyYf+vvzkLsbGftfQFaI7xofcqcEp6tsZ4BX1bc0ZaX7E
jvc+LHWeAeenhXqyTfiRJU/Brwrc9ySNdPNWDgui+agcTd8iNrzuFC/bJyWE
BAI7XleNsMFnf+mUm6kQOqB8IzET+/6jNd8Jm0Ah1PX2hcRyMw6cHLwqL5or
hHrYjvnz5zjg+X0hMrhfCK1KvPjP5j4Hbsh3iiVLCKN58vcQ4SoOtEl+dzIx
E0bmx9U2SPdxYOZKbMNlWT7UXM8MlMB5b1zqXskKEz60qb3s1wiHDpd/q9Z6
n+ND28lBPr3Y7+13ybb4pvEhafWCK5M4vz8iGp/Kf+ZDp5JWZotWEOCbUsAK
4PIhgvqqXJdJgMddjrfPen7kW3it7KQW7iuglcDjwI/eJToPJZ9kwMHEo8f9
2ILIZ5XDlr1n2LDaabH4oRrmFSlZeiaTDZcM16XZOQghF46HQ3g3GwSk1a48
iBZCoh88eK/iHij8zyLtxFshtET4nNmJHRzI0zi1o2BKCD3seHtX5SQHPt6K
DT23Vhj586U9q7vDAbdPRbeybYXRxwBFz634fVQdWeH8Yi0fqhZKfr70Nh3+
OTb6mVnzoS31916WfqHDmXTT8lWhfEjGWXohX5CAGnWjWOUCPjQXvbl5Fveb
0xol9if6+FBCzF67R8EEaImMBn4X5Ucojac3EevDNyTw4BUDfuR3a1tG9z8C
JuIPmRw+zY9UlETGzyozIP73NekmESHUnyewXVmDDW7iRHiXvhB6u+mv2RJX
NugfSmhcfloIPfpw+5TZPTaUWViZXksVQke/c8dbv7CBgcId130RQtIXzkk+
J3PAeW+3KzEvhB4/u6PzWYcDTudc3tI3CiPHAutnhqfwc1PM+7Uuwsjo+N+S
+VT8zAqwOKzBh3R5Os+eP0sHJ+sM2xvOfEiu5Gzolqd0cLy4vuB6LB/6Xqk5
ldlFh9qw0Fd21Xzo+KTVsibc90n+xU2MKbw/0R93ZAABl73P7XGX50c/UzdW
rA/A+b5YLO6pFT+q3NzZ65pLgOpAMLcwlB89KH3zb98gAS2bc5vXyguhfYav
9HnGWGC+O6p61lIILXbcirgnz4abr1bee3JFCG15X7Pnlz0b9t+1fCNVIIQG
Oy+0tiewgXW3JsK2TwgFdMU7BDSxwVyx0uGoqDBy4stVec/LgWYPvbQt+sII
par5vwUOzLqNl7Z5CaNi+w0hLpcxP9vq2lcdPlQ2mVa105oO7G3+iYKn+JCA
s1JoQRAdJO6mdDWn8qHft3jj9uI+XNpR4ifVyofO2Fv3ibbToTz3x+1fPFjf
jxwVZnA+3B3R57duCz9afdKxeWobAU88yEf7XfmRxqElyyleWC9aTwsF7vAj
cdOTNJV0AkTDv4YFbRFCVa0nUE8mCw5rCD4TdRVCYsUGvoJ9LLBSt5HlTRRC
kb7CProybFj7RdfH8Z0QkviSFXzChg2eV8aMhf8JIY/tklnXE9mwa+CH1ZKV
wmj3sT3lSV/Z0JnrdeS4qTCyiBMxiZbkQIuxv/nCOWFU9LAp96g9B/7lq5dt
282HNvPcZztq4b7zZANlOJAPhRydyPLA78Nughw1n8eHjrWZb5fzp4Ptr1Cq
zwAfSj/pcfH8QzrIP1VfrSLJjzIzZSSO4L5gFWChKI39DZ/NO58JOvD9pTpt
vMCP/Mf/epeoEPAi7NOJY1n86Mp3aRbJmQDzbyztryZCSPO4pMmr4yyw0d1E
EwkQQhFf7T47PWDBK676HaOnQmjF2d2xpl0s6PqjkerWJoQSXrKq3aTYcLby
x4jbHNbHhZmUdKyPoX/Fz7epCqNyzf22w6ls6Hl9zK/RWhhpepoZyA+zQSt8
dKdEkDA6MSyaq6PFgbRXnXcHRmeANGrT/a5mDg6z5X7ukqAC1YBVzJM0B58q
NLLF9anQ7m8y+Nl9DjZtf6Oz3ZUKxdtOD27RmYPX14ygIBJ/ftNQuhHfHJh/
/UH2yqXCHq+PfoLts8CUHrBwxrnQ7wlTNiV9FhJUrlwO+UeFd3l6r+ZPzcLl
i4U6tzPpwJrcyBLHPcbdcPO273V0+LlNlv+YORu+6Wte0/lFhyM9f5yfS7CB
R+2K0XPsy/YvlZW4P1mQ1i+quFaCAMoJvy8nn7AgKs8rKBXfrXsJv2X4vFjg
qLVNX2InAVIOoTy/N7LgoeiB+ctWBMQ6ZtcuIXC/fKO4vfPPDDTyEnFH381B
zp6TfdFiVBipFZqYSpyDc28kBt9pU2FH1IGE9W5zUGPkau/lTIUfF011V23F
7+PGqsrgq1RAGm3UNtIcGHW6cqYzqTDQXaZ4uHUWulyDfN98xLl4CTe8+uEs
fP/gNNU6QgV/GQVZCc9ZqJOKfTH0iA55h6Qc1+EeX7vPLxDe0uGaxYGL503w
PJ+q23d10yG692nJ5yVskOs+EpZBp0Nd3eC44XcWvGh4nntflAA7zcKtP9JY
0Kl3R/y1EgHFi47DOe4ssFPwc2PqYp9RrY56r8GCum6J35b7CbigMN+3hcqE
VAWZDT9/zcB7JuULs2oO7NRavPsEqVBZPh/WHT8H9y/9nLioRQW9XjdShMsc
aKxec+7xISoM2/LakLTmYK3ww9WWl6kwLhZXc3RhFjyTr7kFplEhmXfme1bz
LITqGEjL1FDBuizbczhlFuTd9I4rDlBBLZw/WMVtFoRKT63ejnunS+3sW92L
bKDvFot+XkYHDmH56KYRG64vOvBe+EYHfqEln+jCbAjredz18B8dMn7+JW60
s6DkiWihhAABA0GjAlYPWRATu+pxxxoCpncbrXBwZUHPNR7FXuxD2aSgk8Vq
LEh99VdynTkB2rlbTpycYgJlq5fGdM8MHPhk/SXy7RwU6Ryw0uelwozW8qm3
sXNQ+OjXo+0amOfJ1h/dR+bgy8lHPr3WVCi7sJU9tGEOHN4mH1YMoMKRH+SJ
CS7Wu2zTTvI9KqRWyVwlGmahXvS+cQDuQTdehtWKJM2CB0mmw/8HFfr+/u3f
cWwWDhzcEx+VQAepDYPyFufZQD0U7SZeiH31wOPLaTvZcDJ88JLUZzqkKyc9
WS3ABr0PYmvvjtJhU63Svm+tLFg1eHAqhkTA4r3VNk0pLCg8dbuRKkvAjvqE
KvFjLJj0NBuqwz39FzPvZb4yC6rTAuu5JgT8vhF5vnCSCcfrN/RLds/Agqhs
89LKOZC5omueuTgD/YPjzx/G4Jw8XdG2oEyFqHMNlepOc8C2W9git48KET55
/+rX416R9+s45wx+P5ed9wewZmFDfHNEbCIVTryUFDP6MAsNkcVEezEVAj9t
it6cMAsF6YRpA86dt+3bjaycZuHejDK5N4oOTXcbw4/7skHCNWDxQjYdQg4G
SpXpsYEwfvmitJ4OPzqKd5tR2BDBV6Sf8JsOjKlwqsJnFtzIl1Lnm6PDXI/o
qn1JLBC7P68kLkWAUbR0X4sTC0aqqiRzNhCQrBtzpkyRBWcMY+S/4dyy+Iwr
LzjOhH2DXwbMOmaAk0KhJL6ZA5PRJRIrcK+8TlJQ8Y+ag0AusvmiQIXDQUMW
gYfn4F1281NXEypEe3VznqrMwQZN8/XtJ6mQtOU/is48Hqo2DMOIJC2yRYRQ
KgptSNyiskQpS6JdIUsqbUqULSkK2UpCSFRCKpEspaJS2UKh0iLFnDnDLGfU
935/+iXmvO/z3Pd1lZ8xbRijGXxcqWsw4xwFw9tafudrGFS+dNdbfItCleBK
pet5Bhyz9xXKxEts6ypyPTcx6Isfd3hhBI1Q0eJvh/14uKiy260nm0aQcUHA
q6U8DG+KCnN6QuNVcn9p0D8uOqL/icZ203jWLD148AXJN4e7s0JHaXTXy+x6
d5GLhtcma/VkOKi6aRKc4saFpWKIYgLJw78HZue/VOei9/0E65uEU5oOvDlw
8Pso1Jq16mPfsnBiu+o9yYdC5FmUbk4ZZeGhutSX1WeEeOp2fjhHhcyr6aml
tS5CXHcWu3YLFMKceV9DtYRosM26Wkz6IOt317JIFoMZppdWFEQSz580Gtte
xeDn6mkDiXkULDsG15+IYWD6sVjP/xmFv3pZksecGOgs+PzjVAiNxf7JNrHe
PMQ6CX1Wk149kJIe3W/Iw/oP0oPUQxryGinD2QwXH44z6yLaaEzpKTV+8ZSL
1/zQpFEWDccVY3O2xnGx9t+uNhtpDu70vIr3cuHi2peu9Ue1ORjNm+P0S5Xw
hVHTlrAVJC/mqe0Z+jqKxeuuTvj4ioVpHa0ah+4LMc436Lkam4W7m9w2yUQJ
MX+BnG+YIsmDq4tnSDgJ4d85U4QxoTCc7H/IVUMIFU55UTzpA9GOFaET/pB8
u/go2yiUAp+u2qJeweCwvOh8muShVW38ymuRDMKPx12rrib9mRrte349g31N
1e4th2n8bD9RlOnJQ4ajQPfWJRqru2x2jS3gkb342XWhlEaBnarwHZfwkL7H
2Ilm4p0/1ndq1HLhc17LbN8gjdcB0nuGznIh4mLltns8B/2GA/LYSOZfUWXW
Fg0Omn+k+0yfQfLfKTXUyYQD8ZQzAyc+jyI4N3qu6UvyvNMlLrbdE8JaYC24
+4eFp1/eireEC5E//Pz0rmkUNmjcybNyFKLjrO41hyUU6HrhofkzSV+M8zbf
T/rA45bjydgBBmeObN304ijpQ3urd17lDDLf//vjRPJQpXPVubpTDF4q+clO
Ix7uLRbwOmstg/K9Ga9nB9K4unLXlLLtPHwxMMqQjacRE2QhNn0+D9j3xmzB
LRqk5j6M43Dx/lTJj6CXNBKeJ7wMeczFkdDX3f3fSD9mN8hFRXORWvPcJ5Tk
YcqR90L19VzMKZ7+y1yVgwiNmreO07lY/EL9hfYyDsLbfn2e0TuKWbF74288
Y8GT9ctBt0wIx8OTz9oPsKC7iOMfd0qI4KzVrLWTSF7904kMcRDC4Vm/Y+5C
CkbH1UoEykJ8mXTT3Jn0gbPjTMWJ3xlQc9Y6ux+goKUi2nWrhIH49LjF5SQP
z52fM/dbCAO5BzZRniUUZgQ4GZRbMxiTPG5xzIfGhls2B5578NCA4nvHztDw
LbzkbTiHBxdWglgj4e5cZkOkEYsL/aTUn771ZN7fjYz7WMHFifOReu59hEOz
RXRmRRBe1A++kkLy8Kfld0Mpey7WHfkrpa7Ewcn+Ef8UeS7KvWWd2YtIH7au
1G76OIrBl9GXNepYiB3Wun2oRIif/Z/EqH4WPOJvKSJUCENLSV9TSQr29Lvd
xXZCiCi8/f53LjmPuOWjDYpCNMldSVpuR6Fj1U/dM18YvErwiv/jSyFBSX8v
dZuBIOw9T5HkYVRxkZxkMIPNLnN45YUUmjtMkl5aMViVv6mscSfp9+n6rd2E
X530Y/b3nKLxdllfor0mD6GrzJS8rtGYcIcS+v/mwtO7o2vHY8LZ8+pPmd/n
4s2aw79fd9Hw+v4qvi6MC6N5/MhbXBpuv5LTBTbkPMym9DFyHOTPK1T4OY3M
Q8sCs0p9DipzLgaf///90wZ9cvKqWYgPvCZZUizEVM/Dw1f7WLCyYMf9OCHE
0g2FmQZiFNKsVgq6rYXwFNurv1WL3N/7YbkLckJIC9M1tVZRyI3yuC7ay+Du
1zuC07spVJh0HlhSyIC9Pdc0mOShxYRS27mHGeTQ4/wmED4Mt9QY/QQG51ct
nTPTg0blaQUjFvGZdq3pTVbHabTlrYz0UePh0DjtfaLpNJIcgVzih/2fU9Jd
HtB4oTtxWW4pFwmN5p0geTi3M9xobwgXY4mnHj1h06ju9JPjrObiRYLbq9ap
HPAOeF1ePZXwwfot10JJH3rFDl/d9mEUTr3x1NJKFtKrop703hYirudG88aP
pP/X7d0dHSzEizpTE90xFjSodoHoasJ7u9aNVs+kUHZ748eNMkJUZbk1Tzan
MMf95q7gbsI3zTZx07dRWPZ3+MfhfAbBUhH87pMUzJdHNNgcYPAr4fMn96sU
lt4ev5ltyqDli2z6/z93EvibSRd3JHx36vuTgiAy/+mbTaNm8FDaOUpfSaSR
Y1+75tP/75/8JlzEtoSGpEjB9MnFpP9aLUqKSR5uw3MphWAufq3d/r6Z8OGv
c6rBI5Zc5H+MNLhJ+uDKk5+1dyZx8aDxbZrpPA7aAostVraP4onRgsa3D1jY
GzHNQuSWEHvVv8+cSnjo5Z8RQ5WjQmz/Fd83n8fC0AONWbMsCf/fOyKurUTh
ysO52rKTCR9tZU4IjCgElt7eMNTB4GDcWZM7m8jz2bnVlOeQ+32UoQ+ShzZj
ndE+AQxMDJ443k6h8HH6n8rxxgxUT7Ok6xxoaG36IlSy56Fod6Xd5AAa6b9s
H+Qo8uBc2Z6+9Dy57/p3k5U+c9EVyB9cXkRjzc5104OLuDB3G1g8s5FG0UDG
r2eHufAyPbH7408a72ddz/wLLkraE/cfI3w83XO9ndZEMi9fNddSszmITUgT
X9I6io0TbbiaJSz0lY47Ll9A9n36h3dXmllw+my/ZPZBIU6UDn8yGmIhRZPf
a7uC8EHy6SlckodP3P8lhY8XQir0gGsn4WPtrw7ezW8ZXFh0qaCH5EHOqcb9
BsR3jM4Wc8eTPHi3eePzvD2EB/2PL9t4lsKaPxWn9Q0YFD4uorwsaMTrFdet
XMWD6+I3sm3baWha13F7ie/s3/F5glcYjaUCq+rETi40LgY2KJM8YBKG9Nxz
udAy4Zixqmk0nwtyXxZIeHDcx50DPYQfz5/YqrOci+NvIrUl/hFfcM23XyBB
Pv++2TErdQ5EamPNbd6OQlvr8s0Pt1m43vrbTDKf7Pu079P8mlj4FFlWlR4o
BJUtvX8V6YP4h2ESTiZCnFaen7Cb5OEMibZDi8cJMUH958omwscHVnG8TF8z
mCd/aN0xkgft3C4jP+I7HgGR4X6eFCYXWVrV72QwQdrtZm44BSm3rH4rPdIX
Hmd3V5jQWJmaPNvVgoed/T9sjDfTMJmo/PAf8Z1DaprlwmPkz9fcSnnfxoW6
g2zQeJIHjr/YKs1ZXFScU7V3qaBRn2KbM+LHhayuvtRAJw1Xp2cRa4y4cJha
f7BWQOZpZNGMOjEuzkz56NijwkHPGcUnPm9GMT9zyvXkQhbkH93qG7guxLQt
skfwnIXw90v7xQKE+Oj+64wz6YMqXwM/Z+L7Nlp6e1tFKWz0U7bu/Ud8R7q1
oFqd8IxSok3uS7L/v9a0ypI8+E5vQW4S6b9Gp6NvCR/lZboLercycLi5VJVL
fPFJXbS121wGxgKvDunFxP9FQ2J8V/DwM65h/JWNNIxX/FqiQXxn/sQq68SD
NJ5MrJ8k/56LZuqtOkXyoK3aonvNVS6ODorKPSgj+3/wlm+FDxd5GTXXv7bS
+CziEem/hIum2JGNRwgfLxMvZO0QIfkvJpa1j/Thr1bhkdRXoyibYSax+QYL
tdnSElXZQmjd3bJLqZ6F9hlsnx2+QmQ/PfDYm/ixtvv4bw7E96VvjLisEbKg
uK15OEpI+C46ybtMmcIClc4xqQZy3zcXzL9D8uBQSuHp7gsMoqu/vFtK+OjW
5KpBZjODZGu5C7bEF48sCCj01yZ+nLbKbpse8X//XYOhxjz0BKTZjq2lMXqJ
5buS+M6kLeL35viTPNMNUNj0hvhNV/OdTpIH1/+VbaxNJzz84bKHwh0aA/d3
xpwmvl9Q5PnhA8nDhRsaldMNuWBNiIMW6QP1+8PeUn9H8Uer/wYtzwHL+di7
lsZRzI52G5qVy8L7QHf3k9eEOH/U33iE9OHY9vxppd5CaFdT+Se7WEgUvW8P
4vvbd35XeET8wP36lU06fAZF7i2bb8pRmB+Uf9y/jkHU2AfYGZL5t7ETyBDf
kb9TGXdlPQWZy5LTp7sy+PSNJZpBfHFemtPk0xoMGpZpPr47m8auDpt1SUt4
aGv/NGX7ahrUg8OunsR3fjaoD1XsobF53pXcK41ccPtqx9VE09DhhPqYp3AR
NzeaCiS+uKrx5GsH4vs7HGZvfEHycGDVIUHTQi5ij22teE76YINswbRKZhQV
nqL3/KdxoORcYjDz5ShyZ689PpxFnndfScaCq0LcNXdya3vEglDr423ubiEs
FlzvTG5jYeD1y9NzFwixM/Cqlz7FwkhOm2/9CJnvgAr3rMkUhkImljdVE58N
yxD/MZ/CwwxW3iriOyNVi/NFbSnw3nqEGG5kMCvyzaEhbwpfxJbvT1ZlMLnt
n/44dRqKlvolNwx4MFbxc64xJ+fht4mOIr6z/ujkwbUkD814brc/N3Bx+tc4
8VzCR5ppa0WrE7n454nrDTmEf09dk1Ijvm/wN6emhPiynvbQB3E9Li7Qmjae
AzQqdjYFH/7//WNt+5U7J3PwWi916ODzUShebqmvucrC8Tvyya8uk7xrXz/r
4X0W7mwRUzTcRXg/TedXMfHDdNmyvVLzhQjcaS2RP0h8of2isjubwdnqqavT
SB7e2GKfp1PJYMqmcO9IbQpt/LDwI8R3TK/uV/SxpGDs66S6dh2DvZq3fljs
pJAcoNFyU4mBS9CnHBcl4v+3FOSr9Hjw7NyrNMuY5F/EZLObxHcebr2b9dGN
RoRj76x59VxU8e+lRBE+OhGwXcTiAhf+8g6WyldpxN3Rn8gmvn+nZtOHSzU0
zuf77Laax0VbBPf4SD/x599WOsZcct/XXpsYT+TAL+D51tZnowi7f+3bpcss
XJ0RquyeJoSJ9EV2RikLMZmHdbdtJzw0JBnQRPrg7Z7m4c/E9ydyBu/M/M7C
ggnXNg0OMfh3MJC+SPJwv9fA6lMPGMQobN+kqUZhr/b4C/nEdxwu7+t8Y0ph
0h0xnqcd4cOas+5J7hTsPoxfVi3PIGNapULBNBph04VH3s4lvn9j8+bThjRW
BNxd+Jrm4nFpu4Q/ycOTxvn0gSdcTMttzN19iEbPplrrp+e4WJLuc907lcbf
4euXXxLfl0vu2XigkkbWBFXbM3O4WHT74c+TxA+eaSdliI2Q+VezDjtL/FDs
W1ijxdNR8GbsYnxTWSh9/3pSe7IQyR1DuhF3WDj1/siH0C2kDzQMuT8aSD5e
3iVRSnz/ZNYjjRTCx9dPnVM9OshAxNvPIpZh4eGhi0ltZcT3k7/V1UynUHLn
QVMr8R3r9+N/LV1KQXoSRyZkDQPeNu/X35wo/LP8k/ZehkF/cVqMYCKNJeFf
Ovu1eVDVllH8PJ9Gra1IPTXMBVMEWQHJQ4fUY3JVlVzcqpmlvHIfycNpOx/a
xXChtPpaZkkCDbqrPjKX+P52et7wmvs0Zjc9MHirxUXi+C0Gwm4afMsQt1b2
KM5LX935SoyDqFtpJx7UjcKvuFfT8hILIZnZ2yyShODo317oS/rwu/Q0maTN
QrxyDlCTIH60/FFUdjDxfScLF6Wp3SyE+lzwHPvBwPVnxfjIERaiXZTjdO4y
+Fb4KG078eXswAETUeI7z8+NWF4lvjhGae1NsmSwcmyVhbEDOZ/bLcz3SQx0
1x1h7MVJXv1+sYKvwYOs10MHC20a4074cxSJ79zZdq06muTh9EsxByQfknlf
ea5vBvHF7y+wqCWSi8+p/lO552jw2ocvhhPfV/pbfECB8DH7fWvdzFnE9wMX
8QM7aGTsLG2/xSK+P9d8twjhoZNGEWVGtaOYsZ4dopzAwuXH8tLpF4UYjtLa
tiGfhQyH4deXXYWYH/EhWPMxCyvDpGuNie9XSys5x5A8DCkK0w3tZ5A1b+us
0GEW7COOLT5yi8EBv5jnfydS6Fab8FGX+M5ASl+POPHFp2xGrNCc7McVzbLY
NRS8lB5tYyYwCPrttO/aGBuZm4qvTZ7Jg/znd/8yZ9IYSVJ5vIL4zteWLHFZ
0OiNjhxzusfFKcO2AYr4oppf+qWtp0kfRr1uNSJ90PDaJ9qT+L6u47ncj4SP
v2f75AWqcTHvgTL94T2Nc3IxF88NjaLjkej02QyN+SfWltQ8GYWZUehCVhwL
a9L3zuiLE2LMx1fDOIeFFkstxRQn4vs71ufgIQvn/rl7DRPfn7N2W5IoycMr
jfeO8PuIz8o2+h0jfNi1t/hsbQED5yEZ80xxCodN48udie98L9j60H8W8b31
Dp+fLGfw1kRkzidQUInIqp0qweBRrOFnapQNp7pkMU1lHtwfLNQbU6She4FW
9CS+c9Dte88VkoffcSs/+y7Jw6/NsxuILyYum1I9cJL43Dv7d0GkD1KGU3Wt
ie+vDLq4KSOfhqWP8clnKlxEPctoX/aG7NP5zLHA3+R5XzspLid+/NAhrWRD
9SimK7jtfBbLwnjta1kK54SIfM3rmZnJwm3VHk6koxDj7nUs2lJGfGjVyvSr
xPcN5tSnHG9kYc70P3aBnxhUKUyuO/iVhUenKy5J5ZG+s7UYNPvLAtub13iC
+I5SDu9l6wwK3FE7ybZlDKZ/+JSmb0Lh7Z9obW1RBqLzpjqvYrEhuSBkzzIF
HsTOUe/dZQi/LMthzvZxkaY0wVZ7EZlfv+8erFtcFHqvP5PqQsNU+dX5o8e5
UL41YbCQ9EHOK5c1C2y58FnitsM5m/Bypd2QmjIX+nlie86+pJEcnnhp869R
VC2xkQZNowwFwwNVozD/rLw67QzxuwG6yiRGiLDHyyTFSB/sGVQN9XYQwnGl
6MujJA+/lj3ysiK+v2LqNg36KQvH+uaV9HYy6Hz2WyTgE+HDS0c81mUzkCw1
q/7EZUFt78NZ2XsZHCo2mWImTyFrasSxgUUMth2plA5fRCHSLeCM8ZgAts9/
N6QMsFGVuuuF3TQevrbHch5I0ZDKydtd8pH4mmoCinRpLO5uk7a4yYXm3nnj
vNaTvg9+0DP+KDmP+yXSn0gfvJxqkKGwhguZxbgsnkHjRrNrxglFLsJH7H3e
PiWfL5nXZP1zFKZGyUWLh2kc32qTH1M5ii9u1ne336XQsvD+ChHC+7tOjSpO
lmFj8KrJiv65QmjkT9lrG8BGfZnga/BnBmZK0X7c52xwBypTO1IYlD87fFdA
+EWzMuGxvC2Dm6NiWUaHaZwuPH/flicABiROJz2nUXpFvuNCrgAtGb6nOYoc
SPZxt4muE+DikRqFgG086ObsPlN6bARN4tc2Pirkod/4arqv+gi6/k7o66Z5
6Gp/sziqnoPCLWffPjLhw3PHqdnqeziYneu8YmUIH8+S5SRdxTlIk9Sxca/k
Y97zkwY2ZA4knd/oskf5eHLsabH8Chp5OVuNRxcKkMy2QHcrG8trD/4tvUV8
3MtzyzfC+58uTu7pkmajYPIeibHZQqy7Opid7cOG6uDnmp9k3rMMrcx+17Ex
a8+bxMeJDJpmP9uSNYOG1eKHexJWMdj/0nZfbiA5/7hd4idoASpPri7orSX7
PKYhl3hNgI/vxKYtJ/xZWMWeMGwjQEaRW16pGw8vQ7cbZgWNwLtvRFkhjwfJ
/a8dt8wYwc6XWi57h3jIeXg+K6Gag1q53JH0JXw81/v51X0HB8VToiITj/Ix
sZqd2EJyPV5L+QQe8FG7JOr9dMJFPywKbOJpPu6dlfJfRXJE8ULnpgA9AbJX
KT478o6N3bbBelNvUjDYdnviSx8hbE82/L4jycbTyug6edL382VkZv71ZCPF
aXGXaxfJL9V9L78+ZqPRPYLJiWfw7ti3XGsFcr8d869OtmCwdBN/qqwvjc4o
k7GiIQEWSkxR16uiYd2+ReXSZQF+jb+SFSbNgU36n9KPVgIU9LGW8DbysNfD
vTtu3wjSa089CLxGvLfYaOs6hRHQvJALoz95cOnZP5BZwYHThqcfj+nzMbv3
iU2aBwdtjhMvfj3Ih6tF+zcnkuttC/4GapfxcdA2tGEwjXDSoJHafBYfY/qJ
kceX0Hi69pdK/zwB7Nc0rVF5w8YoHbj4UB6FgZdfZIq8CP/NrjI7O46N9IC1
Drqk79Wjqtq3bWeDvd5I8Wk7A4PvvZN7HrJh5pdaeyaWQbrClBjWVJLPnJPu
Z00ZSB0yizq1m8bR9C0ZHwcEmNXy+dsxwiMjNxWHkpMFGDFdbPBMgoMfh39u
aTQX4J7C2admDjxMMHaJOrF3BKw52fMa03kY6Ux4YiEzgrz6gNiIrzwUNhhP
vX2PA8P2oyGb5vORHbzbucOVg7GRkHVL9vERnpP0r514buXLrklSxXysWPlG
+uklMu/STVHPfvMhpVPAu29AXqdGoIO7jgDhHppPXzSyESz+eOKXbAoBm/4Y
nSO+o66xvXHvPwq7JFTDLEjfdwz4Nda7k37iS3sYtDCITx6V7C4jebDjbqtf
NIPqHAOJK4TfWuTMLokbMfgSoPFmeBuZw5+KnyZ9E0BjivHYs7s01jpnnU29
KIDogaYnE0UIf238Ov6hiQA1drOcI6x5uCHvqL939whWnnm0T/sSD2c2Rh9b
LD2C9XvXrpTp4WFT/inZqmIO6sxNm5bO5sPj89B4pY0czOOuL47cy8ck2bO9
W4jnzrh7wOhPIR+JTirZWRdpBL61dtsxwMfidYcb+MSzcz/dudesLcDPRHPT
MJJj6j6yBW6ZxMdf7bTZS3znsAw71pGhcCZlrqHzDOL7S96x9VzZ6D5wK/5K
M4M7BUn3uu6wsf3lTu314QxWqPBmWEvQKC/8YxFG8n3ML/bX9s00ROXKH63o
I/PuFrJHjvCIZdr632nnBJic77neUUBjjn7P3bwlArwKq/j6YiUPayi7Ttft
IyhvWRQVGk84KLksZs74EcRE+BRnfODB7God3VTIgcXFkCdyGnwcT1i0w92B
gyeqbdmtu/n4vPFK5DfiuVGFdm1v8/mIPmwbefo8DZsDRvsE3/hYVfT3l+U8
wj163sqrNAWQm51RYP6UjeJen38dlykcLbg4cfUOISRPRB8x41IofRu0wmu6
EPvc2mwvb2AjcR8vReIVgxN1M2Q+3SR9XWKYZRjK4PPw8+ecf2yc6Zm2ib+A
gXG3RddbJ8KvedEG/t0CeIdNUd+ZR8P+Tqj85WgBZnQzPckcGvXSne5J+gJ8
uLchaMoKHr69Xh2xyn0E25iDfh9ieLjzvoilLDqCq1sV385t4eEu16XsYx4H
k7uurqdm8FHnU7U904YD1TMrFbR38LG5Z/Gf/cRzvzRXNJXl8FHpe7TUK4bk
kvq7a0lfyH58U9+VOJtG68mPlg/UBXh0XUpSspbMP82I7UiloG+eukZtmxCT
5wrCDWgKuyt7go/ICwmvJr+QdmDjFKdy874XDJiL+xW/5LLxO/iqkdxxBj1r
KqVyBWzcddJ9fXAegxk/v2VYrqNhd7bX5Eq7AEk6lvOLr9G423Je5MppAWbL
XNrXPURj988W8dPzBegfGBBzXsZDZKHFgkUupO8Cf6gviuChPoFzd7KQ3K9T
fua91zzcCtm3YSiLg/sD3ANvFPhYk/ROvN+KgxMepbyDHnxMW4rp/4jnZv39
/i85k4+984Q6jpE0HntIPNPt5aMHZ+b8nEWjK/oXd+5MAThfstd/IDm+omLN
dVYSBTPTA085HkKEy43kzhumSJ8vqYucJiR/b5f3aRs2/Fc9qGp7ymD9b37d
wDU2GprVumjC9w/cc3ucR9hQnFSdPqhNfFeSZ1huQ6M9TPn9y3cC1EZvOzOW
Tvahq+fOlRABDFfr/dUg9zTu2Zs7+2YLwFILT0w34EH7jGmHuuMInhSKZJ87
yUPIxvGNolwOMo39FC1e8HD/pcobkQwOdGQ+qRbJ8HExYd86XZDzSTQ0rXXl
488eXZGLxHOLL7a5Hr3Mx4bk3X1mhIsrc86W13XzsUmp1HCVGvEIC4V/aTME
CM5rCC59xMaLINHmsxcpTEyaaP+C+F4t9aN57iCFqZ1GQxenCHH30uOZjBUb
Oaz8PNNa4usGV2Q4l9kIKjM42kL4/hVfepUk4VepDU5lnhoMZOPepc21IveQ
lszhvhLgiErmMnuSw6n3e2dmHBVgxfGncV5faVzPfum2RUMAodMMzd755L49
l52evHYEx8oW/+k/ykO1kf2KUYqDpJpHi5rqeFj92GaefCoHwaNX1pyRJvO/
bY3poeUcOP941DRlIx/tr77nan0kc7bKv3xTCh9hyQfa9UPI9z3Qb+P2geQB
e+BEPuEUM9/LapJKJIcUVE8kPyD9J6sRpBtHIbh2Q17aJiEa7aVHF/ygILn6
dvtlaSHkfDy+HAMbx6fbC649ZvCs9QFfJIXszRXnvyWE78/rGBpV/mKDyQ+R
6VYhPudc8DbDjMbY3ccZs18IsMB/ofGVeBo7ponaZxwUwKZ4y8xbnwifhz4V
s1MRYMLZ0hLt2TzssjDUZVaPYG6eQMz8IA+a5VoTBn9zEEINDbk8Jl7EerRr
buL/Pz8X/m3XeD4G7te+rF7KwZZei3QPBz7mSPeKPiKe27vppIhRIh8WMYri
c46RubsU7Pq7lY+rspbCKdNpdB+NUA1SILk8Jcr69D3Cf5ffHW87S2HvZru0
PS5CbDXfPsHkKwXLib7OORNIH/ZqFAmWs3H28aEssUeE57HomEwCG27507df
IHy/pm9C+f5vbKx72X5jw3QGeUfiPkz739fYEg0b6wlnNOmf/0VyqON9pVFG
gAAu/ZxbFHmdfe5PbhkpCiBfbbfSV50H0Zl6bT8tRrBuSVtfij/ZB8uPC/p+
cLAtxXtN3wPCgxayx83iOAis6hs2E+Xjcehf7kRDDujhksQbNnx8MRWRc2oh
c9f0RlUhnty30rFdGsQLzj5MKQ99x8fw7eSCk3I0xIYeVH+UFeDPWo13//8+
asmgU81noingvfqfhcR3jRqLRm17KdT/2W5xQ4L4z33tgFPL2KheKR7qeZ/B
v26/KM3zbKh0Tz/rt4f4vIj5I50+NiRuTdr/XJYB5AKKzxBfYzsP+YVVC5Cg
Ub5oeQTxr7sXe6/4CLBdOW6FEfHxcKNHrrOnET6gv7wtJt6bxZ8T1m46gtuL
baOGvXhgyT643faFg6byc0t8S3k45f1in1MMBxu6pLcoCXn44dBc76bHwc77
Y/lsKz5i9txrGSKeG/JOc5g6y0fG0cEBtf00mlaeMpv6huRhefRhNuG0E/Iy
TVYyAszzWzMhiPR4QnGLm2UEBeczxv4c4rup3aeLd3RTeBZQGHRTjPjv72LV
iYtIvn9jjtWVMli2f/UMozNsxB+S8l+zk0GDo6FVXxcbAae7tq+YwqBk3hTn
v4Qzps0Qjy2qEMD0Yb1u7Ekayg8nWF7xFMB/3exXIa9oaMiXi8hNEkBv7okd
I3I8oH3WvKfLRrBI6euQ9U4eJnV8P9P0iYO5E5vu0bd42FpkYOEbwcF4/Z0a
7FEeWlQr5xfocPDUasazFeBjnO5X87hGGpPdLLa8jiK+MzaSMMufxkT70GdX
G/kQMT/pGjCJxhq+t2TBZAHGfYvpPlZE9nhliVD8FIXYbpue8nVC6P9coXGy
g8KnD1eeF/wjfNtufjt1ARsGuyOOqhczmHNPXX9dOBuxi6u46ltJ/5fz115u
Y+NKrcy+u1IM3CNlnx3WoTG0/qtKxz3CGUpOR7uO0jjVUb718jYBTkQ89qhr
oFHFKi4UkRTAeKsca/kUHnpKVVtKDEew9cQy1SwPHpaGXqiq/cBB7vFrdSE3
eIhNOfrndCgHU01tFzdRPAwrjs3jaxKPOir1MWo5yffH1LqF5OvyShmbG6dJ
3y122DDXh+ROz4D2/Od8XI+9YTY0gfDAvVITKWly7r9LjM4UsDFJZ+W15hAK
goNek4LshVi9XGLptRYKG4IaFfKEhO9uhE+bN4+N5gvU9uNFhH/0PlZ6n2Rj
xz0NVZ4bA6Uzu9+6vGUjzDA1QUuC8GH5qMgQ6dlOO+OZYncFKO6yV9A9SCPU
c7Fh+mYB2UeXQUnig5teFzoPiQqwKrEo7NQEHk5emH7ymt4Ieq70SPNceLg+
rmHtwxYOxC/Fb5bI4cH/Zc7hy8EcnL2//Nz134QPEyOr16px8HVPT9frpaT/
ptSPvSNfd5YbLoed5EPHpmPmYuIhG82XL75Xz4f1I4HKYcKp7p8nz/WeIEC8
xTPJzDw2PlykNHOCKaw4pFKja0d87+v7Dw3NFLhZM40z+aTP3D1Nq7XZMKJb
lVpuMBhv0/Mg4hgbN+sdXr5xJn0gNdok28TGwR+BtckiDO7ryI73ViXzrlZ7
Vq9IAMWE8xIhZA6DLs+pTHUWIOXPn+MOlTRGb+b97Rby4fjcamqDGA+q/rI6
cToj4HaHVq13JHlocXFp8RsOZEV0D8dlED/ovthRdoiDcdceq534wUOF7kj/
NWUO+urr7sob8lFo+3DVsceE74rkl7oG8zF5uOj3yh2kZ7bIvjCtIfynuuSz
qBiNCpO2tFoJAVq5oksf5xD+EQnxCTlCIb4uuL7XWggb1wMjdBP5WKp7wqVR
BhPlxVQ3abBR5y+MmZfL4FLNpBk5QWz43okavu7IYKrcL5N3z9j4YfeIM14o
wHTz1Pd9ijSuTl2/1TWf9Exhr/VrL9KHWhAkrxcgSzN6YlI56eXorIKXXD62
CLszpce4qLSZ/O645gjszOr1btjxsKGuPzj/JQf3BArTFFJ56HTkT3sTSPJg
9b7+DV94ODzpRvqIPAfJm4X27np8uMSUqM6qoBHbduvv/MN8pJUolDpvIRy2
bl1lTRUfyxZ2n7j0l41O+/sblcYJMGb2Lb+fcFzJtsF124IosGYt/By/WojM
WxFBc15QKLxdtiuaZiA/VHmdVmHjT3VY6sksBiJo+VC3j40HZ03DjtozKGte
opBQw4bu5PuaR7kCvIxN2u0xjcZPiRdJYdkCLN8j8VFtJ413543+JNkJkLdJ
7fKHYhrmnlc2PmDz4WN4aOEGLhfusyec8Jk5guzOHR5/VxEfKC5UynzKQVi9
yLyMBB7ysvy1Bnw5mOAm0qLzifDBxhsf7GU4EB5gZ2bq8NHfMiX01T3S7yl7
P47t56PpZtJOPzfi4S0y3ywrCC9jVacew4aJ6VNVPxEBTk1daCV/lY39k66X
We+noLwsqd/YSoiiC2eXb3tKYfjzW43DLAbWCxbUJU0nPTn1hW5zBoNNltq/
vu1lIytAaa+tDYPWkgi3jZVs3FFqsPzOJryrwKpol6bxd0hnXkGGAG41d2r3
e9BYWN2WmLBagIrz9+epFZI5RYow9w8fh70mVadQXPBFx812VRpBgJuitQvI
vBdVTEt5wkHjxDsPNc/zYLDReaKEFwdvB1d+Fnbw0Jz18GqeNAdu1otTPmvy
kbO7ZMdx4tnT1b6XvfEnvn+7+0+UM407L9/OrCvn42Rt0rdGLhtc/3PVFWMk
L/98/rOWcKxGv9dB4wAKyx2epn+yEEK8sd/gSg2F5Dmf1Xb8YRD3fYmXkRx5
vrVpC9TSid/YnrCS3sPG82simcqrGGyONP8rf5+NKYeD7J2HBFB4cODtxvE0
CtXDld+mCrA0JJRX50J898DgQLyFAA216yo8c2kcVE3IT/zJx6kruQ4fB7lI
6xl7YyU3giM7bg0VmZA+eNq5O/4RB5M205UF0Tzs1qWfztrJweFgtfHv3vNQ
1eXU/288B9VewZpaanyE6oxVzr9F4+Lrf75Xffio7f9ok+tI42mml7l5KTkf
i7pz+zhs7DacLSLOkL48t/HsuVQ2Jhjs3mPgS2H7j+LXIeZC+J3oNf1UReH7
W20T618MmibxT/ZMYWPjIYUo32TiNyt6OxftYEPhptLUn2Agkxsj0nmX8M/M
/Ua1A4RvIivy/v+9yPY3xXZyEwVwVpU6pUBex+YMV+qcqQAto99tbmYSPuCf
czz1lY/zb1d8mvWdC6NK3jHDKSNIlBh1FFvCw76A+mlnyjkoCHy0cOFp4gNB
ezb8//48J9uyjXOJD3b+Lbjh8f//Y0mWLPZU5iMwuiv60w2y/1TPj727+ahq
qfNssKchl6Ws8eAOH22i2eXTKeIxJmsLbXl8dAVpj76/xMbR86Z79L0pnBuc
t05xhRBz/pRCu4JCdchx+/k/GKj++DUaM5GNI5VvZtxLYHB9xrfsLR7k+Z0a
b98zZeCy1XJzJuGI5KfpjN43AXY7rjZyIHv2JW+YmRlPnp/dusnHjuz/R9GC
mGUCdOqGfRhKo3GvLVoQ0MNHukSbv3cfF+2ptKa61Ag6DN/5uy3k4cNRdaVT
dzlozxabXHaCB/G12be3buLAQIUJPEJ8UHlh1peHY8T3N4xVZMvzoXHo4YPE
6zQ8t/6TWbKDjx/PeQt/Ew+tmHs7Q6+ID0vb3rUNf9h49sk3OnaED/N8VznN
RDYKS6Rtl+6m0HVibOCmiRC/xS6o7y+nsGiF3zKpfgZjv5seLxvPhv3JZx2C
OAbNX0ovxLiyIYh56RdmxEB730SxPfnkPOKEF1P7BPA02x/eRHy491jhd6uz
Agzou4dVrqIh3dk/KcpQgN4d032WJNHYWno616OTj7zlAcJbXVwcPjT0apL4
CDQn6qy8M5fkn+qZo8FFHPRrf9lodISH43JHO0I2cuAUG3bdup6HjPauC9P5
NJQSHuf1TOVjUUX8KrtrhLsHjF8zHnwY3F9wWWE14czsgPjMG3xQljLLjhNP
k1J7uK2B5K6ixtrqYxfIPamd/L5yJ4XPm//uNzISQmxVzuOaEgqeJ5a1fe1j
4C9RVv1DlI1p4ofzzGPJeTwSS72/geS9krKpzWIGwUXg6GWz8Tm3bVjkowB+
O4Mi7YgP144rmbk3UoBn/8RGp4C8rqvi6qf1BOAmF3OD42j8iQ9ZZ0u8rDRQ
4jy7lQv5DQNHBH85iHH4/WqcFg8LpCL1g/I5iHU9I3y0n4ei4YRXGQ4cKLvc
bpxeTfJRvPzmUQ6NKQ6JP5SJDx8J79MUv0JD5c3zcbWbSB+Eul2yXElyaLXZ
20m5fPDOlbgv/kE43dHir3CYjxC3t+/biceMu/Zmmss2wvuvle9VLyG+c1ST
UbhD4fCFT5KPPjGoni377coYhQ/yXQFh0QyuOc0p+m7PxiGHqVOm6pP8fyE2
b/QKGyvfJcvs7RAgIMRreSM5Z8s3mVfjwgTYkqdbucuEhtpo0KcQHQFGGq3P
PDlD/N/vKG9ZM+H03Ksqxs1clC3o1/jJ58CheNbUzTNJ/x+8iIBsDiJ5JuPN
/f7/ufhjsY9tOOB4LPz0/SHx4Q9r5ncOk3m33rXfifjw2YVPrGtSaOg3OWdE
OPExIa1KOsjs/38PzDI7msWHttuia9RXNgr8hAYLSe+8ytLVXRHLxq7ML1f3
eVDwFfWOwiIhhl65PAwspJDyfeGdc13EZ+2rVJz4FPabHVd5HM7gdsTEJ0o2
bLzb697RMp/w0Erj9JoUNpb1fh1sfi+Aeo1Fth3x4b3qCz1Ljgvgnav55v5i
GnsrnKyPaZLn/9erKBFOY53NwRxt4iWNnUuLTr7kwmFib2Mbh4ODuq3j70zn
QWTJ9BveGRzE79jiX7OHh2UF56f0WnHwrq3r/b0yHrTUvaRXDBLfc9tueI74
cIDb6xuhiTTW64yFWq0n9608/CefnPtJurH0UwYfNxYyP+4RTx38/KV+8y8+
9uzRziogHvdzp+fMey4UDuZrzlqwQAhXxxMLDa5TMPy0tlOjlUGkqu2uRhaF
PmpTy8ITpP8HvxeHm7PhVxasvEmTgdg+vymbyRyV/+4rT38pwOqvA4cciA9m
ez4qHd0vwE6lg13b59L40KE/Y5+SAFK+MssuHiE5Leoz+u8JH9+tvBonVHMR
W9+qVvKLg0PXtOQ2TeIhcCMdvDWRg6oICYt6d9IHv5W2aS/nwFpsio3DTR6y
9TzbJL4Qrqgx1Rzh8iCZ83tANJbGMu7ZZ4/WEK568ypPiXj4nyOsuZnJJP9m
K8nZkdcVnOdpda2fj30T+0xTiMct/WB7t3cjBXE/lZT0+UK4peddT7lG4VaZ
vGb/W+Izx6hVsb8pvAiKLd91lMFx4df9j0zYsP50JlhBjcHAj+niOuQcjywW
SRU+FcB97aTu5lY2Vj98s0zJX4CLl7Tf39Mk/pN+/7SPnABq1wqetREvn9mz
K+vPI+Itx/5uXveQC72s5heZ3ziIzpwxp2g8DyUKLV/d4kjfP+/NtyI+FG9W
oGWzlIMpJ6weTs8lHy8vuev/iYYVS32ZDs3DlmqjsoYoGlpqS4QHLPngjvo7
uS6kkfBK6zs3gQ+PkL0VKh0kl3OPNj/8zIe0+YLJ00+xEU1LfJVxpICyI0N/
dYSw/TthmmgGhadhyV45rxl8OBz6yf4n2f/zQ3pJQQy+jZbx6SVsrDnrlflO
mUHXUJri6Gk25CUTp2+rEWDvn+r+jc1syKiWc4y9SR6ObpafOJPGBbH6hF1T
BLBstXBR8aNR8GirXXf5/+/rkjKQVMrF65DGg+f7ONBdZTX4V4SH5wGWOc4x
ZP+/vN9Sv54HnmTKdX8DDo6kjf/Tl0n63+vAu9YPJFdjrOw2DZHzoBdEx52m
EWGepDnHnI+bku9VUueT+/93Xcshng/XizK/qRY2Js9+KWgivfuhxMYxk3hs
9+z4cGsHCvcGGbGts4V4lvNhY2Aahc4Xy855NDJgb54sL9tP4bKLsk5NIOm/
0hhTfQM2Lm98GHJOgUFiRYNZQwgbC5f6G1ZXCiCqvju+/SUbjrzmAbddAtSb
qGdtn07j29AT2y1SAlhIdfbv2EPDJdWN8+Iu4bCvC4M7b3ERsPmZ6vFuDgRy
v3duZLh4smjXPccIDk6Nb99mSXxoMDGjK0GX8F6baW9BOg/loXYG5q00ZHcm
bYgaIDwcftLF9SSN767HtTpMCA/Gnx7omkODa/Gg9mosH6nN3bGviKcbJy5P
+9DNB+uCbYfuCTbmeXW7R9hRiNrDul2mKcRilfRVny9ROFXnfXjqcwbnvq95
29lL4aPVusQBPwaT2DY6/rps5KbGS1lNI/0wd+2B1KNsFH3K71F9QPwvx6rV
/SkbT2ry5I5tJf4re/hQOfGhwSSdmy7iAriYHziUv53cS5BT5n3CJdOUnk9Q
v8HF5GU1Dd7txOc2HDibN8IFa+FqZYdQsg+0SGEN8aHePZuePZhD/vz7uJjA
SzzoWd9+VtBMY828nSjp5+HWwxC5WcE03mzx+BW5lI+1jsfyZ2nReOaalD0Q
zYfEhVeHil6zEfRgYkjPB+KDGjODnhCPXzeRWfbUmsKXVM0mMQ0hPl3Xq3VN
oPBDKl+6up6B10Zv/vVuCiLGkVun+jDYuyL5duEcwkNR/st5kxgE7cst2HuQ
ja+TMpWPlwpg23qutLeajb+pnwNT3ATYZu54UXoSyfvMiOJ1//jYHSQl/nsz
6SXHdTa5+XzMdNietjubi1uylftd3nGQoWO2kzfMxe5AVrNtMAcJT86bmhMf
OrBr1Y6eWRx8vva4b8kFHh4OtZ+Vb6KRK+kt2d3Lw81dC0v/HKIx28jBU9+Q
D79UwxV+6uT7vPDKM4jgo2O5Zkz8/+/vI/flxKc2PrZpp9JuR9iIlZ31WWo1
hcpTHCO7mULo5fXmNMdRmNkUudS7hsH2I2uO7O+g8HeO7zHD3QwWfXpV/WsW
6ft+W4miCSQPG3W6VwQQjjCkP7bdFuDrr42z91Sw4dHnJCxzEiD4azp7J/Gh
z2sCtlgLCKcXZCcZEi/TWWDLTsjmY144V6fwChdrh8tnWL3ioOL58592v7hI
vezRseYQB13nW2UqiQ/J/X56Q2Imuf8nkl95Z3koTmk5dLqBeKSg8apYNw+j
fmu0qkiu7tw67US7Hh9Ta+4kPVCh8St4592DYXzM/bYn5/BzNt5u793X9p6P
yOpwHV4QG7z2R5rOlhT2qu1pOTtDiJXHD9evjaVgZVfWPfExyb/ZOxaghcL9
bX4t63cwSBXKrtWbycbMG8k7PMQZqLmJi0zzYWPYN17L4KYAs03S5g6WsXGh
gn3/7ToBwgf1Lz8kPqS8I64YhLtPfDLROrqORoPUqoww0stLH1x4MJzMxe+m
u08NnnOQGpGqfrWfi0SHAwtXBXKwYKGrjhHxoTpV9bQFShyoJNbFVEaS86BP
hQ7X0kgV1eTqtPOgkbnQ7bw/jRuKyurH5/JRIQxNHq9E+uFeVX7xCT7ezTuS
tYPsZajR9QUNhLvy28o+Zhxg4/aE8Kc5oGArVAqtnS5E4P6lwsZoChGvxH4W
VDCQvv1RXKaZwr+dZdt9t5C+e+dkGajExjcjYyspEQY9g6unfN/Fxo2Kaz9j
cgXwObX64YE7bGj7dV39bUt4wPdb1FTiQ/0eGQVGLJJLsu9Lq4iXBH43XxOQ
yofFbx3rpRe5OFtQtE+tjoOiHguJ4R4uuKFTW1f6kuetKA0pJT7UKxG2wFWO
g0WHpr0KCePh6t+Lmdsek1wVD5qw9h0P08KlLbf50HjrEms2Q5v4nf3zeW7y
NKxT6wJ+HOVDbVvStvW1bCz55p5Y/Irsw4BS35pA4i3cC/EjK0jfvd45g5IX
QmmEO9shgvjgJ7/VK+8z8NyX/uVLI4W57oZTT7sR3/9le6lMjg3/iOTcewzx
+b8dwsqtJA/+XdPpuybAcluDt7wCwlWPHIolVwuQOz7inhfxof22u6z1B/lI
tPa1FLOiMb7ehOWeyIfDrJr247FczIvKV5r0mINx6V7pFp1c1P+QfI49xP8k
iqcsmEd4T8j1DJvCQY/BlhsrjpP+qzn/6s1DGu4RJs/9XvHgurX2neFuGv36
q57dV+fjb6ad8S0ZGnl/WgeVDxE/EvN/uJLkUolV47GEl+Rj29djI/6EfyYe
sLFfTmFQbvV5JVkhbv9YrPw+jILZsGxfSymDGWmGtx40UChTvdKa5Mxg8qkI
A/4Ucm518SFbuQIM5sbUJbqxMb5vw8elVwSkJ1T8T11nQ9ng/sAsC+I73s+1
q4dJHzTdPzfnOx+ZIWLvrQmX515bctkmjg83VzevmkguXuzMruM/4KCjtKI7
oYUL+wMa4813cGCkuqQ7n/hQ/p8oo5tSHMxf7qjAHOJhnXbHP9yj8ZPxnhf7
nAdFGz53/A4aHwe+5K1X4SNG6WCB2GQaT3cETbDez8cL33lnjSrZUCxzrvZr
4CMiVVe00JeNpF3GFflGxHebTlcYTRUiQ2LSnc0hFII32OftKGbwenC8dXwd
hfT6wOs5jmQferzHW0xk470won4cLYBXnLSrrxMbt4LrxGJTyHkUPzgzIZMN
Z8vctaamAkwr8G5TID40c8LpwzMJdxWVXN4ZZ0T2MkR/1bIYwuHnWCMSYVx4
m2f4/yjlAHv5TV9ec7GyQO7iCg8OLOLX96mr8fC9ZkpuiziZh6rPMg8DebDo
KtYvLaZxaLrv7Pw6HnZsmpP3yYNGWUZ9c78i8d0TLjs9pGjclFp5a58/4d20
kCKDh6SnVCUszev5eJbWd28XyS3jC0k3xJdSSFZPPrtukhDn9myp+nqMgtrp
axE/ihjQF+3SvKop9HfwA2/bM1j5aoVEjAQbvutcDt4YEqB7wthty3XkPDi2
qR8TBLB+ma+WkEa+7uHmFqdlAsS/mPosoJ+N83EPxOU/Et/9voh6b0jjq9v8
IS3SSwdqYqLWBnMhqZKq2Habg05deu/iF1xYLUnwNHXlIPHJYtU0JR5aKz3z
/v6jIR1vnxzky8Ncu2VOs4tIjl6YU/rkMQ8mH2Jflm+i4RQgueSILB9JN+pt
70v8////UrUXfYhnLCri65WT/hdL7p9Qw4exwd8v6l5sXLfr6dyziOz/nOpv
W6SE6OE+V9l/mELD65e+PgUMPg5KRFk8oiA5ZYP+PRsG2iJ6qu9E2Kjv8wy3
+SXAF/lvNSq2bNBD51IWxAlQY3JCb0YS8b8diqf9DAW4r+vJftbDxqMlO0wm
dvBRpdJ0SkmPxpmls9OmhRIPH9FQSAji4gY3oaaugIPb58LLI+q4uO1kHrZ8
AwfLZhjHTZXj4T5laTSfoaFJy2cuID64OdZ/Z3o+jdIWkeftxIdNUs1cLjiR
PNyU8nTcFD4U56y1kROjscHnqeHt3XyIZmY46JWy4XrpYExTFR8HI6e4fPYk
Hqe/TLFRn0JmlkjFrvFCqIo1XP97gMI215q1X3MZ+B3UYqvcp6B7yaPj/ioG
0XE2y1WExBfyE/98/yZA8t7lUSNWxCseHx0LiRFAJf7RretxxA9yQzeG6wlg
IjPmodbJRjvvgpwI6d0GR0+ZbYRLdWQ1LP8dI94+vyK3PYCL1a3nfe9e58BV
K+FOSxUXizzufzax5+CmQadh9GQe2u67ubiO0thhNUHn+3bSh9uXb5iSQ/bf
u8tjkPjwLQN9Y9/1NNLiZh2Kk+JDqtHS6uBfNu4GX/5Vv4MPcbUfpxYWk9f5
9tm06AqSDyY6rfk72fjhEq9puIDw/pM5rO3jhNhxrlj3wj4K7VtLlNyyGdge
O/qUV0LBgn6zrdyCwYjTpXVeXApfm9fcCf9M+ObMHqqZ+LBUnM3LxggBzt3u
ubwg5v+8W2KdpiPAlakHRI4S78h56Zs0QnqnNYq5dl2DcOnQjN+/g8icbt+w
RNWHi/67Z+QzMwn/HVN00XrAxR/jc2dNrDmwev1wglCS9J/SSiacopHjaaZ3
lfjwEcv9yv//fuJD4vJ7x+7w4L9Hf9eatTRe7J69TE6CD9N17zVaBGyck/jx
oXULyTvRT/6Lb7Fx5+YhL+P7fGwpFc7dv52Nqa/qnl6eT6FLWBvsLCLEQPGr
2Fl+pO/44s8arjKY+PtFX/ttCpERBo+LVzCI2y1hU8qmcE3E54nKJwFW1tcz
hcSHPzpHcRXDBAjYuIn9gHi1r8r5bbc1BajNXNvTTLj7uqtWxa/nfHx5lKQ/
MIOGZ5NCStc+PrIuDdTv3MVFZFx49bl04vsd028eLOFij2D1YRNL4nvDV2UO
iPHwwv2s9t3fNLaqKhRuJD7cuLvxriCNhnZg/I9JhTzY72fXaVnTaO/+9feS
COF/jqBhKZcNNe7ywV43Pp40pP9afpPsqcGcfV9K+bC3G1ExI71d2FlUN34u
hUej89dYjDFwfL8zrdybwkrlrav1LzMw/tepe/8mBesjbb/yjBlc2nJO4d8f
CpT5DtXSDwIEOhRejiY+LHFbJHrnceI3EefuWBKvDF/3N7V2pgD7L8py5r4g
89EqiOyt42NwWPfJQgUa4gUyFi/+f1/Xl6edbmzhQtP3pE/wJQ6C5hYU1hZx
sdDF+7qJGenD+4dsvgm5mBNU8urTDxoz7ZZfHe/Iw+NH9OSDl2g4yBW9Vc7j
YaObot3/XGFSHFMvK+RBWyVL5TJN/G7jtmnfnPl4sGhqy6p8Nma9XSUbWcxH
5bEVhyd7kNc1zvDLodkUHLxOWWsJGCzIrtJdu5tCIH3pQkIKg+Vl+2NT8igc
PvKlL3UJg3kl8vn2A2Rf8lRqV7eS+1289+kufTaWHf9wsPCwAHbS3Y2viQ/K
WOrSrUoCzEtfbRFex4ZdhQW35TEfPO2n6w5NJXMcKf2rnORSxV/lr79duahb
c0zW+wIHcx//2CyTz8VTQx/Z5cYcXF2xrtiNy8XwuQXD0l9pLB7IFqsgPnzn
X4zOrws0rmyyV9PO4uGv6dwfn81JP4j3B5/n8uD2/IK4CIsNb4MNK/od+chx
lP3nSLjkduw/s5m3+Djztk3YR7hl6mOPgX5NCm/n5h0YG2Wg99NC9csOCt+b
nlz+k0j2f/X2z0ezKXh8sUuPMmCw72fSz8v9FO61Sxa2Nwuw2H1dIOYTrj52
uIraL8B81jXLzcQHlS98CPwhJ8DU1m213VVsiB7fKPPiIfFQ9y09FaSXLXaO
v3R9Ox9PF5ceXLSBi11aQVXOsST/VMUfbMviQtH4Uc3yxRw0e+xY1URxERLu
fWZ5D3m+sdiO/yo673gq3z+MHyOFhpLSIJKUoiIr4zpJhYaojCQjIzSMhpSR
diFaKiINkVRIwyjhK6NSaEuJY1RnOes5B+f87t+fz+txnuf+3Pfnc13v66Wc
0JWEd57N4Aec5YFV8rFpQSaFb+kFp2uWkfyT/0hTnkdh1dSzISH/yFzOWLvt
x1oxAjbsWO17g3DoBufOonwxMt4+jH3qTnioPjTbXYcL5R225e94Q7Cas295
rA/JP3MNfFecG8KYvcka////6sq5LeP3LBzCu0rFNwM/uQg3Um8PbJbgR2h+
+kz9QcjfOuNvsVOCdb2LJjIIV06ezB0nHi9BsmPbPrOn5D1Wme8rSsWYdI6/
S6bAw09bObv0LSSX7HCWj1kjAo22O9j+OB/H6ixq7l8T4YBPw31rYz5Kd4wa
bftPhOrg6rTQrzyobIqfNo1OwcbILKzjBA8RRxZ8WHyZQuUWDd3b5jzE/Y3I
iGZRWHJ9veH7fsI7DS/D3juKoWbddmzP9UHYBP7oMrtDuHv7kydpm4hOT/35
ulGLS7jknmYGZwi5reOj1bdwccTP8dP5s0MIvDqkanuV+N3lEZtN84ZgaBAJ
q+9cMJ4V2nDqJSgobdSVzCL8HzvZ/1CIBP7VP5ZEhgzi1O5jb5VVJFgaob71
XPEgSvZfsHz4gOT9uuQRB+JLidOH++I3i9Fx/Xd61UoRcjp2qC1O5IP2t/GQ
5KIISdGidpv5fPz7XCEs6iV5gEpXutrOw4N56+vrl1GY4O+V6J7Eg3VmyULT
dApB9oysEyY8dE7Yx/o1QGHg6jWTZYxB7DXd5F7lIIbtPu20I9cG0fzd1KqM
5G4XMGJ2uhGfDs5YaDeDi+8xY064M4dwKFp6qsidi7SqD5LvJ4fQcqG9QOcS
F0ueLdAxmzOE6rXCJac/cfFUXNUVUyPBvFGqU75MH8QOQ8/yqgDid98kOSPE
V3cG1T+YNorsT+XZqIHC//87y2rHmwViGIrnpJyhBjFTJEzfSeayvzVWV4Eu
gt3z7eVah/hoNBvfs/qcCDFP8yzs5vAx+pO+unaXCOZ6i3saWnhYkKvREWVG
gSNSNvoQx4P3A5evJskUaIWX/4Ua8zBpy7cpzgwKkZOsg+90kXr1+qbcppP+
V1pgfymD9D9Of1qQLYbHY6/TzhtI3+p9vlCqSfr90ZyRsX+G4GB5yNtxIxeV
PdkN2seIHsaGtyumc3GmKaZsos4Q/q5rPP/1A/n50NJX0ioJnu16F/hEg+Td
8793Sn0kcEj84n5m6yBmrBxfMo8mATXzztMVRHc/LCmTu3Sb5H3jqpnvBwfx
oo1rvWWNGPzR6sWOy0T4cWlboOp+PhoiAocunhbhvf/iNszi41fLmK0p30VY
H/VnjriJhw3Gll5aiyl0TmkMXnuQh+c+wW2LTlI4eeOhbJ0hD00vTqs8/EWh
tWJC4UTCnY+0z9w6ZiPGguyh6HsXif+5fCq6eo303fLAR4aE2+dS3v/Nn8LF
gf8OxZb3knzjOb6224WL198f23gnDmHyFMfIgWQu3GoaJAMzyDXP2tXwLRe7
myO+H3kuweXBI4qX1AaRs/BkjK2XBELnRtepHoPYY/Tps/mQGK5J/83PJrqz
YeuEwJM5Yizfvvm+BnMQ3o/+MVavEoNmW0hPXSpCXJTXeHEE8X87y5quoyLE
m/25s3w6H4//rf0w9FGEv8fH1f3/+4WmNfvZ1BtSUF86c07DXh6mG3yZaphE
YehR7X8mhCtfmprXTeigsOiZel/8/38PUZ/A32ZJ3rOhWlqdPogTkjePpZfF
uFh09cnYtYNoe7zz9A11Lua8Xjy8rXsI8grZVxLWcqGWZLs5/fAQvHWMgt+d
4kLx8ytW1VTih2avth5qILywbpOxfBnp/8U3/0arDmKkc9uP2E0SnIqdnXzb
dRB6G8t1HIRiJG3f8Joic1eVeTDiINn3dVeY1t59gxhK7jtntlyMsVEr3rcZ
izDTZdOz3nA+jOppVsbxImSOn/tghQYfMbHDUaHvRZgV31O55RUPM7WPHNul
T+Hol1RvhwgeVk9SuK0bR+FOXoyx5mzih3lbsPMzhXs6QTTmp0GolloqmC4V
Q1vaVfEllfBfUtvvLRfE+HO7O5BDcsvK3P78qRO5MJqmlCT5OYRu9oGyGU6k
3gtJE1/FDGGjzayrpce4uObQmJaiPoT6HO7tN7VcSPeZlic8IvzXV6m2UWkQ
foX1mU9cSN5daStnQvZ1YGlMygauGDq4m7rx0iB+tRYYhF8Sw/vt8eYbZC6v
hv620iN9Oe3ud99p80WoWOAS0B5M8s8Wul9sjAgTIkz+rFQj/LtuxfJPTSQP
+5erJFfyYBH/frG6DoUbG8oUXoXz8HBB9b4pMRSadc/Ol2rx8Oa6RUxdKwWZ
x9of3oS7z9S6NNEWi/F517jj3LNkP/5KFz84JwanI+3Yx9WDGC+uYDrMYcL5
EmvGj5MMtI6rnkk1M7HraHLMWd1eSB1Zl7kxLHxKzbi8oqwX+TURukOGbLh3
mc79bN8HV9uZfzu62LDWOlM3rakPJjLRuwfrOdhVV6zc5dwP/dcnLXMfcOBX
PHxJ8b9+FG67cv2uGuGn/Tna2ywHYN5yWCY6IoSar+IS/jY26o/euM1jCPH6
8tRk32Y2dl1YseQ/4o9VRiIfH00OXg4nPF9bKsLixT+Ho1ZzUBE/qyF0JgVf
g+afXVEceN5p2DF0goLSnZYdWdc4mFay0eTXIIXfXhv1Lr/gYIueg6uQcEdL
tfB1bScHTiusj0QuYGJH8uzJ7ZEMBAW07279xISaPDwrR/fibQCN3XaChQmq
s28YX+nFjJfvY52s2fD/r9lPSa8Ps2L+hY3is/G7ZW6sTn4fxoWmHtnpyYGG
4V94G/Tj5Hg1ND0j9SvqJV2+0Q/b/34mKxC/YXq6XCpVH0CzWR1rY7IQBssf
33VaxkYAdz/PhSOE3txzOxfcZSNuS+Z2wWYRtnMfL/iuxMFpOZ1ThlUiKOw7
b91vzkFHc7vDRzIPLUM/qx5t5+CNYNSs7+coGG+kb5ufwgF/xNhBd4jCY+pT
9upSDl6/rk1LDhHj6mX2N7lPHDwPKZD7bMJEeOzHv2u2MrBt6kT/j11MLHCs
c3RkMTD/xMSc1oss6B5+YOdxqBfuX8cuK1zDxpo209atCn3w5K/Yr6XAgQmj
fLTdiT78N8N4i3EAB407mvt/KfQjtGj0LkENBz73l55eeLgfHxYYHPYlvK1g
LVNVZvfDN0u18+FlIez0ArVzNNjIXXRve4FEiGdZKeWCJDbyJtSe0fYTwbsl
5eWjP2xk5MmbDtWLCN+1vvGZy8G9W3V8w0UULgQJw45s4uCoqY7+1SsUPGRa
6uUJHDxIk/u2WEGMe/J+JrK7HAzM2MDqILlLp6+02fEtB3+sQqPjlzFx/p39
HfpqBpJo0zGayYSmUcCOhR8Z4MhMO7k3WVigaJ5Qsa0Xn93Yynpb2Sh0zXT6
2t2LDN+eeIzlYEGN4ENkYB+uv/5YxQ/nQL7N6H3krz5Etk7pn03e08u+eL/e
ox9h53eHVyziQkfrYdK2pn7w5De+Vc0VYvOoyZf4HBbuSUy7ZIoipBauMn9B
5mF1Ou8UPUyERdo7Fxa8ZsPMQ/nyC6KHlZX6na0aHHTXbb4XZknhjY0k2m0l
B2tmRiwzy6WgGZNguZbMQ8XkoXPjVcUQV7vvep5F5lIka+7dJ4ZdkbjsQh0H
KvnJLyPsmZjSNiWkyISBkbwB+m6Kib3X222DKhmoNLf+aFbMQl7nPRUv+14k
mN48U7qTjdPfTTxj63rxPX3++VCyjoy+W9MriB7EPAkYX72Pg6BjHsXjqvrg
sUTQ5vaZg1bO8v5A036IqbItU5dxiU5sE5fe6cfp0GuVIYVC7OqrVXV+w8Ka
eh/vjRNECOYduHGMzMOhPi0n770iOHzoac2+zcbx/jnZe7+JMN7pasaqURzo
z122+eJyCqnDQVtmk3mg1baufVhAYQz9dfiPQA46l610LJ8kxhjG/uqodA7M
u2WcgsNinDI5fupHBQeJO45de+LMhPxdm4RkbQashUcPqimycL8yvJx1iwFT
6ZYLN1+yoJEfYmA0txcLLp539o1jo6pH4mp3pxf27Gc7s7TJOkZTtGm6ffhG
SyhII313Qodh/vhqHzKipK7Hu0h/vL1pMnpCP5J9R5yiHbhY1TU+QvlIP7Te
dxXWlglxrDE6KecuC/7Xxv13a5oIL9JGVzhOYWOsd+LL3cQPORcje9OOsFF5
ZbWzVo8Ig78MrSMG2BAv+6eQT/Kg07ejGWwyD0ceDcWOLqFwt6XLOtyDgxS7
88ZLp4vRcKjuuMEJDtT29KbOPSqGU+tzNV2iB2PlT4Z5bmRiZeGu0M8qDLjE
HvqPN4EF14IndnVnybXFA3mbdyxMc1hVuVSlF6dHrXk5L5UNQ7WLLnonemH+
UlLzxYCDMI5/0hkZ0Qfri33Bpzm4WCaWBO7vQ8XM5sTyvxy8OBR6uOhPHwzr
Haxa1nMRUvuid9vWfpSYz8+cVS1EZqGemJ/EgvXCMRpcPREiFtxxUhlkwdtD
60/sKZL/PFUz48k8iPOn3X/GJP5486n+ugY2NKZW99zZSOHYIkHOs6kc/OZN
nWJXTmFS2ZAxz4kDg6yc8sO6Yuwvs1Fuj+XgTmzCSp/T5Px7lo/2useB8ty1
xtu2MpG8+NzXE6IeHO4sea41k4Xfh2tyf0Uz0LF+oGPUDxbejtu+eSfRw464
PXaTctiozZy8xCCkF12rpmLWEg4KxwoPje/sxQ9pw/QVFzjYZ1h8ctbGPvif
en9oUMBBw8wzjzzq+1CyMHneAi8uou7s9nls0Y9V1yPOHGoSojSlbY/zNhYO
689dZU14KG902KTGtyyE1E34kHBehBEDHYMQ4jtjJ4X2rxKJ8DXRymw28Yfd
modXpW4l+v97d9+hMRw4Rj64ubGGgsWOCw1RNuT896YWX5wnxuKlU8/v3cOB
5YFfc1yI/+v2pGgl5hK/1H8Z2BLEBCOiufF8Tw/osxrOX5jHQtW3n8vsiB8Y
RCXcUPjHQtS2o4bvWxm4slNJpPWIjdHUj9zVjr2gmOMSIpZxMFS8/f6tyl5M
ezghVf866f+bnzy6F/Vhj7eKtxGNi0/djo9H3ezDqgttU09u5+LUSe12ZfV+
dCg8O/i5XYimPUd7c6zI+bfFeiRZinBz197OYwUsxPs9PxGXJYJrSup/Tpps
uGStt2igUYhZY1HGPM6GaHDPFf8gCvnPjRr3DJJ1yR58cWyi8GFh/bk+Yw62
2Q7pxy0S483BoJ2jiB7srblVNHJRjEbTX6rpVzjwXeEsLNnDRLWSSfLghx48
mnFZf4sZCyY7m5mfHBhYV5R4wnKIBeeQMQZbnzIwPGT1d90rNoINg7SS5vdi
693BSW9XcDBXGP3EMbMXBtfXHhtPfOb4rB+fH47tw8jHhybhKlzITfENeRrX
h2Hx9NHdu7ioC33n7MvqQ1SYbIfpTyH6XE19BJNZyP0StrbenuTh57GxtsdZ
WHS/wWBvngg1mplP9QUs/Hil2GOjQmHL8UJJUSAbDlWKYTq7KSxb/3X+pzY2
lo3Pv6lN+C+S9ljDRff/63q938JcjKdPvwwmES7ZkWLREkY4fPn38zknznFg
fWiTzoRYJlb0nf2Z9bIHLwpMP+yzZ8HdmGZ124iBjIPRB++qsNGd5cRTzWLg
yIzyP7da2Uh2+cJvI3owT9nnkNk6DsI1leYMH+zFJ+2rFtJHHCgcnxJybKAX
gYPCSfcnc2HQY357p1cfLvgFCO1iuOhcE//qcWMflD+s8jw3IITc0u42Zw4T
YwTFC0evE6HupNvTQT8WOo00vm9/JAI9vn2V5AMLBXp71t5Rp5Bz13aH/wpy
3m/rQpv3E/6LXis3r4yNbXt1Z376SsEus30oT50Do6rLa/8jnN2kGX1lYC0H
7gU2PVdIDjvajEZvooff1A5vHzjGxGhzrtKpoh4ozXgb9ceFBbl7vStzpjBQ
khE0buN0NoZW6Mu+JTLQ/rA7RbeHDW730c3L/jGQbqw+7547B7pusaGVnr0I
CMv/wi8nc6im5+VX34s8Ue9ojjYXokW2dH2zPii+LmBcS+KixcjYUuVOH65a
pK7+yxNi4pQLzjcId0fs8VBc6SFC7fMdYbdtWKif4fZhbbkI6kPf6usfsNDX
sfGXnBaF7L/ropRms3HhYuf27QkUzt9pOxxwmY23E2efi+iikD5rquQf8UdU
jFyat0KM3V39XLPlHJhayhedITl8y5Toe6pxHKy9K79vVRoTXh8vdRdk9uDO
/TzvCh8WrMyOSqplPTAqDT5oS3jf6O2ZlLogBroDm5c0CMh+fG5zKXnLQNsz
av8CPw6qZ8YMnLToRYySW+og4Yqsfeki+1u92H7HeprFfC54l1aP7VIj9Rpx
24UkT/dO6Hzgm9gH4+yP5qulhH8p+1eCPCYS7NO7E/xF+JBosNtNkwWFN1cc
FtWJMCealnHmLAuyo846G+dSYKVV3MyksTGoakgfIPn/o9x1ZtIBNqL0mBHs
fgpN59Y32nLYuOl9Kmm7E8ldaQdeBJoRXn5q7biiQIzj5uk306M5SL1RZ2qY
xcTFdiM16nQPTvscc/obzsJTE8ux8gM9UH9w4fwOwiGJpuXVtc4MfCrNjX1D
eDfL7nWn5UMGBnUdS5+HcnBpSExtndKL9GiHfaJ3xHdW5h1dkNiLR9lezkdM
uVgaNfZjzr9eWF20rHPL4EJ5MEW/zLsPNYpac2+NEcH226DFmiQmljy43Pk0
XASGruPNYR4Tl8+9PfD/73Oe2P9Ub+UOFspUQ7KuEt61KnLJmvWTBQPHSplP
GoXYFK2WE55srHyosm0Th8IZr/CAfe1s1I27fTjGRQzD2BF21HzCoU7ahvVF
[truncated: 82,832 more chars]
