# Supplementary material for: Network dynamics of eukaryotic LTR retroelements beyond phylogenetic trees
Source: Biol Direct. 2009 Nov 2;4:41. doi: 10.1186/1745-6150-4-41 (PMC2774666; doi:10.1186/1745-6150-4-41)
Supplement: Additional file 4 — Building multigraphs. Zip-file containing all notebooks (Mathematica files) needed to visualize or reproduce graphs shown in this study. This is presented as a mini-web site containing three folders and two HTML files. Opening the HTML file called "Index.html" and following the steps summarized therein users can reproduce the analyses using Mathematica 7.0 or simply visualize them using the freely available Mathematica Player. [file 1745-6150-4-41-S4.zip › Additional_file_4/additional files/mathematica/03 - Branches-Markers bimultigraphs.nb]

(* Content-type: application/mathematica *)

(*** Wolfram Notebook File ***)
(* http://www.wolfram.com/nb *)

(* CreatedBy='Mathematica 7.0' *)

(*CacheID: 234*)
(* Internal cache information:
NotebookFileLineBreakTest
NotebookFileLineBreakTest
NotebookDataPosition[       145,          7]
NotebookDataLength[    162224,       3563]
NotebookOptionsPosition[    161242,       3523]
NotebookOutlinePosition[    161586,       3538]
CellTagsIndexPosition[    161543,       3535]
WindowFrame->Normal*)

(* Beginning of Notebook Content *)
Notebook[{

Cell[CellGroupData[{
Cell["Branches-Markers bimultigraphs", "Title",
 CellChangeTimes->{{3.4512234545778666`*^9, 3.451223460443466*^9}, {
  3.4518003067873216`*^9, 3.4518003109837217`*^9}, {3.453028818286555*^9, 
  3.453028823308853*^9}, {3.453029746995555*^9, 3.453029748087359*^9}, {
  3.453463432321911*^9, 3.453463434942711*^9}, {3.454659961621614*^9, 
  3.454659967751937*^9}}],

Cell[CellGroupData[{

Cell["buildBimultigraphNetwork", "Section",
 CellChangeTimes->{{3.4517975752559214`*^9, 3.4517975797799215`*^9}, 
   3.4518002667733216`*^9, {3.452940031628868*^9, 3.452940034396945*^9}, {
   3.453028825960377*^9, 3.4530288322616463`*^9}}],

Cell[BoxData[
 RowBox[{
  RowBox[{
   RowBox[{"buildBimultigraphNetwork", "[", 
    RowBox[{"data_", ",", "refh_", ",", "markerh_", ",", "relh_"}], "]"}], ":=", 
   RowBox[{"Module", "[", 
    RowBox[{
     RowBox[{"{", 
      RowBox[{
      "refColumn", ",", "markerColumn", ",", "relColumn", ",", "refRow", ",", 
       "newEdge", ",", 
       RowBox[{"net", "=", 
        RowBox[{"{", "}"}]}], ",", "dcol"}], "}"}], ",", 
     "\[IndentingNewLine]", 
     RowBox[{"(*", " ", "Arguments", " ", "*)"}], "\[IndentingNewLine]", 
     RowBox[{"(*", " ", 
      RowBox[{"data_", "    ", "\[Rule]", " ", 
       RowBox[{
       "Tabular", " ", "data", " ", "with", " ", "phylogenetically", " ", 
        "related", " ", "retroelements", " ", "and", " ", "marker", " ", 
        "distributions", " ", 
        RowBox[{"(", 
         RowBox[{"see", " ", "Additional", " ", "File", " ", "3"}], ")"}]}]}],
       "*)"}], "\[IndentingNewLine]", 
     RowBox[{"(*", " ", 
      RowBox[{
       RowBox[{"refh_", "    ", "\[Rule]", " ", 
        RowBox[{
        "Column", " ", "header", " ", "to", " ", "take", " ", "as", " ", 
         "reference", " ", 
         RowBox[{"(", 
          RowBox[{"origin", " ", "vertices"}], ")"}]}]}], ",", " ", 
       RowBox[{
       "as", " ", "specified", " ", "in", " ", "the", " ", "first", " ", 
        "row", " ", "of", " ", "Additional", " ", "File", " ", "3"}]}], " ", 
      "*)"}], "\[IndentingNewLine]", 
     RowBox[{"(*", " ", 
      RowBox[{
       RowBox[{"markerh_", " ", "\[Rule]", " ", 
        RowBox[{"Marker", " ", "column", " ", "header", " ", 
         RowBox[{"(", 
          RowBox[{"destination", " ", "vertices"}], ")"}]}]}], ",", " ", 
       RowBox[{
       "as", " ", "specified", " ", "in", " ", "the", " ", "first", " ", 
        "element", " ", "of", " ", "Additional", " ", "File", " ", "3"}]}], 
      " ", "*)"}], "\[IndentingNewLine]", 
     RowBox[{"(*", " ", 
      RowBox[{
       RowBox[{"relh_", "    ", "\[Rule]", " ", 
        RowBox[{
        "Column", " ", "which", " ", "the", " ", "edges", " ", "are", " ", 
         "labelled", " ", "with"}]}], ",", " ", 
       RowBox[{
       "as", " ", "specified", " ", "in", " ", "the", " ", "first", " ", 
        "element", " ", "of", " ", "Additional", " ", "File", " ", "3"}]}], 
      " ", "*)"}], "\[IndentingNewLine]", 
     RowBox[{"(*", " ", 
      RowBox[{"Return", " ", "value"}], " ", "*)"}], "\[IndentingNewLine]", 
     RowBox[{"(*", " ", "net", " ", "*)"}], "\[IndentingNewLine]", 
     "\[IndentingNewLine]", 
     RowBox[{"(*", " ", 
      RowBox[{
       RowBox[{
       "Search", " ", "the", " ", "column", " ", "number", " ", "that", " ", 
        "matches", " ", "refHeader"}], ",", " ", 
       RowBox[{"markerHeader", " ", "and", " ", "relHeader"}]}], " ", "*)"}], 
     "\[IndentingNewLine]", 
     RowBox[{
      RowBox[{"refColumn", "=", 
       RowBox[{"Extract", "[", 
        RowBox[{
         RowBox[{"Flatten", "[", 
          RowBox[{
           RowBox[{"Position", "[", 
            RowBox[{
             RowBox[{"data", "[", 
              RowBox[{"[", "1", "]"}], "]"}], ",", "refh"}], "]"}], ",", 
           "1"}], "]"}], ",", "1"}], "]"}]}], ";", "\[IndentingNewLine]", 
      RowBox[{"markerColumn", "=", 
       RowBox[{"Extract", "[", 
        RowBox[{
         RowBox[{"Flatten", "[", 
          RowBox[{
           RowBox[{"Position", "[", 
            RowBox[{
             RowBox[{"data", "[", 
              RowBox[{"[", "1", "]"}], "]"}], ",", "markerh"}], "]"}], ",", 
           "1"}], "]"}], ",", "1"}], "]"}]}], ";", "\[IndentingNewLine]", 
      RowBox[{"relColumn", "=", 
       RowBox[{"Extract", "[", 
        RowBox[{
         RowBox[{"Flatten", "[", 
          RowBox[{
           RowBox[{"Position", "[", 
            RowBox[{
             RowBox[{"data", "[", 
              RowBox[{"[", "1", "]"}], "]"}], ",", "relh"}], "]"}], ",", 
           "1"}], "]"}], ",", "1"}], "]"}]}], ";", "\[IndentingNewLine]", 
      "\[IndentingNewLine]", 
      RowBox[{"For", "[", 
       RowBox[{
        RowBox[{"refRow", "=", "2"}], ",", 
        RowBox[{"refRow", "<=", 
         RowBox[{"Length", "[", "data", "]"}]}], ",", 
        RowBox[{"refRow", "++"}], ",", "\[IndentingNewLine]", 
        RowBox[{
         RowBox[{"newEdge", "=", 
          RowBox[{"{", 
           RowBox[{
            RowBox[{
             RowBox[{"data", "[", 
              RowBox[{"[", 
               RowBox[{"refRow", ",", "refColumn"}], "]"}], "]"}], "\[Rule]", 
             RowBox[{"data", "[", 
              RowBox[{"[", 
               RowBox[{"refRow", ",", "markerColumn"}], "]"}], "]"}]}], ",", 
            RowBox[{"data", "[", 
             RowBox[{"[", 
              RowBox[{"refRow", ",", "relColumn"}], "]"}], "]"}]}], "}"}]}], 
         ";", "\[IndentingNewLine]", 
         RowBox[{"AppendTo", "[", 
          RowBox[{"net", ",", "newEdge"}], "]"}], ";"}]}], 
       "\[IndentingNewLine]", "]"}], ";", "\[IndentingNewLine]", "net"}]}], 
    "\[IndentingNewLine]", "]"}]}], ";"}]], "Input",
 CellChangeTimes->{{3.4512020980208664`*^9, 3.4512021948656664`*^9}, {
   3.4512022817586665`*^9, 3.451202485713066*^9}, {3.4512025498290663`*^9, 
   3.4512025510458665`*^9}, {3.4512027941728663`*^9, 3.451202894309266*^9}, {
   3.4512029763028665`*^9, 3.451202984898466*^9}, {3.4512030644584665`*^9, 
   3.4512030647080665`*^9}, {3.4512031979340663`*^9, 3.451203288835266*^9}, {
   3.4512033395040665`*^9, 3.4512033454320664`*^9}, {3.4512033801888666`*^9, 
   3.4512035086860666`*^9}, {3.4512036396792665`*^9, 3.4512036441876664`*^9}, 
   3.451203695932866*^9, {3.4512037266648664`*^9, 3.4512037302684665`*^9}, {
   3.4512037693620663`*^9, 3.451203826317666*^9}, {3.4512038789052663`*^9, 
   3.451203991708866*^9}, 3.4512042115418663`*^9, {3.4512079376806664`*^9, 
   3.4512079385854664`*^9}, {3.4512096029236665`*^9, 
   3.4512096393496666`*^9}, {3.4512096914380665`*^9, 
   3.4512096938716664`*^9}, {3.4512115599074664`*^9, 3.4512115620758667`*^9}, 
   3.4512238612230663`*^9, {3.4512239005350666`*^9, 3.451224048204666*^9}, {
   3.4512241061586666`*^9, 3.4512241162674665`*^9}, {3.451224185359866*^9, 
   3.4512243063222666`*^9}, {3.451226163159066*^9, 3.4512262118466663`*^9}, 
   3.4512268277190666`*^9, {3.451720774081381*^9, 3.451720774702381*^9}, {
   3.4517959523085213`*^9, 3.4517959601709213`*^9}, {3.4517965885857215`*^9, 
   3.4517966962881217`*^9}, {3.4517975888591213`*^9, 
   3.4517977359359217`*^9}, {3.452940037644186*^9, 3.452940041274787*^9}, {
   3.4534570187275105`*^9, 3.4534571370535107`*^9}, {3.4534571917627106`*^9, 
   3.453457209687111*^9}, {3.4534572667519107`*^9, 3.453457321679511*^9}, {
   3.453459806385111*^9, 3.453459904477911*^9}, {3.4534600155499105`*^9, 
   3.453460035221511*^9}, {3.4534603620415106`*^9, 3.453460373772711*^9}, 
   3.4534605392263107`*^9, 3.453460903515111*^9, {3.4534609449331107`*^9, 
   3.4534611163147106`*^9}, 3.454659955154793*^9}]
}, Closed]],

Cell[CellGroupData[{

Cell["Branches-CCHC Array network", "Section",
 CellChangeTimes->{{3.4512116330402665`*^9, 3.4512116392958665`*^9}, {
  3.4512241767486663`*^9, 3.4512241797282667`*^9}, {3.453029358466382*^9, 
  3.453029359183853*^9}, {3.453029755418043*^9, 3.453029756338278*^9}, {
  3.453029910376225*^9, 3.453029916412341*^9}, {3.453449823429311*^9, 
  3.4534498243653107`*^9}, {3.453462347107911*^9, 3.453462362692311*^9}, {
  3.454659995783119*^9, 3.45466000096594*^9}, {3.4552824000272007`*^9, 
  3.4552824009859867`*^9}}],

Cell[CellGroupData[{

Cell[BoxData[{
 RowBox[{
  RowBox[{"reference", "=", "\"\<Branch\>\""}], ";", 
  RowBox[{"marker", "=", "\"\<CCHC array\>\""}], ";", 
  RowBox[{"relation", "=", "\"\<Lineage\>\""}], ";"}], "\[IndentingNewLine]", 
 RowBox[{
  RowBox[{"branchesCCHC", "=", 
   RowBox[{"buildBimultigraphNetwork", "[", 
    RowBox[{"excelAF3A", ",", "reference", ",", "marker", ",", "relation"}], 
    "]"}]}], ";"}], "\[IndentingNewLine]", 
 RowBox[{"GraphPlot", "[", 
  RowBox[{
   RowBox[{"Union", "[", "branchesCCHC", "]"}], ",", 
   RowBox[{"VertexLabeling", "\[Rule]", "True"}], ",", 
   RowBox[{"MultiedgeStyle", "\[Rule]", "True"}], ",", 
   RowBox[{"EdgeLabeling", "\[Rule]", "Automatic"}]}], "]"}]}], "Input",
 CellChangeTimes->{{3.45528243116676*^9, 3.455282445359662*^9}, {
   3.455282494704526*^9, 3.455282499590085*^9}, 3.463309665783515*^9}],

Cell[BoxData[
 GraphicsBox[
  TagBox[GraphicsComplexBox[CompressedData["
1:eJw8mXc41f///885zuIcUlaSSpFRJNRbRs8HFalkhFRKZLXsvdKwqcxQJEml
skMathQVIaNhk53tTN/X57p+188/rtf1Mq7Hut9vd6RsXUztCTgczpOIw/3v
82MvtmGXlxjsff3obbvpLJruYq/3vC4ENo/3fFc+vIicVCWOec2JgByb8aKS
3Y9U320tXJAUg97BHhHrUBbacafj8bq1JOhcs+PBNgs6+P3oF1K+SwZFDYXP
GUk8gPt/H+qvHZwOPWlGV9SW3WOejaOjri92zfWOIEuJKXZXIA5Q8djSTRof
eCulsig7+aBxz37TNy9pYJTGfrF2kA9uZ2nfG1Ujwd/EJD6HwxTw7I28fLSO
izSdn0i+W8YD5580riuLB0Yf67nUp1D+/+897pxIMimggPsZ5YT7Jv/QUdqd
rRMbSBBoXBfg48VAHf/iteHAKsqClLtyB5YR20Zr/ljUDAr+zi+uKbmCtjQJ
aJAf8sNTA4lEEzk20rz7bs8GJh10z0Wm3d65guIXI/zWUMSgKfen7jTWP41v
eSSHMVFo5el/QjWfRe9Pf56qbxKFE1kp/gZnZpHv3fgA9TxR2F+9pSnPfhZd
ah6ea7grCk+bJc33eM4ih90Dt/09RKFjqTKqK2wWJX/GXbOyEIUXZcqJ8emz
KOeE2pDXPlGoqHU0sSqfRecC1AjXs4Xh3juX0yWG8+hUKX2yJ1wYJvqc7UOv
zCPcnl7z4MvCoCM4JGx2Zx6F+i1t8zQSBoOvytdESudRrXHjlnpVYZgl/Qh6
3zePEg+pMf3WCwNZ/UDh/jULKJ6vaf99jhCEtVBCo3Sw55LNZ3YPCoG4qb1a
nM8CWk3tpkkIi8F1svspz21zaPWAklwhQxSEI75RA07NIQ61/sr3P6KQsCXx
V0P0HPrKUdYLrxWFZ6Z4wcMVc4jeQTjQ9VQUjKNyBP4NzaF48Q1rv0aLwqnD
876FtHmknjLp7+YiCnk+TnIhSvNIra3OrslUFAgPHFVNsHonmXU3frwXhr5E
F63nAwuIfXNldCZTGKYzcxjunAWkKCnW1XpTGGptxHgUhReR3A0hz1AHYZiL
fqPesn0RbfjgMCFkIAxn7pXWWOxZRB3zSn5hO4RBr3S/0Du0iCyvHbEZ4ReG
j2ZLo+xDiwh3ynVK658QfH3FOiKG3cdB4v3fneki8P1CzZclniHEPPFsOShc
BAo5yodk44eQg9fxjw1uItB8s3Pjze3DiPXaWeKNlQhMPwlt/Vk1jAYI9bFn
DovAm5O+qzibETQo+yOkRE0EjKND3arIo6jn7IzkZykRGG/vVh4pHEUOn/47
kbVGBJYpB5K0bP+ii13nuh6JCMO1neUDbhKz6EcCy0KXKAx5+PW14t6z6Ga3
XlzBvBDshWfDUm2zaO73hjez2PwC095uvqoyh9IGlD/wdQhBi5JY3O+EOSRH
TDqG+ygEi6eMX5ktzyF32NX0440QHAo9f6jYah7dl7c9Hf9KCCpnLsd1186j
dwOv+U42iIDnhVhFZ9IwGmn6m7quQgSc1LPrK9qGkTL15vqxlyJAvVO36JMx
gj7Ij+b8yRAB0+G9Sg72o8heifNi+Y4IMPmnBfXl/qJ2ldY29RARCKsRDv09
8hdd990o8NRFBJLQns9TmWNoRvVNjP45EZgbW4jSthhHs7p9a/XthCFQMu6s
u8gcCsyT099sKgw8ZfV30q/OIY8hnSE1JAzffrq4KNfOIU/eE52x2Hzve3nL
CYrOIyuL5wbKYsJw/atL5VaHeTSb/Cl9K0EY4nobxI2KsfflLlcvTwrBw61p
pCDOPFpHDQpf+0MIbruY6CQdXEB7z/98udedBP999ZrS9aPBITU8VTmaBI8k
zdpytWnAzhHOXZNFgnHDUSstPA3UGAccv5aSgOerTSBfHR9QjeI/2H8iwf2R
fTZyYXxQldf/81s3CVbHZdyf6/OB6ZeGVMpfEjwWo+g/ovLBE5HtN6kLJOze
6rO2feKFuJS6QP1YMuwfWr4+fZgMOyb/+8p/jwx8t44fW8NLBtIrLZ/kDDJE
3LwbPdBIgoFCeYnex2T4LHP+XGAECfi6JteO5JDBwOf84j99Eqws3XHKfUoG
4T99MWYUEhjTQ/t3YO+F8KEObxuIsCfizcKlLDJk8kzU7AsjgutvTk0nlwh2
epceR9jTwPyUyg9RFhFmD7eskmVo8MpZ1iiFQYR/lz27rw7xwf3Yz0+smESo
+L7g2vqYD2qLYx9c4BBhn/QiRe8CH2SW+8NLAgkCGup6erfygb/ftTE1PhIw
6skbigd4QfjLnAZLiAQN9meH2rJ4AWccp6bxigQ3D9ytzdhKhhMp/yQ135Dg
vMrxzVKDJBgu7fjp/pEEJOtdC+uzSZAhKsP41UmCixckSGn2JHC74mHsOU4C
fOD8WJksCXI/ZPGrrpJgA/sqb9g4EWx2l+avEyWD7U58glgeVi/pFx99Fxma
A3p9r7kT4YBKhNuGiiIkanZFOHX6O6q2WHOhta0M2dMdLoxJtyO1RE0BhfXv
0Yfl+xvSjTpQGqP+1wfdaqSw2zHRwvkHEvm79yKdvw499XeZfBvSiRzahysk
xxvQm/FuCZ+wLrRxqxaX3v0JidnqCO+91o3YYk/qp7ua0R8z1+7cSz1o/vSq
L39fP7riO3fbNngQudhctSJnDyDtfdIzplODKIq/FWouDyKRq3yhFuZDyEQi
K5zw3xCSt44qOVY6hBJm1viGY3drXB4rJiY4jAj9LFPBTkyXDkeFp9oOo+b3
hxzPvBhBnjbm2yteDSNXZbvt22+Mom1LyMFmdhit3ZJip6L6Bs0e59Ov29WC
lF5Hn40Yq0Qmvr0N68pa0AfDqWv/DtUir+deRDPDVhQolD4hFNOAUj87D1nO
taKbdmavZBs+odFAr9ypJ99R5v2URrn5ZiRg48Xb49iGyDlCinTeFlTVqLOn
/792xCmamefcbUW2R54sVot0II/p2Gpj90GkOE+XnG7rQxM7nFQNVIbQ3SvZ
154Z9CPLSm0iaXoIgVwXi9KA9cn/uaXBk2FkcD42YfjwAKKV1r/9dXIEUUPj
0PrvA2iietfucNIoei/lw/a0GUSpBkl66/JG0SWxdV1flwaRnFKDtIHJXxQ/
f3t1KW4IpQqrZdcF8MGJ+inzx1NEKI96ndFgzQdnnE458/0kQuA7cNx+gA9w
P6YUXT4RoU/SbHlShg+2BVSJd5YTYUuEj+827K6/lTyx139OhMY/VjptY7xg
cfDOXF0aEYaj576TmnihsZJoaBZLhPMfnDrqXvCCh1/pC0YIEdx/KKgQZylg
ONYf86uHB7LcJt1OtVKgtcri2/1vPCD/KObX8UIKvNd/HehbzwMZlNyg6bsU
UL//rMbrHQ+0XW8M0HWlwNWjNp7JJTwQGrBVxNyIAg2ZRby/X/FAS7v7A2Ul
CqyEHss4+owH9p4u9+qlU4Buvm528DEPJIhuP2LrwAeF4eauWduxO71/edva
Q3xQZyFRq7GVBAcX3+ZObuODZc3XJ59vJMHStMjBVQIfGMeRp2ZESLDjopru
CeyuQ3UqMwQFSJD5zWRwrpoXVhOLhvhJJJBdnTX8+4gXJiXWxo9junEyrThW
+wYvuMyHtj+fIYJTkdd44EcKGFwofB1jQITBoYlJzWcUWNh4QVhFmwj4+OvB
zpEUsE/pcq7eRYRnfx30N12mwJRsDWu/FBH+mkY1mhlSIMXmqX7+WiIcK0m3
lFCmwDuyv6oYngiCI3JSAUIUsPEUmA+Y4YFdVrkSQctkcBLzpw3+4oGHn8Tb
hx4SoLkj2b/anAdmNnzwvN1MgOtVS/9OAA/cv8SSdlshgCRvbfEpeax/oilb
r23jgfZv0svdgjxgG8A7nWvIAw1rbS/+WiLAvRP5x0e9eYB3j5fyxZ8E0G9f
sZB9yAPa/NdGIz4QoFjP3elcAw98kBF+cDCTADstvp/PGsH4+8OU2OdJHDzo
F1euo5NhQy3S3/EFBz5HKhrrdpNh5u+2n5ovcdDtOn43xZwMN48ubydH4eCP
jbKhmi/mD8q2Q4kOOCjtHNkWm0qG45qsXfM6OBjkz85MeUOGuvtNoTs34iCt
K6TsWBcZCh9dCkgdX0WPCg7jz0cSgO+oWh8Dq5coLPviRhEBjC7cMmJK80DR
fIWXEVbHVFmkYjCVB87Lt47W8WB7+OnB9bAJAlQLnYvu34H1VSPmpPBXAjxY
Hz31+AQPJG5JqJQrIADircvgC+CBTWpGX+viCNDoVKcijHG+1LfSB2PuBDjg
K73DsoYE6k5317tU4sDiMXEfzxgJImz/1kpm4qCoS+/M8TVkkKx7c/VkCA5g
69Au9T1YfcYfNSXP40Bk0ynLytNkWBkjWLoiHDByivwGrpFhseXGP5NNOMBZ
pWllZpMhzn3KOYyxit6QLxguN5Lhq+++hqjXq+gSu7NHwYcAJ6S/mKor8MDW
p5kT1+8TwE3WI1gDq1fBKiIPVRGgfo1j/YsRAggM93+zHcbqXho5G1tPgME+
i5UxPh64cnerf1829n0KC81tyjyQvlH5cM4tAnyx3juz6SQPqATj53rtCNAX
Jcr5FMQDN3xPpd8+RIDTad6L/BkkSFmrKi4cj82L4R0pVo/xxMu0UXUPHISN
52sET5JApspiqd0MB7Yzvx6AMBmics6eG9uLg5rui3BWiwwSYoZqPuI4cF0T
UvTdjgwpJlWCqyuraNOMUNBDjC86mJ+byVWr6Lrp3PaaUjJY77j8ghKxiqIV
Klw7HAnw547aSsEaHtBdTA6PDCPA/MFNyq1/CeCyw4yYlEOAi0+mQ/lqsX1+
xPdz6iMBdhWEtzplEOBYvPG9yHECqCXN3V72J0BeeYj1WQEeaFyu76m2JECk
lNTKWVWsH5K5zt//IwDjpdPHa6d4oE+Kna66ngDu7xora/0w3anoEH9jh+2z
km4rMxPjh7ZLXz31cHA7P7pbA+OrvBeeoYnyOKgN363hM0eC2a/hx6QEcDAz
mUV6vJEMjVJRQfp/V1FUCuIp1CfD3nxD4uGyVbT3b2BxggcZnGEk8kTkKgrb
J2WmnUmGbpEcb99zq6jTQqf4kj0FCPi5OunlCjTfeSnwlSUF7F5B0F2JaqQV
LNTEwPSlLyiwd1NNHSr0kGeaHqLAgLZm1HrnRpSZRK96u58CfDvSmyw2NaOY
mhLFvRoUkOD+d7+w9Ru6xkPPq/0P07edHqxrta3ofV0gyR57/vBhbnNMRhsy
zHcSaAEKbNQ9sdnq9wiS3pl5OlSXAnUTtns+fx5Fa6RC1x3Xo8DDHQd6O8r+
IrWPtmT5YxT4JNDSpJY9hp7QDp8XNqNAzAP+vgd3xtGTobRs/nMUeBx84Xid
3wTKS+4tWnuJAicdql7Z2E6iutziho2+FNCbShfcaTCFPB1l8xgtFJA1FM2z
bKlAkQGsamIvBYx0rw+Y81SjeEVooU5QYEv/gnXTkzoUT04QJixS4NrFY+IX
jzcinqO+zlNsCkRk6l7iZTchuVlz20YCFVQUvTeGvvqGhEY0NsSRqWCUzOrv
LmhF47buDnpUKjwc2yBQGt2G/AzPuRSupULMSUfR2bYRVCbwrcEUe27Y8lTO
p3oU5Rpt1+8ToIJdWXzl57y/KDnwa8lpPirIXfHzeHR/DIVmFPrX8lDBfbSV
pzB8HDETPj7fyKKAx73rzvnuE+iAhuuK0z8KxEcLUk5YTSLrt6nVLwYp8Nm7
Jtb04BRi+z+Plw0igdaONYdjc1aQ5pJdz0oyCSZu3xPWdF5BKRmWnZ/ySdBP
8d69TW0FbTpcXx2P8ahviWrHyZVl1LquVPrYHxLoh/V9mKhYRp4jFn3T8ySQ
L1BRngtYRpPayjs9qWS4siloNFhzGUnd0U/tkCDDi9/B4jmMJWRmPFhlJ02B
X3kHIktM5lGZfaXmg70UOKvyvSdKYB4VUIwFsvWx+XmfPy3zeQ4tW5X3e5+k
QCrJ3i/11hza486qXOOA7etCJomjPYfCbKNELnlQgHfSYKvD0izizy4uun6N
AhOXxXUmXs0iX9J8s2kU5q9XDkg8tptFWz2Vz4wBCZj7C+ddbFfQ7Q4Xr4qj
WL6Bn19kxVeQiFjquu8nMQ6vzJ182bKM7ClyTjsx7o4qO8ErGrmMsjde1qv3
IIF5zp0kP91lNOHWJp5ykwT39iSWTLGX0KCQ3eTDRBLE+W1ViyhfQnry4NiZ
Q4J1nILQc15LKGD8522HfDLofvVavPJlDuVrzrM+1pDheqyPbGI0lmcTmvUN
OzH/YlX/2XJ0Dn12uMrzb5IMT2WEjWXpcyh49zmH5zwU8Fqu2vf26ywi/vxs
7C6B8U128O+Z+Fl0/uYHwwNqFOCRPMvstJxFmVy/JOHjFCgKGW4I3TKL/H21
wxSFSRDcWzEsPcdET9dEtxzA8ondHpUGKUsWupOnTNqGvR///JG4+QMLlTNU
/3wWxfTn5cBT9jY2ulXtGqYhQYL2wu+VaZFsVNv+M9VVigSuz9tcu6fZKClz
TuayPAkOHOfjpJzgoFj/k7myqli/O3y+vinjoKv2h9y8sVwnNxdt2pqKh/nj
EX2zbVi/Iqpe3GjCw+qcxCO5fhLcbd9qU8/Gg3mc923RfyRoyliHj1IkwOvA
c8xSHBn0xH10qs8S4E2tTR5RiAwx3EiiVSwBMm77TjG2k+FOU+LZo+8I0J3X
6nUX84uBexlJIZhuh37zkSnejfmL6pOdIz+ZqKb2spa3OgkmR7N3++iwkPom
zwdtCOvPeWPd3zkspHTBH9+E5cyQvL2vhelsNC7fJWVlTIJrv5IGxN3Y6F79
qbywUyTY+CZQeqyDjYKkdEyPXCCBe9zkj2ANDgpsOVycc5UEPt3Mk50ZHHTm
7V7/RQIZJjwMxc7H4sFDI0l9nJ8M9Y4GM5cr8XDGATfjLU6GThvaXfNZPExt
K1S5L0MG98ktOyW2EcBY0zHBQgXz+zt2yxVmBKiyv3r/GSLDsKuArCrmYx9j
07/dNSTD1f662etlBKjRsc8XsCJD0vDLO08wfyNk0sLpRiR4xvjw7+I3JuKc
aHOIOov5Ef7OzsLdLEQM5LnvfpkEvIOs6uOJLOSVw/u4zhfbh2wjKbTMQl3v
K3lCQkkwPfGjLPg0G10McNXPjiOBNJ7wj/cDG5k8/clRTieBwWLo7t9SHHRp
u8Y7mWck4PwK6l8I5SCDtXI3PbXJ8GpR4Nd0CB4OV+0aasH8q0A8eaNEMR52
bRSLSDQhw0/S10X7YTz8KksR/h/vyHtWJ38RI0BK8JKa8QXsmeamaHyEALdr
2an6l8mgoDI0MhFIAOImEjPbnQwe0/tmMvIJoLOOIejkR4YfjW/cHAcIMK3y
sCrKmQTCST+HipuYSO7EymGpWyR4pzhjtkmOhQQ2rYkQTSFBzUcihRPKQmvt
12nZ5ZLAMF4hVmWYhdyMmU+Jb7H9Dp/nf3SIjT5OmyXNYX79RqLNUOEpG7XF
/zWXx/J6WfG98nxeDjoVuKM+ewDTjz7c5XVXOUjdUTxm3ocMrj4tmUGeeFDW
CRYsuE6GY5rhvLdz8EDgT3qQG0mG17FZ36a68KCzBVfQdwfjX95tcrE0AvD/
1bI0TsTmT5NQs9pPgP9UYfdKMsaDgc9IR90IsOn7sH3nPTK81Z/PNsD47MhF
1YIp7H3enJLI4U4C2F/MTFzchoNPURlLIzoMVJJ/+jT/YRxEnh+WcP7EQGZn
XnkGO+Mg9OjKxVPHmWjTDv0fWvdw0GjVpnathYlo5WJvNGtwmB4O5pUasdCL
XOOsqzM4mLL7vtjZxEK/0h461G3CA9eRtPndQTaK0XuotNsYD9bb2w5oV7BR
3Hevs0RRIpy4pKsVGY2HNfrmuT5YDjLD0fpD6/BwNbz4dH8wEVJl/CpesrD3
Cnn5yqVE2Lt5Q/CkMgHiTkqZmmE5SsBa2V8N48u0UDFLDQUSfLwwk+aZRACD
fY5HWhxI4CEc5pJeR4BwgSAFnickOMmzpJQ5S4Df3lIyREUcvG+ezcpSYCDh
6L2MrRhn7hLM5BfOZ6A0RZ4WiSAcoP5K7QO7mah+1tl05CkOlH30ikUKmUiw
K/mzXzsONNbrXnRTYqH2/xJkvhDwcJor81PrOQuZphgv/lDBg4U4m9daio3K
1we4x9ph7x8GXK9MZqPKbJNH5xWI0JYjeuazHx5U75i+enOWCJkRPY382P5v
zrduz40nQv6xxKqucTxcXr1vJI/l8H/BnSObpbB71zGgKOBJ8PKw/K4ucwJE
0fmSHmmQ4IEq/FmKwPa/R1XvlhcJhuxVY9wqCOD8UHlTQyEJ9g2nbN+P6V9J
pkOmAsbRe5SGM4qEGSjpRvSwAZYrnPD3MnKTGEg5J7itPhoHWXEz3i3CTIT3
INukluMgu0HDWSSeiQpDJM9WjmD7UuFFuMzPQjtuxLioiOLh5k/2eE0YC72r
iBCf0sPDfSfVDWu4LPR33KJ0zBcP59dLV+p4sNGkt+Lwu/1EMB0c96M5YfUq
fcpddCPCF9UR7bhHePh69W6uXQ4RPGUWPrG7sfuImm/l+UWE009OJOmvJYCc
mvxE8zoSaDwsUb+sj+nBvZH0N0dIIN616GyD3X+er4RrLebHQW1/RKSxPBai
UdQw+J4E2a86lF5h99/g8FcrBMtNYhl9ggI4Btr8++uF+Cs4oM64w44gBnIk
TtqGp2Hz/UTOYq8w0C+T3E6rTzigGcc1Bngw0S3BrycEGTgoOZ9kmTXJRNtf
Jp19KI/VwetLvWTHQtZJPS6UM3igr23PbO5hIeH3KsxDmM6fimtm1xqxkbgB
r7z4CSJ831yZcswCD6m7x+7sCCNCrlTEwzV38ZCQ0LBzTQUR6GWFq6Kf8LA7
SfN49TQRZL7H1FrjCWATp6COpElA6Tq+OqKO5c+rA9vCTpOg0UW99bkLAcQD
D0ACpsfQ/NbmyRMCPP07VHgB06eDzlmDP3oIMNmnuHejAQ5kxEn+2ZMryLsy
4g3dDwcUqY5NUfYMtM3i79nLz3Ewd1znS+VvBopR+nH9vx4c8IgTFw6YM9G+
4843XGl4EIyXI4o0M5GThc1bEW082KWvcduty0LBz5bCtrvgoXyDV8G9MhZC
dwT2Z2FzPc7npaG3k40OSwxf8XLE5m+VUBZ7EA+lK0yHM2lEKN0hZR0RjIck
X1lm7hcipKcWPZUpx/rzcWvABWzfL0sstthhfrj1m572rT0kwJ9skTikQIAY
r7h4+iUSPMp0+lxvSwDBwZwmFpYv8zyltoykEUCiqe0/k3YSHJ16aPPkOwHq
bnYyg8/iwKbnpY3EpxXUcpno2I7l0LSm50Op6pj+dYtn1n7EQbGHxN2eZwz0
4Zrd4lE2DhbIx6Z+ijORfnhE2RVlPGwJJtx8EM1ER3/cVJfB7vvd9fCODVwm
UrAoaPK8h4fIs7kO5m4slKLaUH/6Mx5M2PWvj2D+8bjywYLiXUz/OjQX10hh
fcspefG8hgibvmhqOGJ7479i4FOxQITG6OlTG5Lx8BynXWC9HeOJtbZ35Vrx
cHJLR0EKxqcrhp7r4+gEqFypabeLwPpR3LHjxGECXLmz1a+2nARLn2g8zlge
X74axC7+S4KRLx4dfViu13JoCLnihAOvrqdny8tX0OfvjnNamTgI2uhlI7GN
gfT7GwWOdOLgakfAjXV3GOjG+xDmXX48/CMabU9hM1DxG5chgQN4KBZsS8+5
zETGb4dI1T54GNGLlFH/hfVDsiYr+wUect1+DesdZ6HPpCzesj94sPRynm+u
ZqHWOF/1qGxs/9cKCpuswUP4m5aaxh9EYJjQa5oN8FCZJdKhTCXBjLmGAPcW
Hmz2//5TifGZTO6Okf4qPPBycGc8nEjgV6So5MXBQ/CRym+H75FgYNG9ukQD
u2+3X1+160nAGtByT/clwOa/NYtGWH72oJH5dmI85CjMuDzpgYOKUzofac9X
0L4fd2roeTggC+xiSAowkFFZXaLoKA6+EfH6j72w+W+4oc+zGQ+x3jeL7/Qy
UFld2flmczwcu3SI+eMoE63v3xBxGfMxiUvEuCsVTPRxy0B4D8ZxToZbnh/Y
wUKsziBDoXk8nJ0W3W2UwULcC2aBI+XY/h8fUonn4EAhcav44DgR1HKsQneo
4+Ft86badIyvqyaXH7R64GHP19gOQSyfaAdpxgUVYH3+md26148Eu5Ytz8hN
Y/fzbKc1H5YvCuK4Pz7vJIBJ82bDsFYSfO1WqD17hQAqeQfjn7BI4FjLU9v9
kgA++f7CfCE4iBmv6BxLXUH9nj6TR9/hYO9YKP0mYwWd0X2UrrSMg4+GV5x8
rRhIht92Rw627znb0hpe1zCQv9GawZz/6XaZ9sntO5mo4eHRczIP8ZApUfe4
JIWJiiotQ0XbsTk+/i/hCJWFtueeinOhEOCUY6Vzqz8L7dyrXKWL3XdrVLlJ
2wQO4ktPazO4mB8a+sbe3I7pith6fp5dJDA5M5idaIuHdm9hJwuMT22Od5xl
Yr9n81mtvrFIbJ83tak/w/bqiNQz25ISEvReTPaI20SAllrPfa9+Y/Wa5tCe
WxMwnYzkbyaSYYsnp6r/EQHOgxL1SwwOTPJwH2WiV1CGyMG/q59xIBHTd2jH
8Ao69imhJ4mCB/cp/pnAAwxkvhzZF6CLh+GlaGXOEwbqkubceBiA6ZR3uVws
nYn8Py53Thfh4dtFZj7dh4k6KRYRln8xvS/5YXt6mInMA/d0NEkQwKrP8eWJ
kyx0mkonPuzH5v8xxlUY01W+ElozDctfN3LmCR3CeNDIPn3XVpcEfHKxYvom
eOhJTvBLdMH4NJj49uQdPHzcZmeVkEYCyZd03/mveIib57w3qSXBBzX/s2RB
bN4PjbtqxrB9yb1JDDTF/G+YL6MHyxeSIrL3UDIB0jP2l2WY4uByZcDyn6sr
yPHz1YTXN3BgHus+r/xuBcW/TnixrQQHm4rWbhenMNABPu+Qbszvv8WfFgo5
zkDNbht2ftyAh5ekdEujeAaqjK9x+GWEh4XlgGK37wyU9ZocQw3Dw4+8e9Q2
ASZK8+bP1HiP6WPMz4vn9ZkoRcKa+66ZCL/sXarb9TnoSJhy8SCRBFQNvGdg
IAcl/9vqPKVNAr39LYuKrzioss/asNGHBNeJNYSebg7iP3hN0bYIm3dJQKo7
gYtmVP/LfzZFgmMbG1bHt3OR1vVN2pHyGA8rRDf8p89FB/8LWTtrT4bUrMtf
jl/gonU//oiJ3MJBcFCpkkz2MhKPgcnAKhxsWUzeo1W1jBy7Zf3PYnrfzGPF
juhbRgafelmP/8PDvss5tnjSCkreufpT2x0P9yTOM1IVV1DlRq2361/i4Xu/
CVnv9AqihSt5b8Vyi+DIlojlqBX0YXZVwUCSANoVRRoPK1fQu2STyKadJDib
oBcvVMVCJSct0zlYXjzgFjWfucJCyf4PauSx+crK5Rwm7GGjyPsHOfu/kcB5
Q+hjaS82Wscz9mwnDxmOxn78O1+O5e+TTUEDe8jAvir44zSOg6Z1Z5OMHcnQ
EJ9PPXCUg8qdt7g7Ynkg/3wOMSmVg1aKGSZZ8vyg1HSJwX3ERDwnOxYNePnh
YC/1Y7IGEx0mf4qSHaXDsLQyutHBQLE73eoO1dKBJXxrXb87A135nDuQn04H
wvjKzu/rGEg6mZ7n5k0HsT9SLz1er6Ax7T2e9wzpMLGxqmMA64fW4gyP0jY6
HLdOEtDiwd4/sDQvquWFzNRLOvN68yhAIZXZcI8XjI6aEk3n5tBEubG/4yVe
MCNld7dkziFm+UaBLE1euCs4cDzSdA4l7Wq1DqXxAju6dDqBModqO3pvbemh
woM3OvuoVbPoVEA648ZTKhT/fPuAHTCLKHKOD955UMF/9opzmOYs2qhW8yV/
Ez88f1BQ+60a45nw9iMhTDocIfJPqlkzkSLQ0+U76CDkGaJgwWWgY5vsRQvz
6DB3LOKYzkMGenRdVmVjOB18yy/84dFlIKbPlkTXc3TYESAj/2JkBVGJ7ZQS
NTqQT31TPhiL+evb59cmeelgaeJT9HPPCvK6sK7VNZcXnkYfG473m0c7bgXa
ZwfzQs+uY+Z7pOdRcpq4WbcJL1w+6f97umUOmfe2cEWkeeGDm8uZpmtzqNRx
bPz8IhU2vG4/90N5Dqke21hVVU8FG6cPshJDsyhw5JG+VhIVCm+ufZKdOoue
GWhc7rlAhRMDC+5BJrPIS2r7zDEhfhCz8N/55Q8TXZgYiXGYoMMmHTuJ9utM
VH1ZN3q+Bqs3ROX0Nxkm+l6qeH4xlQ6uz9I1az4z0H237LCrrnTo7bvCW+DK
QApb7wef1aND6s2TxAdiDDRsMtvcIEGHW5TRC5HYvlveuMDK/UcD2wOnLAKc
VhBeofnYrjheyA9SilR5OY+qHgyP3bHnhbNgqbrTYh59n56NcN7HC6IQUaCM
n0dKEdPVzXReqLa5tO7AqznU0Ruw+2UvVs+pifMOp+cQb9JXX4EiKhzL3piW
Tp1DaucytRdvUsG6d33RRNkswn3domBrToVtvn/jTzjNIo/LN0QWGXRg77yQ
mLqWhfb/JBBsm+hQVa/iha9hoovZ7Q2Hsf3+jtsVa+TGRBmnZAVeuNCh+ej5
hrDNTHSwsCQoSpcO5w70C+c2Y/twpLD0rwgdqPa13u98GajowXvzj2M0qLWb
n6/CeMptTeec7AcauMpKZlR8WUEbytDBl+d44Z3NXIvb2gUUO1rofleVF9LS
7WovVMyjw2LUagaVF8KkFraa2M6jzo/c8rE/VEB1fyS1eedR5g2vXpvXVMhj
v5pQyJ9DBV/Ol1yIoYKitPgXSbM5JHj8XdE/bN44u1Ga+Mos4ogFGfNpUYFi
1MrcfH8WfZ5xag/E5t1YY1HiIsdCS6b4lQ0VdLgkpXHjcB8Toamwa8mRdKjQ
il1tTWKit61vzJZO0QH3z7tR1ICJNp7+Djo76GCl+qtJionlo4zIiSAODQoM
Ww24GC/rv97eU9RCA/BabS0zZyB2x13nkWwaeIqv6pzG8tbTIEblpUO8UHui
3XPtwQV0ac+3/x5vwOZ9LHDp2eQ88qm+8WLkHxVm5bdzdRLmUWtZAL9mIxWy
J0cPj/03j7ZL7JfPyaSCgmVtz4ueOXSIkZyl6E8F3t1N7OSAObSv6OvCDzMq
fM/cr1m+YQ5ZkPrdnipTwYN6/4Jk+SxyWqv1OO0nHTKK/5Q77GchkQ8kvfan
dHD4dCfqH4eJXl6ordjrRYfACd7poTdM1MP7vbf1AB0kxZPUT7kzkVdI2O7X
QnSISLzYdUGWiW6GmNbPDNGg7uFTw43dDLQgwHfobhkNPp1ibL0fzkBhD46M
Z0fTwJfWP8xQYSDVg8Wa8jt54fOh0vWF3gsojHW1qRLPC0oR0SZ8mxfQ0cfJ
ccNdVMB/lA/wq5tHPC4rVk8LqSD61pS5wXEeDdBVAtZi895096MwnTKP5FR7
SnY5UUEtROLvpew5dGXgiwG/HhXa63XPW6A55BP6fKpEhgrj3X2K052zyLcw
9tCzKjq4XBO9lzzFRq6urInEUDq8C33sGyTNQUj0UXnIUTpMjl5fF2zNQfJ/
evuC1tHBnV91ODSDg7b42R/M6KHBbZEJxev9HOR5K85x/jENznbWTJ6W46KE
zOWrt51pUHXMcILtzkW5favCIRo0eHDydq1RNRfhiypIdY5UiHJ8mOeaiPGr
kO3DjXuoQEsKAYf3/+OfjfyTPFRY86BuiwTGUZZTPRU67RTQl26duC5MAGEN
tbSdORRYN4wvjdElwOLeMsm3fhSwGCYJKroTYNzeVo11nAIePA40s8cY77ce
OsSUocD206poroMAl3FMi3UtdJB5p/92lcpBQ/HJidR7dDBRkVB6dZiDMtZT
FGoxPf/UcJZIieYgsce9Ekdk6eAR/vUTTwsHbe5PMnmC6dnrffjcVDEuInw9
n/irggbjf+vcPthw0WD+xtvLoTTIWbx31zGPi9piVRs5JjRodZXfEMXhIjnr
6XKda1SQXZjsjsW4sVL00H2NY1RIwDcrW/zEw0V1xcuKG6jw6pXMZyMSAYZb
zhyRGqPAec/eXE9lAlQfGt4j+YaC8aHGqw9WBPh1cT9JLooCNkpF12WjCGA0
rXvxsBUF2guG85+VE0DzhM7ErV0UKHgYck/zLwHuqq9Vnf5Nh5JaIc9lbN53
lXr+2GL7r3pucOOBqxx0q3C/i54bHWpDpGS7SznIf/J6V5ompo/JweOleC5i
Vbfx2ZLpoLy3o6jbkIuq+/bPpbfSoHTTgar997molJvsbZxOA8oTXf3BMS5i
azgGBFykAW9UnWvdvlVkQt96pTKZiv18DdKLFoybfO+32P1Pr05z/NQZeBBq
vukSht2rQHDXSZut2Dw1pTdv51KgIfzQVuljBLh/Xb3wUDMFmsm7Tl7zJoA0
9c/cSBoFxly5zm4Y38scuvmS9r///+nl/lppJsB27c5Hr/dh/XOq4xdmEMDX
TvxlyCIdtKZG6I42HORndfWRQj0djHdLuKS/wepNXXfGKBHz81/uR14KchHP
lvIH/2zpYF+w1v+uAxeV2DcrCe6mg1ve0KDeWy6K6rjyJ59Lg/7qD77NAquo
Wc48qLWJBhxeL7VNNqvIMOlrv3cKdv/vmJL7ilZRpkPk9wrMr9mpHWeGsfw+
mnWqcziOCkExyf861LB5VhWeSTlLhRwjUTU5bL6PejceaJejwt8DXyp6bhBg
22tnr/vzFMhMWNk0+YwA4v8K/8y8x543PcWd+UoAfg9Rl7ZwCozuaiBtnycA
/WLvhsMm2P5zFHuOivGA9fF828JVOjwOdmaI3eSgY8Wvhqa+0+GMVXaj9gDG
2/8VHRZ4QgcdG5oMIC7qOUNbL47x3fRV1pe1aVz0uiWRRwTz+4MdBd+fzHGR
ysXaASrmf89tpRNnDq+in1EvilgDNPhT0dkw8GAVuesSkhbyaVDSkeTpMb2K
GoXeh6r/pkLq9m3hhB0EeDPbVrn/ORWUhiaaErC8ktZ2580pTyrEXDI/8xfL
70FVp9l391Nhu+5/lcx0AoRyBVUmKVQ4fN84v76aANyIsW0eLRRIZ1HXHRwi
QJnA6TeKKRToOqTAcSXxgPKjpaVt1hSYxiWW6svwgGpLLlUL490KXt7c3Kcc
lK95W1yzjw5byh6vHaVzUfalfcoBr+lwev4CdY8LF4U6vivmxfywf/7yO6+v
XKRTIpKwcJoOPl5fjKMVVpE1pw2OYH44GjoyYnlzFQ3G3s4TZ9JgJsH5aU3X
KkqZ2XPY/SM2f5+UYQsRHPyr+qdeukCFPcWuRZsNsHyKZ/Q+raLCY/W4TQau
2L5KWo/oRlPBzOOHZFoSAfzlonlTMD/TMtPlkN8QwK1W8Gr5Riocscx4dKuH
AKejjZJeD1KAf2IpisokgPzuRZtHzykgs3GkMwKbt9Q/W+ptZwocffjyMFuF
BwpGdjiZzNBhXcn8vdvibLQtWkBGG/ODyCJlYxBjo0DX8BmZODqEHr//VXs9
Gxm+F4jegO2/34GK2rCNbNSn4lQmr0qHwgvZneLSbBR+hWenLZEOdpeu5C4o
sZHl23MJ3ztokJLQ2y6kzUalgs5hkU9pwHyfPOZ+nI0orMc5gZt44dh5+ZzH
pzjon6n2swjM730vTKpoO3OQHX/MlpUazM92ONbwhXEQNTvGshvj2WwB5T/E
Rxx0Z3u8l8ZFKoxVbVq7rZKDDIZ/eMprU+HS5vmxM30c9PuVuGzJWiowqEe5
2UQu2sY8vPPvCAX+Mx6ZmtvBRfJvje8qLmD6n3w6xXA3G+04cuUqHrv/qfpd
HQw1NnrRbIkfTqLDdmKxE0WTjXZtDmX1OtAhLEjCwusAG+VO3KYw/6NDdZat
ti5WT7k5oVkD4/uXSUFnrpxhI2//DWPPMX+MfJ8TNXsJ+/6VG8vHX2L8612m
+y2QjUIGysV0t/FC8fojq6vhHCT8wPipNMbzii7SFqoPOKhrYkr72EcqZHTu
xL0p4qBgP2mLqlQqeDW3Gcc2cZDOCP1cxBUqpGjv0nw5wkEaNwRKXyAqJJY9
Nl2L1Xtf+0X+biHsnmTTm8q2cdE/yvEYqVHMLyROBqYd4qITbB5T7RU6aEiu
kQ8/zEYzH9cL7PlEh2M31n81N2Ujz3uXzXTSsPzjG2OacJaNTk/Z/rO7jOWX
qu00hNXztgr/MkuLDgZmnXstfdmIl/vOiMOP5YeBL9zf4Wzkt9kky6eXBnuS
w7y/pWD96r3nJFyI8ZBS1/0dL9ho5dOXCIocL0i0XrK0wvzlyHxC6CcGFTpY
SUJbP3NQyHEXv+ImKhxgm/9n3MtBIsWJWxvTqbA3bS5keJGDfmnmafG5Ynx0
8kRKHz8XGWcVhgTqYrz/V0gQZLlIqrY0W0qECv3LqfYEXS66cvzrGTZWf7jM
Tvz2c1z0pjKV7c2iAx//nrw71ti8Zkv8WpvpEDf7Mv2OCxv9njO+uzeDDjsL
Dh3jDWGjNXx/7uRg/F+qOZ7OvstG94befJTSwfhJpdTrYhYbyQvuCn+G8ZHu
mqXXRiVs5OHhKamJ8eBpK1nIb2AjyY8vu7tf02D36MpCeDfGW4UDjGaM/25F
RheWD3HQfwyJHb5cKqin/HblW+GgXZzjW5RbqGC+pUa8g4btb+05ucVHGA9z
A6PWb8GeqevjP2J5VlnlVma7GhftrlB++fQQFSSFQ9R5j3DRBnf9+iQx7OuT
jyqVWnOR69TAjniMH3JuLFj99OKiJPfq9T0cOvjnFGRVe7PR5JTVtR/f6KAU
f6p1JIaNOp54pNQ9wvK9iMzHBKy+wZMxRdkedPi3tMW6sQx7fnBoo88h7OsV
5LxuNbPRD1tzaS0xOnymDg5/7GOjrw4R4gt/aTB69+Pt+AU2Ss6rPvIQ46P7
D8WPD1E46G/K8qX43bwwpfOST0QI48XJXbK7ebA80BxUOSXDRb+NvN7XtlPh
l3i+gaE6F7kEjAceycHyztJ0pCpW37J5Q0m9DxWcpipsMs9gPHX1RMkeAyrM
+VoXJ1zhojvOM5/TMH6K/W/Fhj+Iiwwz+Q4vTlBAeKOrCX8sF2Ws/fHXBfO/
JB4/rvdtNhp/MPXwCOZ/mrtpaWm52H6/n6udyabDe4ibsarH7ld6iWLrQweJ
7yaO7/6w0dLLNVuzDegwfLsouGyJjaLX7mkqx/Ju906jxmP8HFR9RbAya4oG
+oprJv23cpBQ8o+3dpU0wFlqPIW9HGQTQv91ci8vnGA2X3DT4aJ4OJG1QOGF
0fhNkV9OYDxpO7rg3E0Frl4nrtIO2++HWSmfcqnQ1v6l8aAnFxW465hRAqlQ
5xS8cPYGF91rVP+nYIjln8L1r3jvcNHGlOi9/22iQktOzG59zK/LL2TOKc1Q
YICW/EMkm4vELS3Kj+D4QUjg+E3CUzZy3spI1GinwwyeqjbcyEbffifdrsJ4
MNIN/yr6Lxs1+t0bGfTH/GDCq+4fiYOiRq5NvzCkw1Or1rw1Uhy027OUvGUL
Ha6Z+K4O7uOgxdoT6fpzNPj3JuT5RWMOigya2KlQR4OLgmdw6XYc1O0oZSip
ieXfoql3XzB/TRiOPFOD5fvEy1zPF9e5yIQvy3c3lnfdEmSzleO4yNpTRNs9
nwpnw3RrTmdgPAKbDWJCqHDvReRz2edcdC7h6IFwEyosS88lJxVy0R8R9c5L
W7H7uOCl8LiMi/qyT5Tsx3hpJf6IoxHGa8P2Z9bfwuof7fqwNrcK0/+iKMny
DswPtpzGr4yy0Qf/L990czE+5i0S0aFzkO++dd92B9Nhj1PYtJ8iB+HeiU3G
m2D3s8FLKuUoB2Wbrpf2lKbDOEdbO96Bg9bzOz4YXML4v7682TqYg/D2uIyZ
Rhp8bww4xYjnIFOjvR8GEC9suywgqoDVU5B9qDB1LS+EJtUrROZz0fX5zPV8
g1R480Hd/Nl7bL8VtWJ1S6hwpR4nd7ORi95mJb0xCcX8cHhcU7SFi2JmNprr
WWB+0MO727odq689afMuWcwPvD3zrTq4yNLP99eGFQrQvAodBdq4qP5TcWFc
BB1OLuy3rRRbRtmH3jeGXsTyjU+gR9HXJWT/vT/uP2y/28jH5H+HL6GvwguK
hVj+uUB/XW5+YAn11D7ZzMH8/uZka/pu/BKSE9M6vL0fu/dcoaTQ6kVUf3v7
0H/vaLA1pzrR/tYi2rzdL1w7mQYZHmUNQwaLqObog543vrww0pVw96bMHPJQ
cb5aacIL8f+hYyVTs+ig0ia5Vnle8GH1Cj7D8vpSa9AdFo4X3lfSQlzCZtGF
d0OuRzupcFXMx3LDyVn0c4Piny8vqXCsl+RWpjCLOAVp8nevU0FBW7rEDD+L
WvJe9T80x/yg+qLEas8/VGH0+FSTGVbfstG6HY+XUaxh6dqfcnSICkzy6whc
RnmD286mc2jg1FP8zv3EMpLVvfJ5cxsNDmfpdqyRXUaJO9teuDynwTLj1auK
5SWk16IilBZCg/0fujfeqF9CYs0DX15YYvXf8O/3uruEGotKzhfupsHXPpn0
HMsldKmrs1hRmBdE9AiOh9TmUZ2LwknVaSrEC62k1DHmkM2o8PzBT1T4IpCT
kv1uDuVrvJBwfoLt85fROyuBc+jtmBV/xQ0qGL8ierVrzCHpnS7PVW2o0Fd0
lWi4NIuGyxPch4EKoKtd4ZM/i+rU0iO7pahgVe/fdMlhFul91H9ybzMdUp+N
r1pcYKB11oMfWoZpMCkpJpNazkBnB95U3n1Fg5+f0tlda5nocoPtkTFvGvwi
2kUznZnojvv56xM6NBBcX5fR942J/EjV+GcCNFDKLum4osZCrrN/fyv95oOV
juO51x6w0O21kSl3XvHB1OWCgBUKG/Wc50Y1YfyqSFH7Uc6DhzyJ/9aJYPq0
k+ZjJ6aJh3jx8QrzWgpsuWf7juyJBzOyltb9VAr8YdkTvfLwMNig/2LOjQJN
CgPjRuN4EAgk+jgdo4DSyuiLW7IEuH3f2o4qT4FdahvEcA4EULaMifpNocCp
msKkvCcEkPxdGbgPm/fTs537iVcZSHqLq8mHGRpIcJp42PUMpBgmIPqoHNPr
ZtGzJluZKCx3zcPpGzR4+k+zefo6E6VEeV0pPk6DpZZdaz4MMdGb1JEclgQN
yq6Hyjw7wkK8O7o3to3zgVX4J/OkYhb62d2GDr3lA7HnFNWrmzFekDdQua5A
hZonvbs91uBhbFBdOJVNgRax1LGPenjYpv7bzgbLM5Jl/JG+1/Bw1O+oy9AT
CghY9//2eYOHWxaRYjuDML6//MWxfAEPO51Rl44FBTYfrT+zczcBXJxuVSnt
pgD12s6n9c4EMNtY7cbipwBXU3Le6xUBbnGteqOV6ZA3/elJtzcDbUdbyjwY
NND5uVIQ0MZAl4QlT0bX0kBaLlvljwoTBWakRv28TYMpsL4/m8hEVMM/Y1fO
0OB175mJJwwm+jTztUtfHvN3NfLr8fMstOtETKjnCh9ELBZtzv/MQgpZm0aZ
jXxwYOTceP9eNvKZTejeq06FUwejYxUl8KAknJG3iY8KOrfuG3mZ4uGXzoZA
l98UmLz35eJAFB4eMzfHKBdR4OeNvKeX67D6HxRPOkVQgC3nlkNZxYNM/UPn
zecpkKjv/eOlBgGuF1hmn8by/tj7n4EmPgToqxnr2yJMgdShda8nSgiQYZ86
eFedDok+O1xGQhiohnTMZ45Ah7ILS+1b+xlo+fmpGOOvNFh7zjUz7AATBZSI
vCxIo0Gyvqgv5RkTFTXlHVzvRAM1g4BPaQIsZJzx4FnMXhpcuGX/eY8PC3XG
CQoIkWlglfXP70s/CwVeuni74AcfOG4rfWSB5YWPb/6ETGK8NjWwd2x0Ox6C
jmxen4PxWq1v983N5/DwUNMpO2ScAgTp4xYHk/FguOQ5HPKBAjsUin2Nv+HB
tEYi8EUCBdR6W8e1eQnA2dY6RrxEgU/aVYnkgwRYF650N04H2yfOLf3sawSI
OBBYYL4By8NiH94LviMA2FXGHgU6MB5f/rYvmoHaw1zfa9Ex3h0OXseeZqC8
5KYdc100kHllVmtixkTh381GnHNo0Nkz2q32lon0vhVPv/akwa19MXsfbmOh
qWehGp8P0EDy29GsqFgWmh/fVZwnRAOX2EPf/q2wULNKyR6HIT6IO89/qsme
jYRvyMtlnaDCzesDB7NU8BDwh3FrlwwVHtwf8G+4iAeF6S/XkpYpsC+l5VTG
Izz4VPl++/GZAuOlzbe39+DByb9ScimDApcu+r47I0SA4hplypIHdu8p8gEa
hgTgXWZv6DbA6r+56VRlOAHEFL/1PNqC6QMU9YzUEKDmkdbXSn060C1+PhtI
YqAMrYaT5iJ0kD8V/30th4F4/hMVcx+kgbJ/xh09eya6buJmLVZEg/ZiM4ng
r0zkUh8QonedBpZz8rmv1VnI5LRyA86EBuUiDRfHH7OQamKnr74Utj9bxa6L
C7KRGIv7S2KOD+rS7QQhiI0uHPH8dhLT6/Vbbmda7cfD5qZhmbcqVHhizb/7
khceanY/fJFHpELDl9WEfy+xe3j/KVW1kwLWVz4bTQ/hob6lUOZoLgX003JG
bSQJoF76IWQJ04NW5Zc/DSwIcDL8UtdeUwo8KP35LPvO//5+oGHBL0sBh6dy
n1w/EeC5a4jv3HE6dNyT2j+TyUD7/jYWoE102F/oscaZxkS9a9Tvfcf4df95
k7zL3kyk2WwZ/OI9DeIXrOxG+5lIoGB/+edYGnBbbfz7DLH6XUOTlc9h9//M
XN2igoU2nTK+9FuJBjfzTg3ry7KRTa3BrdZVPpjrefuxJJGNCtZVevO7UCH/
wz626BE85PaIyRpgfpU20JnLdx0PBzrD3jdj+d3zpfo+zXI8SJsejkwZxPh1
1sDg2QweCkIku1++poCFQ3ygCab3dZyjLF5MD/i1VDz3WhPg2MF07YLTFPhS
P9hicY8ALxXOTT1UpMAhcbZK0TcCELXAKteKDhszhxsdMb+z24qnp+2iA01f
NHaTPBNNOpkeB0wPYk776VmnMhFuJMQ1vZ0GLNKbPfK8LBQjbFFViN3DwLTB
gwBfFrp6RywmyJcGlX5X3pmPshA5Jmwr/ggN3PiVukvN2Qhn1vtdC/MHA/NL
ezNq2cjosVm9bxQVelh3i6Nt8JDAf7z3yhkqrFtXI62bgofzS+uLxXdSgSRy
kFXxFdO/Uuu4a5g/mOH29ywSCeCddqgpoxnL8y5gP4fp3XcLhyKfB5ge7NOD
AlcC+AR3pPBdoUCJ4Os1u3IIQFmSbD2pSQEnyXO+zj8JoLnfbl7rAh1ab8Y8
GK9joHO9qm5CmB462G//fUOdiYILehtPYHrAdg31UX/BRP+SJretYnleMOOu
NVWShbqfteeLFtOgj3H4zgx273Nqq+n3Q7F9/+8PeYLDQsn3y7fdOUkDM6Ha
5uUrbGS6UcF/To4GV+Orp9b9ZKOMyw+vKKVQwSVNa43eVTzc/N7QQrhIBQPL
QYvux3iwozvfNNhHBa8/0QP/uvGg92jrJx5eKsj8O6UbvYYAaiKK4ypdFHC8
U8f7FNO7ol0RKl05mF68fPhN1w+7d4Wu2QVPCrx7J6N0FvO7+TqbgChdChzd
j69d6CPAw33fnJ9hvLvf1M+P28pAr1weKblhesj8nBloeJiJiNlXdc1EsTyY
FaV+8j0TGU3+2WE2QYP61cnXwrtZCHJk/D2wPFdvd3DtNezeY3xbPpXE00A2
SyvgjjAbaUZk122wp4Ht/fX70C02ejzkKfUM84eEb+ufhM+x0ZTquNAQxnPE
fX8v4fywew5wTr7vTYWkrc35V/Px0PR+/ZoQPSpU4g0atgzjwf3e+OlEESpE
N8sFim4gwO7/q8Dcv6HM4zjuebDPo3m05XJKbNuqdS1Oltowvh8aIicrm3vF
kNZKSGsslWo4TeS2tpRsqSEd0mnRpjEucdC4rbLh5LJjRKellix7zDyD/e6f
8P7h/Xm9X5+rXpEjuA8KNrXS24eENS/6PwuqpqC+oM2h8SIJk/Id2bppFNQJ
bNdGY979SMqlK/geHtwgsfV6i/fQVtOihXgGZsT82kq5EpXL4yVPPXH+wT9K
0oNUSOrWG+aOfY4KPKLdjPfd8TJh723sM3YGjsG+7iw6kWB5rLObA7y0ZK61
hEVG1rvudZZgPma5Cvda4/wm53eWJXLAQGFlnlOsRvNVzbIjPNwPJuGwWmcZ
OantpUW1uO9DP3fUZxCgeJXjtDuDhi03BCGr9fi+y4i7jZgPJubOdt5zBGgX
z2rZYZ+r5VXX3NhGArfm8q0ivBeF7ZGhE4EktDTwGpVS3O/6Xc9Ns0j4N9yv
P1BEQWLdP1WHpCRsIrSPSw5SkL7jtTxxhoTB0sfRlgIG4nWeti18UCL7J+73
Zn0ZeBFg5mD5vQrl310ZtrL6/9/58WLihArZdU0fVhAMVFxgFQ3BLNKLTWs0
wnx833NBvvA77sO2jN7hKg7IxG6hlJsaifw0iq2xD3zeVZ6nqFEjbtKaBH0/
7MNez/VPYV/Oajsf8U0LDbYCZJqUT8Alfb22gZ9oyIm7JsrtIOC9oC+BxHzQ
7JtpSGAJeGj0LGzMhgaB8tkX+rb43su0muNYCoY9m71O8knw9rs439RBgcuA
yYqgAO9f87SCwXwKfj0z72KBebcz2jWmKZgC5cdMXsocCfz9Y0M+ZxkoCyn1
HFcrkceKUaZxMAN5rzLGIVWFMpeOnqLtGeA7f5t8ehHnX2dot1mXAX+1W1ho
HItiPvgNR01i/hsYnx6dZFGBTcvkOwkHoo61mowEqVGPMMqhGvNhVfwg1LlL
jbK5/hs6wziwSbS5e+pr7P/ZXTrafTS0G8ycs/2FgAdO7duTS2gQf5kVa9xP
ANtTJ/aJw/23qNIq+IQEk1GLsUInGgY0hj4V7SHBpiG3MpSiYXnOt/rvGBJE
43lfVbykwDf9TXTjTRLyPWyWrtykoHX6suE7GQmFmX/2rIug4Kyj5lLkIgmX
1uo1xwoZmD2QqhnPqJB5t8uUK58BXkyFRs8VFbo/XdSv4DLgPqE71EqzqL8k
4HbgRrwXzhkFb09nET88QvfRHAemhtebTahYtPXA49yFDg6El2180hSvRpT3
d7sdirEvNsxG3VKo0Yj2naa0kxzwaEsShvguI3N/w+r6URpCagtf/3WfAPek
304YP6ThUNo+t/IxApz4Y/vEZ2jYc/1q1aP1JJgtcGVHPWnwHGNki3tJ2H/H
aTVcn4aJtw0vo3/AvM+YzJSMUhChtaVIKSahlJJmpZRREBLyJqMI8y6+JKCs
Bu9DrWsp1x1VJPwHy5TnLw==
    "], {
     {RGBColor[0.5, 0., 0.], 
      TagBox[
       TooltipBox[
        LineBox[{1, 21, 22, 23, 24, 25, 26, 27, 28, 29, 30, 31, 32, 33, 34, 
         35, 36, 2}],
        "\"Bel-clade\"",
        LabelStyle->"TextStyling"],
       Annotation[#, "Bel-clade", "Tooltip"]& ], 
      TagBox[
       TooltipBox[
        LineBox[{1, 37, 38, 39, 40, 41, 42, 43, 44, 45, 46, 47, 48, 49, 50, 
         51, 52, 2}],
        "\"Tas-clade\"",
        LabelStyle->"TextStyling"],
       Annotation[#, "Tas-clade", "Tooltip"]& ], 
      TagBox[
       TooltipBox[
        LineBox[{3, 53, 54, 55, 56, 57, 58, 59, 60, 61, 62, 63, 64, 65, 66, 
         67, 68, 2}],
        "\"Pao-clade\"",
        LabelStyle->"TextStyling"],
       Annotation[#, "Pao-clade", "Tooltip"]& ], 
      TagBox[
       TooltipBox[
        LineBox[{3, 69, 70, 71, 72, 73, 74, 75, 76, 77, 78, 79, 80, 81, 82, 
         83, 84, 2}],
        "\"Sinbad-clade\"",
        LabelStyle->"TextStyling"],
       Annotation[#, "Sinbad-clade", "Tooltip"]& ], 
      TagBox[
       TooltipBox[LineBox[{4, 2}],
        "\"Suzu-clade\"",
        LabelStyle->"TextStyling"],
       Annotation[#, "Suzu-clade", "Tooltip"]& ], 
      TagBox[
       TooltipBox[
        LineBox[{5, 85, 86, 87, 88, 89, 90, 91, 92, 93, 94, 95, 96, 97, 98, 
         99, 100, 6}],
        "\"Caulimovirus\"",
        LabelStyle->"TextStyling"],
       Annotation[#, "Caulimovirus", "Tooltip"]& ], 
      TagBox[
       TooltipBox[
        LineBox[{5, 101, 102, 103, 104, 105, 106, 107, 108, 109, 110, 111, 
         112, 113, 114, 115, 116, 6}],
        "\"Soymovirus\"",
        LabelStyle->"TextStyling"],
       Annotation[#, "Soymovirus", "Tooltip"]& ], 
      TagBox[
       TooltipBox[
        LineBox[{7, 117, 118, 119, 120, 121, 122, 123, 124, 125, 126, 127, 
         128, 129, 130, 131, 132, 8}],
        "\"Badnavirus\"",
        LabelStyle->"TextStyling"],
       Annotation[#, "Badnavirus", "Tooltip"]& ], 
      TagBox[
       TooltipBox[
        LineBox[{7, 133, 134, 135, 136, 137, 138, 139, 140, 141, 142, 143, 
         144, 145, 146, 147, 148, 8}],
        "\"Tungrovirus\"",
        LabelStyle->"TextStyling"],
       Annotation[#, "Tungrovirus", "Tooltip"]& ], 
      TagBox[
       TooltipBox[LineBox[{9, 6}],
        "\"Cavemovirus\"",
        LabelStyle->"TextStyling"],
       Annotation[#, "Cavemovirus", "Tooltip"]& ], 
      TagBox[
       TooltipBox[LineBox[{10, 6}],
        "\"Petuvirus\"",
        LabelStyle->"TextStyling"],
       Annotation[#, "Petuvirus", "Tooltip"]& ], 
      TagBox[
       TooltipBox[
        LineBox[{11, 149, 150, 151, 152, 153, 154, 155, 156, 157, 158, 159, 
         160, 161, 162, 163, 164, 6}],
        "\"Epsilonretrovirus\"",
        LabelStyle->"TextStyling"],
       Annotation[#, "Epsilonretrovirus", "Tooltip"]& ], 
      TagBox[
       TooltipBox[LineBox[{11, 6}],
        "\"Gammaretrovirus\"",
        LabelStyle->"TextStyling"],
       Annotation[#, "Gammaretrovirus", "Tooltip"]& ], 
      TagBox[
       TooltipBox[
        LineBox[{11, 165, 166, 167, 168, 169, 170, 171, 172, 173, 174, 175, 
         176, 177, 178, 179, 180, 6}],
        "\"Unclassified\"",
        LabelStyle->"TextStyling"],
       Annotation[#, "Unclassified", "Tooltip"]& ], 
      TagBox[
       TooltipBox[LineBox[{11, 12}],
        "\"Epsilonretrovirus\"",
        LabelStyle->"TextStyling"],
       Annotation[#, "Epsilonretrovirus", "Tooltip"]& ], 
      TagBox[
       TooltipBox[LineBox[{13, 6}],
        "\"Betaretrovirus\"",
        LabelStyle->"TextStyling"],
       Annotation[#, "Betaretrovirus", "Tooltip"]& ], 
      TagBox[
       TooltipBox[
        LineBox[{13, 181, 182, 183, 184, 185, 186, 187, 188, 189, 190, 191, 
         192, 193, 194, 195, 196, 12}],
        "\"Alpharetrovirus\"",
        LabelStyle->"TextStyling"],
       Annotation[#, "Alpharetrovirus", "Tooltip"]& ], 
      TagBox[
       TooltipBox[
        LineBox[{13, 197, 198, 199, 200, 201, 202, 203, 204, 205, 206, 207, 
         208, 209, 210, 211, 212, 12}],
        "\"Betaretrovirus\"",
        LabelStyle->"TextStyling"],
       Annotation[#, "Betaretrovirus", "Tooltip"]& ], 
      TagBox[
       TooltipBox[
        LineBox[{13, 213, 214, 215, 216, 217, 218, 219, 220, 221, 222, 223, 
         224, 225, 226, 227, 228, 12}],
        "\"Deltaretrovirus\"",
        LabelStyle->"TextStyling"],
       Annotation[#, "Deltaretrovirus", "Tooltip"]& ], 
      TagBox[
       TooltipBox[
        LineBox[{13, 229, 230, 231, 232, 233, 234, 235, 236, 237, 238, 239, 
         240, 241, 242, 243, 244, 12}],
        "\"Lentivirus\"",
        LabelStyle->"TextStyling"],
       Annotation[#, "Lentivirus", "Tooltip"]& ], 
      TagBox[
       TooltipBox[
        LineBox[{14, 245, 246, 247, 248, 249, 250, 251, 252, 253, 254, 255, 
         256, 257, 258, 259, 260, 15}],
        "\"ERV-L\"",
        LabelStyle->"TextStyling"],
       Annotation[#, "ERV-L", "Tooltip"]& ], 
      TagBox[
       TooltipBox[
        LineBox[{14, 261, 262, 263, 264, 265, 266, 267, 268, 269, 270, 271, 
         272, 273, 274, 275, 276, 15}],
        "\"Spumaretrovirus\"",
        LabelStyle->"TextStyling"],
       Annotation[#, "Spumaretrovirus", "Tooltip"]& ], 
      TagBox[
       TooltipBox[
        LineBox[{16, 277, 278, 279, 280, 281, 282, 283, 284, 285, 286, 287, 
         288, 289, 290, 291, 292, 15}],
        "\"CoDi-A\"",
        LabelStyle->"TextStyling"],
       Annotation[#, "CoDi-A", "Tooltip"]& ], 
      TagBox[
       TooltipBox[
        LineBox[{16, 293, 294, 295, 296, 297, 298, 299, 300, 301, 302, 303, 
         304, 305, 306, 307, 308, 15}],
        "\"Ty (Pseudovirus)\"",
        LabelStyle->"TextStyling"],
       Annotation[#, "Ty (Pseudovirus)", "Tooltip"]& ], 
      TagBox[
       TooltipBox[
        LineBox[{16, 309, 310, 311, 312, 313, 314, 315, 316, 317, 318, 319, 
         320, 321, 322, 323, 324, 6}],
        "\"CoDi-B\"",
        LabelStyle->"TextStyling"],
       Annotation[#, "CoDi-B", "Tooltip"]& ], 
      TagBox[
       TooltipBox[
        LineBox[{16, 325, 326, 327, 328, 329, 330, 331, 332, 333, 334, 335, 
         336, 337, 338, 339, 340, 6}],
        "\"CoDi-C\"",
        LabelStyle->"TextStyling"],
       Annotation[#, "CoDi-C", "Tooltip"]& ], 
      TagBox[
       TooltipBox[
        LineBox[{16, 341, 342, 343, 344, 345, 346, 347, 348, 349, 350, 351, 
         352, 353, 354, 355, 356, 6}],
        "\"GalEA-clade\"",
        LabelStyle->"TextStyling"],
       Annotation[#, "GalEA-clade", "Tooltip"]& ], 
      TagBox[
       TooltipBox[
        LineBox[{16, 357, 358, 359, 360, 361, 362, 363, 364, 365, 366, 367, 
         368, 369, 370, 371, 372, 6}],
        "\"Ty (Pseudovirus)\"",
        LabelStyle->"TextStyling"],
       Annotation[#, "Ty (Pseudovirus)", "Tooltip"]& ], 
      TagBox[
       TooltipBox[LineBox[{16, 12}],
        "\"CoDi-D\"",
        LabelStyle->"TextStyling"],
       Annotation[#, "CoDi-D", "Tooltip"]& ], 
      TagBox[
       TooltipBox[LineBox[{17, 15}],
        "\"Retrofit-clade\"",
        LabelStyle->"TextStyling"],
       Annotation[#, "Retrofit-clade", "Tooltip"]& ], 
      TagBox[
       TooltipBox[
        LineBox[{17, 373, 374, 375, 376, 377, 378, 379, 380, 381, 382, 383, 
         384, 385, 386, 387, 388, 6}],
        "\"1731-clade\"",
        LabelStyle->"TextStyling"],
       Annotation[#, "1731-clade", "Tooltip"]& ], 
      TagBox[
       TooltipBox[
        LineBox[{17, 389, 390, 391, 392, 393, 394, 395, 396, 397, 398, 399, 
         400, 401, 402, 403, 404, 6}],
        "\"Copia (hemivirus)\"",
        LabelStyle->"TextStyling"],
       Annotation[#, "Copia (hemivirus)", "Tooltip"]& ], 
      TagBox[
       TooltipBox[
        LineBox[{17, 405, 406, 407, 408, 409, 410, 411, 412, 413, 414, 415, 
         416, 417, 418, 419, 420, 6}],
        "\"Humnum-clade\"",
        LabelStyle->"TextStyling"],
       Annotation[#, "Humnum-clade", "Tooltip"]& ], 
      TagBox[
       TooltipBox[
        LineBox[{17, 421, 422, 423, 424, 425, 426, 427, 428, 429, 430, 431, 
         432, 433, 434, 435, 436, 6}],
        "\"Mtanga-clade\"",
        LabelStyle->"TextStyling"],
       Annotation[#, "Mtanga-clade", "Tooltip"]& ], 
      TagBox[
       TooltipBox[
        LineBox[{17, 437, 438, 439, 440, 441, 442, 443, 444, 445, 446, 447, 
         448, 449, 450, 451, 452, 6}],
        "\"Oryco\"",
        LabelStyle->"TextStyling"],
       Annotation[#, "Oryco", "Tooltip"]& ], 
      TagBox[
       TooltipBox[LineBox[{17, 6}],
        "\"Osser-clade\"",
        LabelStyle->"TextStyling"],
       Annotation[#, "Osser-clade", "Tooltip"]& ], 
      TagBox[
       TooltipBox[
        LineBox[{17, 453, 454, 455, 456, 457, 458, 459, 460, 461, 462, 463, 
         464, 465, 466, 467, 468, 6}],
        "\"pCreto\"",
        LabelStyle->"TextStyling"],
       Annotation[#, "pCreto", "Tooltip"]& ], 
      TagBox[
       TooltipBox[
        LineBox[{17, 469, 470, 471, 472, 473, 474, 475, 476, 477, 478, 479, 
         480, 481, 482, 483, 484, 6}],
        "\"PyRE1G1-clade\"",
        LabelStyle->"TextStyling"],
       Annotation[#, "PyRE1G1-clade", "Tooltip"]& ], 
      TagBox[
       TooltipBox[
        LineBox[{17, 485, 486, 487, 488, 489, 490, 491, 492, 493, 494, 495, 
         496, 497, 498, 499, 500, 6}],
        "\"Retrofit-clade\"",
        LabelStyle->"TextStyling"],
       Annotation[#, "Retrofit-clade", "Tooltip"]& ], 
      TagBox[
       TooltipBox[
        LineBox[{17, 501, 502, 503, 504, 505, 506, 507, 508, 509, 510, 511, 
         512, 513, 514, 515, 516, 6}],
        "\"Tork-clade\"",
        LabelStyle->"TextStyling"],
       Annotation[#, "Tork-clade", "Tooltip"]& ], 
      TagBox[
       TooltipBox[
        LineBox[{17, 517, 518, 519, 520, 521, 522, 523, 524, 525, 526, 527, 
         528, 529, 530, 531, 532, 6}],
        "\"Tricopia-clade\"",
        LabelStyle->"TextStyling"],
       Annotation[#, "Tricopia-clade", "Tooltip"]& ], 
      TagBox[
       TooltipBox[
        LineBox[{17, 533, 534, 535, 536, 537, 538, 539, 540, 541, 542, 543, 
         544, 545, 546, 547, 548, 12}],
        "\"Hydra\"",
        LabelStyle->"TextStyling"],
       Annotation[#, "Hydra", "Tooltip"]& ], 
      TagBox[
       TooltipBox[
        LineBox[{17, 549, 550, 551, 552, 553, 554, 555, 556, 557, 558, 559, 
         560, 561, 562, 563, 564, 12}],
        "\"Oryco\"",
        LabelStyle->"TextStyling"],
       Annotation[#, "Oryco", "Tooltip"]& ], 
      TagBox[
       TooltipBox[LineBox[{17, 18}],
        "\"Sire\"",
        LabelStyle->"TextStyling"],
       Annotation[#, "Sire", "Tooltip"]& ], 
      TagBox[
       TooltipBox[LineBox[{17, 8}],
        "\"Sire\"",
        LabelStyle->"TextStyling"],
       Annotation[#, "Sire", "Tooltip"]& ], 
      TagBox[
       TooltipBox[
        LineBox[{19, 565, 566, 567, 568, 569, 570, 571, 572, 573, 574, 575, 
         576, 577, 578, 579, 580, 15}],
        "\"17.6-clade\"",
        LabelStyle->"TextStyling"],
       Annotation[#, "17.6-clade", "Tooltip"]& ], 
      TagBox[
       TooltipBox[
        LineBox[{19, 581, 582, 583, 584, 585, 586, 587, 588, 589, 590, 591, 
         592, 593, 594, 595, 596, 15}],
        "\"412/Mdg1\"",
        LabelStyle->"TextStyling"],
       Annotation[#, "412/Mdg1", "Tooltip"]& ], 
      TagBox[
       TooltipBox[
        LineBox[{19, 597, 598, 599, 600, 601, 602, 603, 604, 605, 606, 607, 
         608, 609, 610, 611, 612, 15}],
        "\"Athila-clade\"",
        LabelStyle->"TextStyling"],
       Annotation[#, "Athila-clade", "Tooltip"]& ], 
      TagBox[
       TooltipBox[LineBox[{19, 15}],
        "\"Gmr1-clade\"",
        LabelStyle->"TextStyling"],
       Annotation[#, "Gmr1-clade", "Tooltip"]& ], 
      TagBox[
       TooltipBox[
        LineBox[{19, 613, 614, 615, 616, 617, 618, 619, 620, 621, 622, 623, 
         624, 625, 626, 627, 628, 15}],
        "\"Gypsy-clade\"",
        LabelStyle->"TextStyling"],
       Annotation[#, "Gypsy-clade", "Tooltip"]& ], 
      TagBox[
       TooltipBox[
        LineBox[{19, 629, 630, 631, 632, 633, 634, 635, 636, 637, 638, 639, 
         640, 641, 642, 643, 644, 15}],
        "\"Osvaldo-clade\"",
        LabelStyle->"TextStyling"],
       Annotation[#, "Osvaldo-clade", "Tooltip"]& ], 
      TagBox[
       TooltipBox[
        LineBox[{19, 645, 646, 647, 648, 649, 650, 651, 652, 653, 654, 655, 
         656, 657, 658, 659, 660, 15}],
        "\"Tat-clade\"",
        LabelStyle->"TextStyling"],
       Annotation[#, "Tat-clade", "Tooltip"]& ], 
      TagBox[
       TooltipBox[
        LineBox[{19, 661, 662, 663, 664, 665, 666, 667, 668, 669, 670, 671, 
         672, 673, 674, 675, 676, 6}],
        "\"Athila-clade\"",
        LabelStyle->"TextStyling"],
       Annotation[#, "Athila-clade", "Tooltip"]& ], 
      TagBox[
       TooltipBox[
        LineBox[{19, 677, 678, 679, 680, 681, 682, 683, 684, 685, 686, 687, 
         688, 689, 690, 691, 692, 6}],
        "\"B-clade\"",
        LabelStyle->"TextStyling"],
       Annotation[#, "B-clade", "Tooltip"]& ], 
      TagBox[
       TooltipBox[
        LineBox[{19, 693, 694, 695, 696, 697, 698, 699, 700, 701, 702, 703, 
         704, 705, 706, 707, 708, 6}],
        "\"Cer2-3\"",
        LabelStyle->"TextStyling"],
       Annotation[#, "Cer2-3", "Tooltip"]& ], 
      TagBox[
       TooltipBox[LineBox[{19, 6}],
        "\"CsRN1-clade\"",
        LabelStyle->"TextStyling"],
       Annotation[#, "CsRN1-clade", "Tooltip"]& ], 
      TagBox[
       TooltipBox[
        LineBox[{19, 709, 710, 711, 712, 713, 714, 715, 716, 717, 718, 719, 
         720, 721, 722, 723, 724, 6}],
        "\"Tat-clade\"",
        LabelStyle->"TextStyling"],
       Annotation[#, "Tat-clade", "Tooltip"]& ], 
      TagBox[
       TooltipBox[
        LineBox[{19, 725, 726, 727, 728, 729, 730, 731, 732, 733, 734, 735, 
         736, 737, 738, 739, 740, 6}],
        "\"Tor1-clade\"",
        LabelStyle->"TextStyling"],
       Annotation[#, "Tor1-clade", "Tooltip"]& ], 
      TagBox[
       TooltipBox[
        LineBox[{19, 741, 742, 743, 744, 745, 746, 747, 748, 749, 750, 751, 
         752, 753, 754, 755, 756, 6}],
        "\"Tor2-clade\"",
        LabelStyle->"TextStyling"],
       Annotation[#, "Tor2-clade", "Tooltip"]& ], 
      TagBox[
       TooltipBox[
        LineBox[{19, 757, 758, 759, 760, 761, 762, 763, 764, 765, 766, 767, 
         768, 769, 770, 771, 772, 12}],
        "\"A-clade\"",
        LabelStyle->"TextStyling"],
       Annotation[#, "A-clade", "Tooltip"]& ], 
      TagBox[
       TooltipBox[
        LineBox[{19, 773, 774, 775, 776, 777, 778, 779, 780, 781, 782, 783, 
         784, 785, 786, 787, 788, 12}],
        "\"B-clade\"",
        LabelStyle->"TextStyling"],
       Annotation[#, "B-clade", "Tooltip"]& ], 
      TagBox[
       TooltipBox[
        LineBox[{19, 789, 790, 791, 792, 793, 794, 795, 796, 797, 798, 799, 
         800, 801, 802, 803, 804, 12}],
        "\"C-clade\"",
        LabelStyle->"TextStyling"],
       Annotation[#, "C-clade", "Tooltip"]& ], 
      TagBox[
       TooltipBox[
        LineBox[{19, 805, 806, 807, 808, 809, 810, 811, 812, 813, 814, 815, 
         816, 817, 818, 819, 820, 12}],
        "\"Cigr-1-clade\"",
        LabelStyle->"TextStyling"],
       Annotation[#, "Cigr-1-clade", "Tooltip"]& ], 
      TagBox[
       TooltipBox[
        LineBox[{19, 821, 822, 823, 824, 825, 826, 827, 828, 829, 830, 831, 
         832, 833, 834, 835, 836, 12}],
        "\"Gmr1-clade\"",
        LabelStyle->"TextStyling"],
       Annotation[#, "Gmr1-clade", "Tooltip"]& ], 
      TagBox[
       TooltipBox[
        LineBox[{19, 837, 838, 839, 840, 841, 842, 843, 844, 845, 846, 847, 
         848, 849, 850, 851, 852, 12}],
        "\"Micropia/Mdg3\"",
        LabelStyle->"TextStyling"],
       Annotation[#, "Micropia/Mdg3", "Tooltip"]& ], 
      TagBox[
       TooltipBox[
        LineBox[{19, 853, 854, 855, 856, 857, 858, 859, 860, 861, 862, 863, 
         864, 865, 866, 867, 868, 12}],
        "\"Osvaldo-clade\"",
        LabelStyle->"TextStyling"],
       Annotation[#, "Osvaldo-clade", "Tooltip"]& ], 
      TagBox[
       TooltipBox[
        LineBox[{19, 869, 870, 871, 872, 873, 874, 875, 876, 877, 878, 879, 
         880, 881, 882, 883, 884, 12}],
        "\"Tor4-clade\"",
        LabelStyle->"TextStyling"],
       Annotation[#, "Tor4-clade", "Tooltip"]& ], 
      TagBox[
       TooltipBox[LineBox[{19, 2}],
        "\"Cer1-clade\"",
        LabelStyle->"TextStyling"],
       Annotation[#, "Cer1-clade", "Tooltip"]& ], 
      TagBox[
       TooltipBox[
        LineBox[{20, 885, 886, 887, 888, 889, 890, 891, 892, 893, 894, 895, 
         896, 897, 898, 899, 900, 15}],
        "\"Galadriel-clade\"",
        LabelStyle->"TextStyling"],
       Annotation[#, "Galadriel-clade", "Tooltip"]& ], 
      TagBox[
       TooltipBox[
        LineBox[{20, 901, 902, 903, 904, 905, 906, 907, 908, 909, 910, 911, 
         912, 913, 914, 915, 916, 15}],
        "\"TF1-2\"",
        LabelStyle->"TextStyling"],
       Annotation[#, "TF1-2", "Tooltip"]& ], 
      TagBox[
       TooltipBox[
        LineBox[{20, 917, 918, 919, 920, 921, 922, 923, 924, 925, 926, 927, 
         928, 929, 930, 931, 932, 6}],
        "\"CRM-clade\"",
        LabelStyle->"TextStyling"],
       Annotation[#, "CRM-clade", "Tooltip"]& ], 
      TagBox[
       TooltipBox[
        LineBox[{20, 933, 934, 935, 936, 937, 938, 939, 940, 941, 942, 943, 
         944, 945, 946, 947, 948, 6}],
        "\"Del-clade\"",
        LabelStyle->"TextStyling"],
       Annotation[#, "Del-clade", "Tooltip"]& ], 
      TagBox[
       TooltipBox[
        LineBox[{20, 949, 950, 951, 952, 953, 954, 955, 956, 957, 958, 959, 
         960, 961, 962, 963, 964, 6}],
        "\"Galadriel-clade\"",
        LabelStyle->"TextStyling"],
       Annotation[#, "Galadriel-clade", "Tooltip"]& ], 
      TagBox[
       TooltipBox[
        LineBox[{20, 965, 966, 967, 968, 969, 970, 971, 972, 973, 974, 975, 
         976, 977, 978, 979, 980, 6}],
        "\"G-Rhodo-clade\"",
        LabelStyle->"TextStyling"],
       Annotation[#, "G-Rhodo-clade", "Tooltip"]& ], 
      TagBox[
       TooltipBox[
        LineBox[{20, 981, 982, 983, 984, 985, 986, 987, 988, 989, 990, 991, 
         992, 993, 994, 995, 996, 6}],
        "\"Maggy-clade\"",
        LabelStyle->"TextStyling"],
       Annotation[#, "Maggy-clade", "Tooltip"]& ], 
      TagBox[
       TooltipBox[
        LineBox[{20, 997, 998, 999, 1000, 1001, 1002, 1003, 1004, 1005, 1006, 
         1007, 1008, 1009, 1010, 1011, 1012, 6}],
        "\"marY1-clade\"",
        LabelStyle->"TextStyling"],
       Annotation[#, "marY1-clade", "Tooltip"]& ], 
      TagBox[
       TooltipBox[
        LineBox[{20, 1013, 1014, 1015, 1016, 1017, 1018, 1019, 1020, 1021, 
         1022, 1023, 1024, 1025, 1026, 1027, 1028, 6}],
        "\"MGLR3-clade\"",
        LabelStyle->"TextStyling"],
       Annotation[#, "MGLR3-clade", "Tooltip"]& ], 
      TagBox[
       TooltipBox[LineBox[{20, 6}],
        "\"Pyggy-clade\"",
        LabelStyle->"TextStyling"],
       Annotation[#, "Pyggy-clade", "Tooltip"]& ], 
      TagBox[
       TooltipBox[
        LineBox[{20, 1029, 1030, 1031, 1032, 1033, 1034, 1035, 1036, 1037, 
         1038, 1039, 1040, 1041, 1042, 1043, 1044, 6}],
        "\"Pyret-clade\"",
        LabelStyle->"TextStyling"],
       Annotation[#, "Pyret-clade", "Tooltip"]& ], 
      TagBox[
       TooltipBox[
        LineBox[{20, 1045, 1046, 1047, 1048, 1049, 1050, 1051, 1052, 1053, 
         1054, 1055, 1056, 1057, 1058, 1059, 1060, 6}],
        "\"Reina-clade\"",
        LabelStyle->"TextStyling"],
       Annotation[#, "Reina-clade", "Tooltip"]& ], 
      TagBox[
       TooltipBox[
        LineBox[{20, 1061, 1062, 1063, 1064, 1065, 1066, 1067, 1068, 1069, 
         1070, 1071, 1072, 1073, 1074, 1075, 1076, 6}],
        "\"REM-clade\"",
        LabelStyle->"TextStyling"],
       Annotation[#, "REM-clade", "Tooltip"]& ], 
      TagBox[
       TooltipBox[
        LineBox[{20, 1077, 1078, 1079, 1080, 1081, 1082, 1083, 1084, 1085, 
         1086, 1087, 1088, 1089, 1090, 1091, 1092, 6}],
        "\"Skipper-clade\"",
        LabelStyle->"TextStyling"],
       Annotation[#, "Skipper-clade", "Tooltip"]& ], 
      TagBox[
       TooltipBox[
        LineBox[{20, 1093, 1094, 1095, 1096, 1097, 1098, 1099, 1100, 1101, 
         1102, 1103, 1104, 1105, 1106, 1107, 1108, 6}],
        "\"Tse3-clade\"",
        LabelStyle->"TextStyling"],
       Annotation[#, "Tse3-clade", "Tooltip"]& ], 
      TagBox[
       TooltipBox[
        LineBox[{20, 1109, 1110, 1111, 1112, 1113, 1114, 1115, 1116, 1117, 
         1118, 1119, 1120, 1121, 1122, 1123, 1124, 6}],
        "\"Ty3-clade\"",
        LabelStyle->"TextStyling"],
       Annotation[#, "Ty3-clade", "Tooltip"]& ], 
      TagBox[
       TooltipBox[
        LineBox[{20, 1125, 1126, 1127, 1128, 1129, 1130, 1131, 1132, 1133, 
         1134, 1135, 1136, 1137, 1138, 1139, 1140, 6}],
        "\"V-clade\"",
        LabelStyle->"TextStyling"],
       Annotation[#, "V-clade", "Tooltip"]& ], 
      TagBox[
       TooltipBox[LineBox[{20, 12}],
        "\"Del-clade\"",
        LabelStyle->"TextStyling"],
       Annotation[#, "Del-clade", "Tooltip"]& ], 
      TagBox[
       TooltipBox[LineBox[{20, 2}],
        "\"Del-clade\"",
        LabelStyle->"TextStyling"],
       Annotation[#, "Del-clade", "Tooltip"]& ]}, {InsetBox[
       FrameBox["\<\"BP Branch 1\"\>",
        Background->RGBColor[1, 1, 0.8],
        FrameStyle->RGBColor[0.94, 0.85, 0.36],
        StripOnInput->False], 1], InsetBox[
       FrameBox["\<\"3\"\>",
        Background->RGBColor[1, 1, 0.8],
        FrameStyle->RGBColor[0.94, 0.85, 0.36],
        StripOnInput->False], 2], InsetBox[
       FrameBox["\<\"BP Branch 2\"\>",
        Background->RGBColor[1, 1, 0.8],
        FrameStyle->RGBColor[0.94, 0.85, 0.36],
        StripOnInput->False], 3], InsetBox[
       FrameBox["\<\"BP Branch 3\"\>",
        Background->RGBColor[1, 1, 0.8],
        FrameStyle->RGBColor[0.94, 0.85, 0.36],
        StripOnInput->False], 4], InsetBox[
       FrameBox["\<\"CV Class 1\"\>",
        Background->RGBColor[1, 1, 0.8],
        FrameStyle->RGBColor[0.94, 0.85, 0.36],
        StripOnInput->False], 5], InsetBox[
       FrameBox["\<\"1\"\>",
        Background->RGBColor[1, 1, 0.8],
        FrameStyle->RGBColor[0.94, 0.85, 0.36],
        StripOnInput->False], 6], InsetBox[
       FrameBox["\<\"CV Class 2\"\>",
        Background->RGBColor[1, 1, 0.8],
        FrameStyle->RGBColor[0.94, 0.85, 0.36],
        StripOnInput->False], 7], InsetBox[
       FrameBox["\<\"3L\"\>",
        Background->RGBColor[1, 1, 0.8],
        FrameStyle->RGBColor[0.94, 0.85, 0.36],
        StripOnInput->False], 8], InsetBox[
       FrameBox["\<\"CV Class 3\"\>",
        Background->RGBColor[1, 1, 0.8],
        FrameStyle->RGBColor[0.94, 0.85, 0.36],
        StripOnInput->False], 9], InsetBox[
       FrameBox["\<\"CV Class 4\"\>",
        Background->RGBColor[1, 1, 0.8],
        FrameStyle->RGBColor[0.94, 0.85, 0.36],
        StripOnInput->False], 10], InsetBox[
       FrameBox["\<\"RV Class 1\"\>",
        Background->RGBColor[1, 1, 0.8],
        FrameStyle->RGBColor[0.94, 0.85, 0.36],
        StripOnInput->False], 11], InsetBox[
       FrameBox["\<\"2\"\>",
        Background->RGBColor[1, 1, 0.8],
        FrameStyle->RGBColor[0.94, 0.85, 0.36],
        StripOnInput->False], 12], InsetBox[
       FrameBox["\<\"RV Class 2\"\>",
        Background->RGBColor[1, 1, 0.8],
        FrameStyle->RGBColor[0.94, 0.85, 0.36],
        StripOnInput->False], 13], InsetBox[
       FrameBox["\<\"RV Class 3\"\>",
        Background->RGBColor[1, 1, 0.8],
        FrameStyle->RGBColor[0.94, 0.85, 0.36],
        StripOnInput->False], 14], InsetBox[
       FrameBox["\<\"0\"\>",
        Background->RGBColor[1, 1, 0.8],
        FrameStyle->RGBColor[0.94, 0.85, 0.36],
        StripOnInput->False], 15], InsetBox[
       FrameBox["\<\"TC Branch 1\"\>",
        Background->RGBColor[1, 1, 0.8],
        FrameStyle->RGBColor[0.94, 0.85, 0.36],
        StripOnInput->False], 16], InsetBox[
       FrameBox["\<\"TC Branch 2\"\>",
        Background->RGBColor[1, 1, 0.8],
        FrameStyle->RGBColor[0.94, 0.85, 0.36],
        StripOnInput->False], 17], InsetBox[
       FrameBox["\<\"2L\"\>",
        Background->RGBColor[1, 1, 0.8],
        FrameStyle->RGBColor[0.94, 0.85, 0.36],
        StripOnInput->False], 18], InsetBox[
       FrameBox["\<\"TG Branch 2\"\>",
        Background->RGBColor[1, 1, 0.8],
        FrameStyle->RGBColor[0.94, 0.85, 0.36],
        StripOnInput->False], 19], InsetBox[
       FrameBox["\<\"TG Chromovirus\"\>",
        Background->RGBColor[1, 1, 0.8],
        FrameStyle->RGBColor[0.94, 0.85, 0.36],
        StripOnInput->False], 20]}}],
   Annotation[#, VertexCoordinateRules -> CompressedData["
1:eJxTTMoPSmViYGAQAWIQvbj0j++NUnEHs60Ld18J+mj/7sYfiZJGYYfExaaX
DDy+2mcYS/uUfhJ10Pjzc/X+Pw/tjfcobfwiK+5w//Et0fjW3/ba/VcXCwmy
Olzn156jHMbjUHntobDBBDYHXSutU/OmMjswQIHF1rQM16Vn7HNMvhf1rHhl
712wWv/T/Wf2EdJv/9yoYXCw3/zyWzM3l0OZ3szf7DpcDidM7YJ2ruF28J/1
Z7XgYy6HvkW205+bsDq8mDKVK82D3aHkfme295F/9tZ5S2X3fGd0+PtBheHG
ImaH54vd8o/OYIfb65c3hTVwA7tDUbTB5NmBH+y9ufuVXkuxOtQEHKkuL/1p
f/XDJFsH5//2ixxmTNBw/m7/J9Hms0/Xe/u6S7yS1rI/7BVO81mxzed1WO4p
PSVQ44+99YQ9plK/eByc4jpn9en8sAcAZpSKcw==
     "]]& ],
  AspectRatio->Automatic,
  FrameTicks->None,
  ImageSize->{664., Automatic},
  PlotRange->All,
  PlotRangePadding->Scaled[0.1]]], "Output",
 CellChangeTimes->{3.455282449638674*^9, 3.455282500362474*^9, 
  3.460809304856152*^9, 3.463309668250515*^9, 3.4655390755334*^9, 
  3.4655420676686*^9}]
}, Open  ]]
}, Open  ]],

Cell[CellGroupData[{

Cell["Branches-Pattern 3 network", "Section",
 CellChangeTimes->{{3.4512116330402665`*^9, 3.4512116392958665`*^9}, {
   3.4512241767486663`*^9, 3.4512241797282667`*^9}, {3.453029358466382*^9, 
   3.453029359183853*^9}, {3.453029755418043*^9, 3.453029756338278*^9}, {
   3.453029910376225*^9, 3.453029916412341*^9}, {3.453449823429311*^9, 
   3.4534498243653107`*^9}, {3.453462347107911*^9, 3.453462362692311*^9}, {
   3.453462444623511*^9, 3.453462447384711*^9}, 3.454660081048052*^9}],

Cell[CellGroupData[{

Cell[BoxData[{
 RowBox[{
  RowBox[{"reference", "=", "\"\<Branch\>\""}], ";", 
  RowBox[{"marker", "=", "\"\<PR pattern 3 consensus*\>\""}], ";", 
  RowBox[{"relation", "=", "\"\<Lineage\>\""}], ";"}], "\[IndentingNewLine]", 
 RowBox[{
  RowBox[{"branchesP3", "=", 
   RowBox[{"buildBimultigraphNetwork", "[", 
    RowBox[{"excelAF3A", ",", "reference", ",", "marker", ",", "relation"}], 
    "]"}]}], ";"}], "\[IndentingNewLine]", 
 RowBox[{"GraphPlot", "[", 
  RowBox[{
   RowBox[{"Union", "[", "branchesP3", "]"}], ",", 
   RowBox[{"VertexLabeling", "\[Rule]", "True"}], ",", 
   RowBox[{"MultiedgeStyle", "\[Rule]", "True"}], ",", 
   RowBox[{"EdgeLabeling", "\[Rule]", "Automatic"}]}], "]"}]}], "Input",
 CellChangeTimes->{{3.45528243116676*^9, 3.455282445359662*^9}, {
   3.455282494704526*^9, 3.45528253478395*^9}, {3.460809309461684*^9, 
   3.460809314405965*^9}, 3.4633096733195148`*^9}],

Cell[BoxData[
 GraphicsBox[
  TagBox[GraphicsComplexBox[CompressedData["
1:eJw8enk0ld///R3MhUwhlFCZScjY6xSVSmYqRShlypSSoSI0KSpEZZY0indU
hhCF0CA0qEwhZbr3cmfu/Z7PWr/184911nme+zz79dpnv/bmrvYLc/EnEQiE
DAEC4X+/nwddsggwWIaE3Jj9H9eS0YLtyteNN4SRQ2PGZvpTLrxZ1WttlMiD
A/a6a2Ve82G8+Wmk2oc5KHqvlPbjFQM8hFPiOxWJ6PGevZf4Zyjg1PqR2gyC
6Clj3RKtb0R0uqZ+XsNjCdLXbXG1/DsHhC+rb9OY0aB6kiv2SGsBvgz4nV0i
MwdC9PP96979gGT+1Nv3d77DS6fFffwFEiL8vx+dpUZrNtlTYLw6SjVZkAJ8
lU/7OjZPQrKv/fkxMgcqXqwSzaz7Atr5HK7mUVF0Y/uew2NtEyBHsT1/a5kg
2tD8dc9rSSpsKvq6b+WlJf//c4folV/LT/BgPjds6MMqJsyGF9ipHyIhp6Vl
dKlJDhx4Z3R2dxgRRVXWBxY9IKCGGwePDtySRO7/Vaf+9iGhp3Jf35kclkQm
d1ozunVJ6ND3QZ0WXUlUbFoSeJ9DRNcfPZnNnpNAl4m6bdEdRCSqlENsfSmB
3hnItjvkEpEwI+7zwXgJ9F5hzZhlOBHFWc05n9okgS68qJq130ZEjh7+E2p8
cTT6wEk8fSURqT83PeYYK4ZOt+xYJc5bBHJHM73AXAzdPD8evPTZIkwpC718
yBRF+fuzdueHLML60Cbf5CpR1Gck+P2b9iJYOewlbAkXReIXOY8/TS+A16nN
HJa2KPoS/G0yp3oB9m/eLtI4KoLq3xea2JxbAFeTV/oP80SQwd9jxYOuC7B8
7LjwuKskkofLD/t7SUj8+1+97qWS6FMXZej+KxJaUjxrmd0qgVoWewV5JSSk
2/XNxCFRApXN2qwZuUBCZo/De5dYSyCb25skvQNJ6PSi9pkxtjgaTGG4xdmR
kL9TKKK8EEd+lPdbbdeQ0NbDnHYULY5mnZWnWvhEpPimc/cxmijKkBn+ebKJ
DzO/rEfln4kiB5aCAjecD74a1YcMT4iiJhMzPRUVPhzk5xh3mImidmHPo8w3
PPgWmrSNtSiC7A5rB5YG8EBws7PY+zciSJ5jqWErwoMaAc8Qz6siiGZI/0gt
WYRHF7o/VO4RQRUk+aH3lovwsHmyJqkY11UmLZp6hQd+KmtHIv0XYa+wlXe8
JQ/SyTeY19cswgreFuGNU4tQunIJkT6yANKNA/YWBYsgFj4+VJG3APdjSC75
botwVeeIww/3BZC/2RYbu3QRznz69+HykgUQPqDgP9a6AF9Lfpd/aeCCfV3O
8HzSApzdJfLGNJoJuRdZX6X+sqArsFRyoyYTdK0NfvffZ4FM3e5Uga8MsD1O
zY8IZkHHmh+PXiYxoI4rbf/XkAXq4QVpx/QZYLDEy9aNzQQ1J2Oq9Vc6+Ae8
n295w4THlopaW8/Q4fnXVd/sMpjgdWu1UoE6Hf7GlETQDjPBfodfVrXOIsgV
3t2yoMiHhXtBFyS7F8Bui+bP0kkenL/h2Lj81ALkVMY2atfideTo6j+qC/BR
YjLsdgoPBuvvC+R2csFmpUmAoAMPbq4zXeN0igu19zzkTsvw4NepgUKVdVzo
/qnQLfNlEbSz46ZUvnHA77rjz59Zi9CzqZB45hoDKr2ffmZz2KArfWv4nQ0D
GK8MHEVfskHlhYpfDJsO40kJ5lGRbCiMzPtYUkkH98Ktfk7abBB6c+rpwRA6
THoGHq0aZIHyIPVlsxYdfisJPnlxgwV2b70+DP+dh1LppR6RNiwgquYwPj2e
hy6hWqtFKhOshoVMlik1g+nJKbGHygsg45zXiZpagem05nTm8gW4PBTAJR3q
hMoGRz973MdQ1+l9VMInsPcdtunjcMHhnFza892fQcd63y7jMS6kdn5IUsju
hYdBRSi8gwtp8QVVB39+gdv9MxeuP+QCmxz/u0/5O4R+W7WqOIULQcq5Dftc
p6BYP8P1nCcbUps+M7vDp8H3uPjHq4Zs6Fy6vkcvdQZ63yh7FBHZEGDS3CFb
PAvbbXvyO9+zwE+e/zzbkwK/XoT8Vc5iQWLLrQaZEQrkIVPuvT0saPhiR3I7
SgX15QsKp+VYQLvpX6f/jwoqwnxC1Qcm/Phpm1/b0AilVgo5nxW4IBUuorCB
0QIFekoJop85wBJNNDFRbYc15OG8wXQOTAV5RMod6IKx1IdPA104YKBZwge3
TxDHt+HUKnIgKObtjPi5zzBzhrNlbIwN/6TOlb593gu+n0Q7WM/ZoOc5K/+c
+gVU5ZK3ClxlQ3Jb37d31pPgGsyMGfVlgsUSW4qA9xSsC9SUolsxof7Q44v3
E6ZB4fuJvctVmOApcilpX+kMZAs17HYhMaFjVZ5KfecsnBwxca+cYsDT9p+C
tTEUkEppM7X4yYB8iy+7pCWo0EGjKtE+MeCWyAPvl8VUuPJeO+1nBwP8rHbH
GjfQwOANcpI2GAZjovXtkw9oIHj1cWO41Ag03hj5VJlDA9c2S7tV9BGwT1nu
M5lKgyfvXC5++f4bOi7o7liXRIO7v/d0OjSOQsls5a6AMzSYPaqvikrHQGrt
9dGnp2mw9embML/UcRC1ur2bl0CD68TyjGMRf+BkR4pdbycNao4VmWuI0aB0
74FTmj00aJDVWcuJp4FGZYdawgANOqA0JH6WBj/sYmu+TtPASLx07QXfOXi+
UuqYNnEOVqRYZDA+z4FJ2zP9SIU5mNNeq1ZmMw+uJZOVZRvmwHAX/8yJZ3j9
kBLa7DIHe85vz92kRodg5uqk4LQ5WCU69em90jAE8dai80/m4NjZ+CU+7GG4
2O/dUtc+B+ON+m8Xvo2AcBIxhTw0BzlLhH571f6G33tzzDzm5iCQa1hvlTcK
tynbPz4hzYPZTUNDl8QxUNzxPEZQYh6cpjReeRwZh+1frzzYJzcP+y3MbpLs
/8Az/1N3DXzmYeXl8dpQJhUexyWKnzk0DzYbfthHBdFA8T+fe2/95mHG415U
yi8a0BTH7wt5z4PsLalVZ5zmIFx54foW93mQXJuJLFrmYFHCcHW83TxYlxUM
ZZnMw8XCvj0vNs7DIds/GsfK5sHT/200W20ePmjmHchVoEOIh4qXsR4FXuVZ
zRq6TcP7+B190uYU4Ln9HOkdnoaR6vAPgdspkLSVQ0gLnYGm94/fGe+lwGVj
Sx1Dzgzo8TYkhQZTwD/25e305Flwi+PPLUukAKsZjzMhCmwwfeoqd4sCZT33
bofspICM9cMVUc8oALM+xI1XKSAtSS8aN6XBaNGJ/UeM5uHw8NvUbFcaOEyn
ylpEzUMqu/LW9UgawMemeFI1xlOfKteZQQNJh1LbR/PzYDT9KtP8BQ22rWOe
VN1Ah5LydG73Txp0Fo2ccQinQ41kYcJFgTk4q7FWX+0xHdaJ5FQ46c9B1l25
lovjdCgLvzLiXkqBFeE/Z8MoU7A8MFl65UcKbA+vU7T2nwadjszsXgYFnp7Y
cmr05zTkpR7hhShToSZI8SLaMwPb63NO/wAqaKq8mtLunQGbs5FsWV8qtK04
Hx/vOgtB2d7CkglUuD8way/eNwv1gQbUxlwqNFqkHfTUpUC9ZewpI9U5ODxd
XHOpew7ubDkB1y3mYEHES9VNdh5iFzUKsjBfHyuusyXsnYeiWIqkWcAcRBSU
TZ/KnQeJR9HvIuLmwHvLkdL7w/Mw1fzsjdWVORipOV8bs44OxIX+Vxm350Dj
v6wdX47RwVdN2DTy3hy8vepvc7+KDl5+HrujMjlw66n+gyrhn/A8dsvBxnoO
pEW/HJQP/wXyJ55q6kxgXVt/9U/+5wF4e//h0ofLuSBbiHYfkx+CTzPx0Xp2
XBB81zGm3zwEvhlWv0vjuRBHvFXlHTgMtSaPfpKquODrvN+xfekIGC7zFtkw
w4XCx49jzR6PQLj7MnKsMR82EqcVq1yw/3UcVguO4MPb1Ye+s6YnwXNNmZJY
JR+u+FicHU6egqTvRtwtc3w4VZJTt0ke98fO7ixBmYBeZvs9Grk7Dadnbe2z
gYDar+ePF+rNwI/XG+o9DxNQ7jWfNIfKGSgwPmUHlwnoipClZ7PBLCRsWPZH
rJEDj1uCFl7t/QEZdb6mufMc0Pmg9Tz03k/oJgoZa+twQf3l5L+r1F/wVrjw
z39+XFBQCyuVtBiEHYw3jsZ3uNAn7CQwD0Ow8r6E3+NeLnzpIN1PGR6Cyxf0
lyhKLsBRF/mJ54nDsL+BYHBqJ/apjDRuouoIlJCfaTVe4wNx18fbi63/4MOC
c4nEez48arj99sDhSbiklKW2VpCA1sp93LuTMAVjGy5MWWgQ0Cb7/v+abk9B
GWPNtTc2BPR7/wuo3TANou2Df18fIqAD7atj1ndOw7QdvXt9MgHZVbePq/rO
gKRgsrJMKQE1RieuTKLPgPQRh20e0xzoXXuGmtrVD+4DwT8UDLjQ8mjWx4n+
A5SHbj5ihXEhP8XaymD1Lxg+J3ZwDueoK97ST1WcBuCwiN09oVkufDvd1b7s
3CAom+taGOotgODJiIYz+4fA57jAz2NBC3Cmq9Q5hDkEV0JK3F/dWwBNFBHf
mTkMPZXuTgLTfOjKrFTabvkPXOZlatfLElCzmZaBdP8/EB0tkQhYT0AuTdZh
NrGTMFffLq/hQEDuSRTpPqUpMDH+0Xk4iIBUOBdtXzdMgcHG+2u0zhPQ8qcd
q0mHpsHBM1YjvIiAZO/q1F8XmYE9K9W7zOoJyFVriWLQ0xmgCx2ZWVTjgpPo
kljxvf0QPzUj1BbKBUN6oxTd7QeYX+8a3/2SC/00G1+nAz9hYPBtQhyfC5zx
uq9dx35BxU31ZHPbBTj10fGF7KUB+L7z6aHI8wvg5L7U8OOTQXiqeuKAFPa9
4YG/rD8dG4LmFdviSeRF4F1yXZQVHQaSYXzdXdzPzIGM3GtP/4J1nnt3/WYC
6jUfayM4/oPAmaUOwV4EVHOpzC+I9g/+a5pKKosmIIPmE+tv35qEF7/dzQOv
EdDqSf67/bZTkHba9dH9MgJKoMWUxNCmoJEjes37FQGFOh5e96pkGiaFCIrJ
3QQUsOFB8wzWrxfK1TE5X8mIs/W+k5c0FWhaJf2dSWS09ECdFF+OCtX1Z4qV
DckogC2fcHoVFUoVGsVLf5LQXpW3RX36VPhICtp+9hIJndlgXUaypQI7ZdDn
rSnOTXqUqUVvKni/frLj+igRPfXYu9hwlgrvncPaFm4QkY5tUYblPSood07/
o23kwGU5jweDk3MgMhm/0eomGyQ+ZFYtUcD6x1a/qM1gAd/02v7vO+bhhj9l
CQX7upSrCkTzxHlY5m/i3VDHhOM3puwUG7CvTeWdbF3NhPxBbZWjBDrMZFTf
MbvMgO7K3VXidnSQXEdwsqXTQW3702xGJh1ux93Pvj9KRp/WC6Ur2lPBvemU
5/LrZIR0XvCq8fs/CyvOr7Mmo+N6Nv6DUVTgh0UtKf5HQjMauesz0qig9akS
9WSTUCWlNvDDIypURkT17d1KQvPFzIdXu6jg+mzZHqs5IpocPKb9nkKFUGvO
9gtFRMR3OFZ9UYEGPsXkKWF3DnipqnXq4rl+aMehW2f/Y0PDyMO2g5fmAVYo
jU0uYwOFwDAWfDkPxbrFKQfDWXC5UfSx/D+8b0+Rnv7EhL/v9vlcX0UHlyoP
gTIjJhxSPa4aspcOFhkHyguyGMCufuZRhPEmZBWgvzhP7LovLqbdSwfFhZ0l
32fI6P5K4SP1yXhuFdxYsy+XjO6qBx28j/ujLZukz9pBRubuf7Nfv6MC2Uux
+wWThCy09t8WnqHC6Udjq26VktApwYfTMTI0ePxOWC/PlYTIvX2yChY0iLmg
I/aWSEJed+lpw740UNZKaZeqIKLufeZf+y5jvxejOK0cyYH1OjNTMZ/m4VHf
w92kj2zQNyuMzeHMQ+D29P9MdNlw68i610Nr6LDTe6NlzSUWrHsiYujigt9/
rYhQ+h8mPJT6azR1lg7HZd0Ma7YywTonfX15OR062a5fzO8yIBb+pGcP0GEF
Y5WMDJkBwaLE8jJJBpz7stR0NYOMDp2nbaS/osLD3sjeq6VktMdpqYfgLBX2
tEWu++BGRpnMQ1UzK2mQ1JBj9ZtMRuvOiD2r2E2DYDWi2of/SOjByL/qnXHY
n+q5j6f7kpCZVpdGfRkNao+05WgtI6HiPa7BAtjXvpJdtiO3gYgKDwuy1RZp
8NfJYGY9zhUCprUSbVvooJ85EtQ5yYboyUWPumA6tEtqr1GyY0N3nUp3cgYd
1tqHgvpdFnhd3sFSq6WD0l+hX2N8Jtw5krMra5AOH2I3qPnvx3naQszhB8aZ
cUjWuOQ5AwxDLp2fX8uA2YclZsVSeB0xdXbIjgGtQrtXPeeQUdqfsR+RbCr8
vRA60f+YjIa+QzrXjAZe0RHWe7zJKCos4a3hCRoceaRhaixJRjNvb6UsKaeB
SV3nQmwjCTl8+mue8hvv20q+Nw4joT9pixXZcnPQqztJC1pJQopP7FZa286B
O+HOu7XviSg2rHtFeNgczk9bZ7c95sBXdN5QtpoOR6wUun+KcGDyaUrdx590
eNDo1FtymA0jU1wLSSIDXpK+LJY3skCjwCz+w2oGSLQ4BUitYMGfoD1VosCA
ey3zmweOY/77VSS82ovzjZpdh+Z7BmQdtvozHsqAr48mHAVwHQS9pz2SEhlA
aMjNFlkko2o7W4d7GO814eaItP/ISGigdH16Cg2KUlWS245g/le0t5u8pwF/
5blrnYpkdHhRKC9Jcg4a8u/W/NdJQi6kH6OH7Oego/dyXFY8CX3be+hyS9Ic
kA8MlFzRJaH2197rr1fPAXtyzc7KH0RkH5tn9Wp4DqL4npT97zjwaJeLi+86
BrioDkwareXAOvM7E792M0ApO/ZVRyIbOvzI7Hz8/mF5/hSPnyzYc+D5ptuX
GPAmou7QElMWnI7Ut23LZ0CJlpWFcjoTjt384b+qnAFajnPvXv1hwLsNZr15
LxhQFPgxVQMxoH/HriyoY4DK8dE/cw8EUNOjtszsLgrEHo3+65gmgI4EFNjd
qKPAj1ZrwcORAih/3aHeM48p8N1Cb8HMQwCFxyyj+RZQ4I2zcMlXcwH0eU62
ATIp8PhF5qCdigDaDwLPlVIp0KTwozSLIIA8qWdfsJIoMHnFgd76m4xYl535
385QoMcggNq/m4T2+0wOUm0pMLpM8TPbkIRk65xEv26mQJHKoLOkLAk9XREn
3owoIPn+XKIGk4gMxTfbPMP7NdVjEVv6ichhPfngQ3y/0rT2+shXRNQ32RJ5
bwf28TZDbfWFRPRYIHKm1IkC9zZpmeokE9GCzJHCe/so8PZlYZf5PQE0KtiB
VphQQaPqr8X9SwLIWK6BtmITFZzECrppIQJoiX5I6IqtVPhv8+g1NScBlDGh
e275Tioc0N6eiDYIoIqls3niu3HO/v6vwn25ADLiV/Xw8PrCeIVhMJuMOr0H
v/7F8yWnzVfq8k8ySqmxJX7cQYWEoDjx/G0kNJE2MPxHkgqPBmYOfNQiofOa
FVrtYjgngIm6sjgJpfTr6JSScY4obT54lUJEkmuV1BM5FMiozxXS7SWi8MJV
s96zFLhmeGWR8JKIttC6lm4ZoQAt3UVRLpeI4iqv5ej3UMAxeWxFRAIRqYYG
2Gs1U+CZ1rsxqW/4/dv7dLdjPaqp1tSX7xBAxHvu1rTEOXi4oaEvvEEAnZT4
Qj0nPA/NjMtJatUYn+apoI9X5+HBi0g1g3IBVK9w9soTWTpcDHYeysF8srfH
p+MOHTK87fV8ywTQdomqyyfUGTDU7l13Ea8Xd6qfE3uE+et8U/FIrQBaqqV6
J3olD3Iv7/s5VS+A8vRkr86X8qBzUkT082sBRDLfz9fX48P9Q6+Xy77D+xW5
Vxae8YFXtNBQ8VkAtY11n1JUIaCVNdt5dwcEEPeNo3jvQQKiso3lpqcEkP+E
loJiMQGpNV68lLwogO613Pnc85uAtjJTZ766CKKdmpT2YBYNTtQP+oUdEkTv
B3qsh3GuslvsinkRIYgK11x0DSbMQ4CsQs2j04JIdDQpfihlHhpcXH3tLggi
Du/y8PKldLjTsSTscpogyjzZFTp6gw4dOnV3wjIEETtRZnjlCgYUHz7jzcgS
RKnnhXvuFDHgwnR1fc99QXTrsMCUiBwPeva07+TitWPR8d95uTwY2NmS3XJP
EO04dNdbVYMPr3hF7nrFguj7zfvD/o/4cLfx0rz5HUH0X8tXopoiAdWf8yie
vC6Irn3S3GR3gIDKCVM7tp4XRB0CgTnLCgio6squGztPCaLjc/dVjwwTUI9E
mL/DwUUgevczznxkgKTiCzd/2UX45r5J0h7rw+qbTrI97Qvwq+OJS90DvH/1
svvTeOzfLWlbPt9mgNdmZ6aU4QKofWy4kpXGgIk9//Gkf3NBXMdcSDQF66+w
e3pHFhfOJr99YnCGAbSKid9OOC+aHFj+YEksA9Jzq2Z2CTJhu6jmxV8uDPih
s9e5ButUV+919XBnBmwqXJBZG8SAvvfF3TV430Ht7cWHylgXRfjatR4MuCt6
lOP9kQ5j3xJmwrwYMGN65e7+c3RQOZ9H/H6EAeFrLB6/NKHDQRWJCFokA97L
IYW0v/OgsKk+4iXW/yZC9e9C30WQI4kEmg4wwMzfIb1FbhFO3xsbc8RzY4tp
HOP4uwUg+Hx9ltbAAHHKYNFrjP/gx4YeeiUDdmtb6NcbLEDqLckvF8oY8E9w
w47jI1zY1Lajf1sBA8Y09csZmVwoUUtNM77FgOEZOXWP7VxIebDRwAX7stP9
w3rOAkzI9tghoYH1vcaHejYXz+u/nzv8I0MY0Ct7OuF3AAO+3DvaRcVrxrFa
oqkS1vFeQ83iMAZsOHWhp+Q9HeS3CU+fi2LA7+9GTVYJdAhxeamcEceADo7t
pWUb6NAcv357dzKeH/M7R/XH56HVp/Oy5TV8/pT3H/Q/tAhXA1ZQLk0x4MDE
RaVXyxehdmOQj/ggAzYujn//iPG7rhZlG/UwwKfHKOkexn+j/pDiQjvu18ZV
wjsx/jInJ0pgEwPOe+7a3zLMBa3mybjTNQzYp2seq4Txy62Jv7SxigGdujZ+
+7dxoZextzqnggFBCpLHPMhMGC8JygzC8+x7hdeqC9UMEKv4t+P4BQY0Wv3M
rzyKcRXtaVHH65pferMDigzwt/0jGn+RAVYWxTIKXXSQiailx6UygL9VW+LI
Gdz/8mE9dYyPY7R7oNsQ+6q4o5oRN3H9HqgkHP49D3m7fLT98by807pVOv3w
Ity2WldzlcOAI0/V1+2QXwQnl7evb1AYYPCy9ucQxu//6suzSjxH61tjNnpi
/H+Rq+Akro/y0kPWNfoLkCaUqgLf8fPTv9CJGD9n82r3clyvHw8OBJplcGF9
tjDDDJ+v+qDwIp+tXFhjG2s52MmAPR5Wj/eTmGBCTV1RiX3qsnG5ZzG4Ti21
EuuPFzPg5peojOuYx055QabOWC/8woP2likwQGDzY/Nd/9MPjrp4Ywcdhtar
W/ri672J1fU/4+mQ/8NXNwN/XlL+cISAAR327dhEGcL8pL+ZMLUYngeJBz2e
Ox8z4JdRloCs/yLsfKhya68IE0L2T3/ywfhzdsupUohM4JW+DizG+G/9KCuT
W8Dnz+Lm5+9xC3DO+6DNOwb2U5ulJEUw/re3JwWW0Bggn8JU0x/igkTv6oX+
aQZEimhJ777BBd+cBVPzfwyouJ835G/Lhcjrd16vwfW0zQyc9MHPOb/pSSGz
kQHtxXp5Uc8YYCfqnhL5Cp+PRG/TZH8G5MqEdcVhPbqyaV3dNXkGbE64FC9T
i8+XwSuDO+/owFi257Y55tv9tAM5d+Po8Hb5U82ZlwwIld7KfqJHh9SAq5rr
8X7mleceLwdxzjgofYuE77fQfTSngPs/KRbTV6bOBJ97ys7qmP/iJN7WGA0m
rNMW/E8X699n159b6/H678W7K0xjF6Bon3FvOF7bxFqkI90F8PhHpN3E9ztv
JMvuHuDCgodysb4aE4SWGz85cI0Ljr6mfzeqMuGyBss7fAsXpHQH3v+nwoSV
y94EBvMZoPF99nEyrqdXhZlZMtYV089pGyPmsN/dELSu5BADLt4MjPw4ywDW
SSfLd3I4z34sCCyYZEDCmc5oZhsdZJfq6gyPM+CTdOGQfiwdFtN+t2YOM+CQ
V1RMuC4deMonHWp/MICa0rX11cA8ODQd63Puw/oyd0om228RLrx+IeOznglb
VyR868L6b71695l3JkwIfvH46nzrArDStLbImzNhS4O1tXTMAlSbBWzYYcmE
o3ZMqpYO1gOtQeODVkzYMDL1HH5xYdt7VbN9eF3zeVf2nnQufH4ab70RXx/h
tyb/xGbMhxi+K9uMCUsdqPfDeQw4vlZqQ6cUE2YkBIf/pwtHepJORUgwoUMz
1e2jHwPyNYMUF0SZ8Pgxb6kCxi92mOAcjHVzKe2PdDTGX65lFti4yIBbhLJj
lBg6bHhSVcuiY/yim9QvYvzbFVofy2M+6tOUzLbg/vP0Dlcr/2bARwnbjhCf
ReCs1LHdCkzoTJEN4UsvQuCs+jbz7UxojdxoFfx2AWLqH6ALu5lw6UyjaU30
AiSzP53Sd8HP/7FhP01rAYzW3j2s784EwfiUR6t+cuFZ+4ZH5z2YMCUsoLMz
jQtXaws1NuL1/kKXX7GICxWtqv3gxgRO6sqJE/i9m48b1Ujp4fN3RfNT9VMG
JG6VHIvUYsIm7+Wz4hj/sfsFNF3Mt38JW2wuyOIcp2h5BmH++I/pt2lj/ALl
69zLZZmQVhcbTsT9t9lx7kS0GBMCP33Tl8X8/2m0WiIP15mYKzQZPDQPoqSI
M6pUrM9vlh8p9lqET6JNv0MxPt4r5ddNyxahd3rfuu97mTA2oH85s2UBtBV6
nOX9mJCF+k/qnVyAsxrJiesCmfB5Z5ndHc0FoGd5bhMJZQK9ZPTddD8XmlrU
i1+GM0Fyb3iH8VUuPMluEjGLYIL9wFnlBOACX2aLz/kwJvx5t2tdHNYVqdeu
sNeOCaPpG3L7cW6Z204YOmHLhMH/9InevgzYW7I589AmJsSlrVOWw/iXdMfl
qJkyob498b4kxr/xTtftKh2sI+fGXb0w/ptiVbVKq5hwzVWmTlyfDopvSi96
LmOC6MvHRwxH5iExIEkwCp87VvFqIxvPRTir+3GBinOze8a6fAWJRdi4+/Ti
iyAmfE3sKz3xegFiR6dDuk8yYfVTjmNk1AJUXhdLsEhgQvTN3Ndr1y1AnN8V
G8p5JlxQ8Dd99J0Lr3MncimXcb+uiLLlr3ChI4u90+IKE0yVn+xP2fQ/PTg0
3oX3e4RjjiRwGeArceJt/iGcWyuX1glh/PLjb5tiDzJhwOfprgYffP7BJaAI
9yMgeplrowwDou50Dcs6MuG5ztf51Rj/MYNbOt+2MOGumpQpD+OvKfilNLsB
7xc8pAdj/W+Q3X3QG+sR7QFt9NzoPGQtrYzWweersO79ZkEBPrS2sC1q8Pxd
lXkw8pgWHwz91LYN4ueGPvzw3Xc3H6TZrHv1pgyI7j5i9DWMDyjbOsN7CQO2
D6aWN1/jQ1T6zZLPA3RwqFNeUKzgg5f17o9rK+mw9vnT7T3v+aC1avpoIPZl
huvKYOwvH0glrbIPXOhwNWfX8QtVBKTo9qph9hENHCqFDr58jX3p692nLONo
IBDRKS/+gYBSKq8mFe+gQajOdGPidwJqu7DumLE83r/Ia5QeJaCm6GwB4igV
njRT2+qnCcjthukehQoqiF5R+xTPICDLcKNHl+OoIGS6Y4UTj4BoYsdjA7ZR
ISlHK7f0MQ/K/7rN+u/F82bqpKF9PQ+OJGc12OC8YnL2G+p6zwN7v+vSz2fo
cGG+wUl1mAdD8Yb+72vp8OzJsNMWBg++hxQu3LpAh/Nqa4p0xPmgZGMxruNO
h7micum+NXz4YBRLvaFOhxM9Gv9MER8uFIo9GqDNQ0XoZbsKnFPynYnua+xp
YLLuvG3NMQKK7usn+ivToOiu47+seAKyeRF7u2yaCnelFa5vvkJAuv7rW7mN
VLhyS9vxRS4B+Xhd/hKWQQWpJye51CcElMb90CwVQAUzM32DqUYCCr9Rqj5r
TYVTGtHbCz8TUL/hB305OSocbNeuMLlORFJ/L4GyOAf2Kg6cjdtLRFk7H628
18MGJ9O+7+0riSjq0tXN6/PZ4DPyo9cA19uOmhH0IYQN+xyZH5vvE1BBWoTc
VWCD5P2SkMwQAmo45xAZt5wNpm8WLr4wIKDPdu6+96gscKguO35mlA/XnB+E
KnazoOZE6NEvK9gQb7ZEOmgNE4a+65/uy2eBhqp2pAHW+x3LT66bXM2ClKKX
PEesVwOz4+mb7jLh1bb6DT2/GFClvkSFie879nyLXuMHBuxUZ/tbYZ/zfF90
qcIbBpjn/FtjqsmA6vl1cyPYT1zMaDNY+oAO4fdfiqjWY3/boHqv/hoR+bB3
CZ1dzQG/goCyPx5EdNNkIVVrCuNtedXopExEQrWddzfVssHfsembAM5NMcNy
zu9S2XBu9zxZqpSAcqpFP/T4sMHEcyj6XACuNwRkHDVnw4CWxtUjOgQ04hnq
fFWODe9lJaOzfvBh7Ny/GXs6C4z7+oKmpdjwKdD+Rt4OJhz/0Lm6O4sFIX+H
tHm6eH4Gb706qcCChp5IcSGs73/15jfsvcOEI0qttbVYz++U9DUb4TnwSX77
qCqeb2JUReFs7Gtf1BODrbA/DQLyROEq7NsbWr2X4XnvfqzRJ6QQ59TPZxbz
cb1EZL7WETH+9ZHOiQ4mGH9uoNAadyJ6I35beqsAB05IBIe/VMT79wjyQl/Y
ILc5MuLNLwLyLQpak/OQDW57fDOdiwiI6UUIJZ5jw9k1+icDDhNQZeyumu0H
2PCafP+N1DoCOjl86Gg4rodd1MnYx5/5YFqlE5agyIZyY+tQAVE2qN+5Kt19
DM+vtTq7+q6wYP/KBcJ7JybMkyve8iVZsK4umvUS6/2im1NZ1g0mRBpCRQ7W
97e0+g/3cV16RUaOhy3BPDDarrcL+3zPgHY1hP18WYDLmzTsF8NtOgzEcb5R
UG8pTsmhw2vxL4XfhhiQET3zZSGNiJjm39betuOAlwOVq+dKRLd6z5aTlTmQ
tctUa2E5ES2WXeWkUdlQvKzKMqSfgCLOycfAOzY8TeXKJ+UR0KWLvcEKJWyo
ffv5wVYfAuJ///5H+Swbrih9/P1SjYCKuj37HL3Y0Nzz63TLOz6kjoXMPrNm
g2bm3QglAhtOdn24IYBx2WvrBowkseCozPqjuVF4nh41uq8pzIKO4/IeQfuY
cE7SbSvrEhPuJbCvhyMmuKW3HNi/FPsSEf9VldgvoJ5o2QM4h7P39fbqyTHh
gY/nbYFlDJhCFz0ncM5AH6LUD16ng2WTv/YI9utPj64vuXeViCibsyWi9nNA
WrklfNGJiIYkQCdyAwdc3PyTFWSJiJ5wY2R4KQceWkpJcb4Q0Gi//K03f9hw
va9n191bBKR6arZU6Q0bPmTVBCsewHoW0OYyUcQG0fGaB/tX4usvfvyhk8iG
zRu2JvY38WFoeXnYH19cz7klJ4yYGN+ipIzZcyac8n3/nhXLgvaHXz6H5DBh
uxvr/REeExa0Wd1K8UwgS26kJyRiXmzZtHybLxNIJMvWXdgHerg2ZU9hv1Yj
n9HaeZ4B6FA/WmaI/cx44hlBUQbkPdCYqVRkgkNXz6nFy1i3s4JDP+P71o8Z
fWKlElF5m00B5RgHllBtiekORDRhVPcvfyfG/+BBppgUERU93HxMRJMDi5ES
iiE9BJQeIRmtJ8QBRXUvlaosAprof+AhMYb18lmt4e89WK8zR/Y+wvWYpqeM
sBUJKGTuS7tAKRv+u/E4mfqCD/p2s7MrzrNB2fX4qR0zLFhh4JwR3I/761H3
TCGSBQKKqGZTPRPO9j67XEtngvQwUeNjPhPWGn1UMYxhQtDXH/Iq55hw88z4
1Vjsnxaq9n/VPIL9aJ/pwu2zDFhH3FNC28kEiQbvyzdIOFfE/auNxfWoSt/v
6ZeC+X8xZv/r5divXH7nlnSBiAycd2jq3uCA51yb1aQdEWV4f2uPPMWBH39+
kI+KEVH7t+AhjhcHlssIWDI7CWhe4+jjN1s44FAjeTz3Kp7PpD/Bn9ZyQC0g
z2qPIwH9YjUdXCnGAdUyRU1NKQKabDrXUY719J5zXOqqe3zoexhBSfzAhmXS
W85G/2RBy/WejM9qLJh4ObLphA/W+/HJ2gkyC9Q3xRQXjzKhfOuQ9hb8+7q3
8TsC9p2ifAW9wRYmtDd0d1/DuucX8GxpUzETVrnc6XeNxHnZIHH5GPZnT5oP
E3cx6SBaJnzLwZsJvv0XD0XjfGwrfXZ0wYIJEHL1bXUyEW2x3SOndJcDf7yf
N1duJaI9hvlZlukcuNT6JP+DEBFVnZzY8gvXw7/7e75EO+b3edIUwZcDYx37
haMuERAhO/lY2XYO2GhyVxB3YT0s76js1sXnpWiZ0suleF4bTFUkLOOAVuVI
mmkeH7R//hdeTcP6EPHgXFoPC5a3yMoKbWdB3bfYiso9LJBxnit7vY4FhjFx
uqY/mbAvgmsoiHXgEXtbiCrm/Rffnl/duB4xel3DUTj3yfAf/tN8jfPqgjp3
YwgDyPsMi5bk4vMfEqAWSqPD8s6kvXEnmBDWl/pKCecjoRydEzHY79tOWlGS
E4nohaLXviXPOSCp1mFstAXPu1sWWoL3OPAmoC5aiExE7LMz5Y0ZHKi9nNUj
9IaAAru9Dlud5UDJzt0HzVIIyH7fO2p8AAcCVw7oFW4jIK0jj/SSHDmwyXp4
t40IAaW2Xld2NuZAwbKdN3Zn8iFefJ4ysZwDQt3Lzpd2sCBw3j3TPJgFT485
WTEdWOAqElCet4sFboo7Kn71YB3kT9z5pIWvu8rs8cM6GOw8I98nyIKkpPNX
ruE5l7TnkVj5IBPyxM9Vhh9hAHO9ySXvF0wQF1m6VBz7tv2CNn1/sf8urJby
CDuJ83DBvwOuPtjfN2VVUE8TkVHX1IhsOweWrfyw6tgmIkq6yXIdqueAXo3r
pASfgG5FcHyelHOA+D1nxRD2U6u6hyTP5OH+r3Ms/5tAQIkPknrcLmH8TqsK
jLcQUNfKXanGkRxQbvT9+Y6M/UFd6znVvVgvwiuzDqfy4dMmkwhlSw4kGJ66
VP+aBfVrsmWPpbNgW15+7NZtLIhneSufDmPBu3035HM6mbD5YHRHqT0LVjF0
frx1xrkxrlluai0L8tXEVg99Y8B1s73e7lgnBy8oqLOwb3+9oTnkz2eslyFK
zJX/6KDfpRlxH/uml2fQFf8ofP6PRpAKjmO9vJPtzIvBfBe2Pe/Qz4Gn/9HF
D1sQ0Q2lBY1fPRwY3BfEm+Bg/6zyWqHyHQduJlxRvVNHQOrNcQVddRwIs1w8
ehH70ysNC+1GDzlwIdetrsGagIyFnE7+yeSA2xe1kWweH85ThvfOxnEg86PC
rbhzfFALP0l1PMgBbvrglZ6XLJDc8y2z8BkLljjf+3vHmgXSZ92MfDJY4EXR
kz2Mz3nybU9KCq5Hi6jQwjasawc0aqoV7ViwKBjqcvAzA+JYj400VFggsvJ4
ctt+BsysYg6UzzBB4IhK9a1xOnjfbWW2YD3dp/nkxWwkHTKHTp4OvYD5clEm
qPwEEZ1bLxb3fooDW4VIYYqmRGQ9dvua2CQH6ps4Djf/lx8Sdg30jmJ8TRFz
Zi+w3qkneOjjekX2ky3kThGQSYaQ04pODlhvt5rZZE5Ax8zEUvJecOB3R+P5
DDof3tfkSDUUcEDMICH3RgwfThS9iEhKwv5qdtu1f09ZcOiiolzvVxbsUaZT
2cYsUL1+TG37CxbccyvTRnVMMN4TJRV5gwVSQoTDv3HOc93lHOoTyALykKmn
aBcDHk7oK66ywnppZuv01YMBZ5xMttSLYR2JNBKI/E0Hr3R5/+19TBCUvVWy
GEGHIYqZbTf2kW9Xeq68foiE+hweJHm0sWHI4780vh8JTXmku5vHYF+CMq2W
+ZLQ/Rffsox02JApsLOlxYuEvHcP1nr+YsHu/EwdpX0kRHHYoduB+fv6+95J
eVcSWprlZ3lrCwtylLTH6naRUNzveKUhPMfeyj07KmpDQvtz9vU/f8AEtZT7
T+0bicgxqdAu/swcOInQorZVE5GO+Hgrx2gORHUvFs0+ICLTlJIKswkamEqf
admVR0SBraMndufTYGmWU7d3OhHZue+zcXKnQb/ZfU29BCKa8V/G3SNOg2Nv
OVfqwojo+nZ7vbhWKvyeX7pW0puIdp0Ik/r0v+/lzdq83LmXhNJPdHgmdrPB
tXr9nc9uJGTG0Tock8SGa0v3rQxzIiH7E3m/C03Y4Dv9YVgV40nTrKCQJlig
qKFUNmFLQj+Tsm4/vM0C0QZl5zZrEqqpzxov3s0Cwed/f78yIaHCj3EfGAQW
uI89SH6vS0IhGoJQWcWE/9wKupZhfAck7Z+cvDQHXU/8XlsUEFEv+1ZysfUc
PGilhSdkEtFKx9JrO2k0OFFT4Pf7IhHl2lVdjSmjwQc/kU3+8UTkMPVZw8KL
BpcFBzqEMd4sI4d/N2VwfjxQQunyIaKnqkYHbndQIUrj6PPnzljPJTqHHM5R
QdrR4PWm3SSkdMrCve87G5LeTl36sI2E2OxXviFX2KDYGP96Akgogkvn6OB8
t1PmbtlVMxKydZKbXE5jQdjGwwmvDEmoYmUDx6CUBeIdrIxTmiQkrz5BidmL
zzOzV79xFQkRyG03mEtYMF5VWHR9OQnFV1SUPGpkwhaNm397b+B+3mFKRWTO
wcGdOpc2XCKie+92unrbzUFuwo3ylWeJ6NVx9+QLCzTQFCG8uBmF+3nS0m+2
ggY/vD6RcwPxfN70qyzHnwZyz5M5+ri/JqkN4udX0MDVpVHAyQX3e9v0jtqP
VMipgGt8PN+fR01ImqVQ4WnbqPGsKQntml0e9n2UDfNr/JvytUnouYq0yZ7b
bNjQXNDRuJKEOr+hiFRHNoSscHvtIkNCu9eofT0lwIZV4RoSe0VIKHy6RVmt
Bs9n5vXlnxaJyJbygHPpGPYzemzLujki2n+7SucZzrGCbmk/FP8RUXa78LFC
fB59W5LUvY4QUcozhx/+D+fAMtHxpoEXERF8zaYUvefAvFxn/Uk3IvqH5NOy
pebgG2qyXW9PRM5bNycPv6HBwuEEFV9bXB+ZfxmcaBqeV2VkIWsiuhYgmjym
TYM3/220VMV6JhK0WaX0FxVMtOjkCgMiGp98o2V1jQqfXV9JmOmQkJC7cX4z
9vOlSom9q5VJyMnmvVp0ARvqI7dxxsVJKGh9ZWasBxtOySlfuEQgocpoXc+v
S9nQ3ZDst2SeiA4p7aJmN7Mgr3K9W+gEEQ3Les60RrMgtuM1ueoXPs9B/pxQ
XRZkqqewfvUQUYnbs+7bQ0yg3IhFq3HeuAEc8Kmeg83NFsOG24nIOzOpYkXg
HFjVCketAyLaWhaYE6o8B7puoiuFzIhIbShw9MhHGoxddv/9fj0RhVs6pkmc
o8Hz4M57Z3WJ6L8Z3zvhxjSYa6ZpKWsSUWtg34qccSrkXxxaeleDiMJmjDWu
5VDBL0m+YBD397+Z9GOb/7Lh239aZhsw3mDlZ843cZ4Lhvjc1wtEJMGbSarB
edbid89c+jTmm8Q9y9ey2L8euUcsGcR+OW+F6JtOFljZ56rzPxNR28D+D98S
WUAPM3K630ZE3R6KL5dvZIHGXJxc8SucN4a8TbMmmZDgF+E1Zk5EhZ2ldz2b
5uDJAc6gEcaTkHDu0PqoOUjO7/z+RYuIZj/k2pxaNwes7+m3etSJaIncc5ft
/TT473g/UWcVEeUtV33z/AoNPm28dnFAiYhcH6/9O7CJBkdWR5rO4vwuKR6u
9Y1ChYR9Hfe88HqtnAe3tpgKO6rdxdz+Yr2njWdV23Bhy+t53klxMho2f2xl
4MmFe2Pbaaz1ZDTg+GhBJfR/3wO1iPzgQUZGx5Rvxp3lQp3/edpkHBk1OW/K
3pLGhR8JLp+2FpERx2KJd+htLrylfHP/1EpGnjWPFbklXCh/K91wdoqMuilP
OsceckGx6tTqVL4gEvgMKmVsLpzO/HDHdY0Q8nh7+vb0IhckFrsctXYJITHf
vtQ0PhcSmf0+hAghFCCZHnqJx4VVK2nUrptCqPnZhcwBDhfuv/bQSqoXQtoE
eY30eS4sCjkay48IoZd6z+TzJrkQ8vnrztPCwkjL2MV6yRAX7mxz77j4h4Sy
0gtfCctxoSf+32YVjH+CfKAqTpULgY5qJ5qNyMi948GsmA4Xdv6YE47eS0b5
Vv/Eq425cEC5Pc/8DBn9GW6pjrHmAiSf/y5yl4wa7q+9uXcrrk9Wkdfvd2SU
1etwxNmeC4eS1bvaZskoKL9t7JALFz5FXjLoIQmhvLP7Nq4p4kJEq6p2k6YQ
ogTy9ZzvcaGDqOdS5SCE6raTQm7ieqnad9qVRwmhRMb4u/knXLBS+V3++LYQ
su+8qBlSwQWnSaM15U348/5bEbFQyQWf/gP2leNCyIismVX6HxcqQ+beVC0V
Rs/IWWlH8dpiR4etPu7/dFvp/YIJDlz+4fNqvSQZhbZLF/vi9e2Oy6PGJmQk
oKjaKvaXA+U5/Z6m+8nIjfCfxJ1/HOgIpDUZJ5LRqj7XY9LTOO9VXXuhX0ZG
40lmneEUDsTM5g6qvSejCl9L0efzHFhhY9wvOUdGZPth/jAb+6n1t62VhISQ
qd5x5xI7LhioKj/m6wihJczJT9UOXHi0fqNhv7MQGlaTLSp350LaLXrwg2gh
VPP3ZOJVLy4U9r8jhuQJIWK6k5bLEcyPI3cyVVuE0E7i9e0LYVxQMO9pezuB
+982cC41lguOYQHgKSGMxKxux/BT8PW/xxr8Z0goOnuCza3lAKU8tK9Thoz+
5l1YFfQU+8H5I0MHzcnoZKe6zCmchz5kd8ovP0hGg/LPijULORDSMHJ/JJmM
zOsftZ/OxX75JaWm5iEZZQf5Pzp1hwPhq2ePpX8io11Cr3IVcV7oJW6d2MMg
ozw2R9GniANAebjrkKgQ+th/JXg1rpfm29Fn0gZCaJt0mspSJgekTYLN89yE
0L1rBt9zCFwwctooz4wRQkMxCwVvlmI8hknZsgVCKNR7ZVGqEhe2fzoh/w/j
b45Lt/iri+s33y4WgvE3XU/jfEVcuEsI4Kfh/ld/cy1y3sOFrP7Z1ls4zy/l
nvxM+cYH7pOSbSP5BKRs43hU/wQfZF6TeZHhBNQSRn+eK8uHjqKROE9EQFxR
nrDnCx50rD3UWyZBQOywiOwkLx7sPxlv1vecDw26Rekmwjzof9bU5r+bDyvC
XfmXqxbB8lzTYbVhHtQGb+/O81+E5+3Rran9LDh2s26iX4sNvZp7/W7iHDgR
cOlHywALEk9eb5XiMOGn2lDM7WzsJ0OEL68+z4Q6Nw2ZE24ssGweEvwnyYSq
ExFVAXIsaBxavfNaNgMk3Alql/rxfbYS0hYqDCgum/80UcKEWgO3l+JFdBgt
zhjOiWBCl/jEV89WAhqPLM8OpfDhdN6QvH82AZ2ZSXtw5Rof2hY0ZVccJaCX
J4oDPTfwgfPNsyjJBOfZM9Gf/n3jwa5NF74+IuF8sPbNNqdEHnzXdla1wPle
aPheUa4uD0YLJdpbjPjANhZcNdy/CNWB6i5irTzQsxb107+yCHoV/c+ON7Lg
19HTMcFObKh+LLjlqhML/nwxutCN/cWvliNHr+FcK6Vl23KwngW7zoyrZ4Yw
YUPFtykNPF+3n74w+JSJ/b5yppKBCc6LTcX+3AQG3F75sj6VwQRqleRQmggD
sl8GXNuOc4Q72fzzuTQ6qHXJlIUmMeFGvsKa0SYC4uQXkINxTo2cRWub0gmI
plFpt/YRH/YqxPuXehEQwUiRccOZD+Zr7StuaRNQ/JONYWs5PFi/xHRo6zQf
jreSev/d5YFEzHLXtCQ+PD4US/7nzAPEvcxUUODDw9ik23pEHmg5nwfaQx7c
kuikNfy3CKXZ1kX777LA3hzEFk6yAQ2PGF7DOH6qrTEf1WZDXJ/EL923TFB4
XS6hO4zzjtuPB5tcmRD5X6Lsz1ssOHVG5d1nnP93Vo1fWcB86EwZyGEEMcCi
tTciS5oF8vs+Fr2Yp0PSE4GocpyHWw69yFI/TQfi/FKOQxbO1UEeFDWcZ5tN
tDSVMY+fFjzdO36BgKxtj+QKv+WD7zWywVI3ArqQvuyJQxgfvl+00MheRUDF
buZ0KSU+kFdeHZHpw/wWF+91b+fB5mO8Jx8C//f/sObMldE8uK7IsTy8yAMx
sl9o+Doe3DP7q9ufjus0dCXJ8fsiKJ8tTLO5hPO/GPHOlTw20Hy+Xy9YwQLQ
qmMvYD6YiLj5/3nIBJ0R4zskITbYD3n1qVow4bftzUNFmA9/q+zrndsZsO9w
5+pfUSzQnzUkJbgzYEeDc3qNPgsilC/kVg7TQaVRyMniHxMKmieuToXQwcqf
SfUrY4JZopeNYDUBtfltSPdQIKATroJqnWcJaFVoRtTmAT5cl8yV2LaTgMbu
ru7JucIHe8t3dSdlCUhpRdnOKkusF4F7a+vq+WA3rv03c5IH0y+eObAc+TAo
oFZrmcuD+OCqgrsjPIj4Gtz6YDcP1qjar2iO4kFypYPsEH8RMo+Q43VCWaD7
s1lH5Q0bxM8T0uv4+HxnTzQoR2P+nxV91HiNCQFG+3PGMR/qONlbzFczIfF4
4vO4QRaM8ufeaVUyoPm2ktyvTBYEqBq8uIEYQJNHT5bsYkFU5qpzJz7S4cSu
vSdESCzocNt/t8eLDs8cVXx7a5gQQfAajyrDeZ1iSSjVIaA7Q7HMklACuhq5
knFZmICKVswdkDMloHwF9yrpVj60uq8uy+Dy4UNWjP3meD7Mep7WT07lg8Qr
mUfF63HO71vSuoh5sY5n/m7jOA/yPsqOEJ/woC/ncTHxNg/kZ6Xo1zfx4JDb
ZxMirkeSyTsPLvaFS89u271JigO6/3y6FTqYsGqf1p2oFow3z1ft7QGcE3WO
l41EsaF8sv45kYL7uzPo1KU1bJAcPMf+mMSAE8tnlgf1seC86S/X9QoMeJx6
PC0lGethuZjeuid0iGwmTv80YsFGV89//22hg0Cwvk0E9t+JO25GTBQQUNnY
hxe/jAkoR3n7vxR/Anph1iYSKUNA5hsiX+TjumyJtPl8eIQPLwvbq4JH+bC+
6x1szuWD24kXd3Ij+XB/krcY78aH4N2vl3wh8sHHwadVaQkfyuctB1VuYJ0U
7j+6ugn3/UvUSIw6Dz6syWy9fpwHC8q6tr+VWXDGSWTgw0YOLLNSMtn3FL+X
3oa5J9iP+0wsb5nZwgT5os9d/FtsyN94Me3BVwZEqF+82m7HBopNoWb6MQb8
/bE/ZCmDBQPGEjKlAgwQKEqu+ljEAtvlzxspuXRwmNJ/u/x/fz9LDLgWbUoH
kbdbpMbnmTDJKp/uwnpvs/LNsz/WBLSZV/yHdICAzm1uZ2zE53ziqFLIb1UC
2h3UNHuRxwf1r8yyf118sI4v712NeZ9NtGg7s48Py8/I7N4SzYdVCUKZ1/7w
ICxs3IVmwIf9UUZID+vAI/FwTQvMB8arrx99RXhgyXTfo4b5cFwgfX0nkQUz
qztCD3pzwMvzcszdTCb8qpZqo0hyIO0nT8VAiwn9XSu8jRtx/tw5eC26kQEy
QTeubghhg7bo6WWX9zBgSZIXjbmcDdMaKvciqXS4wIsLTsVzpfZkhob1VTpk
LhlVYPljvVQYXUvXpsMNmrunnRgL1miFOqpgvTf+D/36uo2A9nw6ZyfvgueB
5c2ASazzwTtrBIflCIh1MdRlhzgB7f129bp4NR/E/6/hco+GOg3j+O+dfrlW
djfSKnLSZQmx4ijpeSKKrWYqQrWRpCNddjtdWLXUlGJJQ6sypXRx3UaNCDUY
5NrVVI50odatDpYxhsnM7Pvv+/z1fd/P+/0+X2PiPdhO37/Vfp010pyIe3Ro
/LIWqgUifbunGvhDd0NmBeXhS67RYodtGrgVFPp27RQtHLy9TOLTrwZRg2mv
mPLw9euQRVG3ErbL/9IOnlKB5L5O3ng0zaVvKR7uLiposKnl8Wm+x3MHKk/Q
fm7QplO9K2cUeAYvzZ6ljMOdm8H2JStHgYjNBU6u4zB9W82ahA8KkJUPK2ve
j0GOmd9KOfX7aR46pYK4MdBb5iXVtVTAbUl3Y6HlGAylhrxrPc2grI6pquYy
GHKWXyhdzeChVbyGDPrvD5RHp6UbMFixr+ma7ywGQ9OWRMoo96/Lre4UUx+Y
3De1R7hAC8/bf1ufR3mY/ZGfXyDWgGhqcQ8/WguNtpJpC1dqIKveMH4L3QN6
k67mO7ZQ389oi/KknITK/KYIm5XwvHbd+bgCFdRk+eUFBCthf9XK0LRtKvD4
eMm1VzEKjZNGXvbqq0Bfj9uwL2UUUqqsmjKK6H38wIvWsx2FpAUXg2qDaD+X
TT3c2qyA2qpr+ScmxiB3/Onnsf0K2NvvpRoUUj+87vw5wUQBMc4WKXauY/DN
YY6z4irBlpD0GYvStHDy61H/8DyCR7hOmVIzLbg2V4eUiwmOX0XDzCwNqGt4
ewbKCBqH+wR20zyrOMw4MJUE1zr4iKruqKFjr9xsQEr7JhQHbnJSA/feVHxQ
TfCxQUxZbekELD8GIVvp/IxYudxtxQRct7cLXniNoHsnb07/SQU0Fcb3ZAsJ
Dvh7OaToKWD+O5MhTjrBRJ3mRfxzI5DGO4fu5wjuerXWf9B4BLhhD70CTxE8
Z3y2aVwoh78vPjILiCK4asflow1WcqgUTuG77yF4XDXT8MQ/w6D22PTFaAtB
yQHfL2tchqEkOex7/cUEX/ueOTgu1MLIkoKodguCJlWlG6TztWCx9FuH9DuC
64Ncu6JFGgjbO1FcxRJks31S17howDLO+mG7ikG77lO6myRqSB7JMpghZ1Dv
vo5jpacaei0djQ/2M3grLMm2qHECpt9IvDLUx6B/W5y7P3cCjvpFCSX1dP/W
eztH94ICwubkP9xB99FnhZtvHv+RcryztsOGzk/FzGYHM0dAseVB88wmBlcn
nhWdmDcCJVN2C2yeMxjrd5bdli+HmMmKjO1vGMyYLdhwy0EOjl2QLf7IoHlk
ZkXcg2EovXapzuorg9IgN29TGAZBzySn6U8Idq7YGNDfSc+XWmfYdRFMqDvU
eP4/qsPV07FeQzCiOsh4g4bBnljRUOtMDkYmBvZaGxK81R5ZGODEwSv5QStM
TQk+srw7a8V6DjILzIJM5hKcq/yz/mQEB9vSAuosbQk6lnIXmJ/moHfZv8Eu
zgQFvK1nxIYsKl957FsqIsi3rh+6vJBFtzB2y+YSgtx8yH3syeKB1NfToiQE
bXuevLYNYbHPzY97pYbgBV5Lat0xFncHXLCXNhC8tLOtJ+Eyi0Wx5UZdVFfE
xh0v9pWwuG7n8WydFwSjasTuETIW44eSlfNaCLo84TrltBPMLNl8/HYhg17u
WddvjBFsXbX7Wc09BmfYWifEm3Dw959sdnXdZ9AMHD74/MxBCY/nrV9GcyLX
WfiZ6nXbe36+fQWD27uqG3wjOVhsYhS+sZbBReFusUfOcLDPs8PsEO1Z5pDT
9+tNDtrJsnQFMtozWsW+cmsWPwxojS+sJZh8iZ+X7MXiL8bJojx/gsP7N/q3
UL3zTjbNKg4maHg/XVoaw2KCOtGliHLdYOQX65rOYpl5UtL1IwRzAirB5y6L
D7sSQ6L5BPv92958amRR2HmgYKmAoEWuxl39iUXPiFTz9/Tf/Q+dq8yZ
    "], {
     {RGBColor[0.5, 0., 0.], 
      TagBox[
       TooltipBox[
        LineBox[{1, 20, 21, 22, 23, 24, 25, 26, 27, 28, 29, 30, 31, 32, 33, 
         34, 35, 2}],
        "\"Bel-clade\"",
        LabelStyle->"TextStyling"],
       Annotation[#, "Bel-clade", "Tooltip"]& ], 
      TagBox[
       TooltipBox[
        LineBox[{1, 36, 37, 38, 39, 40, 41, 42, 43, 44, 45, 46, 47, 48, 49, 
         50, 51, 2}],
        "\"Tas-clade\"",
        LabelStyle->"TextStyling"],
       Annotation[#, "Tas-clade", "Tooltip"]& ], 
      TagBox[
       TooltipBox[
        LineBox[{3, 52, 53, 54, 55, 56, 57, 58, 59, 60, 61, 62, 63, 64, 65, 
         66, 67, 4}],
        "\"Pao-clade\"",
        LabelStyle->"TextStyling"],
       Annotation[#, "Pao-clade", "Tooltip"]& ], 
      TagBox[
       TooltipBox[
        LineBox[{3, 68, 69, 70, 71, 72, 73, 74, 75, 76, 77, 78, 79, 80, 81, 
         82, 83, 4}],
        "\"Sinbad-clade\"",
        LabelStyle->"TextStyling"],
       Annotation[#, "Sinbad-clade", "Tooltip"]& ], 
      TagBox[
       TooltipBox[LineBox[{3, 5}],
        "\"Pao-clade\"",
        LabelStyle->"TextStyling"],
       Annotation[#, "Pao-clade", "Tooltip"]& ], 
      TagBox[
       TooltipBox[LineBox[{3, 6}],
        "\"Pao-clade\"",
        LabelStyle->"TextStyling"],
       Annotation[#, "Pao-clade", "Tooltip"]& ], 
      TagBox[
       TooltipBox[LineBox[{3, 2}],
        "\"Pao-clade\"",
        LabelStyle->"TextStyling"],
       Annotation[#, "Pao-clade", "Tooltip"]& ], 
      TagBox[
       TooltipBox[LineBox[{7, 5}],
        "\"Suzu-clade\"",
        LabelStyle->"TextStyling"],
       Annotation[#, "Suzu-clade", "Tooltip"]& ], 
      TagBox[
       TooltipBox[LineBox[{7, 2}],
        "\"Suzu-clade\"",
        LabelStyle->"TextStyling"],
       Annotation[#, "Suzu-clade", "Tooltip"]& ], 
      TagBox[
       TooltipBox[
        LineBox[{8, 84, 85, 86, 87, 88, 89, 90, 91, 92, 93, 94, 95, 96, 97, 
         98, 99, 4}],
        "\"Caulimovirus\"",
        LabelStyle->"TextStyling"],
       Annotation[#, "Caulimovirus", "Tooltip"]& ], 
      TagBox[
       TooltipBox[
        LineBox[{8, 100, 101, 102, 103, 104, 105, 106, 107, 108, 109, 110, 
         111, 112, 113, 114, 115, 4}],
        "\"Soymovirus\"",
        LabelStyle->"TextStyling"],
       Annotation[#, "Soymovirus", "Tooltip"]& ], 
      TagBox[
       TooltipBox[
        LineBox[{9, 116, 117, 118, 119, 120, 121, 122, 123, 124, 125, 126, 
         127, 128, 129, 130, 131, 4}],
        "\"Badnavirus\"",
        LabelStyle->"TextStyling"],
       Annotation[#, "Badnavirus", "Tooltip"]& ], 
      TagBox[
       TooltipBox[
        LineBox[{9, 132, 133, 134, 135, 136, 137, 138, 139, 140, 141, 142, 
         143, 144, 145, 146, 147, 4}],
        "\"Tungrovirus\"",
        LabelStyle->"TextStyling"],
       Annotation[#, "Tungrovirus", "Tooltip"]& ], 
      TagBox[
       TooltipBox[LineBox[{9, 5}],
        "\"Badnavirus\"",
        LabelStyle->"TextStyling"],
       Annotation[#, "Badnavirus", "Tooltip"]& ], 
      TagBox[
       TooltipBox[LineBox[{10, 4}],
        "\"Cavemovirus\"",
        LabelStyle->"TextStyling"],
       Annotation[#, "Cavemovirus", "Tooltip"]& ], 
      TagBox[
       TooltipBox[LineBox[{11, 4}],
        "\"Petuvirus\"",
        LabelStyle->"TextStyling"],
       Annotation[#, "Petuvirus", "Tooltip"]& ], 
      TagBox[
       TooltipBox[
        LineBox[{12, 148, 149, 150, 151, 152, 153, 154, 155, 156, 157, 158, 
         159, 160, 161, 162, 163, 4}],
        "\"Epsilonretrovirus\"",
        LabelStyle->"TextStyling"],
       Annotation[#, "Epsilonretrovirus", "Tooltip"]& ], 
      TagBox[
       TooltipBox[
        LineBox[{12, 164, 165, 166, 167, 168, 169, 170, 171, 172, 173, 174, 
         175, 176, 177, 178, 179, 4}],
        "\"Gammaretrovirus\"",
        LabelStyle->"TextStyling"],
       Annotation[#, "Gammaretrovirus", "Tooltip"]& ], 
      TagBox[
       TooltipBox[LineBox[{12, 5}],
        "\"SnRV\"",
        LabelStyle->"TextStyling"],
       Annotation[#, "SnRV", "Tooltip"]& ], 
      TagBox[
       TooltipBox[LineBox[{13, 4}],
        "\"Lentivirus\"",
        LabelStyle->"TextStyling"],
       Annotation[#, "Lentivirus", "Tooltip"]& ], 
      TagBox[
       TooltipBox[
        LineBox[{13, 180, 181, 182, 183, 184, 185, 186, 187, 188, 189, 190, 
         191, 192, 193, 194, 195, 5}],
        "\"Alpharetrovirus\"",
        LabelStyle->"TextStyling"],
       Annotation[#, "Alpharetrovirus", "Tooltip"]& ], 
      TagBox[
       TooltipBox[
        LineBox[{13, 196, 197, 198, 199, 200, 201, 202, 203, 204, 205, 206, 
         207, 208, 209, 210, 211, 5}],
        "\"Betaretrovirus\"",
        LabelStyle->"TextStyling"],
       Annotation[#, "Betaretrovirus", "Tooltip"]& ], 
      TagBox[
       TooltipBox[
        LineBox[{13, 212, 213, 214, 215, 216, 217, 218, 219, 220, 221, 222, 
         223, 224, 225, 226, 227, 5}],
        "\"Deltaretrovirus\"",
        LabelStyle->"TextStyling"],
       Annotation[#, "Deltaretrovirus", "Tooltip"]& ], 
      TagBox[
       TooltipBox[
        LineBox[{13, 228, 229, 230, 231, 232, 233, 234, 235, 236, 237, 238, 
         239, 240, 241, 242, 243, 5}],
        "\"Lentivirus\"",
        LabelStyle->"TextStyling"],
       Annotation[#, "Lentivirus", "Tooltip"]& ], 
      TagBox[
       TooltipBox[LineBox[{14, 5}],
        "\"ERV-L\"",
        LabelStyle->"TextStyling"],
       Annotation[#, "ERV-L", "Tooltip"]& ], 
      TagBox[
       TooltipBox[LineBox[{14, 2}],
        "\"Spumaretrovirus\"",
        LabelStyle->"TextStyling"],
       Annotation[#, "Spumaretrovirus", "Tooltip"]& ], 
      TagBox[
       TooltipBox[
        LineBox[{15, 244, 245, 246, 247, 248, 249, 250, 251, 252, 253, 254, 
         255, 256, 257, 258, 259, 4}],
        "\"CoDi-A\"",
        LabelStyle->"TextStyling"],
       Annotation[#, "CoDi-A", "Tooltip"]& ], 
      TagBox[
       TooltipBox[
        LineBox[{15, 260, 261, 262, 263, 264, 265, 266, 267, 268, 269, 270, 
         271, 272, 273, 274, 275, 4}],
        "\"CoDi-B\"",
        LabelStyle->"TextStyling"],
       Annotation[#, "CoDi-B", "Tooltip"]& ], 
      TagBox[
       TooltipBox[
        LineBox[{15, 276, 277, 278, 279, 280, 281, 282, 283, 284, 285, 286, 
         287, 288, 289, 290, 291, 4}],
        "\"CoDi-C\"",
        LabelStyle->"TextStyling"],
       Annotation[#, "CoDi-C", "Tooltip"]& ], 
      TagBox[
       TooltipBox[
        LineBox[{15, 292, 293, 294, 295, 296, 297, 298, 299, 300, 301, 302, 
         303, 304, 305, 306, 307, 4}],
        "\"CoDi-D\"",
        LabelStyle->"TextStyling"],
       Annotation[#, "CoDi-D", "Tooltip"]& ], 
      TagBox[
       TooltipBox[
        LineBox[{15, 308, 309, 310, 311, 312, 313, 314, 315, 316, 317, 318, 
         319, 320, 321, 322, 323, 4}],
        "\"GalEA-clade\"",
        LabelStyle->"TextStyling"],
       Annotation[#, "GalEA-clade", "Tooltip"]& ], 
      TagBox[
       TooltipBox[
        LineBox[{15, 324, 325, 326, 327, 328, 329, 330, 331, 332, 333, 334, 
         335, 336, 337, 338, 339, 4}],
        "\"Ty (Pseudovirus)\"",
        LabelStyle->"TextStyling"],
       Annotation[#, "Ty (Pseudovirus)", "Tooltip"]& ], 
      TagBox[
       TooltipBox[
        LineBox[{15, 340, 341, 342, 343, 344, 345, 346, 347, 348, 349, 350, 
         351, 352, 353, 354, 355, 5}],
        "\"CoDi-C\"",
        LabelStyle->"TextStyling"],
       Annotation[#, "CoDi-C", "Tooltip"]& ], 
      TagBox[
       TooltipBox[LineBox[{15, 5}],
        "\"CoDi-D\"",
        LabelStyle->"TextStyling"],
       Annotation[#, "CoDi-D", "Tooltip"]& ], 
      TagBox[
       TooltipBox[
        LineBox[{15, 356, 357, 358, 359, 360, 361, 362, 363, 364, 365, 366, 
         367, 368, 369, 370, 371, 5}],
        "\"Ty (Pseudovirus)\"",
        LabelStyle->"TextStyling"],
       Annotation[#, "Ty (Pseudovirus)", "Tooltip"]& ], 
      TagBox[
       TooltipBox[LineBox[{15, 16}],
        "\"CoDi-A\"",
        LabelStyle->"TextStyling"],
       Annotation[#, "CoDi-A", "Tooltip"]& ], 
      TagBox[
       TooltipBox[
        LineBox[{15, 372, 373, 374, 375, 376, 377, 378, 379, 380, 381, 382, 
         383, 384, 385, 386, 387, 6}],
        "\"CoDi-A\"",
        LabelStyle->"TextStyling"],
       Annotation[#, "CoDi-A", "Tooltip"]& ], 
      TagBox[
       TooltipBox[
        LineBox[{15, 388, 389, 390, 391, 392, 393, 394, 395, 396, 397, 398, 
         399, 400, 401, 402, 403, 6}],
        "\"CoDi-D\"",
        LabelStyle->"TextStyling"],
       Annotation[#, "CoDi-D", "Tooltip"]& ], 
      TagBox[
       TooltipBox[LineBox[{15, 2}],
        "\"Ty (Pseudovirus)\"",
        LabelStyle->"TextStyling"],
       Annotation[#, "Ty (Pseudovirus)", "Tooltip"]& ], 
      TagBox[
       TooltipBox[
        LineBox[{17, 404, 405, 406, 407, 408, 409, 410, 411, 412, 413, 414, 
         415, 416, 417, 418, 419, 4}],
        "\"1731-clade\"",
        LabelStyle->"TextStyling"],
       Annotation[#, "1731-clade", "Tooltip"]& ], 
      TagBox[
       TooltipBox[
        LineBox[{17, 420, 421, 422, 423, 424, 425, 426, 427, 428, 429, 430, 
         431, 432, 433, 434, 435, 4}],
        "\"Copia (hemivirus)\"",
        LabelStyle->"TextStyling"],
       Annotation[#, "Copia (hemivirus)", "Tooltip"]& ], 
      TagBox[
       TooltipBox[
        LineBox[{17, 436, 437, 438, 439, 440, 441, 442, 443, 444, 445, 446, 
         447, 448, 449, 450, 451, 4}],
        "\"Humnum-clade\"",
        LabelStyle->"TextStyling"],
       Annotation[#, "Humnum-clade", "Tooltip"]& ], 
      TagBox[
       TooltipBox[
        LineBox[{17, 452, 453, 454, 455, 456, 457, 458, 459, 460, 461, 462, 
         463, 464, 465, 466, 467, 4}],
        "\"Hydra\"",
        LabelStyle->"TextStyling"],
       Annotation[#, "Hydra", "Tooltip"]& ], 
      TagBox[
       TooltipBox[
        LineBox[{17, 468, 469, 470, 471, 472, 473, 474, 475, 476, 477, 478, 
         479, 480, 481, 482, 483, 4}],
        "\"Mtanga-clade\"",
        LabelStyle->"TextStyling"],
       Annotation[#, "Mtanga-clade", "Tooltip"]& ], 
      TagBox[
       TooltipBox[LineBox[{17, 4}],
        "\"Oryco\"",
        LabelStyle->"TextStyling"],
       Annotation[#, "Oryco", "Tooltip"]& ], 
      TagBox[
       TooltipBox[
        LineBox[{17, 484, 485, 486, 487, 488, 489, 490, 491, 492, 493, 494, 
         495, 496, 497, 498, 499, 4}],
        "\"PyRE1G1-clade\"",
        LabelStyle->"TextStyling"],
       Annotation[#, "PyRE1G1-clade", "Tooltip"]& ], 
      TagBox[
       TooltipBox[
        LineBox[{17, 500, 501, 502, 503, 504, 505, 506, 507, 508, 509, 510, 
         511, 512, 513, 514, 515, 4}],
        "\"Retrofit-clade\"",
        LabelStyle->"TextStyling"],
       Annotation[#, "Retrofit-clade", "Tooltip"]& ], 
      TagBox[
       TooltipBox[
        LineBox[{17, 516, 517, 518, 519, 520, 521, 522, 523, 524, 525, 526, 
         527, 528, 529, 530, 531, 4}],
        "\"Sire\"",
        LabelStyle->"TextStyling"],
       Annotation[#, "Sire", "Tooltip"]& ], 
      TagBox[
       TooltipBox[
        LineBox[{17, 532, 533, 534, 535, 536, 537, 538, 539, 540, 541, 542, 
         543, 544, 545, 546, 547, 4}],
        "\"Tork-clade\"",
        LabelStyle->"TextStyling"],
       Annotation[#, "Tork-clade", "Tooltip"]& ], 
      TagBox[
       TooltipBox[
        LineBox[{17, 548, 549, 550, 551, 552, 553, 554, 555, 556, 557, 558, 
         559, 560, 561, 562, 563, 4}],
        "\"Tricopia-clade\"",
        LabelStyle->"TextStyling"],
       Annotation[#, "Tricopia-clade", "Tooltip"]& ], 
      TagBox[
       TooltipBox[
        LineBox[{17, 564, 565, 566, 567, 568, 569, 570, 571, 572, 573, 574, 
         575, 576, 577, 578, 579, 5}],
        "\"Osser-clade\"",
        LabelStyle->"TextStyling"],
       Annotation[#, "Osser-clade", "Tooltip"]& ], 
      TagBox[
       TooltipBox[LineBox[{17, 5}],
        "\"pCreto\"",
        LabelStyle->"TextStyling"],
       Annotation[#, "pCreto", "Tooltip"]& ], 
      TagBox[
       TooltipBox[
        LineBox[{17, 580, 581, 582, 583, 584, 585, 586, 587, 588, 589, 590, 
         591, 592, 593, 594, 595, 5}],
        "\"Sire\"",
        LabelStyle->"TextStyling"],
       Annotation[#, "Sire", "Tooltip"]& ], 
      TagBox[
       TooltipBox[LineBox[{17, 2}],
        "\"Retrofit-clade\"",
        LabelStyle->"TextStyling"],
       Annotation[#, "Retrofit-clade", "Tooltip"]& ], 
      TagBox[
       TooltipBox[
        LineBox[{18, 596, 597, 598, 599, 600, 601, 602, 603, 604, 605, 606, 
         607, 608, 609, 610, 611, 4}],
        "\"17.6-clade\"",
        LabelStyle->"TextStyling"],
       Annotation[#, "17.6-clade", "Tooltip"]& ], 
      TagBox[
       TooltipBox[
        LineBox[{18, 612, 613, 614, 615, 616, 617, 618, 619, 620, 621, 622, 
         623, 624, 625, 626, 627, 4}],
        "\"A-clade\"",
        LabelStyle->"TextStyling"],
       Annotation[#, "A-clade", "Tooltip"]& ], 
      TagBox[
       TooltipBox[
        LineBox[{18, 628, 629, 630, 631, 632, 633, 634, 635, 636, 637, 638, 
         639, 640, 641, 642, 643, 4}],
        "\"Athila-clade\"",
        LabelStyle->"TextStyling"],
       Annotation[#, "Athila-clade", "Tooltip"]& ], 
      TagBox[
       TooltipBox[
        LineBox[{18, 644, 645, 646, 647, 648, 649, 650, 651, 652, 653, 654, 
         655, 656, 657, 658, 659, 4}],
        "\"B-clade\"",
        LabelStyle->"TextStyling"],
       Annotation[#, "B-clade", "Tooltip"]& ], 
      TagBox[
       TooltipBox[
        LineBox[{18, 660, 661, 662, 663, 664, 665, 666, 667, 668, 669, 670, 
         671, 672, 673, 674, 675, 4}],
        "\"C-clade\"",
        LabelStyle->"TextStyling"],
       Annotation[#, "C-clade", "Tooltip"]& ], 
      TagBox[
       TooltipBox[
        LineBox[{18, 676, 677, 678, 679, 680, 681, 682, 683, 684, 685, 686, 
         687, 688, 689, 690, 691, 4}],
        "\"Cer1-clade\"",
        LabelStyle->"TextStyling"],
       Annotation[#, "Cer1-clade", "Tooltip"]& ], 
      TagBox[
       TooltipBox[LineBox[{18, 4}],
        "\"Cigr-1-clade\"",
        LabelStyle->"TextStyling"],
       Annotation[#, "Cigr-1-clade", "Tooltip"]& ], 
      TagBox[
       TooltipBox[
        LineBox[{18, 692, 693, 694, 695, 696, 697, 698, 699, 700, 701, 702, 
         703, 704, 705, 706, 707, 4}],
        "\"CsRN1-clade\"",
        LabelStyle->"TextStyling"],
       Annotation[#, "CsRN1-clade", "Tooltip"]& ], 
      TagBox[
       TooltipBox[
        LineBox[{18, 708, 709, 710, 711, 712, 713, 714, 715, 716, 717, 718, 
         719, 720, 721, 722, 723, 4}],
        "\"Gypsy-clade\"",
        LabelStyle->"TextStyling"],
       Annotation[#, "Gypsy-clade", "Tooltip"]& ], 
      TagBox[
       TooltipBox[
        LineBox[{18, 724, 725, 726, 727, 728, 729, 730, 731, 732, 733, 734, 
         735, 736, 737, 738, 739, 4}],
        "\"Osvaldo-clade\"",
        LabelStyle->"TextStyling"],
       Annotation[#, "Osvaldo-clade", "Tooltip"]& ], 
      TagBox[
       TooltipBox[
        LineBox[{18, 740, 741, 742, 743, 744, 745, 746, 747, 748, 749, 750, 
         751, 752, 753, 754, 755, 4}],
        "\"Tat-clade\"",
        LabelStyle->"TextStyling"],
       Annotation[#, "Tat-clade", "Tooltip"]& ], 
      TagBox[
       TooltipBox[
        LineBox[{18, 756, 757, 758, 759, 760, 761, 762, 763, 764, 765, 766, 
         767, 768, 769, 770, 771, 4}],
        "\"Tor1-clade\"",
        LabelStyle->"TextStyling"],
       Annotation[#, "Tor1-clade", "Tooltip"]& ], 
      TagBox[
       TooltipBox[
        LineBox[{18, 772, 773, 774, 775, 776, 777, 778, 779, 780, 781, 782, 
         783, 784, 785, 786, 787, 4}],
        "\"Tor2-clade\"",
        LabelStyle->"TextStyling"],
       Annotation[#, "Tor2-clade", "Tooltip"]& ], 
      TagBox[
       TooltipBox[
        LineBox[{18, 788, 789, 790, 791, 792, 793, 794, 795, 796, 797, 798, 
         799, 800, 801, 802, 803, 5}],
        "\"412/Mdg1\"",
        LabelStyle->"TextStyling"],
       Annotation[#, "412/Mdg1", "Tooltip"]& ], 
      TagBox[
       TooltipBox[
        LineBox[{18, 804, 805, 806, 807, 808, 809, 810, 811, 812, 813, 814, 
         815, 816, 817, 818, 819, 5}],
        "\"Cer2-3\"",
        LabelStyle->"TextStyling"],
       Annotation[#, "Cer2-3", "Tooltip"]& ], 
      TagBox[
       TooltipBox[
        LineBox[{18, 820, 821, 822, 823, 824, 825, 826, 827, 828, 829, 830, 
         831, 832, 833, 834, 835, 5}],
        "\"Gypsy-clade\"",
        LabelStyle->"TextStyling"],
       Annotation[#, "Gypsy-clade", "Tooltip"]& ], 
      TagBox[
       TooltipBox[LineBox[{18, 5}],
        "\"Micropia/Mdg3\"",
        LabelStyle->"TextStyling"],
       Annotation[#, "Micropia/Mdg3", "Tooltip"]& ], 
      TagBox[
       TooltipBox[
        LineBox[{18, 836, 837, 838, 839, 840, 841, 842, 843, 844, 845, 846, 
         847, 848, 849, 850, 851, 5}],
        "\"Osvaldo-clade\"",
        LabelStyle->"TextStyling"],
       Annotation[#, "Osvaldo-clade", "Tooltip"]& ], 
      TagBox[
       TooltipBox[
        LineBox[{18, 852, 853, 854, 855, 856, 857, 858, 859, 860, 861, 862, 
         863, 864, 865, 866, 867, 5}],
        "\"Tat-clade\"",
        LabelStyle->"TextStyling"],
       Annotation[#, "Tat-clade", "Tooltip"]& ], 
      TagBox[
       TooltipBox[
        LineBox[{18, 868, 869, 870, 871, 872, 873, 874, 875, 876, 877, 878, 
         879, 880, 881, 882, 883, 5}],
        "\"Tor4-clade\"",
        LabelStyle->"TextStyling"],
       Annotation[#, "Tor4-clade", "Tooltip"]& ], 
      TagBox[
       TooltipBox[LineBox[{18, 6}],
        "\"Tat-clade\"",
        LabelStyle->"TextStyling"],
       Annotation[#, "Tat-clade", "Tooltip"]& ], 
      TagBox[
       TooltipBox[
        LineBox[{18, 884, 885, 886, 887, 888, 889, 890, 891, 892, 893, 894, 
         895, 896, 897, 898, 899, 2}],
        "\"17.6-clade\"",
        LabelStyle->"TextStyling"],
       Annotation[#, "17.6-clade", "Tooltip"]& ], 
      TagBox[
       TooltipBox[
        LineBox[{18, 900, 901, 902, 903, 904, 905, 906, 907, 908, 909, 910, 
         911, 912, 913, 914, 915, 2}],
        "\"A-clade\"",
        LabelStyle->"TextStyling"],
       Annotation[#, "A-clade", "Tooltip"]& ], 
      TagBox[
       TooltipBox[
        LineBox[{18, 916, 917, 918, 919, 920, 921, 922, 923, 924, 925, 926, 
         927, 928, 929, 930, 931, 2}],
        "\"Gmr1-clade\"",
        LabelStyle->"TextStyling"],
       Annotation[#, "Gmr1-clade", "Tooltip"]& ], 
      TagBox[
       TooltipBox[
        LineBox[{18, 932, 933, 934, 935, 936, 937, 938, 939, 940, 941, 942, 
         943, 944, 945, 946, 947, 2}],
        "\"Gypsy-clade\"",
        LabelStyle->"TextStyling"],
       Annotation[#, "Gypsy-clade", "Tooltip"]& ], 
      TagBox[
       TooltipBox[
        LineBox[{19, 948, 949, 950, 951, 952, 953, 954, 955, 956, 957, 958, 
         959, 960, 961, 962, 963, 4}],
        "\"CRM-clade\"",
        LabelStyle->"TextStyling"],
       Annotation[#, "CRM-clade", "Tooltip"]& ], 
      TagBox[
       TooltipBox[
        LineBox[{19, 964, 965, 966, 967, 968, 969, 970, 971, 972, 973, 974, 
         975, 976, 977, 978, 979, 4}],
        "\"Galadriel-clade\"",
        LabelStyle->"TextStyling"],
       Annotation[#, "Galadriel-clade", "Tooltip"]& ], 
      TagBox[
       TooltipBox[
        LineBox[{19, 980, 981, 982, 983, 984, 985, 986, 987, 988, 989, 990, 
         991, 992, 993, 994, 995, 4}],
        "\"G-Rhodo-clade\"",
        LabelStyle->"TextStyling"],
       Annotation[#, "G-Rhodo-clade", "Tooltip"]& ], 
      TagBox[
       TooltipBox[
        LineBox[{19, 996, 997, 998, 999, 1000, 1001, 1002, 1003, 1004, 1005, 
         1006, 1007, 1008, 1009, 1010, 1011, 4}],
        "\"Maggy-clade\"",
        LabelStyle->"TextStyling"],
       Annotation[#, "Maggy-clade", "Tooltip"]& ], 
      TagBox[
       TooltipBox[
        LineBox[{19, 1012, 1013, 1014, 1015, 1016, 1017, 1018, 1019, 1020, 
         1021, 1022, 1023, 1024, 1025, 1026, 1027, 4}],
        "\"marY1-clade\"",
        LabelStyle->"TextStyling"],
       Annotation[#, "marY1-clade", "Tooltip"]& ], 
      TagBox[
       TooltipBox[LineBox[{19, 4}],
        "\"MGLR3-clade\"",
        LabelStyle->"TextStyling"],
       Annotation[#, "MGLR3-clade", "Tooltip"]& ], 
      TagBox[
       TooltipBox[
        LineBox[{19, 1028, 1029, 1030, 1031, 1032, 1033, 1034, 1035, 1036, 
         1037, 1038, 1039, 1040, 1041, 1042, 1043, 4}],
        "\"Pyggy-clade\"",
        LabelStyle->"TextStyling"],
       Annotation[#, "Pyggy-clade", "Tooltip"]& ], 
      TagBox[
       TooltipBox[
        LineBox[{19, 1044, 1045, 1046, 1047, 1048, 1049, 1050, 1051, 1052, 
         1053, 1054, 1055, 1056, 1057, 1058, 1059, 4}],
        "\"Pyret-clade\"",
        LabelStyle->"TextStyling"],
       Annotation[#, "Pyret-clade", "Tooltip"]& ], 
      TagBox[
       TooltipBox[
        LineBox[{19, 1060, 1061, 1062, 1063, 1064, 1065, 1066, 1067, 1068, 
         1069, 1070, 1071, 1072, 1073, 1074, 1075, 4}],
        "\"Reina-clade\"",
        LabelStyle->"TextStyling"],
       Annotation[#, "Reina-clade", "Tooltip"]& ], 
      TagBox[
       TooltipBox[
        LineBox[{19, 1076, 1077, 1078, 1079, 1080, 1081, 1082, 1083, 1084, 
         1085, 1086, 1087, 1088, 1089, 1090, 1091, 4}],
        "\"REM-clade\"",
        LabelStyle->"TextStyling"],
       Annotation[#, "REM-clade", "Tooltip"]& ], 
      TagBox[
       TooltipBox[
        LineBox[{19, 1092, 1093, 1094, 1095, 1096, 1097, 1098, 1099, 1100, 
         1101, 1102, 1103, 1104, 1105, 1106, 1107, 4}],
        "\"V-clade\"",
        LabelStyle->"TextStyling"],
       Annotation[#, "V-clade", "Tooltip"]& ], 
      TagBox[
       TooltipBox[
        LineBox[{19, 1108, 1109, 1110, 1111, 1112, 1113, 1114, 1115, 1116, 
         1117, 1118, 1119, 1120, 1121, 1122, 1123, 5}],
        "\"Del-clade\"",
        LabelStyle->"TextStyling"],
       Annotation[#, "Del-clade", "Tooltip"]& ], 
      TagBox[
       TooltipBox[LineBox[{19, 5}],
        "\"TF1-2\"",
        LabelStyle->"TextStyling"],
       Annotation[#, "TF1-2", "Tooltip"]& ], 
      TagBox[
       TooltipBox[
        LineBox[{19, 1124, 1125, 1126, 1127, 1128, 1129, 1130, 1131, 1132, 
         1133, 1134, 1135, 1136, 1137, 1138, 1139, 5}],
        "\"Tse3-clade\"",
        LabelStyle->"TextStyling"],
       Annotation[#, "Tse3-clade", "Tooltip"]& ], 
      TagBox[
       TooltipBox[
        LineBox[{19, 1140, 1141, 1142, 1143, 1144, 1145, 1146, 1147, 1148, 
         1149, 1150, 1151, 1152, 1153, 1154, 1155, 6}],
        "\"Skipper-clade\"",
        LabelStyle->"TextStyling"],
       Annotation[#, "Skipper-clade", "Tooltip"]& ], 
      TagBox[
       TooltipBox[
        LineBox[{19, 1156, 1157, 1158, 1159, 1160, 1161, 1162, 1163, 1164, 
         1165, 1166, 1167, 1168, 1169, 1170, 1171, 6}],
        "\"Ty3-clade\"",
        LabelStyle->"TextStyling"],
       Annotation[#, "Ty3-clade", "Tooltip"]& ], 
      TagBox[
       TooltipBox[LineBox[{19, 2}],
        "\"Reina-clade\"",
        LabelStyle->"TextStyling"],
       Annotation[#, "Reina-clade", "Tooltip"]& ]}, {InsetBox[
       FrameBox["\<\"BP Branch 1\"\>",
        Background->RGBColor[1, 1, 0.8],
        FrameStyle->RGBColor[0.94, 0.85, 0.36],
        StripOnInput->False], 1], InsetBox[
       FrameBox["\<\"TIHG\"\>",
        Background->RGBColor[1, 1, 0.8],
        FrameStyle->RGBColor[0.94, 0.85, 0.36],
        StripOnInput->False], 2], InsetBox[
       FrameBox["\<\"BP Branch 2\"\>",
        Background->RGBColor[1, 1, 0.8],
        FrameStyle->RGBColor[0.94, 0.85, 0.36],
        StripOnInput->False], 3], InsetBox[
       FrameBox["\<\"GANG\"\>",
        Background->RGBColor[1, 1, 0.8],
        FrameStyle->RGBColor[0.94, 0.85, 0.36],
        StripOnInput->False], 4], InsetBox[
       FrameBox["\<\"GIGG\"\>",
        Background->RGBColor[1, 1, 0.8],
        FrameStyle->RGBColor[0.94, 0.85, 0.36],
        StripOnInput->False], 5], InsetBox[
       FrameBox["\<\"PRP3 Lost\"\>",
        Background->RGBColor[1, 1, 0.8],
        FrameStyle->RGBColor[0.94, 0.85, 0.36],
        StripOnInput->False], 6], InsetBox[
       FrameBox["\<\"BP Branch 3\"\>",
        Background->RGBColor[1, 1, 0.8],
        FrameStyle->RGBColor[0.94, 0.85, 0.36],
        StripOnInput->False], 7], InsetBox[
       FrameBox["\<\"CV Class 1\"\>",
        Background->RGBColor[1, 1, 0.8],
        FrameStyle->RGBColor[0.94, 0.85, 0.36],
        StripOnInput->False], 8], InsetBox[
       FrameBox["\<\"CV Class 2\"\>",
        Background->RGBColor[1, 1, 0.8],
        FrameStyle->RGBColor[0.94, 0.85, 0.36],
        StripOnInput->False], 9], InsetBox[
       FrameBox["\<\"CV Class 3\"\>",
        Background->RGBColor[1, 1, 0.8],
        FrameStyle->RGBColor[0.94, 0.85, 0.36],
        StripOnInput->False], 10], InsetBox[
       FrameBox["\<\"CV Class 4\"\>",
        Background->RGBColor[1, 1, 0.8],
        FrameStyle->RGBColor[0.94, 0.85, 0.36],
        StripOnInput->False], 11], InsetBox[
       FrameBox["\<\"RV Class 1\"\>",
        Background->RGBColor[1, 1, 0.8],
        FrameStyle->RGBColor[0.94, 0.85, 0.36],
        StripOnInput->False], 12], InsetBox[
       FrameBox["\<\"RV Class 2\"\>",
        Background->RGBColor[1, 1, 0.8],
        FrameStyle->RGBColor[0.94, 0.85, 0.36],
        StripOnInput->False], 13], InsetBox[
       FrameBox["\<\"RV Class 3\"\>",
        Background->RGBColor[1, 1, 0.8],
        FrameStyle->RGBColor[0.94, 0.85, 0.36],
        StripOnInput->False], 14], InsetBox[
       FrameBox["\<\"TC Branch 1\"\>",
        Background->RGBColor[1, 1, 0.8],
        FrameStyle->RGBColor[0.94, 0.85, 0.36],
        StripOnInput->False], 15], InsetBox[
       FrameBox["\<\"LPIV\"\>",
        Background->RGBColor[1, 1, 0.8],
        FrameStyle->RGBColor[0.94, 0.85, 0.36],
        StripOnInput->False], 16], InsetBox[
       FrameBox["\<\"TC Branch 2\"\>",
        Background->RGBColor[1, 1, 0.8],
        FrameStyle->RGBColor[0.94, 0.85, 0.36],
        StripOnInput->False], 17], InsetBox[
       FrameBox["\<\"TG Branch 2\"\>",
        Background->RGBColor[1, 1, 0.8],
        FrameStyle->RGBColor[0.94, 0.85, 0.36],
        StripOnInput->False], 18], InsetBox[
       FrameBox["\<\"TG Chromovirus\"\>",
        Background->RGBColor[1, 1, 0.8],
        FrameStyle->RGBColor[0.94, 0.85, 0.36],
        StripOnInput->False], 19]}}],
   Annotation[#, VertexCoordinateRules -> CompressedData["
1:eJxTTMoPSmViYGAQBmIQvS2r0ypDX8CBLeT7rfNqzA5/XOQO7p/E7uC3f7Lj
1/W/7Y/IX7E1avxnH+OjoyZ88L/9s0Pri5TOfbZfeFa67/beb/Zh7K01pyUZ
HdaER3T+r/tgH3Ds/MdD9qwO67+pc2veYHSo3bnni0oYt4OezuFg65ef7Rmu
Kc769L3cXqHsN9dqzT/21+4l1XMLf7Zn+9p2S/3kbfuW/2+Onp19035HwN/I
/3+YHBigQJvHSNXO54P9s60lCi2sH+z/y16IPOX42r4l0aftKfMv+w3b5Tmn
7L5mrzXv12+NdE6HSe7hKU+Pv7AX/eDSNlOA1cH40PXwg/wf7e0WXo+U6+SG
m/vg68br60r/2X+Zk//gnPx3+/cF8z2Uk5kcAniWfxV8/cs+5qRRvW8+o0PJ
xj2ZC1cyOAAATTuOQA==
     "]]& ],
  AspectRatio->Automatic,
  FrameTicks->None,
  ImageSize->{695., Automatic},
  PlotRange->All,
  PlotRangePadding->Scaled[0.1]]], "Output",
 CellChangeTimes->{3.4552825412946663`*^9, 3.4608093240072803`*^9, 
  3.463309673849515*^9}]
}, Open  ]]
}, Open  ]],

Cell[CellGroupData[{

Cell["Branches-GPY/F network", "Section",
 CellChangeTimes->{{3.4512116330402665`*^9, 3.4512116392958665`*^9}, {
   3.4512241767486663`*^9, 3.4512241797282667`*^9}, {3.453029358466382*^9, 
   3.453029359183853*^9}, {3.453029755418043*^9, 3.453029756338278*^9}, {
   3.453029910376225*^9, 3.453029916412341*^9}, {3.453449823429311*^9, 
   3.4534498243653107`*^9}, {3.453462347107911*^9, 3.453462362692311*^9}, {
   3.453462444623511*^9, 3.453462447384711*^9}, {3.4534626900583105`*^9, 
   3.453462690604311*^9}, 3.455282573087648*^9}],

Cell[CellGroupData[{

Cell[BoxData[{
 RowBox[{
  RowBox[{"reference", "=", "\"\<Branch\>\""}], ";", 
  RowBox[{"marker", "=", "\"\<GPY/F consensus*\>\""}], ";", 
  RowBox[{"relation", "=", "\"\<Lineage\>\""}], ";"}], "\[IndentingNewLine]", 
 RowBox[{
  RowBox[{"branchesGPYF", "=", 
   RowBox[{"buildBimultigraphNetwork", "[", 
    RowBox[{"excelAF3A", ",", "reference", ",", "marker", ",", "relation"}], 
    "]"}]}], ";"}], "\[IndentingNewLine]", 
 RowBox[{"GraphPlot", "[", 
  RowBox[{
   RowBox[{"Union", "[", "branchesGPYF", "]"}], ",", 
   RowBox[{"VertexLabeling", "\[Rule]", "True"}], ",", 
   RowBox[{"MultiedgeStyle", "\[Rule]", "True"}], ",", 
   RowBox[{"EdgeLabeling", "\[Rule]", "Automatic"}]}], "]"}]}], "Input",
 CellChangeTimes->{{3.45528243116676*^9, 3.455282445359662*^9}, {
   3.455282494704526*^9, 3.45528253478395*^9}, {3.4552825959214087`*^9, 
   3.455282616006218*^9}, {3.460809333893571*^9, 3.460809336486405*^9}, 
   3.463309677271515*^9}],

Cell[BoxData[
 GraphicsBox[
  TagBox[GraphicsComplexBox[CompressedData["
1:eJwsmnk81N/3x2fG7DPWjFFEhBSVbBXqfYtKQtZsZUmyU5aS8ClpUbIrFG2K
pEQbLeaICilSyBqhyJJQdn7v7/j91eM+5u39vs97znmd1703uf3+Fm4kAoEQ
TCYQ/vfv3WZoF/8nggKDPmnuDyeB8oUVx1zGGejm+Kd4XRMq1JYvUbhyWAiR
vymt/B0wzhPZF98X/Z8QuqQ9yHF8S4ADgfKtKWpiyDn1MsfxeA9Pc28NM//V
CNZx2foB+5I4qFW/x8dTmKSiC6uVLQn//xy2Jt2JP1bOK+c/777C2+PeKSlY
FOByutGRiN4e9eWPn/vSTxfH01Cs6zdzLz8h0MuV9D8PFIQ0Y+vGVjDg5tnK
rPhdRIT1pT08sZkGuyIfvVJoH8cuXboyHIWRwPH/v/caRFV3Umd5o6kbbdfY
/cNuWn8sXvdznCf5ww3/HgUN6Bzgz0dW3of/fazXhj9/8vBAbpIcGa1pF34Z
NzHHo25b3Vx5j4S+ah+4MvKnn2er/FHllygbfT7XX7Gxgg2eSWkVgwUiqK3h
j8RoJxF8JIg3WNdFkNKWRY8KnhGh2Lf1TF+sCKqc2xqrHUMEpZvbmmIiRJCP
voFRnBP+e+rh4ik/EbSm7c+PynVE8N8nztjgLIJOZDa/GiMR4d2eJo+dFiLo
TE5puMxnArS2/tbW2CaCZucElPbcJEBxzFPX1UrCyN+54f3ylmkeXUFN9Lmg
MHolknrqw9FpXmGXTShtXAiFpFq8qxWb5n2z7Xgp/V0IbbyjgUzypngGHQnu
hBohtPrBoKirwRSPbKUXUvRKCLV6Z9Wqt0zy6lQb7IweCCHr5U+PtB2a5C2+
X/n9+XUhlFR/wD6KMsk7fdBzPqpdBKkcU7/KfUyEu0pd+q8aRZBRHUPIO4II
IosealJrRRDtgZgL2kmEYWPKpv3vRFA72w/liBPhpoij2JdXIuiryK6VjzoI
sHHXzUeOj0RQ8eUXbofvE0BIRduDkiOCLrWk0kZDCfDk30jJ+ysi6NWjY107
dhLAC14GOn4WRr8rS7fTVk7zkqv7hNWLhVH7ke2Xj7zD+XiBNVYZwqj/vDi3
yn2K99Cw2K/mP2EUK/ijXJY5xWvQEl17z1kYiW7ZMpf8YJJXkNn1+Q8mjOyq
9I9st57k7TJJv3Z/qTDK3HZL1Wxugmdm6WnWNymE1Jb8OPDh7gTPWe5WWpiq
ELq/9XnVSDARigzdHH05QmhfUddUQhYRVjFdFGBGEPmbJZs61BGh3kk2J+y7
IPLgEL3RPBE+O5xVvPdWEAVf6NfTUCHBSpOd1lZ3BdEze9as4h4ShL2R9zp5
XhD1Kztrsk6QYMR+RlDPSxB92OEF9TkkSLlO6VRJZyFySuKfd+1ksLbsXxcR
wkJh6ofp3lQKdEZ3lARYs5AOdOs1q1Kg6mZ8lPg6Fmox04xkWFAgULGtz4/F
Qn8LxtYOBlNg7x2jlxe7mejzooeU0FQKtISbqIa/ZKJzi33X3C6mwIbQo5U7
k5hok7a4wYEmChD8UNqNLkE0M567X0uHCPu8vLT9nguiQnGLkDE7IrRu8b2z
L1EQuS8RviF7nAhvXjeHhHkLom1hVUfyMojgt21Fe8M2QeTUdl4hvpQINo6N
t0LkBNG8b7Mn7wcRupKr1Xzn2Khk2iRzjSAJbu0oPMlrZSPtNNUnnzRJYHjx
hVU+m4V8f1j9KPMiwyv5lAnPASbaTXEKiE0ig+gVP8HLH5go6vOju4GvyOAe
o7YJPWSiNzc/ex7sJcOBc6nP/ZKZqE6yRNdOnALC7Xs2q4QyUXXbKtvNWygQ
ec2CHOHCRO3BLfdo/hRofite6WfERLH95NY7GRRwD5Ubr92L11NYrH/SFgI8
ZL3crmAlhI4HZH1rWUqAZVq9HUXGeL4MDngVjc7zDKLlFydsF0K7p04EYffm
ed1bAtoebBFC/ylfS3bdP8+7tO/jk0WbhdC7dd03dRfP8zpf3iwDXSHEXPY2
tr1mjnfYLbj0qY4QGolytXU9M8eLVl7EVtASQgU9pjaiYVO8n1U7TVzx8eWm
DfQ49SmeRIZwSb+2ENIm6+RJ903y1iQ6dL3cKITKRqSNPl2b5C0flGip3ySE
Ds4HtpbtmeSdkj+wV0tfCO0XdDNiCU3yBEYpRU07hZDW3uPOJW8meGcyf3wF
cyE0VHCycjR8gudwqlzzwDUhJPeB96YFEaB9zW3rXdlCaHZ8a+g/aQI4zm8v
+H1fCH3cfJV5/c88r0QzWX33IyFUZXwx5GfOPO9R3O5VHs+EkK9dN7PZaZ73
PurK7o3PhdDUjnc5sRLzvKk9LlD6QgilBVQYS3+Y49lOXiYSX+LrdbBwNu3U
HC/gpZax31MhtPldxsyOY1M8khvd6MATIaSkqvu2eu0Uz6S81UYU/57nkqWF
/j8mefPfNqgdycfXa/l+2JExybuWem4sKVcIdZqf6PC2muSVDbxW9ckSQgQn
8V8jrEmehsTvt4QMIaTjXpQyWjbBO54dLWGVLIRKLLuDo8ImeJFPBT0G+0ex
L3JL16t3i4Pm0p8cV90xbM0+wuZjk+IgXh488unsGJb4TvabnzAH9K4imvyn
MWz8JnUDW4kDWpv0bPW4fzFndG+d0SYOCFyb/8W0/4u9ZeREyllz4LJQzoeQ
tL9YqXVUwXlfDmRreC0NqP+L3TZhcyPOcIA5dcXsNn0S+21x1H99nwSYfpvH
uFsmse1r5TfeJ3HhGf2t9HDwJMZinvHOkOZCdEmgtWz2JNZ18mv3vDYX2LVR
ESlfJjEft+NO1eZc+KO6xcZgbhKjpycHTflwwfOT5kcZhSmM5Pcw8+Q5Lphk
GlIWb5/CsiJ99eyyuLD4vIXINq1RzEZnZ3jcnDjM7jm4A7MZxSZNqVLuSzhw
ZNquZHH4KDYqL79tSIsD9rYSlyvujGKxNrr20uYcaPNcAZu/jGJc3fYvvd4c
yJetn/CljGHDhWqmu3C+xTuv1G/XGcOeXEw+oXudA/vWzJcXBYxhbC/MqKCY
AzCmNtF/exyz8s+96YXz1S4e3dHTOY5tdFenO2pxwTX6yipLuQlM85HQ+ncm
XFDvd3wld2ACSw9jnct044JKjL2QXu4EJrDk4cnWMC5YHlBcHjM6gbn/vdR8
LIkLGqzH81PYJFbt9PS4/10u9By+eP9Q3CSmdCUt8mkJF2oOS7dQ3/Vi6Zka
byJGuGBgMZ71424ftueD3Zqhfi4MOM3sOhb7CzPy2Xd77w8unNnMWnE0qB+T
k1bpe9/JBTeOolSqwwAW/03VY1M7Fz48ohUm6Q9iq3QbscIWLgha9KjJqQ5h
vU9366k0c2G8Zl3+uPhvLLhN9WtOExecTec3fR/+i/kcX80fl11QDDdx+4dZ
eJvxn1fdk6yX3PQPI1C/8t93LoNCTzQZx8phNf97c+FikfKl41jGIlX+fLS+
pfnLaU5go8cc+fNtsZIu87ozgTH+2PN5vjxk5DRzJzHVr5p83mU1Unx+qZ8X
zDeukIRFZ//x+Td/dOutXC0JTgHTfH6rbfsPO2hIwgdNJp8/917y6oH1kvD8
73I+/6m5xAehupJwKIrK599R3NtA2SwJ+ou7+fx/LQ81x2CSwEhW4/O36Cdt
FkaS4PFwjs//uXNh7Phbgc/vTD/Mfz68JInPLxPVx39fgeACf9G3JP735CZF
+fwrbqXw5+PnscA/Z+HKn+/W31J8/pE/B/k8YU4L/A+WXeTziiQJZCptpqG/
RzbW7fwtCPLC5/VvKdPQ2eMlcm3VgnBFn3PLRpyGph6uW/7kriCoaF1YbESk
oc1H1rW2nhaE4Y2S10/8pqLq6OvRTi6C0B27u4rwjYr8JJddNdQThJPvvMtr
aqhIIenY41sSgvDrVr75SCkVDXtPXgsbZoPF78jv2+hURLHDrpt8YYKK1AsH
mKYg7fdE64f3mTBo3Hn/0jAFaX1VH8o5g/+u0Wlb/YOC3tzemqPvxISwxP/8
DrRTkJWfcFvMeiYoD7gmuDRS0Jb1VEKCMBPKpwzG3nyioP5Tuul7fzJAfscG
u6QPFFSyOXz7TAkD6mt70x+eoiFRu+G2/Y2CoLG0dT78PxrqXqR+npQvCDUq
r/Z/P4b7eWd3hY9nBCH09I3T3wJo6PhKxx11joJQ3Y1dOepFQ8yRVWFS6wWB
+R7bft+ZhtJ5OtpPhfHfZ9xST1nTUFq1d82DXjbcVs4UnTOkoarNa6JEX7NB
MOjwTfM4KvqmEhT1/TYTjpo9WRt0korukcf8X/zHBPHoTyv1A6jI5T+TcxL2
TKC1063KXKhIQOhD+rwmE6q/pzRP7qaiBDk9w0gRJuz7wjIf0KOihh+6xNwB
BjTQLz+8rkxFO6XzSZGVDOiNWrpn6SIqal6macHJZgD3h+m2w+k0NByvy9h6
ThAefnjqJ5tJQze8PIUeGAlC+Zq41LFbNDTXTio0EBSEqNRnQ0P3aKjDvEtz
cS0bCDu7hllPaeir5YnyzUls2NjvEmj4GucL/BFUsYcNX0Rkrl+vpaEJWolO
5RI2xHM/jQt30tDJj3Y9lt9Y8DK6jTfQQEcKh6zeN2fSQSMmRMqvj46Gut7P
EQ/QoXCg9P70LB1Zyi5f83UlHc5OKFHixBkoUS4yxX+YBh9ESwXlVjPQjh3h
ms3PaHDu1cVFuTsY6Dkcqlh5ggaU7q/lcgcYaKhq+K3/ThpknPyq+V8kA731
NLN9tYgGhkdtKq9Q6Mjrj/P53mxB6BC32Ti5nI62xoOUdoAg7NW9+esQoqMj
6WhJmK4gSP70G560p6O+RZoP3gsIgiOBMXkhkI4yNq410X7PBg22n5nseTpq
1Y19/CGBDQU+z77nZeLvO9rTdcuGDcr+FpvXFNARu38v9700G6w6HamsbAbK
j7GZNW+lg2ivqGPoMwbaYDma3XqdDvcEP56ve8NA7j+rfNvw9ejONxYUrmMg
O9o6GXdlOjg7hwirtjKQGePj/Zh+Giyruu6m1M1AGmEP1Fwe0EBT5VjcdB8D
xQ3v+DJ+CF8vsc6iu4MMhKqCm1w1aPDEh1527wMR3THrvnDOkgY50Yv3eQwT
0YFM2aVv7WjQqqh87acYCbXU+jdvdKGBSHxYkYwWCd348ty305MG4dFzQyQb
EnrQ4rrseSANarQSb0aHkFCMvGIrRNDgbI+PWU4aCak8oqmOnKeBU77zJavn
JHStMWSTUSoNtF79OFEUSUY+rwV3ie2lg3j7rWW9N8nobq3o7xgvOug3D5ES
XpPR9FDSFcVQOqg5Vunc7SQjikedT+N5OrzpSKKvIFAQWfqnUsZVOmQJirUR
ZCjIJtl7/eF8OowQg/au1qWgWK0Nz0zK6CDnjVxu2VBQjcBmH9WvdCh5e6Pw
6GMiKlj8S2JnLA2G1vo9G6wlotGfv9+vuEUDPYVa7SVDRLQy+uUuMp5fUuam
rDEWCYUTt+z9WkmDh5+5TYdXkVDYE2uJzBYaXLUZFTm/k4ROr0n+uXuABtWW
m0fVPUmo0VgiuXeaBveCphP3R5OQuMOSDa5MOkRGngx/a05G37flb1P5SAd7
4+CygAAysvFaZnOqhQ5iM7sPJySR0d8pUvbjn3Q4kNOlIPmEjL5sKd//YoQO
n264Ocw0kFGnoS8neYYOFPbzII1JMso2LsrRpTBgY07F00IpClr6H/1gPpsB
qm+azPw3U1BLtf74gBgDXvIsvf6tJKGbXj9enxiggrbh9nPdbiT038UqxuVG
KlBEbyZH3SShb3PIs7KcCl6jORfLvpGQ/kOft0sfU+FiaiUWu1QAPb+t75B2
mwoKiVm7PjkIoN7w/scojQrNa2RVj6ULoPkVxoXcOPx9yyP1ApoEkJpOU6Tc
WSpcs9ni6GROQzFN8keuKVFh6W6XjpR4Gtrf15LavowKjNAa0r8aGlqiHdVi
tZQKMctFfnoL09HnLlF7AWkqcJzrs7tM6WhizCriFz4mf9N12hlLR5+WNswz
8L9X76etjv5ARwlhg13OilTIuN2hF8dmoK9rRCMGVamwzlekc782CbEK7cs+
OtLgyoq+YY9gErI4ELHP4SANKjWelOQ8JiGxspQthd40KCqUOiI0RkL9/RJl
n/xosOV3h/YZDQEkMmv3s8ifBm9S5aRmAgRQZe5PN3f894KyuE17CwXQifG4
nDYvGqx5kc9L/COAbGg730u74e//7df5nycNFd5JLEkn02Cs69OfkBy8/xTJ
xmXNUOHuCeO6ZT/x/rv/RMzxESpsCV3R7qpIR8q6yj/kf1DhgKxh/BpXOrqu
Nh+aicerkrg72vc6HQl8X/V15C0VUqtyUwTb6MjV8sZ6RTxeopYZj6Yl8fo/
cjpC9xoV3K+QrQYvkFGDYDzfD2xsv+iiZUlGq7548v1C1KXqZyJLyGjdqoN8
P2HbQt+S0CGADPxT+X7j+34SufKOAHp4/RLfj5gX75Sp8hFAPzcO8P1Kslli
yR11ATRWGMj3M0/U5mUOT5DQ6pOX+H6HOn258fj5eQzblsIf+5QcThWRmMeW
GQXwn3f8R2qqvDGH6Wb94r/vd2GCYPXqOWxnezL/e/8ao5J0n89iu05c4s+n
Knz2tt6OWeyb0AH+fF+IHLcY/TKDlce483m+l1z0PeU6gxWkL/ifj/0NuW/j
yOh2vcsTV2n8fV4dWYPWZFT4rnPWc5kkbGjfpjggRUbDmy3i6pZLwphodVdF
J8638jY5Q0kSAnKXXT2fLYBq5aVZlcqS0HdKTHCDrwB6R7bYv2eVJLx9Ujne
iPMTXLa2GqhIgrHZAv/iz6b7kvGxtk4qn3/VZRP+eM1hAaUHnHmMMoH4z+c0
H54evD6HvfUz479v5WXrNkPVOazOaQn/exfq50yqn81isxtv8eejZ8p6f1p/
Flsjb8afb8XOhveRNTOYesQ3Ps+Qcx+v1mEGO+vkxOe1kHxrWplARpeXOhyc
EZWEDvPpXlsbMlrvcTfbZpEkyJvW/+6SJqNnkbJR4eKSIHDpiJL3dwG0Krx3
3JcjCUq+Qma/cX7nh53zyhKSYLe9Ye1hnN+uIj3tAT4eWi8c/Qfn96i2LpvD
xwP+C/xkRVrYYq4kuB1b4Jfoo/DH1F8hAsdxfntXK/7zMjW/nhzH+Verp/Hf
VxIVGvyfyhwmMfiN/73T63Mrzj6dxcpifvDns+jDgNalLbOYtttS/nzvV1/X
z6uewW4szebzKBuyQt7bzGCDt235vPLKC/xLnvs8fEHD+d0W+A9ulfF3puJ/
77bA/2kqO1GHIglBDxf4DT63yxiRJaExeoH/T0CPRJyAJGQfWOBvXq0azsDH
GjYL/PdnDlkWk/B6ilvg/3OEl56Jj1OKFviJuiX8cYLyMT5/RpI///nnrH4+
f97lVfz3yZUs8N/O7+J/76DPAn/L91b+fFbOLPCbtt3mz/fB2AL/x3EpPk+V
+wK/31YvPm+RVCM//yMIB12sZrmwK3sh/z939kiaTnJBVHE7P/8bNwWf7fnL
BS+XhfynK8mLSY1y4QpBjp//GoR7rN/D+H6rfSH/sT9Bj11+cyF1UdVC/ntE
6QQOcUE8f4G/peJo8XJ8/GZ8gX8w5gh//FmVzM9/6nwk//mL8QH8/MccAvnv
C9Xfw89/7U13+d8LDprn57+s9jL+fIZaFvJfQi6QP9+A1wv5b5Xaxecpg4X8
dznvyuflDSzon/Wb9fz9YJ1+LF//tnzex98v7hL8wNe/FeYu/P2kljODr38v
vq3h7zeLRhb079VJNf5+lGhuxNe/9y+a+fvVyYEF/fvBseTvZ+9/XOB/t0SN
v9/9q53G5//avoY/1h4P4Ouf6H1z/vMvFMl8/ZNRauK/70pdIl//rHlr+N/L
7zzN17/S4YX9r433HF//vmg58efb37Kgfy0XHPg8CS6xfP1ba6HF57VNuxvJ
Xk5Esh67+OcfxwJk3YXFiGgwgM4//zjvfFtFfp6AxnQV+OcfGqPbeUa/COjk
gU388w9/1ZLcuM8E1K3TwT//CBF3F5p4TkCRWer88w9emcD1C9cJaM7/Ev/8
Q+OSeY5FFAGR9Lbwzz+cZ/53HjSL2Vrd459/fHX933nRLNato8E//zA+9b/z
pFnsTJAw//xD+ZGurR53Fktbxeaff1y7g9HkP81gLx8tnH/UuAWNfDo7g/Uf
u8w//zC16+G46s5gmh8Xzj8U4lkeg/3TWNLIwvlH3nb1zWRpIhqS8NkeNi0O
60LOt/+jE9EK1uePDC4Hum53FpmMEdCbruWvjdU50KDyw16wnYAe2G6TwUw4
8OMDJU/nLQH9Eu4caXbnwGa63UBzHgHp5hfuXxLJAav60EejCQT0qbgua/wK
B06vMvl9PpiAJP7MUHyfcEBAcf+973j++jLcHZUkudBXIJ24JGwWozH0tq5Z
x4VPtrXinptmsdWN4QplO7nwwCGb3Do9g51ZviP9mwsXLh2lfTn5bAYTGNaz
jDjGhSfV+5M8D81gRs7Pl6THc2HZn57Bm0ozWK7vv6+rs7nQ1SegtLl5Gvu8
eXmy5isu5P6qaSZxiOjsjk8rL02Igx8mPvsdj3fPxu++1Ys4oDRXNXq8j4DS
TylPwBoOvI6TGa79REBXlT3++O/kQOjEfvOeIgL6XWQaU+/KgYQv6VkvM3E+
whxlKJwD5XV/b9mfIqDV61PuPLnMgcYSQ+2ygwSkcqeoVLmAA9kmdhst02ex
yBL5Jd8X4fFa+/ZuqeMshhWfFJ5V5YJ8bv33+mWzmHqP/a6X27jgwFF/ltox
g4k9mdsu7cgFlxdiposyZ7D7NLPoxUe4sGdyUG633QzGa9ya/fAiFziRsvPW
YjNY1i9bg/YsLvz6G0lSr5zGVvtIL7r2ggvkAaklc4JE9OfQSpe2v+Kwpvm/
+Op/BPSzzkUiX4QDNStKGDl4vD8lh00aqeA8dquOJb4hICcNhe4H2zjgujah
5+I9fH3Kzz3+6sSBk0VCnlfjCei0SIzJ22MckGn9rgZBBPTUcPBScBIHVloa
hE/bEBByCArvzuPAriNm78rweKcGttdnCHNBlaoq7Ifr96+/Z3ZVKXOBkWr6
yYyM50NW7o7CLVzwrH40e+gN7mcOqbyztOeCxMGSnM9RM1ja8ozqvAA83ro1
zIitM1jOCT/nF+e5cHJT03/Bc9NY3rhoQvhNLjCzRs7wiqaxsw2KgX+KuZDZ
9XNvP5WI6ugjx8xHxSH4RZlC3iABaUyc8y8Q5EBPwL65ary+s9/5RP9awYHE
591fTYsJSExlTf30Fg7Iauy4q47HW6Xxg0u3Awfqkld4HYskoCitN9itYA64
3/wipYDHm8ASPrk+jgPHf2LlGjsJyFpEbeP1HA4MZe6w1nSaxe4rpyfYsbhQ
YP0wV1ZhFstPvlufosAFaaMOpaafM5hEqt3LrE1cGFOSHN+fO4N5VM3vO72H
C+0i8ZY87xns+dmML9r+XODKuf43rDKDCWK9ukVnuZB8PLRi4tc01vjQvIB+
nQtbiCFnm3OmsfilIlYririgpxbTw8Pz/Xi8mumfYXEYfB29LrSbgBp9v2TV
MXF+n0OVPRV4vLpVFl9TwHm91g+S7uP1r+Xiv2czB973X2j7hMc7ObPGe8IG
j2dkbYsFHu91HQKfow5zIP609KozeLyDq156Tp/Hnz+uy/LRISCfN/1jDll4
vbzb3JWFx/t1m7UJh8YFwQ/LLBqos1hcgGyi0zJ8vmzWP9/3uJ59brFO2siF
5TZvbX3icD07yHV8aMEF5z8RlDqLGWxqe9Khp95ciDUpO3eNM4NJftlmeTuK
C+vfRR6qb5zGTNUdqsMyuHDVjm0clDaNuXzWuqn3FM+nlvfdY8MENLHxFDdv
QByuZsVblOP1zWrZN+hN4cAhl0PbvxUS0JaNgQf1ZThwLk6Mvj0Zz/+3ijvV
13PgTqtf+wSuZ4rZNxw2mHGAG1ktPIHz+m1sc7X25EDBjdJOfZz3fXraimhc
D/2z1NNapQno8lpXn8+4HjZLrp4/jfMO7fhQHjMnAeYU71Jz3K90b53ZPcjl
QjNLwLEocQZTXv3khyuuhy0bYuyf4/X91q/PZNiICxp6Wrq2cjPYvUYbo8QD
XMjRLotM7JvGlqy8eH1nBK6P5+MLPQunschr3eISqVyYyL9g1H58GvsWds57
vIAL6TSJd1twfXv7O8et9Jc4HKpKvqOOx/vEXnd6B4kDD48ue/80m4CMPtaG
q0lxoHqe4VJzFte/01I9BRr/O7/fFhfugevf1mIHV2MOrO5yOfoaz28U7DSr
78aB/W3HtK6pEFBOiHC3RQQHyjas6RAXIqDcbhnlOFwPj29RuPivF9fv2XMn
DKckIOv9VBsnfwazIeVuKMD18MMPqy3eR2awL42jx7atxnlzOWUTm2ew1dr9
NuQdXNh9pdkV6DPY9u/nuwecuXBnVZ9k+edprGCbsdpcKBfOpUlXU65PY4oc
NaP1KXg+7PzicNZ3GjtDfoddzueC5lPbHbs7cX3TTto+3isOIZ49RkElBJTH
yVb2JnDgrpcX5dBVAiqIMbJbLcmBNfUB2tuOExD0SQ3qqnGALD9x4Z89nv9X
L44kG3JA8+Wqm2d0CcjCUyhA24UDyyl6AhN4vP256n4yoRxYkW5pmj43j5Wm
NXcZJf2vnqSk3PH85hYa6JH/SYCWbfujtoQZ7Gb5e/lAXA/9rp3RV7Sfwepm
VH3kV3LhXsFJo60KM1iJoRpFRB/vl3t3L984PI1NNCXXb9yH+zdYQRIqwfUt
RA8yjuL6vzdrrPziNHZIx+bWxkQuuG/w6XRxmsYOXo2zZd3ngsHFeIZEE65f
N67e2fkT1/8dW1lRjwnosbxzMBP3Q7GslmM0vH+naR0R28DB8z+3wvW2HwHd
o3iq1ahy4MLshvz9JgS03fZ5QLUBB5Q13BcbrMbrQdnRT3UfrpfDQ1qmeLwX
W63P7cf1sOq1USuzcx6rN710jYrrYVmi2N3G+3g83QkTvD8S0OdV9CEnaAZT
aVi+SAPXQ1N3v+ruTTPYVsEXj6ZwPQyXbQ9IYuD6Z+W1ehHGhcHhg1ov8fp+
2W1WEWKH+xtxoTUHcX0riY4vXRGE61/CcalUPN8DPjfsko7jwlJdsrOt+TT2
6c3POItcLuxYVDseV0tAZz6mKD7uEYcc4W9J+3IJKP/a647nuB9qv7FsS+hp
AhK6P5dpKsYBX+OPy4ZcCGjP0rCDXis54GIfQS/FCOhz32FZBt4Pals8T0zJ
EJCqtm6Koh2+Xo5nT+nPz2Pm5PCjz3E99O3f4nW8bB7rF7BweI3r4cEXjPWG
8Tif9MtHxwcloNLtwYMj+P7krOUP8T9UXO/n/+jl4PW91JFq8xHXwztBqa96
h6Yxv9nGt4K6XCgvanTS501juY8Dr9y1xvOjvOPW60Tc361MGb9yiAvCy+Js
D3lOY+tIP361X+CC5CkszVp/GvP6Zxzog/shRVS9p+gdAffjsvz7z3iHb//N
XsPjh5H4959m9ZdF3x7D9SxJjn//2aupTpOxJqBMOzr//vPWmsftIup4PXzP
499/Jmy3SLkrgq9H6l3+/eelvOkdPXi8j9Sd5t9/ColvnOi/je/3igX595+M
bsKbooAZzPbTwv3nyLmr9dt1ZjCHjIX7z4if/7tPnMEaPRbuPxOe/e++cRp/
38L9J2PV/+4jp7GmnIX7T4fd/7uvxPP708L9Z7iK2w7MZhrzTV+4/+S1mYls
05rGdG8v3H+6WMWZC8aQkYrr1P7YQwTwf1Hj5ZVNRukfW/yDCwlwO9+pLwjI
qI3+n/6OvwQQTgsZVWgkow4082toAxGy4zR9AvvJKHrCRc0mnAjxupV/7Wbx
350dbni9JoLc+zOjdWwK+pbVl7KIToILjukXmhZT0B7amvV6piS4sVWsuZ5H
QfPyVW4nValAQqxxtyoKSvvY/nhRIBXecpbvDKujoDD1lwmTxVS4S96xQ+Ir
BVFeK7+WJtJgJKNrrXoLBU3/ejhx0JAGq54eZtTg489it1tK42ggdr385kAT
BQ17SrG5jTRwvLw46UI9BbnsH1U1k6FDrPz0eEsYGc1PpZWuwfm/PbKpm08m
o6z4IuPjjwhA9bR/aXiPjHTHrn73GidAoG+VVyGPjMoXbfMZ1iXCtaQ3Qxvq
yOitWdWTuRNEuLIn8unX72R06NXAoXNviZDSP38x9g8ZefveWn+CTQKrLVnX
bObIqNuhIParBQm8FaWHLLMo6OJRk1dL11HB4xFWtjqfguRONUtUHqXCsdk7
BhJFFBQzL1xfXEKFwsd9z1n4ehnvLTL+TqHBXZd3H9nlFPTKsfOdpgkN8s96
Rku+o6B23xPnbiXTwEkzyWpNBQXt95V8v6yVBnojr6ZM8N+9bjtXZi6nA00g
v2G1Hxmd6hU33I/z78gPefYnkozido+c7XtMgIA3rs/sL5HR8aPDqxomCVAp
Qek9mENG7w08rOUwIvQeuBMuXkxGsyVG8uVRRLgtG1TjUkFGTg9rbz2rIsLu
3GwbkwYyElRQ6R4TIcFShQeP6vH18X+o+SPIhgSadCVS3TkKkq6uFX+uRQV6
ctnI3yQK2pvK+xIcRgWCtMbexxl4fjC/Gh4so0LRxa3b2XcoaFB42f4oJg3s
YrxbZ/IoSKJbTLDSnAYil3p9TxdS0DMra/XVaTSoT3/re/spBfk4ez2720GD
B6TRgL3FeP4oe/y3XpkOFeeyZfudyOjkuY5y3cME4FmLbll7mIwWC91X+fCU
AC55lTHXTpKRer9bbcIMAdb5NXjpJpCRex5tzdmtRHjm0WdEuk5GNN/qV7nn
iHDrglvW6H0yOq+uPz75kQgfGl3/Cb0go3Abd7MADgl+UIveWb7D14tctEl0
Lwnmfq2VMPOloLxlVj57dKjQWuPz91UIBWXU9zsvPkkFrn9viNUpCiqduvxx
9h0Vemt4mxddpKCvkcOKRGEarDjdPDCZQkEDKf4Ny/bQYP3QoBo9k4JGtkeb
2mfQoG7tCdh0m4JaLMqmc7tpcKn7l236PQra1VttJKJKh7H07vlxczKSWnfh
YFUAAV48O12Xha+H1IkBnloxAYJO+cswffH6bjjyNWueAMpVtfUrQslof0qE
u9J2IsyqyvfPniGjRzpGCk9iiLBaTck8JomMMvLE3pp9/t//J+ubqrtGRm5R
AuTJxSQo6Ctt+YTXU4qdbsp9ZxK8+7Bx1UdzCtIJbiwb2UyFwOAKrdP7KOi9
sofTo9NUmC8edxrzoCAnNZuX/1VTgbhn5qpUEAVd6MxIsFlEgxRN686pCApS
fLXyko49DXaHv5dLjKag289bTyjfoEHxtQDLTjyfkpIu0uV6aZDpmOPdi+fT
hBC9e/laOtzW3fdAy4CMDorHVksGE+D8VOJbPVM8v+PoOVIvCTAmrTNxwZaM
ijyK14oLEOGB28MNy13JaONBnyUkIyJsNWCEk/D6+bxlQqYnnggGHYLPVx7D
9WRk89jLRiLUKmzqTo0io6Sp1ebRMiQIr37/e3c8GSk8KBnY6UaC+If6m421
Kaiq0l4qTp8K0ebSsru2UtBUZmKe/nkqiHt9q0gwpaDXR0796q+lgoFv15pl
DhR0v3dXzFkuDRbXahr8c6eguYvcnRKONPggcWl6UTAFNRjLfr2cRYOz3//b
cSySggxu3R1m9dPAZH7ZEqV4fDzCNApYR4d7T5aUntImI6ZupZtqCK7/Xqft
OvTIKLS27nECjwCsPG4fB18f11b2/u9UIizhqKxWMCYjz4tKzVKmRLCr2tbC
tMbz+/rt87opRFBRWXqj0pGMkpXnOje3EsGtKlXB2RNfP5Pc3cuXk0A/v17g
YxAZ3SVtNfjhSQL7JBOLqiUUZCvTHqBiiMf/9Y3lwisoqOn9GueqWCpcFboe
vEqTgqqHLYq31uPrs066RgpfH9OnlSMJUni9q67N/25GQUNHYiOfuNDg26Du
xQhnClLYoNaRm02DkwZjX4cOUZAepy/Kf5AGIaKOU+r4enxJf9JP0KBD0mWx
7FJlMjKfXr2OEkYAn/nNeSEqZPTrtcpkYhle7+SlealrySjzI4oQZuF6J5i+
SU6LjDDs1K1ACyJEs8s+i+Lr5bHoiGlRGhG2RNS98sTXy0ayxL2hgwgbqVtX
KOP5NHW+oeXtChKwE79xje3ISMfmzZVIPxIsP2Jz0HCejH4GuFS9M6bCn9/7
XteyKGjnvFf1jiQqXAlNMHqJ98vxgDfs001UsNVyuspYSUF2B3bFhsjS4Ogp
gvqzjXg9tK92kHKjwccvN/aX7cLr/d7t0wdzaTD5K2a/qhMFvft8S9nyNw02
Xt6jPxyI90edkx7NOD81Z4ds7RIy+h2u9TPjBAG63ALe/F5MRuNPwnukKgiQ
JHY1niKF6/8TjnKaMBHSNmzeJSpDRlfLH/fSbPB+3yPlJLYc1/d3ba72mUSo
uupYT1tFRh+Wn2mJ7CFC8483e4bVyWjD9RdpgaokaAzqU6naREbV9wxHZQJJ
MGjrEvq2i4yC33XLHTCnwv0HlJi4YTIaejIS8vIyFe7on3Ldhq9Pn9td7HEb
FW5RkUqPMF7Pde+nNi2nQY2qbr63PAWlCJsbGHvg/W3dvX31eD3JrJ388CmP
Bq4/7u+QMaGgJ4ltrqXDNHh8lCm/1Y2C7JVnhgQ16dBNGjiTyCajSbh5auA0
AdSm0NF1dLxfF4dmKX4ggGR3kshuKhmdE/nzJVScCGYzcr/68bHzhp5n9Q74
eqSU1NGYZLTHxXdI9hYRwqK+194QJqNvw00y+r+IgOyn5Iu4ZFRq9WxaeR3u
d2xGMUN5MtpLqDZ6cZQEz3S9Yw3wfkmW9jhG2EMFuZoIpV31+HpH5C1ZeRXv
9456CuXdeD2+1hGu68Tzgfnpfu4/MqpbpXmiR4kGGsSLSpNMCjr+Pe2NiTcN
Mn7dVrsrR0HhS7i+fx/Q4HO7Vv4jHbx/WD1H7/7QoHPbkQqRPRSkBldMHuDx
98hunrDpJSPF8Jm0MwwCzB2bSfkhTUGPX53Zu12NADXpTe2ieH11apvVNdgS
wHMmq6LyJAWdlH6gr3KKAEWZ8y/nCigo+fUWb+18Avy43JJ5o4OCdF/Khf5q
xfuH+MaaW4JUVLh4jfRGNhHU616sG99ART89Y8MWbSICu83nWVgsHcnofIsX
GhcAVkHF00VFdGTxM8fRbSUZLjwR2Nn5jY7Sj+V9Ut5HBkpVzOhXCgPVbfLI
N0wkg/5SxZqhlQw0VCZj9riCDOfPXrnANWYg46vCWfYEClhG2wYa+jDQ6MPa
Das2UqDpU7Hf0fMMXL/ebhYNpEC3dU+8yFsyGrAtVOqSIcAvVJzsP0ZGOcHY
1e0mBJhenP4U4fnFlQzcqI3rA7N9xDRyNwW9yHcyfniPAOqx+16oh1FQbSpX
5lELAep3FTqa5VDQhn8vR/Rw3p0GEjeaPuP+pDiBYYzzRngzh6vnKCi4npbR
7keEvUdeBFtY0VH+bduCJmUyzAmrGDyIoKOCQPnxQXsy/EcNZR7OoaM0Pf1l
kRfJkCCctD3tEx2pjMraJQPOm/H3uOIUHRVLxFfKj5FhRUaZhrg8A5nCULKK
MgX05j/OuO5kIKMmlea8vRT4IpjtvegQA7WGtj3KSqCAja9vUSfu51q8Z563
ryfA8PFtKxJqyMhX8EFygw8BKO1mwx14vnkq9TfZ3CDAjTaZnBoZvN/U7Lzt
XE+AdO+TbQ47cH86Wsz5TSfC/aD0xVG43i7NvWRK1MP9gHfft+3pFEQNfHY0
BeetIds9uIn7VdqWk6/uXsf7qTBTU3kJHW0VrfuUhfN2ac9FSm2jo5urDd3W
x5Bhz9r9b7IO0dGJYemw7a/IMDXw1OP1VTrqNXltVjtIBvkMufqASjqa1Q6V
/7yUAutcQn0f/8P//uNBLRMTCmzVcYg7rcBAIofT6/TCKGCouDap24KBqi+u
MLyeS4E9d+2fhMeSkYXdIrWAPQRo/fPiYV4eGVVqMbTt4vH9z2hIals17leN
qqqUKwkwsO+3FfU3GX2UfyFTQyDCqoKzatKLKOhXzmGeznoiZL0RaVmE67G8
7+oMex8iKFTt8u3E+5HXvJqIDM67PDPbJ+Q8BWXmTbUF1RFhLsd2ZPYbDdWH
7Rrxx3lfHGyxMmfREePDPQsjnHdn14bTlhtw/lVFY6kDZAhpFXf/d5COViik
CpgsocDbCH8Hlct0pFulomK7nQLOHTrbuiroqDk/+mreIXw9iJKxQjN0RFtp
KbYpjQLvPm9UyVBjoEuebV9meBTwJ9jtyZOkoAO+N8JNc2d5f/UsIzJwf3Hn
d2zkMstZXvkb5yvM6xTEeX4gIJ8wy2tUzNnY3oPXP71FkfNohlcR9SuItJqK
Xl3a9cfTa4ZnkeM87xxMRZ/GRDLKlWZ4X1nFyl0lVJRG3O+o0zvNe9iq2XOY
QUNKlfdq2x9M8whuod+DVrJQ19relMy8CV6m8oq6iSAW2qKf8/hUyASvtELd
0L6UhcaOVNYX75zgeRXbWJwUYqP86qis3csmeGPdjmC9l432LK+QtpgZ5xUK
PFHh5bKRlYzC2eq2cV7YnMh81iQbMS9sDa4oH+cp/1OOGDIURAbOP0pMCsZ5
D0vazZARBf3ea6a07vkcb+/TfzXRaRSkrD7m//TOHE+pwOKWfy++f80Ucyy8
OMfrrskRatKmorY0vwpV/zme33R+2P0oKooaLkBrd83xuANfznz5REXYdl/h
N3JzPJ2YjhktGRr6cyxWbXpklvd198WBYk8a2n3RdHdHySxP+Wtd38toFmKP
nRe//nKKR7hremfXFxZKe/HljMGpKd4ZdnbNh6Vs5FyhaPjcYIonorbUXvUg
GwUp9Y+KE6d4xDinFLP7bFTw2IHnWTTJE/99R0NhlI2kBeoCarwmed+PPjZL
WC+IYj5k73eUnOR5Pn4QEhkqiD7sTnFXK53g5a1yLFouI4BOnTIM3/V4jlc9
MiXZ8JWE7D5++plybY734GeXxHASCX2MX0pmnpnjGfg17Tq7m4Ry4059yXef
4+Xr2q8qYJHQvwCxtniDOZ7RbN+/yAoi8mEkLyuSnuMJex8sFT1DRCtiFy9V
H57lRbf4OAYYEFEiRbSCzZvlYZoaCicdp7Gxj/+STPqneDcs55SF26Yw1ydV
1qlPpnjnyC8uJu6bwqIcBSkHjk/xGmJ8jDQ6JjGn6HWdr/WmeK+3Od6XdJvE
Umo/xVRMTvJ+/qk19RyYwARfn6OdL5zkfVHsJO86MoGJxThkL3Wf5BnF5jZ+
J01gZmbFole4kzybYE3vYmMBdKJL4YBSxSwvaWWaFWWRACrJjvx4KwSfr/6N
tf8aSajssLXf+tWzvCtp9icyr5CQriu7b6Jnhid25PM6UUcSOpyblzx3c4a3
QUc13kWWhIzraw/tOzDDy0s8v/XWNyLyjVi0bOWqGd4++WGDX5lE1HrgZ2fg
2DSvt3Tjn0OLZjBszYf7j5dN8lpubldRj5/Gcm+X28b9nuC5RWCwmzWNua0y
smaUTfCuEJ3sRqOmsFZ4n6p2ZYJ3+KqzxI7ZSWxFlv0NUbxeMu7uOhEcNImR
b8HhZ3YTvP1JS8Pu/prAjrmxY1XQBO/mcptNQs4T2O6HKRPBKhO8DbdcmwIs
Wejaj6OfDBLZ8CPVN+zxMhYqlibODUayYXF577GzQ0zE6Ldmfj7MhkTsV8z0
SyZKOmZhOenIBuZN6uZlMUz09HtX6UEjNqw0DGwn72Wiqx2rK+U02RA/teFU
kSoTPVE8fWCdNBuOHz5GMJpjoDgSxskgsSHrq1rvnqM09LLD2Ng0jgkXUk9U
f9lJQ4M/DnBlgpgwfnXPXpOlNNSybTLS3oYJFVjSxY9/qEjrXmYSeyMT/pTJ
Chx8R0XJ4TGVmxYz4e/3bLpcJhWpW91cOjHOgI2P/WLZR6ioPH3H3LZ6BrzT
Q4pau6nIZa+SsXoBA2RjYjQybFloj+jVQZsYNgwIRrjaKbFQrermDoPjbHg8
cNo/Y4yJ3nqRrjz2YEP+iOLNoDIm+nfmo9U9KzZczzqq8CuRiST2yaavxtjA
y7g1TXdlopZogjFSxnnFXaitGkx0vmk4s1eYDWcWR0z5UpgopvzRYtV/LLh/
Qut7aAQNPbtZatYWyYTis8pGDWY0VCUt877UnQka7+5FUhRoqHz+vI/JLiYs
m9pfJDZBRfOOlblnVjOhjB3TQ/tARZnivoZBQkyw13lRM3STigbbLC2XDjEg
XvYW5dMxKmI5s5ZHVzMgbWtf6zNzKho9rGTDu8uAFm3fWyf3sdDov9QVh8+w
4WZb6MdqFRY6ri7Wfy2QDXJ7Vz9LmGIiqV/rMlOd2BB70bq/sZKJ6v57ZOmI
x/vDmcHuO2lMpCXtazKmwYZdvSN0qhcTfXlZM70Pj7eGh8GdGR0mmpVyns0U
YMPF0sixBDYTnTmjLPOijwVPlXVaM0/TUOEBbWufI0w4eSVvqsmGhvKT1sW6
OzBBZ+XK36WraKjt+gPydowJn4sIt/fNUVHt6gcMtjwTbI1/9z+qo6LKhg2L
SwSYQA0QOfo+m4qMWPlNzt043+KvLbnhVOTsLiY1WcaA+XHhBFsrKiq4a9hw
4SYDSirbn8juZyH70ByN6BNssBG7flxoHQuVyi6bm/Rmw5X+eysOEFiIlKeY
dXwPGwQn3Xco1jLRuUY/ZRHEBuojVcc915mIPfvtVjEe7yDLpu7pQ0wU2WG3
LVSEDX6vPHYu2cpEl91Pm1uNsyDF8+zQk0X474YZ8kZtLODVbm54HUNDD5Tu
2U17MuFgRadYhyMNnU3UdxLezYSdxe3rTq2jIdMOYRkDDSZcUjl9+CGZhtZu
vrP2qgQTmrs2CPh8paJUvy1bl0wyYH+oIOt5HhWNXzohWdrMAJd1rtcyT1KR
kpJidNILBmgtOl2x1IaK8r5+jEi+woCdz1c0HT3IQl5OxP9SQ9kQ+nysXEab
hcwEn1aYHGDDc68d8+JUFqprtJexN2HDyIsTDXsbmGj4ACm9RIsNXzMkUibu
MNFx7Y/7wpay4Ujj0ZO/jjKR78uOpGQyG9aKDrdp7mSin+TdfvR+FtwSjelt
WsJEJ5hiK5pqWVARol/7I4mGcntlHc/vY0JrypPXvW409OE/yvrirUzY5aBT
t3MDDb3vun5sxwomkDzC17JZNBTWrXNUm8WEzFMRVPV2KmI/KT13Fs9308Ej
Ea8KqKh3b5GQ3icGePSUFD88TUW+7xUPWz9iwHjAo3pBe7w/x52SrU9mgHZZ
qvsFLxYSZZ62uRzEhh07d2XP6bBQaBqzJ2UvG04K7e7NYrHQyx/+h9UM8Hj/
+TsT0cpELi9EPd1V2GB15d7Ti/eZ6MY6mo6uGBsWff/T8ykC538va5U3wYJR
xX32xmZMVHayU/lFOwuyiuO/z8oxUUj1GRWPchbULjOsYl6hoTu5yfsXmzNh
3aMRjTEfGoo9waS7aTPh0auqXRIY7pfMht7ulmICZ/x822FRGno8fIHbPM+A
I1VDj2jdeLwvtASS8XxvrnuQ+vUpFR048Z9NzTsGrHQIt+qJpqIZ3deY7j0G
lH4n5a/ZR0XvhZPvGcYyYEBPOXevHws1R2dLRPixodayriwfY6ErF7P+VuP6
JvxQdkpclIXeH/agT+uwwUBB+kDMdyYSbnrmQJdjQ3VklaTEYyZ6ftl9ZozK
Bq9EhbWFp5nI9f7ecRhgQRdJqsTZhokyN8fY+dSxoNAlpVVuJRMFx06vHX/G
guYK4/I1N2nohg/DPceACTXBK6NJQTSEGj6UiK1iQvXlTay+bTTk/pZ9e68w
E3xErV2+c2lo7vG00pkxBtQGq98c6qOiYJkO87gmPP6zsd2CL6nIOFxYI6SE
AbqhSzAUS0Ue+r8b0S0GFJocrzjtTEUnP4+Z9J1lQGeUd93QYRZK7osy2Ybr
u61ttYOmAQvdP3a+bNCYDdvqbZ4elGChSszL4+k6NpTtfTxxupeJrmem7bwm
wYYVpQkbE58zEZceEZQzjeezzt24C3g/fPDP59+nDhaU730lGuDIRPU/7rVK
vWVBMSO9YZsaEwWZHdI8c48F3w+Zl1jcpaGrayK8129gQkHN+9ZFx2koMGJw
y+ulTFBBr71fG+P6ILw0yxfXt8rd0pGOuJ+0URS7trGPAWYPqrR7f1MRsbsU
U6phwBn5d9edSqlo+y7RJI0nDCiPEG8sT6SiI2vrb7vg9Z6TUjLMPUBF6zXq
oh6eZEDN767+bcEstON+z+8eFza4H/XcHmfIQhInnzmM4vn+dH496aoUCz3Q
m9J3wvVtMX3ihw/uB6TWZa5Yxcb1osXhFamUiRyrB09ZDbOgVVx6t2MSEw34
XPjS/oUFTrJjB0+4MVGUnn9SZTELoCCz1nM9E/mI9WzgXGPBgOSeoiMPaSh9
eMT/rQoTMvKikXIk7o91UwMCRZkQPjz2+KYlXh9/7HZE4v1cd71u9w+8Hx6+
EOAy2saA6M7hjL9/qaiQ6KH+rpwBQuWXC2veUtGeBsaqOTzfDaOvjAZfxvVx
uf/T1CQG2AmbavS5UxHp0Zj+5eMMuOGk8eZgCAt9Xf3vuJ0DrleDKzrLjFko
94/lqiY9Nhj1+Es/w/3QWufSmBEZNkyZeiRvxf0Ai14klk1kwyUvT2+Pd0x0
5etmhYluFpgczatYlc5Eu5q+yv2sYMFLvXVfL/gwkdGmoAPB9/F6t7tVdXEz
zv/FblNWIgv+gn1h+jMaSil0D7KWZYJn6b+XWDQNrSlatVqJwgT5ab/F5+1p
KJuQRkvvZwBo1lLCVGgo7cy9TYV1DLgjcbCcO0NFCrZHiYeeM6Dd/doVp2oq
0u+RCf+C9zcZyZF666u4/8kvq+u4wIDdkrzSGW8qurcvRPpSMAMceS51e46z
kHt3rnQ6Xu/qN05N15ux0OAlK7EruH9bZ9sU91yRhaSUJiN9OWwoGrp/mY77
geOmG+zE8X42e8dlZfkHJuqO+Oyd2MQCo8V0zz94P3zT6hn+6yULVjMp55ID
cb+zSltP9gYLvhBzygu2MdGBSx+3aJxhwZyHU15JCQ0lBLWGdIsxQZETYW4f
T0Ph1mM7mydwf/af4NMQFxpKbJXd8/gbAy7KPteTUachOqSNB+H6dqYpwnI3
iYYu9DADZR4yYOKHTqAI7gfERK3GC9MYoAfbZQ/eoCLLDLsMzSgGfKHTe6wO
UdGLrZ/cb/sz4FJzA0M6goX2L1r35ibe34qLhHiVViz0yNr9hJYqG+KcG5bf
XcVCFQVVpR9YbNh0ZvwBzOPx/IEiD+H69nrxj78SX5hIP+59gvxHFtjffXWv
MJuJtKXfX+p9yALx9TrX00Nx3pWGgu+SWdB+N6+k3hjvH7b6218fYwFN9MCd
729wvdc2Dw+kMmG/182xo5dpSPLG4sy4Abw//xpN8POgoS2E3Gu1n3H/umvy
yQe8H3ZcZ5vqvGQAdVtC/lU6DW3d9HZH7W0GBB4p7vreSEVTdTtmU+IZMDrm
XZ19h4rSz7s/jA1jQPGVY+MjQVQk/7Yj8JUnA2bjZl+9PMFCcrssDfy3/8/P
6Kfcwv0wY59fyO3lbNBLVXl/ei0LrfimaCiK+/XPb+yf+FBY6EgO2/J5JwuO
fD313aWZiTiOD4ezX7PAlaUr6f+AicxeDa3pzGJBm1GJWeZJfL2uO9T6nGNB
n3lB0aQlE+1bUmRk7ssCkWKP69QPNBQ98eYkaYoB0iWnk1Mz8Xh2nZvZ1sGA
Rk39a97+NKSjcWz3EB7vf6v9j5zH++G8kz2RiPv3n99gYl6IhmS1720/hetb
V4+zSmMbFe22OEoIxfX9XrnHeincD22L133RF8SAo9vt3RtxP8y713a/wZUB
H1PuBGOnWOixs+Xumc1s2CsTwvbYy0Lm8uoZvUtwf/97c6KlJgt1eTSGa+P9
PEvo3WUh3A+cxAY/DTew4EOipeCdDibqEG2hyeP9LFMrfvOKJ0ykc/SE5JdU
FjB1Dn68do6JlBvEo0TCWPBn8knhUgcmsm9V3d3hzIIlLr7pq77Q0OnnOmcS
BhlA/nqf+/I2DTlfHtOexePtcz7wpf8RGgpp3VXHxuN9Xq1jr9V2GnJsTml6
h8dbIGlG8BiHhk7qrzDUSmBAmNDcssEu3O/XLU9wiGBA/sZjMoD7ob3XQzKQ
LwP2rj1VSvwP7wcNxKq+fQxA/x6ceJXPQumEUPom3M8E26Rnq11ioc+svF8l
BDbo5+/3V8DrQ2jxirT99bhe35TYf92dhbSsyXlad1kgVfAp9p4FC73OK5vZ
hvP9l3X6rDHuHyZ0x27cMGVBj36/Y/RqFopOr/y1Z9n/BZIBbf4LwCLlmqZn
HQtAIGWfWnTxCsAPc4vF/UUKQNr3YXfbWQjAlAk+jII3CkCl/y7BbyoIwLw8
N1yyKgpA+ozpwon6B8AkBdk5kR8KQAIn3oA4ygfAQUNhoiIWCkCHVvogi5kH
wFW00YppDgpAq90M5pBoB8B6nQJfaAgKQMfh/CpZNwfAQnfgACEECkBoh/ld
8wUHwEA8FaQqBQxADfnD+4EPDMAIFvNF4wAMQK+ewC4c3gvALf8jGuL6C0DL
orBz5KwLwEBwlAIp8wtA7inDOOp7C8BerhxruukLQHRZ39g8SwvAxna+SJne
C0B889OW6xoLwO6ptxjJ0QtA0YCOmAXrCsBzQGrfTcMLQJyIW+KZuwrAYM5a
/uPrCkBWGx7/ACQIwJ5vCkbC2wpA7eXzbh71B8ADD3Ad/8kKQH1EybfTxgfA
ZwIkFqC2CkC00/lcL5kHwJYQ30KroQpAQSu5rT9sB8A/BJM1J4sKQGhnlsAS
QAfADVxb/RpzCkCjdBFvthQHwEK9RiSOWQpA3H9DUTjqBsDR3K3q
    "], {
     {RGBColor[0.5, 0., 0.], 
      TagBox[
       TooltipBox[LineBox[{1, 2}],
        "\"Tas-clade\"",
        LabelStyle->"TextStyling"],
       Annotation[#, "Tas-clade", "Tooltip"]& ], 
      TagBox[
       TooltipBox[
        LineBox[{1, 22, 23, 24, 25, 26, 27, 28, 29, 30, 31, 32, 33, 34, 35, 
         36, 37, 3}],
        "\"Bel-clade\"",
        LabelStyle->"TextStyling"],
       Annotation[#, "Bel-clade", "Tooltip"]& ], 
      TagBox[
       TooltipBox[
        LineBox[{1, 38, 39, 40, 41, 42, 43, 44, 45, 46, 47, 48, 49, 50, 51, 
         52, 53, 3}],
        "\"Tas-clade\"",
        LabelStyle->"TextStyling"],
       Annotation[#, "Tas-clade", "Tooltip"]& ], 
      TagBox[
       TooltipBox[
        LineBox[{4, 54, 55, 56, 57, 58, 59, 60, 61, 62, 63, 64, 65, 66, 67, 
         68, 69, 2}],
        "\"Pao-clade\"",
        LabelStyle->"TextStyling"],
       Annotation[#, "Pao-clade", "Tooltip"]& ], 
      TagBox[
       TooltipBox[
        LineBox[{4, 70, 71, 72, 73, 74, 75, 76, 77, 78, 79, 80, 81, 82, 83, 
         84, 85, 2}],
        "\"Sinbad-clade\"",
        LabelStyle->"TextStyling"],
       Annotation[#, "Sinbad-clade", "Tooltip"]& ], 
      TagBox[
       TooltipBox[
        LineBox[{4, 86, 87, 88, 89, 90, 91, 92, 93, 94, 95, 96, 97, 98, 99, 
         100, 101, 3}],
        "\"Pao-clade\"",
        LabelStyle->"TextStyling"],
       Annotation[#, "Pao-clade", "Tooltip"]& ], 
      TagBox[
       TooltipBox[
        LineBox[{4, 102, 103, 104, 105, 106, 107, 108, 109, 110, 111, 112, 
         113, 114, 115, 116, 117, 3}],
        "\"Sinbad-clade\"",
        LabelStyle->"TextStyling"],
       Annotation[#, "Sinbad-clade", "Tooltip"]& ], 
      TagBox[
       TooltipBox[LineBox[{5, 3}],
        "\"Suzu-clade\"",
        LabelStyle->"TextStyling"],
       Annotation[#, "Suzu-clade", "Tooltip"]& ], 
      TagBox[
       TooltipBox[
        LineBox[{6, 118, 119, 120, 121, 122, 123, 124, 125, 126, 127, 128, 
         129, 130, 131, 132, 133, 7}],
        "\"Caulimovirus\"",
        LabelStyle->"TextStyling"],
       Annotation[#, "Caulimovirus", "Tooltip"]& ], 
      TagBox[
       TooltipBox[
        LineBox[{6, 134, 135, 136, 137, 138, 139, 140, 141, 142, 143, 144, 
         145, 146, 147, 148, 149, 7}],
        "\"Soymovirus\"",
        LabelStyle->"TextStyling"],
       Annotation[#, "Soymovirus", "Tooltip"]& ], 
      TagBox[
       TooltipBox[
        LineBox[{8, 150, 151, 152, 153, 154, 155, 156, 157, 158, 159, 160, 
         161, 162, 163, 164, 165, 7}],
        "\"Badnavirus\"",
        LabelStyle->"TextStyling"],
       Annotation[#, "Badnavirus", "Tooltip"]& ], 
      TagBox[
       TooltipBox[
        LineBox[{8, 166, 167, 168, 169, 170, 171, 172, 173, 174, 175, 176, 
         177, 178, 179, 180, 181, 7}],
        "\"Tungrovirus\"",
        LabelStyle->"TextStyling"],
       Annotation[#, "Tungrovirus", "Tooltip"]& ], 
      TagBox[
       TooltipBox[LineBox[{9, 7}],
        "\"Cavemovirus\"",
        LabelStyle->"TextStyling"],
       Annotation[#, "Cavemovirus", "Tooltip"]& ], 
      TagBox[
       TooltipBox[LineBox[{10, 7}],
        "\"Petuvirus\"",
        LabelStyle->"TextStyling"],
       Annotation[#, "Petuvirus", "Tooltip"]& ], 
      TagBox[
       TooltipBox[
        LineBox[{11, 182, 183, 184, 185, 186, 187, 188, 189, 190, 191, 192, 
         193, 194, 195, 196, 197, 12}],
        "\"Epsilonretrovirus\"",
        LabelStyle->"TextStyling"],
       Annotation[#, "Epsilonretrovirus", "Tooltip"]& ], 
      TagBox[
       TooltipBox[LineBox[{11, 12}],
        "\"Gammaretrovirus\"",
        LabelStyle->"TextStyling"],
       Annotation[#, "Gammaretrovirus", "Tooltip"]& ], 
      TagBox[
       TooltipBox[
        LineBox[{11, 198, 199, 200, 201, 202, 203, 204, 205, 206, 207, 208, 
         209, 210, 211, 212, 213, 12}],
        "\"SnRV\"",
        LabelStyle->"TextStyling"],
       Annotation[#, "SnRV", "Tooltip"]& ], 
      TagBox[
       TooltipBox[
        LineBox[{11, 214, 215, 216, 217, 218, 219, 220, 221, 222, 223, 224, 
         225, 226, 227, 228, 229, 2}],
        "\"Epsilonretrovirus\"",
        LabelStyle->"TextStyling"],
       Annotation[#, "Epsilonretrovirus", "Tooltip"]& ], 
      TagBox[
       TooltipBox[
        LineBox[{11, 230, 231, 232, 233, 234, 235, 236, 237, 238, 239, 240, 
         241, 242, 243, 244, 245, 2}],
        "\"Gammaretrovirus\"",
        LabelStyle->"TextStyling"],
       Annotation[#, "Gammaretrovirus", "Tooltip"]& ], 
      TagBox[
       TooltipBox[LineBox[{13, 14}],
        "\"Alpharetrovirus\"",
        LabelStyle->"TextStyling"],
       Annotation[#, "Alpharetrovirus", "Tooltip"]& ], 
      TagBox[
       TooltipBox[
        LineBox[{13, 246, 247, 248, 249, 250, 251, 252, 253, 254, 255, 256, 
         257, 258, 259, 260, 261, 12}],
        "\"Betaretrovirus\"",
        LabelStyle->"TextStyling"],
       Annotation[#, "Betaretrovirus", "Tooltip"]& ], 
      TagBox[
       TooltipBox[LineBox[{13, 12}],
        "\"Deltaretrovirus\"",
        LabelStyle->"TextStyling"],
       Annotation[#, "Deltaretrovirus", "Tooltip"]& ], 
      TagBox[
       TooltipBox[
        LineBox[{13, 262, 263, 264, 265, 266, 267, 268, 269, 270, 271, 272, 
         273, 274, 275, 276, 277, 12}],
        "\"Lentivirus\"",
        LabelStyle->"TextStyling"],
       Annotation[#, "Lentivirus", "Tooltip"]& ], 
      TagBox[
       TooltipBox[
        LineBox[{13, 278, 279, 280, 281, 282, 283, 284, 285, 286, 287, 288, 
         289, 290, 291, 292, 293, 2}],
        "\"Betaretrovirus\"",
        LabelStyle->"TextStyling"],
       Annotation[#, "Betaretrovirus", "Tooltip"]& ], 
      TagBox[
       TooltipBox[
        LineBox[{13, 294, 295, 296, 297, 298, 299, 300, 301, 302, 303, 304, 
         305, 306, 307, 308, 309, 2}],
        "\"Lentivirus\"",
        LabelStyle->"TextStyling"],
       Annotation[#, "Lentivirus", "Tooltip"]& ], 
      TagBox[
       TooltipBox[LineBox[{15, 14}],
        "\"ERV-L\"",
        LabelStyle->"TextStyling"],
       Annotation[#, "ERV-L", "Tooltip"]& ], 
      TagBox[
       TooltipBox[LineBox[{15, 16}],
        "\"Spumaretrovirus\"",
        LabelStyle->"TextStyling"],
       Annotation[#, "Spumaretrovirus", "Tooltip"]& ], 
      TagBox[
       TooltipBox[
        LineBox[{17, 310, 311, 312, 313, 314, 315, 316, 317, 318, 319, 320, 
         321, 322, 323, 324, 325, 7}],
        "\"CoDi-A\"",
        LabelStyle->"TextStyling"],
       Annotation[#, "CoDi-A", "Tooltip"]& ], 
      TagBox[
       TooltipBox[
        LineBox[{17, 326, 327, 328, 329, 330, 331, 332, 333, 334, 335, 336, 
         337, 338, 339, 340, 341, 7}],
        "\"CoDi-B\"",
        LabelStyle->"TextStyling"],
       Annotation[#, "CoDi-B", "Tooltip"]& ], 
      TagBox[
       TooltipBox[
        LineBox[{17, 342, 343, 344, 345, 346, 347, 348, 349, 350, 351, 352, 
         353, 354, 355, 356, 357, 7}],
        "\"CoDi-C\"",
        LabelStyle->"TextStyling"],
       Annotation[#, "CoDi-C", "Tooltip"]& ], 
      TagBox[
       TooltipBox[
        LineBox[{17, 358, 359, 360, 361, 362, 363, 364, 365, 366, 367, 368, 
         369, 370, 371, 372, 373, 7}],
        "\"CoDi-D\"",
        LabelStyle->"TextStyling"],
       Annotation[#, "CoDi-D", "Tooltip"]& ], 
      TagBox[
       TooltipBox[
        LineBox[{17, 374, 375, 376, 377, 378, 379, 380, 381, 382, 383, 384, 
         385, 386, 387, 388, 389, 7}],
        "\"GalEA-clade\"",
        LabelStyle->"TextStyling"],
       Annotation[#, "GalEA-clade", "Tooltip"]& ], 
      TagBox[
       TooltipBox[
        LineBox[{17, 390, 391, 392, 393, 394, 395, 396, 397, 398, 399, 400, 
         401, 402, 403, 404, 405, 7}],
        "\"Ty (Pseudovirus)\"",
        LabelStyle->"TextStyling"],
       Annotation[#, "Ty (Pseudovirus)", "Tooltip"]& ], 
      TagBox[
       TooltipBox[
        LineBox[{18, 406, 407, 408, 409, 410, 411, 412, 413, 414, 415, 416, 
         417, 418, 419, 420, 421, 7}],
        "\"1731-clade\"",
        LabelStyle->"TextStyling"],
       Annotation[#, "1731-clade", "Tooltip"]& ], 
      TagBox[
       TooltipBox[
        LineBox[{18, 422, 423, 424, 425, 426, 427, 428, 429, 430, 431, 432, 
         433, 434, 435, 436, 437, 7}],
        "\"Copia (hemivirus)\"",
        LabelStyle->"TextStyling"],
       Annotation[#, "Copia (hemivirus)", "Tooltip"]& ], 
      TagBox[
       TooltipBox[
        LineBox[{18, 438, 439, 440, 441, 442, 443, 444, 445, 446, 447, 448, 
         449, 450, 451, 452, 453, 7}],
        "\"Humnum-clade\"",
        LabelStyle->"TextStyling"],
       Annotation[#, "Humnum-clade", "Tooltip"]& ], 
      TagBox[
       TooltipBox[
        LineBox[{18, 454, 455, 456, 457, 458, 459, 460, 461, 462, 463, 464, 
         465, 466, 467, 468, 469, 7}],
        "\"Hydra\"",
        LabelStyle->"TextStyling"],
       Annotation[#, "Hydra", "Tooltip"]& ], 
      TagBox[
       TooltipBox[
        LineBox[{18, 470, 471, 472, 473, 474, 475, 476, 477, 478, 479, 480, 
         481, 482, 483, 484, 485, 7}],
        "\"Mtanga-clade\"",
        LabelStyle->"TextStyling"],
       Annotation[#, "Mtanga-clade", "Tooltip"]& ], 
      TagBox[
       TooltipBox[
        LineBox[{18, 486, 487, 488, 489, 490, 491, 492, 493, 494, 495, 496, 
         497, 498, 499, 500, 501, 7}],
        "\"Oryco\"",
        LabelStyle->"TextStyling"],
       Annotation[#, "Oryco", "Tooltip"]& ], 
      TagBox[
       TooltipBox[LineBox[{18, 7}],
        "\"Osser-clade\"",
        LabelStyle->"TextStyling"],
       Annotation[#, "Osser-clade", "Tooltip"]& ], 
      TagBox[
       TooltipBox[
        LineBox[{18, 502, 503, 504, 505, 506, 507, 508, 509, 510, 511, 512, 
         513, 514, 515, 516, 517, 7}],
        "\"pCreto\"",
        LabelStyle->"TextStyling"],
       Annotation[#, "pCreto", "Tooltip"]& ], 
      TagBox[
       TooltipBox[
        LineBox[{18, 518, 519, 520, 521, 522, 523, 524, 525, 526, 527, 528, 
         529, 530, 531, 532, 533, 7}],
        "\"PyRE1G1-clade\"",
        LabelStyle->"TextStyling"],
       Annotation[#, "PyRE1G1-clade", "Tooltip"]& ], 
      TagBox[
       TooltipBox[
        LineBox[{18, 534, 535, 536, 537, 538, 539, 540, 541, 542, 543, 544, 
         545, 546, 547, 548, 549, 7}],
        "\"Retrofit-clade\"",
        LabelStyle->"TextStyling"],
       Annotation[#, "Retrofit-clade", "Tooltip"]& ], 
      TagBox[
       TooltipBox[
        LineBox[{18, 550, 551, 552, 553, 554, 555, 556, 557, 558, 559, 560, 
         561, 562, 563, 564, 565, 7}],
        "\"Sire\"",
        LabelStyle->"TextStyling"],
       Annotation[#, "Sire", "Tooltip"]& ], 
      TagBox[
       TooltipBox[
        LineBox[{18, 566, 567, 568, 569, 570, 571, 572, 573, 574, 575, 576, 
         577, 578, 579, 580, 581, 7}],
        "\"Tork-clade\"",
        LabelStyle->"TextStyling"],
       Annotation[#, "Tork-clade", "Tooltip"]& ], 
      TagBox[
       TooltipBox[
        LineBox[{18, 582, 583, 584, 585, 586, 587, 588, 589, 590, 591, 592, 
         593, 594, 595, 596, 597, 7}],
        "\"Tricopia-clade\"",
        LabelStyle->"TextStyling"],
       Annotation[#, "Tricopia-clade", "Tooltip"]& ], 
      TagBox[
       TooltipBox[LineBox[{19, 20}],
        "\"Cer2-3\"",
        LabelStyle->"TextStyling"],
       Annotation[#, "Cer2-3", "Tooltip"]& ], 
      TagBox[
       TooltipBox[LineBox[{19, 14}],
        "\"Tor1-clade\"",
        LabelStyle->"TextStyling"],
       Annotation[#, "Tor1-clade", "Tooltip"]& ], 
      TagBox[
       TooltipBox[
        LineBox[{19, 598, 599, 600, 601, 602, 603, 604, 605, 606, 607, 608, 
         609, 610, 611, 612, 613, 12}],
        "\"412/Mdg1\"",
        LabelStyle->"TextStyling"],
       Annotation[#, "412/Mdg1", "Tooltip"]& ], 
      TagBox[
       TooltipBox[
        LineBox[{19, 614, 615, 616, 617, 618, 619, 620, 621, 622, 623, 624, 
         625, 626, 627, 628, 629, 12}],
        "\"Athila-clade\"",
        LabelStyle->"TextStyling"],
       Annotation[#, "Athila-clade", "Tooltip"]& ], 
      TagBox[
       TooltipBox[
        LineBox[{19, 630, 631, 632, 633, 634, 635, 636, 637, 638, 639, 640, 
         641, 642, 643, 644, 645, 12}],
        "\"Cer1-clade\"",
        LabelStyle->"TextStyling"],
       Annotation[#, "Cer1-clade", "Tooltip"]& ], 
      TagBox[
       TooltipBox[
        LineBox[{19, 646, 647, 648, 649, 650, 651, 652, 653, 654, 655, 656, 
         657, 658, 659, 660, 661, 12}],
        "\"CsRN1-clade\"",
        LabelStyle->"TextStyling"],
       Annotation[#, "CsRN1-clade", "Tooltip"]& ], 
      TagBox[
       TooltipBox[
        LineBox[{19, 662, 663, 664, 665, 666, 667, 668, 669, 670, 671, 672, 
         673, 674, 675, 676, 677, 12}],
        "\"Gmr1-clade\"",
        LabelStyle->"TextStyling"],
       Annotation[#, "Gmr1-clade", "Tooltip"]& ], 
      TagBox[
       TooltipBox[
        LineBox[{19, 678, 679, 680, 681, 682, 683, 684, 685, 686, 687, 688, 
         689, 690, 691, 692, 693, 12}],
        "\"Micropia/Mdg3\"",
        LabelStyle->"TextStyling"],
       Annotation[#, "Micropia/Mdg3", "Tooltip"]& ], 
      TagBox[
       TooltipBox[
        LineBox[{19, 694, 695, 696, 697, 698, 699, 700, 701, 702, 703, 704, 
         705, 706, 707, 708, 709, 12}],
        "\"Osvaldo-clade\"",
        LabelStyle->"TextStyling"],
       Annotation[#, "Osvaldo-clade", "Tooltip"]& ], 
      TagBox[
       TooltipBox[
        LineBox[{19, 710, 711, 712, 713, 714, 715, 716, 717, 718, 719, 720, 
         721, 722, 723, 724, 725, 12}],
        "\"Tat-clade\"",
        LabelStyle->"TextStyling"],
       Annotation[#, "Tat-clade", "Tooltip"]& ], 
      TagBox[
       TooltipBox[
        LineBox[{19, 726, 727, 728, 729, 730, 731, 732, 733, 734, 735, 736, 
         737, 738, 739, 740, 741, 12}],
        "\"Tor2-clade\"",
        LabelStyle->"TextStyling"],
       Annotation[#, "Tor2-clade", "Tooltip"]& ], 
      TagBox[
       TooltipBox[
        LineBox[{19, 742, 743, 744, 745, 746, 747, 748, 749, 750, 751, 752, 
         753, 754, 755, 756, 757, 12}],
        "\"Tor4-clade\"",
        LabelStyle->"TextStyling"],
       Annotation[#, "Tor4-clade", "Tooltip"]& ], 
      TagBox[
       TooltipBox[
        LineBox[{19, 758, 759, 760, 761, 762, 763, 764, 765, 766, 767, 768, 
         769, 770, 771, 772, 773, 2}],
        "\"17.6-clade\"",
        LabelStyle->"TextStyling"],
       Annotation[#, "17.6-clade", "Tooltip"]& ], 
      TagBox[
       TooltipBox[
        LineBox[{19, 774, 775, 776, 777, 778, 779, 780, 781, 782, 783, 784, 
         785, 786, 787, 788, 789, 2}],
        "\"Cigr-1-clade\"",
        LabelStyle->"TextStyling"],
       Annotation[#, "Cigr-1-clade", "Tooltip"]& ], 
      TagBox[
       TooltipBox[
        LineBox[{19, 790, 791, 792, 793, 794, 795, 796, 797, 798, 799, 800, 
         801, 802, 803, 804, 805, 2}],
        "\"Gypsy-clade\"",
        LabelStyle->"TextStyling"],
       Annotation[#, "Gypsy-clade", "Tooltip"]& ], 
      TagBox[
       TooltipBox[
        LineBox[{19, 806, 807, 808, 809, 810, 811, 812, 813, 814, 815, 816, 
         817, 818, 819, 820, 821, 2}],
        "\"Osvaldo-clade\"",
        LabelStyle->"TextStyling"],
       Annotation[#, "Osvaldo-clade", "Tooltip"]& ], 
      TagBox[
       TooltipBox[
        LineBox[{19, 822, 823, 824, 825, 826, 827, 828, 829, 830, 831, 832, 
         833, 834, 835, 836, 837, 3}],
        "\"A-clade\"",
        LabelStyle->"TextStyling"],
       Annotation[#, "A-clade", "Tooltip"]& ], 
      TagBox[
       TooltipBox[LineBox[{19, 3}],
        "\"B-clade\"",
        LabelStyle->"TextStyling"],
       Annotation[#, "B-clade", "Tooltip"]& ], 
      TagBox[
       TooltipBox[
        LineBox[{19, 838, 839, 840, 841, 842, 843, 844, 845, 846, 847, 848, 
         849, 850, 851, 852, 853, 3}],
        "\"C-clade\"",
        LabelStyle->"TextStyling"],
       Annotation[#, "C-clade", "Tooltip"]& ], 
      TagBox[
       TooltipBox[
        LineBox[{19, 854, 855, 856, 857, 858, 859, 860, 861, 862, 863, 864, 
         865, 866, 867, 868, 869, 16}],
        "\"17.6-clade\"",
        LabelStyle->"TextStyling"],
       Annotation[#, "17.6-clade", "Tooltip"]& ], 
      TagBox[
       TooltipBox[
        LineBox[{19, 870, 871, 872, 873, 874, 875, 876, 877, 878, 879, 880, 
         881, 882, 883, 884, 885, 16}],
        "\"Gypsy-clade\"",
        LabelStyle->"TextStyling"],
       Annotation[#, "Gypsy-clade", "Tooltip"]& ], 
      TagBox[
       TooltipBox[
        LineBox[{21, 886, 887, 888, 889, 890, 891, 892, 893, 894, 895, 896, 
         897, 898, 899, 900, 901, 12}],
        "\"CRM-clade\"",
        LabelStyle->"TextStyling"],
       Annotation[#, "CRM-clade", "Tooltip"]& ], 
      TagBox[
       TooltipBox[
        LineBox[{21, 902, 903, 904, 905, 906, 907, 908, 909, 910, 911, 912, 
         913, 914, 915, 916, 917, 12}],
        "\"Del-clade\"",
        LabelStyle->"TextStyling"],
       Annotation[#, "Del-clade", "Tooltip"]& ], 
      TagBox[
       TooltipBox[
        LineBox[{21, 918, 919, 920, 921, 922, 923, 924, 925, 926, 927, 928, 
         929, 930, 931, 932, 933, 12}],
        "\"Galadriel-clade\"",
        LabelStyle->"TextStyling"],
       Annotation[#, "Galadriel-clade", "Tooltip"]& ], 
      TagBox[
       TooltipBox[
        LineBox[{21, 934, 935, 936, 937, 938, 939, 940, 941, 942, 943, 944, 
         945, 946, 947, 948, 949, 12}],
        "\"G-Rhodo-clade\"",
        LabelStyle->"TextStyling"],
       Annotation[#, "G-Rhodo-clade", "Tooltip"]& ], 
      TagBox[
       TooltipBox[
        LineBox[{21, 950, 951, 952, 953, 954, 955, 956, 957, 958, 959, 960, 
         961, 962, 963, 964, 965, 12}],
        "\"Maggy-clade\"",
        LabelStyle->"TextStyling"],
       Annotation[#, "Maggy-clade", "Tooltip"]& ], 
      TagBox[
       TooltipBox[
        LineBox[{21, 966, 967, 968, 969, 970, 971, 972, 973, 974, 975, 976, 
         977, 978, 979, 980, 981, 12}],
        "\"marY1-clade\"",
        LabelStyle->"TextStyling"],
       Annotation[#, "marY1-clade", "Tooltip"]& ], 
      TagBox[
       TooltipBox[
        LineBox[{21, 982, 983, 984, 985, 986, 987, 988, 989, 990, 991, 992, 
         993, 994, 995, 996, 997, 12}],
        "\"Pyret-clade\"",
        LabelStyle->"TextStyling"],
       Annotation[#, "Pyret-clade", "Tooltip"]& ], 
      TagBox[
       TooltipBox[
        LineBox[{21, 998, 999, 1000, 1001, 1002, 1003, 1004, 1005, 1006, 1007,
          1008, 1009, 1010, 1011, 1012, 1013, 12}],
        "\"Reina-clade\"",
        LabelStyle->"TextStyling"],
       Annotation[#, "Reina-clade", "Tooltip"]& ], 
      TagBox[
       TooltipBox[
        LineBox[{21, 1014, 1015, 1016, 1017, 1018, 1019, 1020, 1021, 1022, 
         1023, 1024, 1025, 1026, 1027, 1028, 1029, 12}],
        "\"REM-clade\"",
        LabelStyle->"TextStyling"],
       Annotation[#, "REM-clade", "Tooltip"]& ], 
      TagBox[
       TooltipBox[
        LineBox[{21, 1030, 1031, 1032, 1033, 1034, 1035, 1036, 1037, 1038, 
         1039, 1040, 1041, 1042, 1043, 1044, 1045, 12}],
        "\"Skipper-clade\"",
        LabelStyle->"TextStyling"],
       Annotation[#, "Skipper-clade", "Tooltip"]& ], 
      TagBox[
       TooltipBox[
        LineBox[{21, 1046, 1047, 1048, 1049, 1050, 1051, 1052, 1053, 1054, 
         1055, 1056, 1057, 1058, 1059, 1060, 1061, 12}],
        "\"TF1-2\"",
        LabelStyle->"TextStyling"],
       Annotation[#, "TF1-2", "Tooltip"]& ], 
      TagBox[
       TooltipBox[
        LineBox[{21, 1062, 1063, 1064, 1065, 1066, 1067, 1068, 1069, 1070, 
         1071, 1072, 1073, 1074, 1075, 1076, 1077, 12}],
        "\"Tse3-clade\"",
        LabelStyle->"TextStyling"],
       Annotation[#, "Tse3-clade", "Tooltip"]& ], 
      TagBox[
       TooltipBox[
        LineBox[{21, 1078, 1079, 1080, 1081, 1082, 1083, 1084, 1085, 1086, 
         1087, 1088, 1089, 1090, 1091, 1092, 1093, 12}],
        "\"Ty3-clade\"",
        LabelStyle->"TextStyling"],
       Annotation[#, "Ty3-clade", "Tooltip"]& ], 
      TagBox[
       TooltipBox[
        LineBox[{21, 1094, 1095, 1096, 1097, 1098, 1099, 1100, 1101, 1102, 
         1103, 1104, 1105, 1106, 1107, 1108, 1109, 12}],
        "\"V-clade\"",
        LabelStyle->"TextStyling"],
       Annotation[#, "V-clade", "Tooltip"]& ], 
      TagBox[
       TooltipBox[
        LineBox[{21, 1110, 1111, 1112, 1113, 1114, 1115, 1116, 1117, 1118, 
         1119, 1120, 1121, 1122, 1123, 1124, 1125, 2}],
        "\"CRM-clade\"",
        LabelStyle->"TextStyling"],
       Annotation[#, "CRM-clade", "Tooltip"]& ], 
      TagBox[
       TooltipBox[LineBox[{21, 2}],
        "\"MGLR3-clade\"",
        LabelStyle->"TextStyling"],
       Annotation[#, "MGLR3-clade", "Tooltip"]& ], 
      TagBox[
       TooltipBox[
        LineBox[{21, 1126, 1127, 1128, 1129, 1130, 1131, 1132, 1133, 1134, 
         1135, 1136, 1137, 1138, 1139, 1140, 1141, 2}],
        "\"Pyggy-clade\"",
        LabelStyle->"TextStyling"],
       Annotation[#, "Pyggy-clade", "Tooltip"]& ]}, {InsetBox[
       FrameBox["\<\"BP Branch 1\"\>",
        Background->RGBColor[1, 1, 0.8],
        FrameStyle->RGBColor[0.94, 0.85, 0.36],
        StripOnInput->False], 1], InsetBox[
       FrameBox["\<\"GPY/F Lost\"\>",
        Background->RGBColor[1, 1, 0.8],
        FrameStyle->RGBColor[0.94, 0.85, 0.36],
        StripOnInput->False], 2], InsetBox[
       FrameBox["\<\"GxV/I\"\>",
        Background->RGBColor[1, 1, 0.8],
        FrameStyle->RGBColor[0.94, 0.85, 0.36],
        StripOnInput->False], 3], InsetBox[
       FrameBox["\<\"BP Branch 2\"\>",
        Background->RGBColor[1, 1, 0.8],
        FrameStyle->RGBColor[0.94, 0.85, 0.36],
        StripOnInput->False], 4], InsetBox[
       FrameBox["\<\"BP Branch 3\"\>",
        Background->RGBColor[1, 1, 0.8],
        FrameStyle->RGBColor[0.94, 0.85, 0.36],
        StripOnInput->False], 5], InsetBox[
       FrameBox["\<\"CV Class 1\"\>",
        Background->RGBColor[1, 1, 0.8],
        FrameStyle->RGBColor[0.94, 0.85, 0.36],
        StripOnInput->False], 6], InsetBox[
       FrameBox["\<\"GPY/F No\"\>",
        Background->RGBColor[1, 1, 0.8],
        FrameStyle->RGBColor[0.94, 0.85, 0.36],
        StripOnInput->False], 7], InsetBox[
       FrameBox["\<\"CV Class 2\"\>",
        Background->RGBColor[1, 1, 0.8],
        FrameStyle->RGBColor[0.94, 0.85, 0.36],
        StripOnInput->False], 8], InsetBox[
       FrameBox["\<\"CV Class 3\"\>",
        Background->RGBColor[1, 1, 0.8],
        FrameStyle->RGBColor[0.94, 0.85, 0.36],
        StripOnInput->False], 9], InsetBox[
       FrameBox["\<\"CV Class 4\"\>",
        Background->RGBColor[1, 1, 0.8],
        FrameStyle->RGBColor[0.94, 0.85, 0.36],
        StripOnInput->False], 10], InsetBox[
       FrameBox["\<\"RV Class 1\"\>",
        Background->RGBColor[1, 1, 0.8],
        FrameStyle->RGBColor[0.94, 0.85, 0.36],
        StripOnInput->False], 11], InsetBox[
       FrameBox["\<\"GPX\"\>",
        Background->RGBColor[1, 1, 0.8],
        FrameStyle->RGBColor[0.94, 0.85, 0.36],
        StripOnInput->False], 12], InsetBox[
       FrameBox["\<\"RV Class 2\"\>",
        Background->RGBColor[1, 1, 0.8],
        FrameStyle->RGBColor[0.94, 0.85, 0.36],
        StripOnInput->False], 13], InsetBox[
       FrameBox["\<\"GGW\"\>",
        Background->RGBColor[1, 1, 0.8],
        FrameStyle->RGBColor[0.94, 0.85, 0.36],
        StripOnInput->False], 14], InsetBox[
       FrameBox["\<\"RV Class 3\"\>",
        Background->RGBColor[1, 1, 0.8],
        FrameStyle->RGBColor[0.94, 0.85, 0.36],
        StripOnInput->False], 15], InsetBox[
       FrameBox["\<\"KP/LT\"\>",
        Background->RGBColor[1, 1, 0.8],
        FrameStyle->RGBColor[0.94, 0.85, 0.36],
        StripOnInput->False], 16], InsetBox[
       FrameBox["\<\"TC Branch 1\"\>",
        Background->RGBColor[1, 1, 0.8],
        FrameStyle->RGBColor[0.94, 0.85, 0.36],
        StripOnInput->False], 17], InsetBox[
       FrameBox["\<\"TC Branch 2\"\>",
        Background->RGBColor[1, 1, 0.8],
        FrameStyle->RGBColor[0.94, 0.85, 0.36],
        StripOnInput->False], 18], InsetBox[
       FrameBox["\<\"TG Branch 2\"\>",
        Background->RGBColor[1, 1, 0.8],
        FrameStyle->RGBColor[0.94, 0.85, 0.36],
        StripOnInput->False], 19], InsetBox[
       FrameBox["\<\"GDY/F\"\>",
        Background->RGBColor[1, 1, 0.8],
        FrameStyle->RGBColor[0.94, 0.85, 0.36],
        StripOnInput->False], 20], InsetBox[
       FrameBox["\<\"TG Chromovirus\"\>",
        Background->RGBColor[1, 1, 0.8],
        FrameStyle->RGBColor[0.94, 0.85, 0.36],
        StripOnInput->False], 21]}}],
   Annotation[#, VertexCoordinateRules -> CompressedData["
1:eJxTTMoPSmViYGAQBWIQvfLWgXsi3wQciksumiTVMh3Q6FavTPzO6bDo+8UJ
1r5sBy4ckVKZXcjnwHJfTfN90ff9ArETXnbW8zlMM3srGneM4UBKsdKdqQZC
DgkzpovGVT/dbxJznmv93k/2D6aHruOZJnLA4MxpIP+XvYRqIvcdHokDUHX2
erPiwXyNNUfA6tPVszNWN0sfEC5KbL0ex+hwrDwXzN+Vy9G6cwK7Q1/y/cCs
PL4DNqsk8rsOsDo4mPRd+qLOeWBR+8klE7wZHexfztzQYMd+wLtp816Ve9/t
p02b/aHFnulAHNS+QwcEdTzZ/u7/PMMyQi/ym/2i0HM7DZ9/3y/xLBVoH6vD
G6sUsHvklXLA9tu/CAe7n+XDm1WTFVkc9O7x7+n/8W8/m6vurZOrmRxumKXM
/vTx9f4IjXParwR5HC53vD5heYLnAAA6Mp8E
     "]]& ],
  AspectRatio->Automatic,
  FrameTicks->None,
  ImageSize->{483.8106311344188, Automatic},
  PlotRange->All,
  PlotRangePadding->Scaled[0.1]]], "Output",
 CellChangeTimes->{3.455282631896172*^9, 3.4608093427332153`*^9, 
  3.463309677837515*^9}]
}, Open  ]]
}, Open  ]]
}, Open  ]]
},
WindowSize->{1424, 779},
WindowMargins->{{0, Automatic}, {Automatic, 0}},
FrontEndVersion->"7.0 for Microsoft Windows (32-bit) (November 10, 2008)",
StyleDefinitions->"Default.nb"
]
(* End of Notebook Content *)

(* Internal cache information *)
(*CellTagsOutline
CellTagsIndex->{}
*)
(*CellTagsIndex
CellTagsIndex->{}
*)
(*NotebookFileOutline
Notebook[{
Cell[CellGroupData[{
Cell[567, 22, 361, 5, 83, "Title"],
Cell[CellGroupData[{
Cell[953, 31, 239, 3, 71, "Section"],
Cell[1195, 36, 6946, 149, 412, "Input"]
}, Closed]],
Cell[CellGroupData[{
Cell[8178, 190, 511, 7, 41, "Section"],
Cell[CellGroupData[{
Cell[8714, 201, 836, 17, 72, "Input"],
Cell[9553, 220, 49188, 1064, 416, "Output"]
}, Open  ]]
}, Open  ]],
Cell[CellGroupData[{
Cell[58790, 1290, 485, 6, 71, "Section"],
Cell[CellGroupData[{
Cell[59300, 1300, 896, 18, 72, "Input"],
Cell[60199, 1320, 51074, 1116, 427, "Output"]
}, Open  ]]
}, Open  ]],
Cell[CellGroupData[{
Cell[111322, 2442, 533, 7, 71, "Section"],
Cell[CellGroupData[{
Cell[111880, 2453, 943, 19, 72, "Input"],
Cell[112826, 2474, 48376, 1044, 789, "Output"]
}, Open  ]]
}, Open  ]]
}, Open  ]]
}
]
*)

(* End of internal cache information *)
