# Supplementary material for: Network dynamics of eukaryotic LTR retroelements beyond phylogenetic trees
Source: Biol Direct. 2009 Nov 2;4:41. doi: 10.1186/1745-6150-4-41 (PMC2774666; doi:10.1186/1745-6150-4-41)
Supplement: Additional file 4 — Building multigraphs. Zip-file containing all notebooks (Mathematica files) needed to visualize or reproduce graphs shown in this study. This is presented as a mini-web site containing three folders and two HTML files. Opening the HTML file called "Index.html" and following the steps summarized therein users can reproduce the analyses using Mathematica 7.0 or simply visualize them using the freely available Mathematica Player. [file 1745-6150-4-41-S4.zip › Additional_file_4/additional files/mathematica/04a - MCs feature vectors builder.nb]

(* Content-type: application/mathematica *)

(*** Wolfram Notebook File ***)
(* http://www.wolfram.com/nb *)

(* CreatedBy='Mathematica 7.0' *)

(*CacheID: 234*)
(* Internal cache information:
NotebookFileLineBreakTest
NotebookFileLineBreakTest
NotebookDataPosition[       145,          7]
NotebookDataLength[     56686,       1379]
NotebookOptionsPosition[     55658,       1339]
NotebookOutlinePosition[     56003,       1354]
CellTagsIndexPosition[     55960,       1351]
WindowFrame->Normal*)

(* Beginning of Notebook Content *)
Notebook[{

Cell[CellGroupData[{
Cell["Feature vectors: Marker Combinations (MCs)", "Title",
 CellChangeTimes->{{3.463309947626515*^9, 3.463309961094515*^9}, 
   3.463309994771515*^9}],

Cell[CellGroupData[{

Cell[TextData[{
 StyleBox["Auxiliary module for ",
  FontFamily->"DejaVu Sans"],
 StyleBox["featureVectors", "Code",
  FontFamily->"DejaVu Sans Mono"],
 StyleBox[": ",
  FontFamily->"DejaVu Sans"],
 StyleBox["featureMap", "Code",
  FontFamily->"DejaVu Sans Mono"]
}], "Section",
 CellChangeTimes->{{3.4536209711448*^9, 3.4536209723304*^9}, 
   3.4536215338524*^9, {3.454045555339056*^9, 3.454045584907969*^9}, {
   3.4540516925432367`*^9, 3.454051706367062*^9}, {3.4631415795415077`*^9, 
   3.463141583077257*^9}}],

Cell[TextData[{
 StyleBox["featureMap", "Code",
  FontFamily->"Consolas",
  FontSize->14],
 StyleBox[" takes as input two arguments:\n1) ",
  FontFamily->"Cambria",
  FontSize->14],
 StyleBox["data", "Code",
  FontFamily->"Consolas",
  FontSize->14],
 StyleBox[", a list of multi-valued data.\n2)  ",
  FontFamily->"Cambria",
  FontSize->14],
 StyleBox["fl", "Code",
  FontFamily->"Consolas",
  FontSize->14],
 StyleBox[", (",
  FontFamily->"Cambria",
  FontSize->14],
 StyleBox["f",
  FontFamily->"Cambria",
  FontSize->14,
  FontWeight->"Bold"],
 StyleBox["eature ",
  FontFamily->"Cambria",
  FontSize->14],
 StyleBox["l",
  FontFamily->"Cambria",
  FontSize->14,
  FontWeight->"Bold"],
 StyleBox["ist), a list of strings.\nThe first argument is a list of which \
its first element are descriptive strings for a set of features, and each \
successive one is a combination of values of those features. An example of ",
  FontFamily->"Cambria",
  FontSize->14],
 StyleBox["data", "Code",
  FontFamily->"Consolas",
  FontSize->14],
 StyleBox[" follows:\n",
  FontFamily->"Cambria",
  FontSize->14],
 StyleBox["{{\"Letter name\", \"Integer \
value\"},{\"Alpha\",1},{\"Omega\",32767}}",
  FontFamily->"Consolas",
  FontSize->14],
 StyleBox["\nThe second argument, ",
  FontFamily->"Cambria",
  FontSize->14],
 StyleBox["fl", "Code",
  FontFamily->"Consolas",
  FontSize->14],
 StyleBox[", is a subset from the first element of ",
  FontFamily->"Cambria",
  FontSize->14],
 StyleBox["data", "Code",
  FontFamily->"Consolas",
  FontSize->14],
 StyleBox[". \n\nThe output consists of the three values described below:\n1) \
Integer values with the positions where features ",
  FontFamily->"Cambria",
  FontSize->14],
 StyleBox["fl", "Code",
  FontFamily->"Consolas",
  FontSize->14],
 StyleBox[" appear in the first row of ",
  FontFamily->"Cambria",
  FontSize->14],
 StyleBox["data", "Code",
  FontFamily->"Consolas",
  FontSize->14],
 StyleBox[".\n2) A list of all values that each ",
  FontFamily->"Cambria",
  FontSize->14],
 StyleBox["fl", "Code",
  FontFamily->"Consolas",
  FontSize->14],
 StyleBox[" takes in ",
  FontFamily->"Cambria",
  FontSize->14],
 StyleBox["data", "Code",
  FontFamily->"Consolas",
  FontSize->14],
 StyleBox[".\n3) A map of rules where an integer ",
  FontFamily->"Cambria",
  FontSize->14],
 StyleBox["data", "Code",
  FontFamily->"Consolas",
  FontSize->14],
 StyleBox[" is assigned to each value within a feature.",
  FontFamily->"Cambria",
  FontSize->14]
}], "Text",
 CellChangeTimes->{{3.454046831895149*^9, 3.454046849064817*^9}, {
   3.454046887193675*^9, 3.454047045355226*^9}, {3.454047151484765*^9, 
   3.454047176172613*^9}, {3.4540473074390507`*^9, 3.454047478673012*^9}, {
   3.454047519569043*^9, 3.454047587801757*^9}, {3.4540494096220713`*^9, 
   3.454049755799717*^9}, {3.454049794378707*^9, 3.454050127825861*^9}, 
   3.4540501923234243`*^9, {3.454050465266111*^9, 3.454050488881522*^9}, {
   3.454050575346759*^9, 3.4540506063068533`*^9}, {3.4541238196050673`*^9, 
   3.454123821091096*^9}, {3.454123855301895*^9, 3.4541238744060183`*^9}, {
   3.4541241319770947`*^9, 3.454124189051777*^9}, {3.4541242271777773`*^9, 
   3.454124267082283*^9}, {3.463141508566783*^9, 3.463141538647794*^9}, {
   3.463141596983135*^9, 3.463141642306086*^9}, {3.463142099883988*^9, 
   3.463142113435322*^9}, {3.4631422896626043`*^9, 3.4631423347447557`*^9}, 
   3.463142394409767*^9, {3.4633100096355147`*^9, 3.4633100380175147`*^9}, {
   3.463311368983515*^9, 3.4633113795255146`*^9}, 3.4633116215605145`*^9, {
   3.4633120618695145`*^9, 3.463312101932515*^9}, {3.4655404579406*^9, 
   3.4655404593786*^9}}],

Cell[BoxData[
 RowBox[{
  RowBox[{
   RowBox[{"featureMap", "[", 
    RowBox[{"data_", ",", "fl_"}], "]"}], ":=", 
   RowBox[{"Module", "[", 
    RowBox[{
     RowBox[{"{", 
      RowBox[{"i", ",", "j", ",", 
       RowBox[{"featureColumns", "=", 
        RowBox[{"{", "}"}]}], ",", 
       RowBox[{"featureValues", "=", 
        RowBox[{"{", "}"}]}], ",", 
       RowBox[{"valueSet", "=", 
        RowBox[{"{", "}"}]}], ",", 
       RowBox[{"featureMapping", "=", 
        RowBox[{"{", "}"}]}]}], "}"}], ",", "\[IndentingNewLine]", 
     RowBox[{"(*", " ", 
      RowBox[{
       RowBox[{
       "featureMap", " ", "creates", " ", "a", " ", "map", " ", "in", " ", 
        "which", " ", "several", " ", "features"}], ",", " ", 
       RowBox[{"specified", " ", "in", " ", "fl_"}], ",", " ", 
       RowBox[{"are", " ", "assigned", " ", "integer"}], ",", " ", 
       RowBox[{"contiguous", " ", 
        RowBox[{"values", "."}]}]}], " ", "*)"}], "\[IndentingNewLine]", 
     RowBox[{"(*", " ", 
      RowBox[{"data_", " ", "\[Rule]", " ", 
       RowBox[{"List", " ", "containing", " ", 
        RowBox[{"features", ".", " ", "The"}], " ", "first", " ", "element", 
        " ", "is", " ", "a", " ", "list", " ", "of", " ", 
        RowBox[{"headers", ".", " ", "Subsequent"}], " ", "elements", " ", 
        "are", " ", "a", " ", "combination", " ", "of", " ", 
        RowBox[{"features", ".", " ", 
         RowBox[{"(", 
          RowBox[{"See", " ", "Additional", " ", "File", " ", "3"}], 
          ")"}]}]}]}], " ", "*)"}], "\[IndentingNewLine]", 
     RowBox[{"(*", " ", 
      RowBox[{"fl_", "   ", "\[Rule]", " ", 
       RowBox[{
       "List", " ", "of", " ", "features", " ", "given", " ", "by", " ", 
        "their", " ", "corresponding", " ", "headers", " ", "in", " ", 
        RowBox[{"data", "."}]}]}], " ", "*)"}], "\[IndentingNewLine]", 
     "\[IndentingNewLine]", 
     RowBox[{"(*", " ", 
      RowBox[{"Build", " ", 
       RowBox[{"featureColumns", ":", " ", 
        RowBox[{"positions", " ", "in", " ", 
         RowBox[{"data", "[", 
          RowBox[{"[", "1", "]"}], "]"}], " ", "for", " ", "the", " ", "fl", 
         " ", "feature", " ", "descriptions"}]}]}], " ", "*)"}], 
     "\[IndentingNewLine]", 
     RowBox[{
      RowBox[{"For", "[", 
       RowBox[{
        RowBox[{"i", "=", "1"}], ",", 
        RowBox[{"i", "\[LessEqual]", 
         RowBox[{"Length", "[", "fl", "]"}]}], ",", 
        RowBox[{"i", "++"}], ",", "\[IndentingNewLine]", 
        RowBox[{
         RowBox[{"AppendTo", "[", 
          RowBox[{"featureColumns", ",", 
           RowBox[{"Extract", "[", 
            RowBox[{
             RowBox[{"Flatten", "[", 
              RowBox[{"Position", "[", 
               RowBox[{
                RowBox[{"data", "[", 
                 RowBox[{"[", "1", "]"}], "]"}], ",", 
                RowBox[{"fl", "[", 
                 RowBox[{"[", "i", "]"}], "]"}]}], "]"}], "]"}], ",", "1"}], 
            "]"}]}], "]"}], ";"}]}], "\[IndentingNewLine]", "]"}], ";", 
      "\[IndentingNewLine]", "\[IndentingNewLine]", 
      RowBox[{"(*", " ", 
       RowBox[{
        RowBox[{
         RowBox[{
         "Create", " ", "a", " ", "list", " ", "of", " ", 
          "lexicographically"}], "-", 
         RowBox[{"ordered", " ", "unique", " ", "feature"}], "-", "values"}], 
        ",", " ", 
        RowBox[{
        "in", " ", "the", " ", "same", " ", "relative", " ", "order"}]}], " ",
        "*)"}], "\[IndentingNewLine]", 
      RowBox[{"For", "[", 
       RowBox[{
        RowBox[{"i", "=", "1"}], ",", " ", 
        RowBox[{"i", "\[LessEqual]", 
         RowBox[{"Length", "[", "featureColumns", "]"}]}], ",", 
        RowBox[{"i", "++"}], ",", "\[IndentingNewLine]", 
        RowBox[{
         RowBox[{"AppendTo", "[", 
          RowBox[{"featureValues", ",", 
           RowBox[{"Union", "[", 
            RowBox[{"data", "[", 
             RowBox[{"[", 
              RowBox[{
               RowBox[{"2", ";;", 
                RowBox[{"Length", "[", "data", "]"}]}], ",", 
               RowBox[{"featureColumns", "[", 
                RowBox[{"[", "i", "]"}], "]"}]}], "]"}], "]"}], "]"}]}], 
          "]"}], ";"}]}], "\[IndentingNewLine]", "]"}], ";", 
      "\[IndentingNewLine]", "\[IndentingNewLine]", 
      RowBox[{"(*", " ", 
       RowBox[{
       "Build", " ", "pairs", " ", "of", " ", "integers", " ", "and", " ", 
        "feature", " ", "values", " ", "as", " ", "rules"}], " ", "*)"}], 
      "\[IndentingNewLine]", 
      RowBox[{"For", "[", 
       RowBox[{
        RowBox[{"i", "=", "1"}], ",", 
        RowBox[{"i", "\[LessEqual]", 
         RowBox[{"Length", "[", "featureValues", "]"}]}], ",", 
        RowBox[{"i", "++"}], ",", "\[IndentingNewLine]", 
        RowBox[{
         RowBox[{"valueSet", "=", 
          RowBox[{"{", "}"}]}], ";", "\[IndentingNewLine]", 
         RowBox[{"For", "[", 
          RowBox[{
           RowBox[{"j", "=", "1"}], ",", 
           RowBox[{"j", "\[LessEqual]", 
            RowBox[{"Length", "[", 
             RowBox[{"featureValues", "[", 
              RowBox[{"[", "i", "]"}], "]"}], "]"}]}], ",", 
           RowBox[{"j", "++"}], ",", "\[IndentingNewLine]", 
           RowBox[{
            RowBox[{"AppendTo", "[", 
             RowBox[{"valueSet", ",", 
              RowBox[{"j", "->", 
               RowBox[{"featureValues", "[", 
                RowBox[{"[", 
                 RowBox[{"i", ",", "j"}], "]"}], "]"}]}]}], "]"}], ";"}]}], 
          "\[IndentingNewLine]", "]"}], ";", "\[IndentingNewLine]", 
         RowBox[{"AppendTo", "[", 
          RowBox[{"featureMapping", ",", "valueSet"}], "]"}], ";"}]}], 
       "\[IndentingNewLine]", "]"}], ";", "\[IndentingNewLine]", 
      "\[IndentingNewLine]", 
      RowBox[{"(*", " ", 
       RowBox[{
        RowBox[{
        "Output", " ", "column", " ", "ordinals", " ", "of", " ", 
         "features"}], ",", " ", 
        RowBox[{
        "all", " ", "their", " ", "values", " ", "and", " ", "the", " ", 
         "integer", " ", "associated", " ", "mapping"}]}], " ", "*)"}], 
      "\[IndentingNewLine]", 
      RowBox[{"{", 
       RowBox[{
       "featureColumns", ",", "featureValues", ",", "featureMapping"}], 
       "}"}]}]}], "\[IndentingNewLine]", "]"}]}], ";"}]], "Input",
 CellChangeTimes->{{3.4536122849068003`*^9, 3.453612443278*^9}, {
   3.4536144139792*^9, 3.453614439454*^9}, {3.4536144817144003`*^9, 
   3.453614499748*^9}, {3.45361651644*^9, 3.4536165855480003`*^9}, {
   3.4536167643552*^9, 3.4536167661024*^9}, {3.453616797942*^9, 
   3.4536168447888002`*^9}, {3.4536169205736*^9, 3.453617077182*^9}, {
   3.4536171491292*^9, 3.4536172726032*^9}, {3.453617321166*^9, 
   3.4536173886204*^9}, {3.4536183972539997`*^9, 3.4536184275179996`*^9}, {
   3.4536184583747997`*^9, 3.4536184833192*^9}, {3.4536185231772003`*^9, 
   3.4536185402904*^9}, {3.4536185827848*^9, 3.4536186419088*^9}, {
   3.4536186766344*^9, 3.4536187680036*^9}, {3.4536188146008*^9, 
   3.4536188244288*^9}, {3.45361897656*^9, 3.4536190321428003`*^9}, {
   3.453619200186*^9, 3.4536192631008*^9}, {3.4536193137696*^9, 
   3.4536193351884003`*^9}, {3.4536195061176*^9, 3.4536195484872*^9}, {
   3.4536195844608*^9, 3.4536197193852*^9}, {3.4536199550232*^9, 
   3.4536201916127996`*^9}, {3.4536203902008*^9, 3.453620427594*^9}, {
   3.4536205326132*^9, 3.4536206954772*^9}, {3.4536207403428*^9, 
   3.4536207432444*^9}, {3.453620774928*^9, 3.4536207810744*^9}, 
   3.4536208202928*^9, {3.4536208550028*^9, 3.4536208577016*^9}, {
   3.4536208957967997`*^9, 3.4536208981056004`*^9}, {3.4536209520192003`*^9, 
   3.4536209628143997`*^9}, {3.45362100144*^9, 3.453621003936*^9}, {
   3.4536210681144*^9, 3.4536210823104*^9}, {3.4536212016191998`*^9, 
   3.4536212350656*^9}, {3.4540457969701853`*^9, 3.45404589948345*^9}, {
   3.454046071929943*^9, 3.454046129093761*^9}, {3.454046162135346*^9, 
   3.4540463830409603`*^9}, {3.4540464160079327`*^9, 3.454046423862543*^9}, 
   3.454046586382203*^9, {3.4540466954054737`*^9, 3.454046727108384*^9}, {
   3.454050702556202*^9, 3.454050711817136*^9}, {3.454050760175206*^9, 
   3.454050776204219*^9}, {3.4540508622309303`*^9, 3.45405089735259*^9}, {
   3.454050938906294*^9, 3.454050949301626*^9}, {3.454050982806788*^9, 
   3.454051075601919*^9}, {3.454051419008972*^9, 3.4540514529912*^9}, {
   3.454051485902647*^9, 3.454051557588161*^9}, {3.454051623698646*^9, 
   3.454051631059914*^9}, {3.454056469275894*^9, 3.4540565023829803`*^9}, 
   3.454124607945033*^9}]
}, Closed]],

Cell[CellGroupData[{

Cell[TextData[{
 StyleBox["Main module: ",
  FontFamily->"DejaVu Sans"],
 StyleBox["featureVectors", "Code",
  FontFamily->"DejaVu Sans Mono"]
}], "Section",
 CellChangeTimes->{{3.454046600507249*^9, 3.454046601554798*^9}, 
   3.45405172674114*^9, {3.454124293498556*^9, 3.4541243086396933`*^9}, {
   3.454124752612759*^9, 3.4541247537274237`*^9}}],

Cell[TextData[{
 StyleBox["featureVectors", "Code",
  FontFamily->"Cambria",
  FontSize->14,
  FontWeight->"Plain"],
 StyleBox[" takes ",
  FontFamily->"Cambria",
  FontSize->14],
 StyleBox["data", "Code",
  FontFamily->"Consolas",
  FontSize->14],
 StyleBox[", a table (i.e. list) of multi-valued arbitrary data, and \
constructs feature vectors for each of its elements. These vectors follow a \
mapping obtained from ",
  FontFamily->"Cambria",
  FontSize->14],
 StyleBox["featureMap", "Code",
  FontFamily->"Consolas",
  FontSize->14],
 StyleBox[".", "Code",
  FontFamily->"Cambria",
  FontSize->14,
  FontWeight->"Plain"],
 StyleBox[" The mapping used by ",
  FontFamily->"Cambria",
  FontSize->14],
 StyleBox["featureMap", "Code",
  FontFamily->"Consolas",
  FontSize->14],
 StyleBox[".", "Code",
  FontFamily->"Cambria",
  FontSize->14,
  FontWeight->"Plain"],
 StyleBox[" is also part of the output.\nTwo more arguments are needed:\n1) ",
  FontFamily->"Cambria",
  FontSize->14],
 StyleBox["e", "Code",
  FontFamily->"Consolas",
  FontSize->14],
 StyleBox[", the element to use as key for the vectors.\n2) ",
  FontFamily->"Cambria",
  FontSize->14],
 StyleBox["fl", "Code",
  FontFamily->"Consolas",
  FontSize->14],
 StyleBox[", a list of the features to use in the vectors.",
  FontFamily->"Cambria",
  FontSize->14]
}], "Text",
 CellChangeTimes->{{3.454124613572646*^9, 3.4541247473831244`*^9}, {
  3.454124920130048*^9, 3.454124978050061*^9}, {3.454126183419384*^9, 
  3.4541262537131777`*^9}, {3.463142468661364*^9, 3.463142508370184*^9}, {
  3.4633116857805147`*^9, 3.463311721505515*^9}}],

Cell[BoxData[
 RowBox[{
  RowBox[{
   RowBox[{"featureVectors", "[", 
    RowBox[{"data_", ",", "e_", ",", "fl_"}], "]"}], ":=", 
   RowBox[{"Module", "[", 
    RowBox[{
     RowBox[{"{", 
      RowBox[{
      "fColumns", ",", "fValues", ",", "fMap", ",", "elementColumn", ",", "i",
        ",", "j", ",", "newFeatureValue", ",", "fVector", ",", 
       RowBox[{"fVectors", "=", 
        RowBox[{"{", "}"}]}], ",", "featureField", ",", 
       RowBox[{"featureMaps", "=", 
        RowBox[{"{", "}"}]}]}], "}"}], ",", "\[IndentingNewLine]", 
     RowBox[{"(*", " ", 
      RowBox[{"data_", " ", "\[Rule]", " ", 
       RowBox[{"List", " ", "containing", " ", 
        RowBox[{"features", ".", " ", "The"}], " ", "first", " ", "element", 
        " ", "is", " ", "a", " ", "list", " ", "of", " ", 
        RowBox[{"headers", ".", " ", "Subsequent"}], " ", "elements", " ", 
        "are", " ", "combinations", " ", "of", " ", 
        RowBox[{"features", ".", " ", 
         RowBox[{"(", 
          RowBox[{"See", " ", "featureMap"}], ")"}]}]}]}], " ", "*)"}], 
     "\[IndentingNewLine]", 
     RowBox[{"(*", " ", 
      RowBox[{"e_", "    ", "\[Rule]", " ", 
       RowBox[{
       "Header", " ", "from", " ", "data_", " ", "to", " ", "be", " ", "used",
         " ", "as", " ", "identifying", " ", "key"}]}], " ", "*)"}], 
     "\[IndentingNewLine]", 
     RowBox[{"(*", " ", 
      RowBox[{"fl_", "   ", "\[Rule]", " ", 
       RowBox[{
       "List", " ", "of", " ", "features", " ", "given", " ", "by", " ", 
        "their", " ", "corresponding", " ", "headers", " ", "in", " ", 
        "data_."}]}], " ", "*)"}], "\[IndentingNewLine]", 
     "\[IndentingNewLine]", 
     RowBox[{"(*", " ", 
      RowBox[{
      "Get", " ", "a", " ", "feature", " ", "values", " ", "mapping"}], " ", 
      "*)"}], "\[IndentingNewLine]", 
     RowBox[{
      RowBox[{
       RowBox[{"{", 
        RowBox[{"fColumns", ",", "fValues", ",", "fMap"}], "}"}], "=", 
       RowBox[{"featureMap", "[", 
        RowBox[{"data", ",", "fl"}], "]"}]}], ";", "\[IndentingNewLine]", 
      "\[IndentingNewLine]", 
      RowBox[{"(*", " ", 
       RowBox[{
       "Elements", " ", "to", " ", "use", " ", "as", " ", "keys", " ", "for", 
        " ", "the", " ", "feature", " ", "vectors"}], " ", "*)"}], 
      "\[IndentingNewLine]", 
      RowBox[{"elementColumn", "=", 
       RowBox[{"Extract", "[", 
        RowBox[{
         RowBox[{"Flatten", "[", 
          RowBox[{"Position", "[", 
           RowBox[{
            RowBox[{"data", "[", 
             RowBox[{"[", "1", "]"}], "]"}], ",", "e"}], "]"}], "]"}], ",", 
         "1"}], "]"}]}], ";", "\[IndentingNewLine]", "\[IndentingNewLine]", 
      RowBox[{"For", "[", 
       RowBox[{
        RowBox[{"j", "=", "2"}], ",", 
        RowBox[{"j", "\[LessEqual]", 
         RowBox[{"Length", "[", "data", "]"}]}], ",", 
        RowBox[{"j", "++"}], ",", "\[IndentingNewLine]", 
        RowBox[{
         RowBox[{"fVector", "=", 
          RowBox[{"{", "}"}]}], ";", "\[IndentingNewLine]", 
         RowBox[{"For", "[", 
          RowBox[{
           RowBox[{"i", "=", "1"}], ",", 
           RowBox[{"i", "\[LessEqual]", 
            RowBox[{"Length", "[", "fColumns", "]"}]}], ",", 
           RowBox[{"i", "++"}], ",", "\[IndentingNewLine]", 
           RowBox[{
            RowBox[{"newFeatureValue", "=", 
             RowBox[{"Extract", "[", 
              RowBox[{
               RowBox[{"Flatten", "[", 
                RowBox[{
                 RowBox[{"Position", "[", 
                  RowBox[{
                   RowBox[{"fValues", "[", 
                    RowBox[{"[", "i", "]"}], "]"}], ",", 
                   RowBox[{"data", "[", 
                    RowBox[{"[", 
                    RowBox[{"j", ",", 
                    RowBox[{"fColumns", "[", 
                    RowBox[{"[", "i", "]"}], "]"}]}], "]"}], "]"}]}], "]"}], 
                 ",", "1"}], "]"}], ",", "1"}], "]"}]}], ";", 
            "\[IndentingNewLine]", 
            RowBox[{"AppendTo", "[", 
             RowBox[{"fVector", ",", "newFeatureValue"}], "]"}], ";"}]}], 
          "\[IndentingNewLine]", "]"}], ";", "\[IndentingNewLine]", 
         RowBox[{"AppendTo", "[", 
          RowBox[{"fVectors", ",", 
           RowBox[{"{", 
            RowBox[{
             RowBox[{"data", "[", 
              RowBox[{"[", 
               RowBox[{"j", ",", "elementColumn"}], "]"}], "]"}], ",", 
             "fVector"}], "}"}]}], "]"}], ";"}]}], "\[IndentingNewLine]", 
       "]"}], ";", "\[IndentingNewLine]", "\[IndentingNewLine]", 
      RowBox[{"(*", " ", 
       RowBox[{
       "Output", " ", "feature", " ", "vectors", " ", "and", " ", "the", " ", 
        "feature", " ", "map", " ", 
        RowBox[{"(", 
         RowBox[{"see", " ", "featureMap", " ", "above"}], " "}]}], "*)"}], 
      "\[IndentingNewLine]", 
      RowBox[{"{", 
       RowBox[{"fVectors", ",", "fMap"}], "}"}]}]}], "\[IndentingNewLine]", 
    "]"}]}], ";"}]], "Input",
 CellChangeTimes->{{3.4536122849068003`*^9, 3.453612443278*^9}, {
   3.4536144139792*^9, 3.453614439454*^9}, {3.4536144817144003`*^9, 
   3.453614499748*^9}, {3.45361651644*^9, 3.4536165855480003`*^9}, {
   3.4536167643552*^9, 3.4536167661024*^9}, {3.453616797942*^9, 
   3.4536168447888002`*^9}, {3.4536169205736*^9, 3.453617077182*^9}, {
   3.4536171491292*^9, 3.4536172726032*^9}, {3.453617321166*^9, 
   3.4536173886204*^9}, {3.4536183972539997`*^9, 3.4536184275179996`*^9}, {
   3.4536184583747997`*^9, 3.4536184833192*^9}, {3.4536185231772003`*^9, 
   3.4536185402904*^9}, {3.4536185827848*^9, 3.4536186419088*^9}, {
   3.4536186766344*^9, 3.4536187680036*^9}, {3.4536188146008*^9, 
   3.4536188244288*^9}, {3.45361897656*^9, 3.4536190321428003`*^9}, {
   3.453619200186*^9, 3.4536192631008*^9}, {3.4536193137696*^9, 
   3.4536193351884003`*^9}, {3.4536195061176*^9, 3.4536195484872*^9}, {
   3.4536195844608*^9, 3.4536197193852*^9}, {3.4536199550232*^9, 
   3.4536201916127996`*^9}, {3.4536203902008*^9, 3.453620427594*^9}, {
   3.4536205326132*^9, 3.4536206954772*^9}, {3.4536207403428*^9, 
   3.4536207432444*^9}, {3.453620774928*^9, 3.4536207810744*^9}, 
   3.4536208202928*^9, {3.4536210489108*^9, 3.4536210636216*^9}, {
   3.4536212428344*^9, 3.453621371862*^9}, 3.4536214399716*^9, {
   3.4536215762844*^9, 3.4536215849268*^9}, {3.454046038929595*^9, 
   3.454046068437739*^9}, {3.454051732608728*^9, 3.4540517332790728`*^9}, {
   3.454051765317544*^9, 3.454051858491537*^9}, 3.454051917677271*^9, {
   3.454052267688415*^9, 3.4540522975819197`*^9}, {3.454055577880002*^9, 
   3.454055593312297*^9}, {3.4540563477429333`*^9, 3.45405643823846*^9}, {
   3.454056509086545*^9, 3.45405654089117*^9}, {3.454124756456704*^9, 
   3.45412475814293*^9}, {3.454124791880725*^9, 3.454124805811533*^9}, {
   3.454124837570006*^9, 3.454124860884742*^9}, {3.454124895755279*^9, 
   3.454124897225418*^9}, {3.454124985961788*^9, 3.454125007582296*^9}, {
   3.454126458701531*^9, 3.454126460187293*^9}, {3.454129426736876*^9, 
   3.454129430484725*^9}}]
}, Closed]],

Cell[CellGroupData[{

Cell["Feature vectors computation for all species using all PAMs", "Section",
 CellChangeTimes->{{3.4541262914222918`*^9, 3.4541263310839*^9}, {
  3.4632025517702*^9, 3.4632025538156137`*^9}}],

Cell[CellGroupData[{

Cell[BoxData[
 RowBox[{
  RowBox[{"(*", " ", 
   RowBox[{
   "Assign", " ", "the", " ", "list", " ", "of", " ", "all", " ", "PAMs", " ",
     "to", " ", "featureList"}], " ", "*)"}], "\[IndentingNewLine]", 
  RowBox[{
   RowBox[{
    RowBox[{"featureList", "=", 
     RowBox[{"{", 
      RowBox[{
      "\"\<CCHC array\>\"", ",", "\"\<PR pattern 3 consensus*\>\"", ",", 
       "\"\<PR ILG\>\"", ",", "\"\<Integrase position\>\"", ",", 
       "\"\<GPY/F consensus*\>\"", ",", "\"\<Chromodomain\>\"", ",", 
       "\"\<Env\>\"", ",", "\"\<Add. Genes\>\""}], "}"}]}], ";"}], 
   "\[IndentingNewLine]", "\[IndentingNewLine]", 
   RowBox[{"(*", " ", 
    RowBox[{
     RowBox[{
     "Compute", " ", "the", " ", "feature", " ", "vectors", " ", "and", " ", 
      "feature", " ", "map"}], ",", " ", 
     RowBox[{
     "assign", " ", "them", " ", "to", " ", "fvs", " ", "and", " ", "fvm"}], 
     ",", " ", 
     RowBox[{
      RowBox[{"respectively", ".", " ", "A"}], " ", "list", " ", "of", " ", 
      "76", " ", "unique", " ", "MCs", " ", "is", " ", "obtained"}]}], " ", 
    "*)"}], "\[IndentingNewLine]", 
   RowBox[{
    RowBox[{
     RowBox[{"{", 
      RowBox[{"fvs", ",", "fm"}], "}"}], "=", 
     RowBox[{"featureVectors", "[", 
      RowBox[{"excelAF3A", ",", "\"\<Species\>\"", ",", "featureList"}], 
      "]"}]}], ";"}], "\[IndentingNewLine]", 
   RowBox[{"uniqueVectors", "=", 
    RowBox[{"Union", "[", 
     RowBox[{"fvs", "[", 
      RowBox[{"[", 
       RowBox[{"All", ",", "2"}], "]"}], "]"}], "]"}]}]}]}]], "Input",
 CellChangeTimes->{{3.454056697146901*^9, 3.454056711926035*^9}, {
  3.4552565931499853`*^9, 3.455256593357758*^9}, {3.4608050368402*^9, 
  3.46080508621723*^9}, {3.46314265650961*^9, 3.46314270768939*^9}, {
  3.463202565953596*^9, 3.463202583009965*^9}, {3.4633118380135145`*^9, 
  3.463311863467515*^9}, {3.463312013474515*^9, 3.463312014081515*^9}}],

Cell[BoxData[
 RowBox[{"{", 
  RowBox[{
   RowBox[{"{", 
    RowBox[{
    "1", ",", "1", ",", "1", ",", "2", ",", "3", ",", "1", ",", "2", ",", 
     "1"}], "}"}], ",", 
   RowBox[{"{", 
    RowBox[{
    "1", ",", "1", ",", "1", ",", "2", ",", "4", ",", "1", ",", "1", ",", 
     "1"}], "}"}], ",", 
   RowBox[{"{", 
    RowBox[{
    "1", ",", "1", ",", "1", ",", "2", ",", "4", ",", "1", ",", "2", ",", 
     "1"}], "}"}], ",", 
   RowBox[{"{", 
    RowBox[{
    "1", ",", "1", ",", "1", ",", "2", ",", "7", ",", "1", ",", "2", ",", 
     "1"}], "}"}], ",", 
   RowBox[{"{", 
    RowBox[{
    "1", ",", "1", ",", "2", ",", "1", ",", "5", ",", "2", ",", "1", ",", 
     "1"}], "}"}], ",", 
   RowBox[{"{", 
    RowBox[{
    "1", ",", "1", ",", "2", ",", "2", ",", "3", ",", "2", ",", "1", ",", 
     "1"}], "}"}], ",", 
   RowBox[{"{", 
    RowBox[{
    "1", ",", "1", ",", "3", ",", "1", ",", "5", ",", "1", ",", "1", ",", 
     "1"}], "}"}], ",", 
   RowBox[{"{", 
    RowBox[{
    "1", ",", "2", ",", "1", ",", "2", ",", "2", ",", "1", ",", "1", ",", 
     "2"}], "}"}], ",", 
   RowBox[{"{", 
    RowBox[{
    "1", ",", "2", ",", "1", ",", "2", ",", "3", ",", "1", ",", "1", ",", 
     "1"}], "}"}], ",", 
   RowBox[{"{", 
    RowBox[{
    "1", ",", "2", ",", "1", ",", "2", ",", "7", ",", "1", ",", "1", ",", 
     "1"}], "}"}], ",", 
   RowBox[{"{", 
    RowBox[{
    "1", ",", "2", ",", "1", ",", "2", ",", "7", ",", "1", ",", "2", ",", 
     "1"}], "}"}], ",", 
   RowBox[{"{", 
    RowBox[{
    "1", ",", "2", ",", "3", ",", "2", ",", "3", ",", "1", ",", "1", ",", 
     "1"}], "}"}], ",", 
   RowBox[{"{", 
    RowBox[{
    "1", ",", "3", ",", "2", ",", "1", ",", "5", ",", "2", ",", "1", ",", 
     "1"}], "}"}], ",", 
   RowBox[{"{", 
    RowBox[{
    "1", ",", "3", ",", "3", ",", "1", ",", "5", ",", "2", ",", "1", ",", 
     "1"}], "}"}], ",", 
   RowBox[{"{", 
    RowBox[{
    "1", ",", "4", ",", "2", ",", "1", ",", "5", ",", "2", ",", "1", ",", 
     "1"}], "}"}], ",", 
   RowBox[{"{", 
    RowBox[{
    "1", ",", "5", ",", "1", ",", "1", ",", "3", ",", "1", ",", "1", ",", 
     "1"}], "}"}], ",", 
   RowBox[{"{", 
    RowBox[{
    "1", ",", "5", ",", "1", ",", "2", ",", "4", ",", "1", ",", "2", ",", 
     "1"}], "}"}], ",", 
   RowBox[{"{", 
    RowBox[{
    "1", ",", "5", ",", "1", ",", "2", ",", "7", ",", "1", ",", "1", ",", 
     "1"}], "}"}], ",", 
   RowBox[{"{", 
    RowBox[{
    "1", ",", "5", ",", "1", ",", "2", ",", "7", ",", "1", ",", "2", ",", 
     "1"}], "}"}], ",", 
   RowBox[{"{", 
    RowBox[{
    "1", ",", "5", ",", "3", ",", "1", ",", "5", ",", "1", ",", "1", ",", 
     "1"}], "}"}], ",", 
   RowBox[{"{", 
    RowBox[{
    "1", ",", "5", ",", "4", ",", "2", ",", "7", ",", "1", ",", "1", ",", 
     "2"}], "}"}], ",", 
   RowBox[{"{", 
    RowBox[{
    "1", ",", "5", ",", "4", ",", "2", ",", "7", ",", "1", ",", "2", ",", 
     "2"}], "}"}], ",", 
   RowBox[{"{", 
    RowBox[{
    "2", ",", "1", ",", "1", ",", "2", ",", "2", ",", "1", ",", "1", ",", 
     "1"}], "}"}], ",", 
   RowBox[{"{", 
    RowBox[{
    "2", ",", "1", ",", "1", ",", "2", ",", "3", ",", "1", ",", "1", ",", 
     "1"}], "}"}], ",", 
   RowBox[{"{", 
    RowBox[{
    "2", ",", "1", ",", "1", ",", "2", ",", "3", ",", "1", ",", "2", ",", 
     "1"}], "}"}], ",", 
   RowBox[{"{", 
    RowBox[{
    "2", ",", "1", ",", "1", ",", "2", ",", "3", ",", "1", ",", "2", ",", 
     "2"}], "}"}], ",", 
   RowBox[{"{", 
    RowBox[{
    "2", ",", "1", ",", "1", ",", "2", ",", "3", ",", "2", ",", "1", ",", 
     "1"}], "}"}], ",", 
   RowBox[{"{", 
    RowBox[{
    "2", ",", "1", ",", "1", ",", "2", ",", "4", ",", "1", ",", "1", ",", 
     "1"}], "}"}], ",", 
   RowBox[{"{", 
    RowBox[{
    "2", ",", "1", ",", "1", ",", "2", ",", "4", ",", "1", ",", "2", ",", 
     "1"}], "}"}], ",", 
   RowBox[{"{", 
    RowBox[{
    "2", ",", "1", ",", "1", ",", "2", ",", "4", ",", "2", ",", "1", ",", 
     "1"}], "}"}], ",", 
   RowBox[{"{", 
    RowBox[{
    "2", ",", "1", ",", "1", ",", "2", ",", "6", ",", "1", ",", "1", ",", 
     "1"}], "}"}], ",", 
   RowBox[{"{", 
    RowBox[{
    "2", ",", "1", ",", "1", ",", "3", ",", "5", ",", "1", ",", "1", ",", 
     "2"}], "}"}], ",", 
   RowBox[{"{", 
    RowBox[{
    "2", ",", "1", ",", "1", ",", "5", ",", "5", ",", "1", ",", "1", ",", 
     "2"}], "}"}], ",", 
   RowBox[{"{", 
    RowBox[{
    "2", ",", "1", ",", "2", ",", "4", ",", "3", ",", "2", ",", "1", ",", 
     "1"}], "}"}], ",", 
   RowBox[{"{", 
    RowBox[{
    "2", ",", "1", ",", "3", ",", "1", ",", "5", ",", "1", ",", "1", ",", 
     "1"}], "}"}], ",", 
   RowBox[{"{", 
    RowBox[{
    "2", ",", "2", ",", "1", ",", "2", ",", "1", ",", "1", ",", "1", ",", 
     "1"}], "}"}], ",", 
   RowBox[{"{", 
    RowBox[{
    "2", ",", "2", ",", "1", ",", "2", ",", "3", ",", "1", ",", "1", ",", 
     "1"}], "}"}], ",", 
   RowBox[{"{", 
    RowBox[{
    "2", ",", "2", ",", "1", ",", "2", ",", "3", ",", "1", ",", "1", ",", 
     "2"}], "}"}], ",", 
   RowBox[{"{", 
    RowBox[{
    "2", ",", "2", ",", "1", ",", "2", ",", "3", ",", "1", ",", "2", ",", 
     "2"}], "}"}], ",", 
   RowBox[{"{", 
    RowBox[{
    "2", ",", "2", ",", "1", ",", "2", ",", "3", ",", "2", ",", "1", ",", 
     "1"}], "}"}], ",", 
   RowBox[{"{", 
    RowBox[{
    "2", ",", "2", ",", "2", ",", "1", ",", "5", ",", "1", ",", "1", ",", 
     "1"}], "}"}], ",", 
   RowBox[{"{", 
    RowBox[{
    "2", ",", "2", ",", "3", ",", "1", ",", "5", ",", "1", ",", "1", ",", 
     "1"}], "}"}], ",", 
   RowBox[{"{", 
    RowBox[{
    "2", ",", "4", ",", "1", ",", "2", ",", "3", ",", "1", ",", "1", ",", 
     "1"}], "}"}], ",", 
   RowBox[{"{", 
    RowBox[{
    "2", ",", "4", ",", "2", ",", "2", ",", "3", ",", "2", ",", "1", ",", 
     "1"}], "}"}], ",", 
   RowBox[{"{", 
    RowBox[{
    "2", ",", "5", ",", "1", ",", "2", ",", "3", ",", "2", ",", "1", ",", 
     "1"}], "}"}], ",", 
   RowBox[{"{", 
    RowBox[{
    "2", ",", "5", ",", "3", ",", "1", ",", "5", ",", "1", ",", "1", ",", 
     "1"}], "}"}], ",", 
   RowBox[{"{", 
    RowBox[{
    "3", ",", "1", ",", "1", ",", "2", ",", "3", ",", "1", ",", "2", ",", 
     "2"}], "}"}], ",", 
   RowBox[{"{", 
    RowBox[{
    "3", ",", "1", ",", "1", ",", "2", ",", "4", ",", "1", ",", "1", ",", 
     "1"}], "}"}], ",", 
   RowBox[{"{", 
    RowBox[{
    "3", ",", "1", ",", "1", ",", "2", ",", "4", ",", "1", ",", "2", ",", 
     "1"}], "}"}], ",", 
   RowBox[{"{", 
    RowBox[{
    "3", ",", "1", ",", "1", ",", "2", ",", "6", ",", "1", ",", "1", ",", 
     "1"}], "}"}], ",", 
   RowBox[{"{", 
    RowBox[{
    "3", ",", "1", ",", "3", ",", "1", ",", "5", ",", "1", ",", "1", ",", 
     "1"}], "}"}], ",", 
   RowBox[{"{", 
    RowBox[{
    "3", ",", "2", ",", "1", ",", "2", ",", "2", ",", "1", ",", "2", ",", 
     "2"}], "}"}], ",", 
   RowBox[{"{", 
    RowBox[{
    "3", ",", "2", ",", "1", ",", "2", ",", "3", ",", "1", ",", "1", ",", 
     "1"}], "}"}], ",", 
   RowBox[{"{", 
    RowBox[{
    "3", ",", "2", ",", "1", ",", "2", ",", "3", ",", "1", ",", "2", ",", 
     "2"}], "}"}], ",", 
   RowBox[{"{", 
    RowBox[{
    "3", ",", "2", ",", "1", ",", "2", ",", "3", ",", "2", ",", "1", ",", 
     "1"}], "}"}], ",", 
   RowBox[{"{", 
    RowBox[{
    "3", ",", "2", ",", "1", ",", "2", ",", "4", ",", "1", ",", "2", ",", 
     "2"}], "}"}], ",", 
   RowBox[{"{", 
    RowBox[{
    "3", ",", "2", ",", "3", ",", "1", ",", "5", ",", "1", ",", "1", ",", 
     "1"}], "}"}], ",", 
   RowBox[{"{", 
    RowBox[{
    "3", ",", "4", ",", "3", ",", "1", ",", "5", ",", "1", ",", "1", ",", 
     "1"}], "}"}], ",", 
   RowBox[{"{", 
    RowBox[{
    "3", ",", "5", ",", "1", ",", "1", ",", "3", ",", "1", ",", "1", ",", 
     "1"}], "}"}], ",", 
   RowBox[{"{", 
    RowBox[{
    "3", ",", "5", ",", "1", ",", "2", ",", "6", ",", "1", ",", "1", ",", 
     "1"}], "}"}], ",", 
   RowBox[{"{", 
    RowBox[{
    "4", ",", "1", ",", "3", ",", "1", ",", "5", ",", "1", ",", "2", ",", 
     "1"}], "}"}], ",", 
   RowBox[{"{", 
    RowBox[{
    "5", ",", "1", ",", "1", ",", "2", ",", "3", ",", "1", ",", "1", ",", 
     "1"}], "}"}], ",", 
   RowBox[{"{", 
    RowBox[{
    "5", ",", "1", ",", "1", ",", "2", ",", "4", ",", "1", ",", "1", ",", 
     "1"}], "}"}], ",", 
   RowBox[{"{", 
    RowBox[{
    "5", ",", "1", ",", "1", ",", "2", ",", "6", ",", "1", ",", "1", ",", 
     "1"}], "}"}], ",", 
   RowBox[{"{", 
    RowBox[{
    "5", ",", "2", ",", "1", ",", "2", ",", "3", ",", "2", ",", "1", ",", 
     "1"}], "}"}], ",", 
   RowBox[{"{", 
    RowBox[{
    "5", ",", "2", ",", "1", ",", "2", ",", "4", ",", "1", ",", "1", ",", 
     "1"}], "}"}], ",", 
   RowBox[{"{", 
    RowBox[{
    "5", ",", "2", ",", "2", ",", "2", ",", "6", ",", "1", ",", "1", ",", 
     "1"}], "}"}], ",", 
   RowBox[{"{", 
    RowBox[{
    "5", ",", "2", ",", "3", ",", "2", ",", "6", ",", "1", ",", "1", ",", 
     "1"}], "}"}], ",", 
   RowBox[{"{", 
    RowBox[{
    "5", ",", "4", ",", "1", ",", "5", ",", "4", ",", "1", ",", "1", ",", 
     "1"}], "}"}], ",", 
   RowBox[{"{", 
    RowBox[{
    "5", ",", "5", ",", "1", ",", "2", ",", "4", ",", "1", ",", "2", ",", 
     "1"}], "}"}], ",", 
   RowBox[{"{", 
    RowBox[{
    "5", ",", "5", ",", "1", ",", "2", ",", "6", ",", "1", ",", "1", ",", 
     "1"}], "}"}], ",", 
   RowBox[{"{", 
    RowBox[{
    "5", ",", "5", ",", "1", ",", "2", ",", "6", ",", "1", ",", "2", ",", 
     "1"}], "}"}], ",", 
   RowBox[{"{", 
    RowBox[{
    "6", ",", "1", ",", "1", ",", "5", ",", "5", ",", "1", ",", "1", ",", 
     "2"}], "}"}], ",", 
   RowBox[{"{", 
    RowBox[{
    "6", ",", "1", ",", "3", ",", "1", ",", "5", ",", "1", ",", "1", ",", 
     "1"}], "}"}], ",", 
   RowBox[{"{", 
    RowBox[{
    "6", ",", "2", ",", "1", ",", "5", ",", "5", ",", "1", ",", "1", ",", 
     "2"}], "}"}], ",", 
   RowBox[{"{", 
    RowBox[{
    "6", ",", "2", ",", "3", ",", "1", ",", "5", ",", "1", ",", "2", ",", 
     "1"}], "}"}]}], "}"}]], "Output",
 CellChangeTimes->{
  3.463202587967012*^9, 3.46322285013078*^9, {3.463311840548515*^9, 
   3.4633118637735147`*^9}, 3.463312014948515*^9, 3.463819583211997*^9, 
   3.4655404742995996`*^9}]
}, Open  ]],

Cell[CellGroupData[{

Cell["\<\
Module to translate feature vectors back to their string representations\
\>", "Subsection",
 CellChangeTimes->{{3.4541265421890173`*^9, 3.4541265774021683`*^9}, {
  3.46320260096064*^9, 3.463202601797257*^9}}],

Cell[BoxData[
 RowBox[{
  RowBox[{
   RowBox[{"decodeVectors", "[", 
    RowBox[{"vectors_", ",", "map_"}], "]"}], ":=", 
   RowBox[{"Module", "[", 
    RowBox[{
     RowBox[{"{", 
      RowBox[{
       RowBox[{"decodedVectors", "=", 
        RowBox[{"{", "}"}]}], ",", "i", ",", "j", ",", "uf", ",", 
       "currentVector"}], "}"}], ",", "\[IndentingNewLine]", 
     "\[IndentingNewLine]", 
     RowBox[{
      RowBox[{"For", "[", 
       RowBox[{
        RowBox[{"i", "=", "1"}], ",", 
        RowBox[{"i", "\[LessEqual]", 
         RowBox[{"Length", "[", "vectors", "]"}]}], ",", 
        RowBox[{"i", "++"}], ",", "\[IndentingNewLine]", 
        RowBox[{
         RowBox[{"currentVector", "=", 
          RowBox[{"vectors", "[", 
           RowBox[{"[", "i", "]"}], "]"}]}], ";", "\[IndentingNewLine]", 
         "\[IndentingNewLine]", 
         RowBox[{"(*", " ", 
          RowBox[{
           RowBox[{
           "Fill", " ", "uf", " ", "with", " ", "the", " ", "combination", 
            " ", "of", " ", "features", " ", "present", " ", "in", " ", 
            "currentVector"}], ",", " ", 
           RowBox[{"using", " ", "map", " ", "for", " ", "decoding"}]}], " ", 
          "*)"}], "\[IndentingNewLine]", 
         RowBox[{"uf", "=", 
          RowBox[{"{", "}"}]}], ";", "\[IndentingNewLine]", 
         RowBox[{"For", "[", 
          RowBox[{
           RowBox[{"j", "=", "1"}], ",", 
           RowBox[{"j", "\[LessEqual]", 
            RowBox[{"Length", "[", "currentVector", "]"}]}], ",", 
           RowBox[{"j", "++"}], ",", "\[IndentingNewLine]", 
           RowBox[{
            RowBox[{"AppendTo", "[", 
             RowBox[{"uf", ",", 
              RowBox[{
               RowBox[{"currentVector", "[", 
                RowBox[{"[", "j", "]"}], "]"}], "/.", 
               RowBox[{"map", "[", 
                RowBox[{"[", "j", "]"}], "]"}]}]}], "]"}], ";"}]}], 
          "\[IndentingNewLine]", "]"}], ";", "\[IndentingNewLine]", 
         RowBox[{"AppendTo", "[", 
          RowBox[{"decodedVectors", ",", "uf"}], "]"}], ";"}]}], 
       "\[IndentingNewLine]", "]"}], ";", "\[IndentingNewLine]", 
      "\[IndentingNewLine]", "decodedVectors"}]}], "\[IndentingNewLine]", 
    "]"}]}], ";"}]], "Input",
 CellChangeTimes->{{3.45363192279793*^9, 3.453632054367066*^9}, {
  3.4536321271645985`*^9, 3.453632184750473*^9}, {3.454126503843438*^9, 
  3.4541265098729963`*^9}, {3.4632026054723682`*^9, 3.4632027639608603`*^9}, {
  3.463202930890565*^9, 3.463203048837668*^9}}],

Cell[CellGroupData[{

Cell[BoxData[
 RowBox[{"decodeVectors", "[", 
  RowBox[{"uniqueVectors", ",", "fm"}], "]"}]], "Input",
 CellChangeTimes->{{3.463312026752515*^9, 3.463312046111515*^9}}],

Cell[BoxData[
 RowBox[{"{", 
  RowBox[{
   RowBox[{"{", 
    RowBox[{"\<\"0\"\>", ",", "\<\"GANG\"\>", ",", "\<\"ILG\"\>", 
     ",", "\<\"After RH\"\>", ",", "\<\"GPX\"\>", ",", "\<\"Chromo No\"\>", 
     ",", "\<\"Env Yes\"\>", ",", "\<\"Add No\"\>"}], "}"}], ",", 
   RowBox[{"{", 
    RowBox[{"\<\"0\"\>", ",", "\<\"GANG\"\>", ",", "\<\"ILG\"\>", 
     ",", "\<\"After RH\"\>", ",", "\<\"GPY/F Lost\"\>", 
     ",", "\<\"Chromo No\"\>", ",", "\<\"Env No\"\>", ",", "\<\"Add No\"\>"}],
     "}"}], ",", 
   RowBox[{"{", 
    RowBox[{"\<\"0\"\>", ",", "\<\"GANG\"\>", ",", "\<\"ILG\"\>", 
     ",", "\<\"After RH\"\>", ",", "\<\"GPY/F Lost\"\>", 
     ",", "\<\"Chromo No\"\>", ",", "\<\"Env Yes\"\>", 
     ",", "\<\"Add No\"\>"}], "}"}], ",", 
   RowBox[{"{", 
    RowBox[{"\<\"0\"\>", ",", "\<\"GANG\"\>", ",", "\<\"ILG\"\>", 
     ",", "\<\"After RH\"\>", ",", "\<\"KP/LT\"\>", ",", "\<\"Chromo No\"\>", 
     ",", "\<\"Env Yes\"\>", ",", "\<\"Add No\"\>"}], "}"}], ",", 
   RowBox[{"{", 
    RowBox[{"\<\"0\"\>", ",", "\<\"GANG\"\>", ",", "\<\"ILG Lost\"\>", 
     ",", "\<\"After Protease\"\>", ",", "\<\"GPY/F No\"\>", 
     ",", "\<\"Chromo Yes\"\>", ",", "\<\"Env No\"\>", 
     ",", "\<\"Add No\"\>"}], "}"}], ",", 
   RowBox[{"{", 
    RowBox[{"\<\"0\"\>", ",", "\<\"GANG\"\>", ",", "\<\"ILG Lost\"\>", 
     ",", "\<\"After RH\"\>", ",", "\<\"GPX\"\>", ",", "\<\"Chromo Yes\"\>", 
     ",", "\<\"Env No\"\>", ",", "\<\"Add No\"\>"}], "}"}], ",", 
   RowBox[{"{", 
    RowBox[{"\<\"0\"\>", ",", "\<\"GANG\"\>", ",", "\<\"LLS\"\>", 
     ",", "\<\"After Protease\"\>", ",", "\<\"GPY/F No\"\>", 
     ",", "\<\"Chromo No\"\>", ",", "\<\"Env No\"\>", ",", "\<\"Add No\"\>"}],
     "}"}], ",", 
   RowBox[{"{", 
    RowBox[{"\<\"0\"\>", ",", "\<\"GIGG\"\>", ",", "\<\"ILG\"\>", 
     ",", "\<\"After RH\"\>", ",", "\<\"GGW\"\>", ",", "\<\"Chromo No\"\>", 
     ",", "\<\"Env No\"\>", ",", "\<\"Add Yes\"\>"}], "}"}], ",", 
   RowBox[{"{", 
    RowBox[{"\<\"0\"\>", ",", "\<\"GIGG\"\>", ",", "\<\"ILG\"\>", 
     ",", "\<\"After RH\"\>", ",", "\<\"GPX\"\>", ",", "\<\"Chromo No\"\>", 
     ",", "\<\"Env No\"\>", ",", "\<\"Add No\"\>"}], "}"}], ",", 
   RowBox[{"{", 
    RowBox[{"\<\"0\"\>", ",", "\<\"GIGG\"\>", ",", "\<\"ILG\"\>", 
     ",", "\<\"After RH\"\>", ",", "\<\"KP/LT\"\>", ",", "\<\"Chromo No\"\>", 
     ",", "\<\"Env No\"\>", ",", "\<\"Add No\"\>"}], "}"}], ",", 
   RowBox[{"{", 
    RowBox[{"\<\"0\"\>", ",", "\<\"GIGG\"\>", ",", "\<\"ILG\"\>", 
     ",", "\<\"After RH\"\>", ",", "\<\"KP/LT\"\>", ",", "\<\"Chromo No\"\>", 
     ",", "\<\"Env Yes\"\>", ",", "\<\"Add No\"\>"}], "}"}], ",", 
   RowBox[{"{", 
    RowBox[{"\<\"0\"\>", ",", "\<\"GIGG\"\>", ",", "\<\"LLS\"\>", 
     ",", "\<\"After RH\"\>", ",", "\<\"GPX\"\>", ",", "\<\"Chromo No\"\>", 
     ",", "\<\"Env No\"\>", ",", "\<\"Add No\"\>"}], "}"}], ",", 
   RowBox[{"{", 
    RowBox[{"\<\"0\"\>", ",", "\<\"LPIV\"\>", ",", "\<\"ILG Lost\"\>", 
     ",", "\<\"After Protease\"\>", ",", "\<\"GPY/F No\"\>", 
     ",", "\<\"Chromo Yes\"\>", ",", "\<\"Env No\"\>", 
     ",", "\<\"Add No\"\>"}], "}"}], ",", 
   RowBox[{"{", 
    RowBox[{"\<\"0\"\>", ",", "\<\"LPIV\"\>", ",", "\<\"LLS\"\>", 
     ",", "\<\"After Protease\"\>", ",", "\<\"GPY/F No\"\>", 
     ",", "\<\"Chromo Yes\"\>", ",", "\<\"Env No\"\>", 
     ",", "\<\"Add No\"\>"}], "}"}], ",", 
   RowBox[{"{", 
    RowBox[{"\<\"0\"\>", ",", "\<\"PRP3 Lost\"\>", ",", "\<\"ILG Lost\"\>", 
     ",", "\<\"After Protease\"\>", ",", "\<\"GPY/F No\"\>", 
     ",", "\<\"Chromo Yes\"\>", ",", "\<\"Env No\"\>", 
     ",", "\<\"Add No\"\>"}], "}"}], ",", 
   RowBox[{"{", 
    RowBox[{"\<\"0\"\>", ",", "\<\"TIHG\"\>", ",", "\<\"ILG\"\>", 
     ",", "\<\"After Protease\"\>", ",", "\<\"GPX\"\>", 
     ",", "\<\"Chromo No\"\>", ",", "\<\"Env No\"\>", ",", "\<\"Add No\"\>"}],
     "}"}], ",", 
   RowBox[{"{", 
    RowBox[{"\<\"0\"\>", ",", "\<\"TIHG\"\>", ",", "\<\"ILG\"\>", 
     ",", "\<\"After RH\"\>", ",", "\<\"GPY/F Lost\"\>", 
     ",", "\<\"Chromo No\"\>", ",", "\<\"Env Yes\"\>", 
     ",", "\<\"Add No\"\>"}], "}"}], ",", 
   RowBox[{"{", 
    RowBox[{"\<\"0\"\>", ",", "\<\"TIHG\"\>", ",", "\<\"ILG\"\>", 
     ",", "\<\"After RH\"\>", ",", "\<\"KP/LT\"\>", ",", "\<\"Chromo No\"\>", 
     ",", "\<\"Env No\"\>", ",", "\<\"Add No\"\>"}], "}"}], ",", 
   RowBox[{"{", 
    RowBox[{"\<\"0\"\>", ",", "\<\"TIHG\"\>", ",", "\<\"ILG\"\>", 
     ",", "\<\"After RH\"\>", ",", "\<\"KP/LT\"\>", ",", "\<\"Chromo No\"\>", 
     ",", "\<\"Env Yes\"\>", ",", "\<\"Add No\"\>"}], "}"}], ",", 
   RowBox[{"{", 
    RowBox[{"\<\"0\"\>", ",", "\<\"TIHG\"\>", ",", "\<\"LLS\"\>", 
     ",", "\<\"After Protease\"\>", ",", "\<\"GPY/F No\"\>", 
     ",", "\<\"Chromo No\"\>", ",", "\<\"Env No\"\>", ",", "\<\"Add No\"\>"}],
     "}"}], ",", 
   RowBox[{"{", 
    RowBox[{"\<\"0\"\>", ",", "\<\"TIHG\"\>", ",", "\<\"PWL\"\>", 
     ",", "\<\"After RH\"\>", ",", "\<\"KP/LT\"\>", ",", "\<\"Chromo No\"\>", 
     ",", "\<\"Env No\"\>", ",", "\<\"Add Yes\"\>"}], "}"}], ",", 
   RowBox[{"{", 
    RowBox[{"\<\"0\"\>", ",", "\<\"TIHG\"\>", ",", "\<\"PWL\"\>", 
     ",", "\<\"After RH\"\>", ",", "\<\"KP/LT\"\>", ",", "\<\"Chromo No\"\>", 
     ",", "\<\"Env Yes\"\>", ",", "\<\"Add Yes\"\>"}], "}"}], ",", 
   RowBox[{"{", 
    RowBox[{"\<\"1\"\>", ",", "\<\"GANG\"\>", ",", "\<\"ILG\"\>", 
     ",", "\<\"After RH\"\>", ",", "\<\"GGW\"\>", ",", "\<\"Chromo No\"\>", 
     ",", "\<\"Env No\"\>", ",", "\<\"Add No\"\>"}], "}"}], ",", 
   RowBox[{"{", 
    RowBox[{"\<\"1\"\>", ",", "\<\"GANG\"\>", ",", "\<\"ILG\"\>", 
     ",", "\<\"After RH\"\>", ",", "\<\"GPX\"\>", ",", "\<\"Chromo No\"\>", 
     ",", "\<\"Env No\"\>", ",", "\<\"Add No\"\>"}], "}"}], ",", 
   RowBox[{"{", 
    RowBox[{"\<\"1\"\>", ",", "\<\"GANG\"\>", ",", "\<\"ILG\"\>", 
     ",", "\<\"After RH\"\>", ",", "\<\"GPX\"\>", ",", "\<\"Chromo No\"\>", 
     ",", "\<\"Env Yes\"\>", ",", "\<\"Add No\"\>"}], "}"}], ",", 
   RowBox[{"{", 
    RowBox[{"\<\"1\"\>", ",", "\<\"GANG\"\>", ",", "\<\"ILG\"\>", 
     ",", "\<\"After RH\"\>", ",", "\<\"GPX\"\>", ",", "\<\"Chromo No\"\>", 
     ",", "\<\"Env Yes\"\>", ",", "\<\"Add Yes\"\>"}], "}"}], ",", 
   RowBox[{"{", 
    RowBox[{"\<\"1\"\>", ",", "\<\"GANG\"\>", ",", "\<\"ILG\"\>", 
     ",", "\<\"After RH\"\>", ",", "\<\"GPX\"\>", ",", "\<\"Chromo Yes\"\>", 
     ",", "\<\"Env No\"\>", ",", "\<\"Add No\"\>"}], "}"}], ",", 
   RowBox[{"{", 
    RowBox[{"\<\"1\"\>", ",", "\<\"GANG\"\>", ",", "\<\"ILG\"\>", 
     ",", "\<\"After RH\"\>", ",", "\<\"GPY/F Lost\"\>", 
     ",", "\<\"Chromo No\"\>", ",", "\<\"Env No\"\>", ",", "\<\"Add No\"\>"}],
     "}"}], ",", 
   RowBox[{"{", 
    RowBox[{"\<\"1\"\>", ",", "\<\"GANG\"\>", ",", "\<\"ILG\"\>", 
     ",", "\<\"After RH\"\>", ",", "\<\"GPY/F Lost\"\>", 
     ",", "\<\"Chromo No\"\>", ",", "\<\"Env Yes\"\>", 
     ",", "\<\"Add No\"\>"}], "}"}], ",", 
   RowBox[{"{", 
    RowBox[{"\<\"1\"\>", ",", "\<\"GANG\"\>", ",", "\<\"ILG\"\>", 
     ",", "\<\"After RH\"\>", ",", "\<\"GPY/F Lost\"\>", 
     ",", "\<\"Chromo Yes\"\>", ",", "\<\"Env No\"\>", 
     ",", "\<\"Add No\"\>"}], "}"}], ",", 
   RowBox[{"{", 
    RowBox[{"\<\"1\"\>", ",", "\<\"GANG\"\>", ",", "\<\"ILG\"\>", 
     ",", "\<\"After RH\"\>", ",", "\<\"GxV/I\"\>", ",", "\<\"Chromo No\"\>", 
     ",", "\<\"Env No\"\>", ",", "\<\"Add No\"\>"}], "}"}], ",", 
   RowBox[{"{", 
    RowBox[{"\<\"1\"\>", ",", "\<\"GANG\"\>", ",", "\<\"ILG\"\>", 
     ",", "\<\"Before gag\"\>", ",", "\<\"GPY/F No\"\>", 
     ",", "\<\"Chromo No\"\>", ",", "\<\"Env No\"\>", 
     ",", "\<\"Add Yes\"\>"}], "}"}], ",", 
   RowBox[{"{", 
    RowBox[{"\<\"1\"\>", ",", "\<\"GANG\"\>", ",", "\<\"ILG\"\>", 
     ",", "\<\"Lost\"\>", ",", "\<\"GPY/F No\"\>", ",", "\<\"Chromo No\"\>", 
     ",", "\<\"Env No\"\>", ",", "\<\"Add Yes\"\>"}], "}"}], ",", 
   RowBox[{"{", 
    RowBox[{"\<\"1\"\>", ",", "\<\"GANG\"\>", ",", "\<\"ILG Lost\"\>", 
     ",", "\<\"Before gag, reverse and truncated\"\>", ",", "\<\"GPX\"\>", 
     ",", "\<\"Chromo Yes\"\>", ",", "\<\"Env No\"\>", 
     ",", "\<\"Add No\"\>"}], "}"}], ",", 
   RowBox[{"{", 
    RowBox[{"\<\"1\"\>", ",", "\<\"GANG\"\>", ",", "\<\"LLS\"\>", 
     ",", "\<\"After Protease\"\>", ",", "\<\"GPY/F No\"\>", 
     ",", "\<\"Chromo No\"\>", ",", "\<\"Env No\"\>", ",", "\<\"Add No\"\>"}],
     "}"}], ",", 
   RowBox[{"{", 
    RowBox[{"\<\"1\"\>", ",", "\<\"GIGG\"\>", ",", "\<\"ILG\"\>", 
     ",", "\<\"After RH\"\>", ",", "\<\"GDY/F\"\>", ",", "\<\"Chromo No\"\>", 
     ",", "\<\"Env No\"\>", ",", "\<\"Add No\"\>"}], "}"}], ",", 
   RowBox[{"{", 
    RowBox[{"\<\"1\"\>", ",", "\<\"GIGG\"\>", ",", "\<\"ILG\"\>", 
     ",", "\<\"After RH\"\>", ",", "\<\"GPX\"\>", ",", "\<\"Chromo No\"\>", 
     ",", "\<\"Env No\"\>", ",", "\<\"Add No\"\>"}], "}"}], ",", 
   RowBox[{"{", 
    RowBox[{"\<\"1\"\>", ",", "\<\"GIGG\"\>", ",", "\<\"ILG\"\>", 
     ",", "\<\"After RH\"\>", ",", "\<\"GPX\"\>", ",", "\<\"Chromo No\"\>", 
     ",", "\<\"Env No\"\>", ",", "\<\"Add Yes\"\>"}], "}"}], ",", 
   RowBox[{"{", 
    RowBox[{"\<\"1\"\>", ",", "\<\"GIGG\"\>", ",", "\<\"ILG\"\>", 
     ",", "\<\"After RH\"\>", ",", "\<\"GPX\"\>", ",", "\<\"Chromo No\"\>", 
     ",", "\<\"Env Yes\"\>", ",", "\<\"Add Yes\"\>"}], "}"}], ",", 
   RowBox[{"{", 
    RowBox[{"\<\"1\"\>", ",", "\<\"GIGG\"\>", ",", "\<\"ILG\"\>", 
     ",", "\<\"After RH\"\>", ",", "\<\"GPX\"\>", ",", "\<\"Chromo Yes\"\>", 
     ",", "\<\"Env No\"\>", ",", "\<\"Add No\"\>"}], "}"}], ",", 
   RowBox[{"{", 
    RowBox[{"\<\"1\"\>", ",", "\<\"GIGG\"\>", ",", "\<\"ILG Lost\"\>", 
     ",", "\<\"After Protease\"\>", ",", "\<\"GPY/F No\"\>", 
     ",", "\<\"Chromo No\"\>", ",", "\<\"Env No\"\>", ",", "\<\"Add No\"\>"}],
     "}"}], ",", 
   RowBox[{"{", 
    RowBox[{"\<\"1\"\>", ",", "\<\"GIGG\"\>", ",", "\<\"LLS\"\>", 
     ",", "\<\"After Protease\"\>", ",", "\<\"GPY/F No\"\>", 
     ",", "\<\"Chromo No\"\>", ",", "\<\"Env No\"\>", ",", "\<\"Add No\"\>"}],
     "}"}], ",", 
   RowBox[{"{", 
    RowBox[{"\<\"1\"\>", ",", "\<\"PRP3 Lost\"\>", ",", "\<\"ILG\"\>", 
     ",", "\<\"After RH\"\>", ",", "\<\"GPX\"\>", ",", "\<\"Chromo No\"\>", 
     ",", "\<\"Env No\"\>", ",", "\<\"Add No\"\>"}], "}"}], ",", 
   RowBox[{"{", 
    RowBox[{"\<\"1\"\>", ",", "\<\"PRP3 Lost\"\>", ",", "\<\"ILG Lost\"\>", 
     ",", "\<\"After RH\"\>", ",", "\<\"GPX\"\>", ",", "\<\"Chromo Yes\"\>", 
     ",", "\<\"Env No\"\>", ",", "\<\"Add No\"\>"}], "}"}], ",", 
   RowBox[{"{", 
    RowBox[{"\<\"1\"\>", ",", "\<\"TIHG\"\>", ",", "\<\"ILG\"\>", 
     ",", "\<\"After RH\"\>", ",", "\<\"GPX\"\>", ",", "\<\"Chromo Yes\"\>", 
     ",", "\<\"Env No\"\>", ",", "\<\"Add No\"\>"}], "}"}], ",", 
   RowBox[{"{", 
    RowBox[{"\<\"1\"\>", ",", "\<\"TIHG\"\>", ",", "\<\"LLS\"\>", 
     ",", "\<\"After Protease\"\>", ",", "\<\"GPY/F No\"\>", 
     ",", "\<\"Chromo No\"\>", ",", "\<\"Env No\"\>", ",", "\<\"Add No\"\>"}],
     "}"}], ",", 
   RowBox[{"{", 
    RowBox[{"\<\"2\"\>", ",", "\<\"GANG\"\>", ",", "\<\"ILG\"\>", 
     ",", "\<\"After RH\"\>", ",", "\<\"GPX\"\>", ",", "\<\"Chromo No\"\>", 
     ",", "\<\"Env Yes\"\>", ",", "\<\"Add Yes\"\>"}], "}"}], ",", 
   RowBox[{"{", 
    RowBox[{"\<\"2\"\>", ",", "\<\"GANG\"\>", ",", "\<\"ILG\"\>", 
     ",", "\<\"After RH\"\>", ",", "\<\"GPY/F Lost\"\>", 
     ",", "\<\"Chromo No\"\>", ",", "\<\"Env No\"\>", ",", "\<\"Add No\"\>"}],
     "}"}], ",", 
   RowBox[{"{", 
    RowBox[{"\<\"2\"\>", ",", "\<\"GANG\"\>", ",", "\<\"ILG\"\>", 
     ",", "\<\"After RH\"\>", ",", "\<\"GPY/F Lost\"\>", 
     ",", "\<\"Chromo No\"\>", ",", "\<\"Env Yes\"\>", 
     ",", "\<\"Add No\"\>"}], "}"}], ",", 
   RowBox[{"{", 
    RowBox[{"\<\"2\"\>", ",", "\<\"GANG\"\>", ",", "\<\"ILG\"\>", 
     ",", "\<\"After RH\"\>", ",", "\<\"GxV/I\"\>", ",", "\<\"Chromo No\"\>", 
     ",", "\<\"Env No\"\>", ",", "\<\"Add No\"\>"}], "}"}], ",", 
   RowBox[{"{", 
    RowBox[{"\<\"2\"\>", ",", "\<\"GANG\"\>", ",", "\<\"LLS\"\>", 
     ",", "\<\"After Protease\"\>", ",", "\<\"GPY/F No\"\>", 
     ",", "\<\"Chromo No\"\>", ",", "\<\"Env No\"\>", ",", "\<\"Add No\"\>"}],
     "}"}], ",", 
   RowBox[{"{", 
    RowBox[{"\<\"2\"\>", ",", "\<\"GIGG\"\>", ",", "\<\"ILG\"\>", 
     ",", "\<\"After RH\"\>", ",", "\<\"GGW\"\>", ",", "\<\"Chromo No\"\>", 
     ",", "\<\"Env Yes\"\>", ",", "\<\"Add Yes\"\>"}], "}"}], ",", 
   RowBox[{"{", 
    RowBox[{"\<\"2\"\>", ",", "\<\"GIGG\"\>", ",", "\<\"ILG\"\>", 
     ",", "\<\"After RH\"\>", ",", "\<\"GPX\"\>", ",", "\<\"Chromo No\"\>", 
     ",", "\<\"Env No\"\>", ",", "\<\"Add No\"\>"}], "}"}], ",", 
   RowBox[{"{", 
    RowBox[{"\<\"2\"\>", ",", "\<\"GIGG\"\>", ",", "\<\"ILG\"\>", 
     ",", "\<\"After RH\"\>", ",", "\<\"GPX\"\>", ",", "\<\"Chromo No\"\>", 
     ",", "\<\"Env Yes\"\>", ",", "\<\"Add Yes\"\>"}], "}"}], ",", 
   RowBox[{"{", 
    RowBox[{"\<\"2\"\>", ",", "\<\"GIGG\"\>", ",", "\<\"ILG\"\>", 
     ",", "\<\"After RH\"\>", ",", "\<\"GPX\"\>", ",", "\<\"Chromo Yes\"\>", 
     ",", "\<\"Env No\"\>", ",", "\<\"Add No\"\>"}], "}"}], ",", 
   RowBox[{"{", 
    RowBox[{"\<\"2\"\>", ",", "\<\"GIGG\"\>", ",", "\<\"ILG\"\>", 
     ",", "\<\"After RH\"\>", ",", "\<\"GPY/F Lost\"\>", 
     ",", "\<\"Chromo No\"\>", ",", "\<\"Env Yes\"\>", 
     ",", "\<\"Add Yes\"\>"}], "}"}], ",", 
   RowBox[{"{", 
    RowBox[{"\<\"2\"\>", ",", "\<\"GIGG\"\>", ",", "\<\"LLS\"\>", 
     ",", "\<\"After Protease\"\>", ",", "\<\"GPY/F No\"\>", 
     ",", "\<\"Chromo No\"\>", ",", "\<\"Env No\"\>", ",", "\<\"Add No\"\>"}],
     "}"}], ",", 
   RowBox[{"{", 
    RowBox[{"\<\"2\"\>", ",", "\<\"PRP3 Lost\"\>", ",", "\<\"LLS\"\>", 
     ",", "\<\"After Protease\"\>", ",", "\<\"GPY/F No\"\>", 
     ",", "\<\"Chromo No\"\>", ",", "\<\"Env No\"\>", ",", "\<\"Add No\"\>"}],
     "}"}], ",", 
   RowBox[{"{", 
    RowBox[{"\<\"2\"\>", ",", "\<\"TIHG\"\>", ",", "\<\"ILG\"\>", 
     ",", "\<\"After Protease\"\>", ",", "\<\"GPX\"\>", 
     ",", "\<\"Chromo No\"\>", ",", "\<\"Env No\"\>", ",", "\<\"Add No\"\>"}],
     "}"}], ",", 
   RowBox[{"{", 
    RowBox[{"\<\"2\"\>", ",", "\<\"TIHG\"\>", ",", "\<\"ILG\"\>", 
     ",", "\<\"After RH\"\>", ",", "\<\"GxV/I\"\>", ",", "\<\"Chromo No\"\>", 
     ",", "\<\"Env No\"\>", ",", "\<\"Add No\"\>"}], "}"}], ",", 
   RowBox[{"{", 
    RowBox[{"\<\"2L\"\>", ",", "\<\"GANG\"\>", ",", "\<\"LLS\"\>", 
     ",", "\<\"After Protease\"\>", ",", "\<\"GPY/F No\"\>", 
     ",", "\<\"Chromo No\"\>", ",", "\<\"Env Yes\"\>", 
     ",", "\<\"Add No\"\>"}], "}"}], ",", 
   RowBox[{"{", 
    RowBox[{"\<\"3\"\>", ",", "\<\"GANG\"\>", ",", "\<\"ILG\"\>", 
     ",", "\<\"After RH\"\>", ",", "\<\"GPX\"\>", ",", "\<\"Chromo No\"\>", 
     ",", "\<\"Env No\"\>", ",", "\<\"Add No\"\>"}], "}"}], ",", 
   RowBox[{"{", 
    RowBox[{"\<\"3\"\>", ",", "\<\"GANG\"\>", ",", "\<\"ILG\"\>", 
     ",", "\<\"After RH\"\>", ",", "\<\"GPY/F Lost\"\>", 
     ",", "\<\"Chromo No\"\>", ",", "\<\"Env No\"\>", ",", "\<\"Add No\"\>"}],
     "}"}], ",", 
   RowBox[{"{", 
    RowBox[{"\<\"3\"\>", ",", "\<\"GANG\"\>", ",", "\<\"ILG\"\>", 
     ",", "\<\"After RH\"\>", ",", "\<\"GxV/I\"\>", ",", "\<\"Chromo No\"\>", 
     ",", "\<\"Env No\"\>", ",", "\<\"Add No\"\>"}], "}"}], ",", 
   RowBox[{"{", 
    RowBox[{"\<\"3\"\>", ",", "\<\"GIGG\"\>", ",", "\<\"ILG\"\>", 
     ",", "\<\"After RH\"\>", ",", "\<\"GPX\"\>", ",", "\<\"Chromo Yes\"\>", 
     ",", "\<\"Env No\"\>", ",", "\<\"Add No\"\>"}], "}"}], ",", 
   RowBox[{"{", 
    RowBox[{"\<\"3\"\>", ",", "\<\"GIGG\"\>", ",", "\<\"ILG\"\>", 
     ",", "\<\"After RH\"\>", ",", "\<\"GPY/F Lost\"\>", 
     ",", "\<\"Chromo No\"\>", ",", "\<\"Env No\"\>", ",", "\<\"Add No\"\>"}],
     "}"}], ",", 
   RowBox[{"{", 
    RowBox[{"\<\"3\"\>", ",", "\<\"GIGG\"\>", ",", "\<\"ILG Lost\"\>", 
     ",", "\<\"After RH\"\>", ",", "\<\"GxV/I\"\>", ",", "\<\"Chromo No\"\>", 
     ",", "\<\"Env No\"\>", ",", "\<\"Add No\"\>"}], "}"}], ",", 
   RowBox[{"{", 
    RowBox[{"\<\"3\"\>", ",", "\<\"GIGG\"\>", ",", "\<\"LLS\"\>", 
     ",", "\<\"After RH\"\>", ",", "\<\"GxV/I\"\>", ",", "\<\"Chromo No\"\>", 
     ",", "\<\"Env No\"\>", ",", "\<\"Add No\"\>"}], "}"}], ",", 
   RowBox[{"{", 
    RowBox[{"\<\"3\"\>", ",", "\<\"PRP3 Lost\"\>", ",", "\<\"ILG\"\>", 
     ",", "\<\"Lost\"\>", ",", "\<\"GPY/F Lost\"\>", ",", "\<\"Chromo No\"\>",
      ",", "\<\"Env No\"\>", ",", "\<\"Add No\"\>"}], "}"}], ",", 
   RowBox[{"{", 
    RowBox[{"\<\"3\"\>", ",", "\<\"TIHG\"\>", ",", "\<\"ILG\"\>", 
     ",", "\<\"After RH\"\>", ",", "\<\"GPY/F Lost\"\>", 
     ",", "\<\"Chromo No\"\>", ",", "\<\"Env Yes\"\>", 
     ",", "\<\"Add No\"\>"}], "}"}], ",", 
   RowBox[{"{", 
    RowBox[{"\<\"3\"\>", ",", "\<\"TIHG\"\>", ",", "\<\"ILG\"\>", 
     ",", "\<\"After RH\"\>", ",", "\<\"GxV/I\"\>", ",", "\<\"Chromo No\"\>", 
     ",", "\<\"Env No\"\>", ",", "\<\"Add No\"\>"}], "}"}], ",", 
   RowBox[{"{", 
    RowBox[{"\<\"3\"\>", ",", "\<\"TIHG\"\>", ",", "\<\"ILG\"\>", 
     ",", "\<\"After RH\"\>", ",", "\<\"GxV/I\"\>", ",", "\<\"Chromo No\"\>", 
     ",", "\<\"Env Yes\"\>", ",", "\<\"Add No\"\>"}], "}"}], ",", 
   RowBox[{"{", 
    RowBox[{"\<\"3L\"\>", ",", "\<\"GANG\"\>", ",", "\<\"ILG\"\>", 
     ",", "\<\"Lost\"\>", ",", "\<\"GPY/F No\"\>", ",", "\<\"Chromo No\"\>", 
     ",", "\<\"Env No\"\>", ",", "\<\"Add Yes\"\>"}], "}"}], ",", 
   RowBox[{"{", 
    RowBox[{"\<\"3L\"\>", ",", "\<\"GANG\"\>", ",", "\<\"LLS\"\>", 
     ",", "\<\"After Protease\"\>", ",", "\<\"GPY/F No\"\>", 
     ",", "\<\"Chromo No\"\>", ",", "\<\"Env No\"\>", ",", "\<\"Add No\"\>"}],
     "}"}], ",", 
   RowBox[{"{", 
    RowBox[{"\<\"3L\"\>", ",", "\<\"GIGG\"\>", ",", "\<\"ILG\"\>", 
     ",", "\<\"Lost\"\>", ",", "\<\"GPY/F No\"\>", ",", "\<\"Chromo No\"\>", 
     ",", "\<\"Env No\"\>", ",", "\<\"Add Yes\"\>"}], "}"}], ",", 
   RowBox[{"{", 
    RowBox[{"\<\"3L\"\>", ",", "\<\"GIGG\"\>", ",", "\<\"LLS\"\>", 
     ",", "\<\"After Protease\"\>", ",", "\<\"GPY/F No\"\>", 
     ",", "\<\"Chromo No\"\>", ",", "\<\"Env Yes\"\>", 
     ",", "\<\"Add No\"\>"}], "}"}]}], "}"}]], "Output",
 CellChangeTimes->{3.463312046672515*^9, 3.4655404815516*^9}]
}, Open  ]]
}, Closed]]
}, Open  ]]
}, Open  ]]
},
WindowSize->{1427, 795},
WindowMargins->{{1, Automatic}, {Automatic, -5}},
FrontEndVersion->"7.0 for Microsoft Windows (32-bit) (November 10, 2008)",
StyleDefinitions->"Default.nb"
]
(* End of Notebook Content *)

(* Internal cache information *)
(*CellTagsOutline
CellTagsIndex->{}
*)
(*CellTagsIndex
CellTagsIndex->{}
*)
(*NotebookFileOutline
Notebook[{
Cell[CellGroupData[{
Cell[567, 22, 151, 2, 83, "Title"],
Cell[CellGroupData[{
Cell[743, 28, 514, 13, 71, "Section"],
Cell[1260, 43, 3639, 107, 229, "Text"],
Cell[4902, 152, 8475, 181, 552, "Input"]
}, Closed]],
Cell[CellGroupData[{
Cell[13414, 338, 348, 8, 41, "Section"],
Cell[13765, 348, 1605, 52, 110, "Text"],
Cell[15373, 402, 7013, 147, 472, "Input"]
}, Closed]],
Cell[CellGroupData[{
Cell[22423, 554, 192, 2, 41, "Section"],
Cell[CellGroupData[{
Cell[22640, 560, 1885, 44, 132, "Input"],
Cell[24528, 606, 10123, 310, 221, "Output"]
}, Open  ]],
Cell[CellGroupData[{
Cell[34688, 921, 220, 4, 36, "Subsection"],
Cell[34911, 927, 2498, 58, 312, "Input"],
Cell[CellGroupData[{
Cell[37434, 989, 168, 3, 31, "Input"],
Cell[37605, 994, 18001, 339, 563, "Output"]
}, Open  ]]
}, Closed]]
}, Open  ]]
}, Open  ]]
}
]
*)

(* End of internal cache information *)
