# Supplementary material for: Network dynamics of eukaryotic LTR retroelements beyond phylogenetic trees
Source: Biol Direct. 2009 Nov 2;4:41. doi: 10.1186/1745-6150-4-41 (PMC2774666; doi:10.1186/1745-6150-4-41)
Supplement: Additional file 4 — Building multigraphs. Zip-file containing all notebooks (Mathematica files) needed to visualize or reproduce graphs shown in this study. This is presented as a mini-web site containing three folders and two HTML files. Opening the HTML file called "Index.html" and following the steps summarized therein users can reproduce the analyses using Mathematica 7.0 or simply visualize them using the freely available Mathematica Player. [file 1745-6150-4-41-S4.zip › Additional_file_4/additional files/mathematica/04b - Phenotypic neighbors network.nb]

(* Content-type: application/mathematica *)

(*** Wolfram Notebook File ***)
(* http://www.wolfram.com/nb *)

(* CreatedBy='Mathematica 7.0' *)

(*CacheID: 234*)
(* Internal cache information:
NotebookFileLineBreakTest
NotebookFileLineBreakTest
NotebookDataPosition[       145,          7]
NotebookDataLength[   1892188,      36625]
NotebookOptionsPosition[   1890145,      36551]
NotebookOutlinePosition[   1890490,      36566]
CellTagsIndexPosition[   1890447,      36563]
WindowFrame->Normal*)

(* Beginning of Notebook Content *)
Notebook[{

Cell[CellGroupData[{
Cell["Phenotypic neighbors network", "Title",
 CellChangeTimes->{{3.4632284355804462`*^9, 3.4632284420950813`*^9}, {
  3.4637379785022273`*^9, 3.4637379836502275`*^9}}],

Cell[CellGroupData[{

Cell["Additional packages : GraphUtilities, Combinatorica", "Subsection",
 CellChangeTimes->{{3.4632285122416477`*^9, 3.463228524875464*^9}}],

Cell[BoxData[
 RowBox[{
  RowBox[{"Needs", "[", "\"\<GraphUtilities`\>\"", "]"}], ";", 
  RowBox[{"Needs", "[", "\"\<Combinatorica`\>\"", "]"}], ";"}]], "Input",
 CellChangeTimes->{3.463213597471582*^9}]
}, Open  ]],

Cell[CellGroupData[{

Cell["Auxiliary module: similarityMatrix", "Section",
 CellChangeTimes->{{3.4632055974667187`*^9, 3.463205615629114*^9}, {
  3.4632283462358513`*^9, 3.463228355258215*^9}, {3.46322840378484*^9, 
  3.463228405543922*^9}, {3.4632285918732224`*^9, 3.4632285934720592`*^9}}],

Cell[BoxData[
 RowBox[{
  RowBox[{
   RowBox[{"similarityMatrix", "[", "vectors_", "]"}], ":=", 
   RowBox[{"Module", "[", 
    RowBox[{
     RowBox[{"{", 
      RowBox[{
      "i", ",", "currentVector", ",", "j", ",", "identicalFeatures", ",", 
       "comparedVector", ",", "k", ",", "sm"}], "}"}], ",", 
     "\[IndentingNewLine]", 
     RowBox[{"(*", " ", 
      RowBox[{
       RowBox[{
       "Create", " ", "an", " ", "adequately", " ", "sized", " ", "square", 
        " ", "matrix"}], ",", " ", 
       RowBox[{"initialize", " ", "to", " ", "any", " ", "value"}]}], " ", 
      "*)"}], "\[IndentingNewLine]", 
     RowBox[{
      RowBox[{"sm", "=", 
       RowBox[{"IdentityMatrix", "[", 
        RowBox[{"Length", "[", "vectors", "]"}], "]"}]}], ";", 
      "\[IndentingNewLine]", "\[IndentingNewLine]", 
      RowBox[{"(*", " ", 
       RowBox[{
       "Assign", " ", "each", " ", "of", " ", "the", " ", "feature", " ", 
        "vectors", " ", "to", " ", "currentVector"}], " ", "*)"}], 
      "\[IndentingNewLine]", 
      RowBox[{"For", "[", 
       RowBox[{
        RowBox[{"i", "=", "1"}], ",", 
        RowBox[{"i", "\[LessEqual]", 
         RowBox[{"Length", "[", "vectors", "]"}]}], ",", 
        RowBox[{"i", "++"}], ",", "\[IndentingNewLine]", 
        RowBox[{
         RowBox[{"currentVector", "=", 
          RowBox[{"vectors", "[", 
           RowBox[{"[", "i", "]"}], "]"}]}], ";", "\[IndentingNewLine]", 
         "\[IndentingNewLine]", 
         RowBox[{"(*", " ", 
          RowBox[{
           RowBox[{
           "Compare", " ", "currentVector", " ", "with", " ", "all", " ", 
            "other", " ", "vectors"}], ",", " ", 
           RowBox[{
           "looping", " ", "through", " ", "the", " ", "remaining", " ", 
            "vectors"}]}], " ", "*)"}], "\[IndentingNewLine]", 
         RowBox[{"For", "[", 
          RowBox[{
           RowBox[{"j", "=", "1"}], ",", 
           RowBox[{"j", "\[LessEqual]", 
            RowBox[{"Length", "[", "vectors", "]"}]}], ",", 
           RowBox[{"j", "++"}], ",", "\[IndentingNewLine]", 
           RowBox[{
            RowBox[{"identicalFeatures", "=", "0"}], ";", 
            "\[IndentingNewLine]", 
            RowBox[{"comparedVector", "=", 
             RowBox[{"vectors", "[", 
              RowBox[{"[", "j", "]"}], "]"}]}], ";", "\[IndentingNewLine]", 
            "\[IndentingNewLine]", 
            RowBox[{"identicalFeatures", "=", "0"}], ";", 
            "\[IndentingNewLine]", 
            RowBox[{"For", "[", 
             RowBox[{
              RowBox[{"k", "=", "1"}], ",", 
              RowBox[{"k", "\[LessEqual]", 
               RowBox[{"Length", "[", "currentVector", "]"}]}], ",", 
              RowBox[{"k", "++"}], ",", "\[IndentingNewLine]", 
              RowBox[{
               RowBox[{"If", "[", 
                RowBox[{
                 RowBox[{
                  RowBox[{"currentVector", "[", 
                   RowBox[{"[", "k", "]"}], "]"}], "\[Equal]", 
                  RowBox[{"comparedVector", "[", 
                   RowBox[{"[", "k", "]"}], "]"}]}], ",", 
                 "\[IndentingNewLine]", 
                 RowBox[{
                  RowBox[{"identicalFeatures", "++"}], ";"}]}], 
                "\[IndentingNewLine]", "]"}], ";"}]}], "\[IndentingNewLine]", 
             "]"}], ";", "\[IndentingNewLine]", "\[IndentingNewLine]", 
            RowBox[{"(*", " ", 
             RowBox[{
              RowBox[{"The", " ", "convention"}], ",", " ", 
              RowBox[{
              "in", " ", "order", " ", "to", " ", "avoid", " ", "self", " ", 
               "loops"}], ",", " ", 
              RowBox[{
              "is", " ", "to", " ", "set", " ", "the", " ", "similarity", " ",
                "of", " ", "one", " ", "element", " ", "with", " ", "itself", 
               " ", "to", " ", "0"}]}], " ", "*)"}], "\[IndentingNewLine]", 
            RowBox[{"If", "[", 
             RowBox[{
              RowBox[{"i", "\[Equal]", "j"}], ",", "\[IndentingNewLine]", 
              RowBox[{
               RowBox[{
                RowBox[{"sm", "[", 
                 RowBox[{"[", 
                  RowBox[{"i", ",", "j"}], "]"}], "]"}], "=", "0"}], ";"}], 
              ",", "\[IndentingNewLine]", 
              RowBox[{
               RowBox[{
                RowBox[{"sm", "[", 
                 RowBox[{"[", 
                  RowBox[{"i", ",", "j"}], "]"}], "]"}], "=", 
                "identicalFeatures"}], ";"}]}], "\[IndentingNewLine]", "]"}], 
            ";"}]}], "\[IndentingNewLine]", "]"}], ";"}]}], 
       "\[IndentingNewLine]", "]"}], ";", "\[IndentingNewLine]", 
      "\[IndentingNewLine]", "sm"}]}], "\[IndentingNewLine]", "]"}]}], 
  ";"}]], "Input",
 CellChangeTimes->{{3.463205555041204*^9, 3.463205556062468*^9}, {
  3.4632055922559357`*^9, 3.463205593955563*^9}, {3.4632059895663023`*^9, 
  3.4632060258755493`*^9}}]
}, Open  ]],

Cell[CellGroupData[{

Cell["Main module: buildDistanceGraph", "Section",
 CellChangeTimes->{
  3.463206043444632*^9, {3.463206322681369*^9, 3.463206343637608*^9}, {
   3.463228398224967*^9, 3.4632284114395933`*^9}}],

Cell[BoxData[
 RowBox[{
  RowBox[{
   RowBox[{"buildDistanceGraph", "[", 
    RowBox[{"v_", ",", "stop_"}], "]"}], ":=", "\[IndentingNewLine]", 
   RowBox[{"Module", "[", 
    RowBox[{
     RowBox[{"{", 
      RowBox[{
       RowBox[{"vectors", "=", 
        RowBox[{"Sort", "[", "v", "]"}]}], ",", 
       RowBox[{"fno", "=", 
        RowBox[{"Length", "[", 
         RowBox[{"v", "[", 
          RowBox[{"[", "1", "]"}], "]"}], "]"}]}], ",", 
       RowBox[{"distance", "=", 
        RowBox[{
         RowBox[{"Length", "[", 
          RowBox[{"v", "[", 
           RowBox[{"[", "1", "]"}], "]"}], "]"}], "-", "1"}]}], ",", "sm", 
       ",", "i", ",", "j", ",", 
       RowBox[{"graph", "=", 
        RowBox[{"{", "}"}]}], ",", "i1", ",", "i2", ",", "vertices", ",", 
       "components", ",", "currentComponent", ",", "comparedComponent", ",", 
       "oI", ",", "oJ"}], "}"}], ",", "\[IndentingNewLine]", 
     "\[IndentingNewLine]", 
     RowBox[{"(*", " ", 
      RowBox[{
      "Obtain", " ", "a", " ", "similarity", " ", "matrix", " ", "for", " ", 
       "all", " ", "vectors", " ", "compared", " ", "against", " ", 
       RowBox[{"themselves", ".", " ", "See"}], " ", 
       StyleBox["similarityMatrix", "Code"], " ", "above"}], " ", "*)"}], 
     "\[IndentingNewLine]", 
     RowBox[{
      RowBox[{"sm", "=", 
       RowBox[{"similarityMatrix", "[", "vectors", "]"}]}], ";", 
      "\[IndentingNewLine]", "\[IndentingNewLine]", 
      RowBox[{"(*", " ", 
       RowBox[{
       "Create", " ", "self", " ", "loops", " ", "for", " ", "each", " ", 
        RowBox[{"vertex", ".", " ", "Unconnected"}], " ", "edges", " ", 
        "will", " ", "then", " ", "form", " ", "a", " ", "connected", " ", 
        "component", " ", "each"}], " ", "*)"}], "\[IndentingNewLine]", 
      RowBox[{"For", "[", 
       RowBox[{
        RowBox[{"i", "=", "1"}], ",", 
        RowBox[{"i", "\[LessEqual]", 
         RowBox[{"Length", "[", "sm", "]"}]}], ",", 
        RowBox[{"i", "++"}], ",", "\[IndentingNewLine]", 
        RowBox[{
         RowBox[{"AppendTo", "[", 
          RowBox[{"graph", ",", 
           RowBox[{"{", 
            RowBox[{
             RowBox[{
              RowBox[{"ToString", "[", 
               RowBox[{"vectors", "[", 
                RowBox[{"[", "i", "]"}], "]"}], "]"}], "\[Rule]", 
              RowBox[{"ToString", "[", 
               RowBox[{"vectors", "[", 
                RowBox[{"[", "i", "]"}], "]"}], "]"}]}], ",", "0"}], "}"}]}], 
          "]"}], ";"}]}], "\[IndentingNewLine]", "]"}], ";", 
      "\[IndentingNewLine]", "\[IndentingNewLine]", 
      RowBox[{"(*", " ", 
       RowBox[{
       "Sorting", " ", "the", " ", "result", " ", "from", " ", "VertexList", 
        " ", "ensures", " ", "that", " ", "it", " ", "is", " ", "in", " ", 
        "the", " ", "same", " ", "order", " ", "as", " ", "vectors"}], " ", 
       "*)"}], "\[IndentingNewLine]", 
      RowBox[{"vertices", "=", 
       RowBox[{"Sort", "[", 
        RowBox[{"VertexList", "[", "graph", "]"}], "]"}]}], ";", 
      "\[IndentingNewLine]", "\[IndentingNewLine]", 
      RowBox[{"While", "[", 
       RowBox[{
        RowBox[{
         RowBox[{"Length", "[", 
          RowBox[{"WeakComponents", "[", "graph", "]"}], "]"}], ">", "1"}], 
        ",", "\[IndentingNewLine]", 
        RowBox[{
         RowBox[{"components", "=", 
          RowBox[{"WeakComponents", "[", "graph", "]"}]}], ";", 
         "\[IndentingNewLine]", "\[IndentingNewLine]", 
         RowBox[{"For", "[", 
          RowBox[{
           RowBox[{"i1", "=", "1"}], ",", 
           RowBox[{"i1", "\[LessEqual]", 
            RowBox[{"Length", "[", "components", "]"}]}], ",", 
           RowBox[{"i1", "++"}], ",", "\[IndentingNewLine]", 
           RowBox[{
            RowBox[{"currentComponent", "=", 
             RowBox[{"components", "[", 
              RowBox[{"[", "i1", "]"}], "]"}]}], ";", "\[IndentingNewLine]", 
            "\[IndentingNewLine]", 
            RowBox[{"(*", " ", 
             RowBox[{
             "Iterate", " ", "through", " ", "the", " ", "current", " ", 
              "connected", " ", "component"}], " ", "*)"}], 
            "\[IndentingNewLine]", 
            RowBox[{"For", "[", 
             RowBox[{
              RowBox[{"i", "=", "1"}], ",", 
              RowBox[{"i", "\[LessEqual]", 
               RowBox[{"Length", "[", "currentComponent", "]"}]}], ",", 
              RowBox[{"i", "++"}], ",", "\[IndentingNewLine]", 
              RowBox[{"(*", " ", 
               RowBox[{
               "Get", " ", "the", " ", "vertex", " ", "index", " ", "in", " ",
                 "the", " ", "full", " ", "graph", " ", "for", " ", "the", 
                " ", "vertex", " ", "in", " ", "the", " ", "current", " ", 
                "connected", " ", "component"}], " ", "*)"}], 
              "\[IndentingNewLine]", 
              RowBox[{
               RowBox[{"oI", "=", 
                RowBox[{
                 RowBox[{"Flatten", "[", 
                  RowBox[{"Position", "[", 
                   RowBox[{"vertices", ",", 
                    RowBox[{"currentComponent", "[", 
                    RowBox[{"[", "i", "]"}], "]"}]}], "]"}], "]"}], "[", 
                 RowBox[{"[", "1", "]"}], "]"}]}], ";", "\[IndentingNewLine]",
                "\[IndentingNewLine]", 
               RowBox[{"(*", " ", 
                RowBox[{
                 RowBox[{
                 "Now", " ", "compare", " ", "against", " ", "all", " ", 
                  "the", " ", "other", " ", "connected", " ", "components"}], 
                 ",", " ", 
                 RowBox[{"all", " ", "their", " ", "vertices", " ", 
                  RowBox[{"(", 
                   RowBox[{
                    RowBox[{"i2", " ", "and", " ", "j"}], ",", " ", 
                    "respectively"}], ")"}]}]}], " ", "*)"}], 
               "\[IndentingNewLine]", 
               RowBox[{"For", "[", 
                RowBox[{
                 RowBox[{"i2", "=", 
                  RowBox[{"i1", "+", "1"}]}], ",", 
                 RowBox[{"i2", "\[LessEqual]", 
                  RowBox[{"Length", "[", "components", "]"}]}], ",", 
                 RowBox[{"i2", "++"}], ",", "\[IndentingNewLine]", 
                 RowBox[{
                  RowBox[{"comparedComponent", "=", 
                   RowBox[{"components", "[", 
                    RowBox[{"[", "i2", "]"}], "]"}]}], ";", 
                  "\[IndentingNewLine]", "\[IndentingNewLine]", 
                  RowBox[{"For", "[", 
                   RowBox[{
                    RowBox[{"j", "=", "1"}], ",", 
                    RowBox[{"j", "\[LessEqual]", 
                    RowBox[{"Length", "[", "comparedComponent", "]"}]}], ",", 
                    
                    RowBox[{"j", "++"}], ",", "\[IndentingNewLine]", 
                    RowBox[{"(*", " ", 
                    RowBox[{
                    "Get", " ", "the", " ", "vertex", " ", "index", " ", "in",
                     " ", "the", " ", "full", " ", "graph", " ", "for", " ", 
                    "the", " ", "vertex", " ", "in", " ", "the", " ", 
                    "compared", " ", "connected", " ", "component"}], "*)"}], 
                    "\[IndentingNewLine]", 
                    RowBox[{
                    RowBox[{"oJ", "=", 
                    RowBox[{
                    RowBox[{"Flatten", "[", 
                    RowBox[{"Position", "[", 
                    RowBox[{"vertices", ",", 
                    RowBox[{"comparedComponent", "[", 
                    RowBox[{"[", "j", "]"}], "]"}]}], "]"}], "]"}], "[", 
                    RowBox[{"[", "1", "]"}], "]"}]}], ";", 
                    "\[IndentingNewLine]", "\[IndentingNewLine]", 
                    RowBox[{"(*", " ", 
                    RowBox[{
                    RowBox[{
                    "If", " ", "the", " ", "features", " ", "differ", " ", 
                    "at", " ", "least", " ", "by", " ", "the", " ", 
                    "specified", " ", "distance"}], "..."}], " ", "*)"}], 
                    "\[IndentingNewLine]", 
                    RowBox[{"If", "[", 
                    RowBox[{
                    RowBox[{
                    RowBox[{"sm", "[", 
                    RowBox[{"[", 
                    RowBox[{"oI", ",", "oJ"}], "]"}], "]"}], "==", 
                    "distance"}], ",", "\[IndentingNewLine]", 
                    RowBox[{
                    RowBox[{"AppendTo", "[", 
                    RowBox[{"graph", ",", 
                    RowBox[{"{", 
                    RowBox[{
                    RowBox[{
                    RowBox[{"ToString", "[", 
                    RowBox[{"vectors", "[", 
                    RowBox[{"[", "oI", "]"}], "]"}], "]"}], "\[Rule]", 
                    RowBox[{"ToString", "[", 
                    RowBox[{"vectors", "[", 
                    RowBox[{"[", "oJ", "]"}], "]"}], "]"}]}], ",", 
                    RowBox[{"fno", "-", 
                    RowBox[{"sm", "[", 
                    RowBox[{"[", 
                    RowBox[{"oI", ",", "oJ"}], "]"}], "]"}]}]}], "}"}]}], 
                    "]"}], ";"}]}], "\[IndentingNewLine]", "]"}], ";"}]}], 
                   " ", 
                   RowBox[{"(*", " ", 
                    RowBox[{"If", "[", 
                    RowBox[{
                    RowBox[{
                    RowBox[{"sm", "[", 
                    RowBox[{"[", 
                    RowBox[{"oI", ",", "oJ"}], "]"}], "]"}], "==", 
                    "distance"}], ","}], " "}], "*)"}], "\[IndentingNewLine]",
                    "]"}], ";"}]}], " ", 
                RowBox[{"(*", " ", 
                 RowBox[{"For", "[", 
                  RowBox[{
                   RowBox[{"j", "=", "1"}], ",", 
                   RowBox[{"j", "\[LessEqual]", 
                    RowBox[{"Length", "[", "comparedComponent", "]"}]}], ",", 
                   
                   RowBox[{"j", "++"}], ","}], " "}], "*)"}], 
                "\[IndentingNewLine]", "]"}], ";"}]}], " ", 
             RowBox[{"(*", " ", 
              RowBox[{"For", "[", 
               RowBox[{
                RowBox[{"i2", "=", 
                 RowBox[{"i1", "+", "1"}]}], ",", 
                RowBox[{"i2", "\[LessEqual]", 
                 RowBox[{"Length", "[", "components", "]"}]}], ",", 
                RowBox[{"i2", "++"}], ","}], " "}], "*)"}], 
             "\[IndentingNewLine]", "]"}], ";"}]}], " ", 
          RowBox[{"(*", " ", 
           RowBox[{"For", "[", 
            RowBox[{
             RowBox[{"i1", "=", "1"}], ",", 
             RowBox[{"i1", "\[LessEqual]", 
              RowBox[{"Length", "[", "components", "]"}]}], ",", 
             RowBox[{"i1", "++"}], ","}], " "}], "*)"}], 
          "\[IndentingNewLine]", "]"}], ";", 
         RowBox[{"(*", " ", 
          RowBox[{"For", "[", 
           RowBox[{
            RowBox[{"i2", "=", "1"}], ",", 
            RowBox[{"i2", "\[LessEqual]", 
             RowBox[{"Length", "[", "components", "]"}]}], ",", 
            RowBox[{"i2", "++"}], ","}], " "}], "*)"}], "\[IndentingNewLine]", 
         RowBox[{"(*", " ", 
          RowBox[{
           RowBox[{
           "Once", " ", "we", " ", "have", " ", "gone", " ", "through", " ", 
            "all", " ", "connected", " ", "components"}], ",", " ", 
           RowBox[{
           "decrease", " ", "the", " ", "distance", " ", "in", " ", "one", 
            " ", "unit"}]}], " ", "*)"}], "\[IndentingNewLine]", 
         RowBox[{"distance", "--"}], ";", "\[IndentingNewLine]", 
         RowBox[{"If", "[", 
          RowBox[{
           RowBox[{"stop", "\[Equal]", "True"}], ",", "\[IndentingNewLine]", 
           RowBox[{
            RowBox[{"Break", "[", "]"}], ";"}]}], "\[IndentingNewLine]", 
          "]"}], ";"}]}], "\[IndentingNewLine]", "]"}], ";", 
      RowBox[{"(*", " ", 
       RowBox[{"While", "[", 
        RowBox[{
         RowBox[{
          RowBox[{"Length", "[", 
           RowBox[{"WeakComponents", "[", "graph", "]"}], "]"}], ">", "1"}], 
         ","}], " "}], "*)"}], "\[IndentingNewLine]", "\[IndentingNewLine]", 
      RowBox[{"(*", " ", 
       RowBox[{"Remove", " ", "self", " ", "loops"}], " ", "*)"}], 
      "\[IndentingNewLine]", 
      RowBox[{"For", "[", 
       RowBox[{
        RowBox[{"i", "=", "1"}], ",", 
        RowBox[{"i", "\[LessEqual]", 
         RowBox[{"Length", "[", "vectors", "]"}]}], ",", 
        RowBox[{"i", "++"}], ",", "\[IndentingNewLine]", 
        RowBox[{
         RowBox[{"graph", "=", "\[IndentingNewLine]", 
          RowBox[{"DeleteCases", "[", 
           RowBox[{"graph", ",", 
            RowBox[{"{", 
             RowBox[{
              RowBox[{
               RowBox[{"ToString", "[", 
                RowBox[{"vectors", "[", 
                 RowBox[{"[", "i", "]"}], "]"}], "]"}], "\[Rule]", 
               RowBox[{"ToString", "[", 
                RowBox[{"vectors", "[", 
                 RowBox[{"[", "i", "]"}], "]"}], "]"}]}], ",", "0"}], "}"}]}],
            "]"}]}], ";"}]}], "\[IndentingNewLine]", "\[IndentingNewLine]", 
       "]"}], ";", "\[IndentingNewLine]", "\[IndentingNewLine]", "graph"}]}], 
    "\[IndentingNewLine]", "]"}]}], ";"}]], "Input",
 CellChangeTimes->{{3.4632063467406473`*^9, 3.463206380205431*^9}, {
   3.463206422197497*^9, 3.463206721987316*^9}, {3.463206752265499*^9, 
   3.4632067592805977`*^9}, {3.463206845294414*^9, 3.463206851541847*^9}, {
   3.463206918949197*^9, 3.463206949426408*^9}, {3.463207458928042*^9, 
   3.463207484285412*^9}, {3.463207794598689*^9, 3.4632079041096687`*^9}, {
   3.463207938150011*^9, 3.463207943636492*^9}, {3.46320807210434*^9, 
   3.463208178412417*^9}, {3.463208219747685*^9, 3.463208305880212*^9}, {
   3.4632087689200783`*^9, 3.4632087898012733`*^9}, {3.463209121424197*^9, 
   3.4632092385747633`*^9}, {3.463209279326268*^9, 3.463209287957337*^9}, {
   3.46320951706996*^9, 3.463209518603847*^9}, {3.463209853295603*^9, 
   3.463209924732399*^9}, {3.463210030776794*^9, 3.463210085639069*^9}, {
   3.463210162225718*^9, 3.4632103089443607`*^9}, {3.463210574097559*^9, 
   3.463210788558182*^9}, {3.4632109159627943`*^9, 3.4632109487334557`*^9}, {
   3.463210982850438*^9, 3.4632110580192337`*^9}, {3.463211099489049*^9, 
   3.4632111269840193`*^9}, {3.463211163526334*^9, 3.463211269621911*^9}, {
   3.4632113236033993`*^9, 3.4632113620497837`*^9}, {3.463211395867989*^9, 
   3.463211421902244*^9}, {3.463211473667884*^9, 3.463211510820022*^9}, {
   3.463211544826312*^9, 3.463211661296256*^9}, {3.46321174254452*^9, 
   3.4632117557342157`*^9}, {3.463211817733045*^9, 3.46321203189331*^9}, {
   3.463212064471999*^9, 3.463212077503478*^9}, {3.463212279674209*^9, 
   3.463212287793665*^9}, {3.463212368541271*^9, 3.463212387980892*^9}, {
   3.463219598317308*^9, 3.4632196667049093`*^9}, {3.4632197778827763`*^9, 
   3.463219791904447*^9}, {3.4632198483230343`*^9, 3.463219853496128*^9}, {
   3.463219894290609*^9, 3.463219933988741*^9}, {3.463220209322357*^9, 
   3.463220310426133*^9}, {3.463220345114097*^9, 3.463220362024832*^9}, {
   3.4632206899406424`*^9, 3.463220906819928*^9}, {3.463221043114297*^9, 
   3.463221100968772*^9}, {3.4632213286527243`*^9, 3.4632213316829853`*^9}, {
   3.463221475606132*^9, 3.463221521802121*^9}, {3.463221573769985*^9, 
   3.46322157385675*^9}, {3.463221860795252*^9, 3.463221871168583*^9}, {
   3.4632219353895073`*^9, 3.46322195293396*^9}, {3.4632219851950197`*^9, 
   3.463222006586114*^9}, {3.463222066710864*^9, 3.4632221072597513`*^9}, {
   3.463222871484139*^9, 3.463222896587967*^9}, {3.463223019114133*^9, 
   3.4632230241505337`*^9}, {3.46322312270763*^9, 3.463223148128549*^9}, {
   3.46322328373153*^9, 3.463223300624421*^9}, {3.463223354651739*^9, 
   3.4632235124738197`*^9}, {3.4632246903877783`*^9, 3.463224702752468*^9}, 
   3.463224745480343*^9, {3.4632258210660257`*^9, 3.463225878312154*^9}, {
   3.463226056297648*^9, 3.4632262885600348`*^9}, {3.463226336372572*^9, 
   3.463226337324203*^9}, 3.463226429208662*^9, {3.463227354238327*^9, 
   3.463227357837062*^9}, {3.4632274178458967`*^9, 3.463227420351235*^9}, {
   3.463227547509883*^9, 3.4632276325308437`*^9}, {3.463227685434627*^9, 
   3.463227699849732*^9}, {3.463227744556986*^9, 3.4632278154050493`*^9}, {
   3.4632281650629663`*^9, 3.463228273646542*^9}, {3.463286905402155*^9, 
   3.463286910961825*^9}, {3.46328695172854*^9, 3.4632870129000673`*^9}, {
   3.463287111982173*^9, 3.4632871381422663`*^9}, {3.46328716844114*^9, 
   3.4632872148716307`*^9}, {3.463287327817471*^9, 3.463287332641182*^9}, {
   3.463287371215942*^9, 3.463287686511815*^9}, {3.4637378171514273`*^9, 
   3.4637378434998274`*^9}}],

Cell[CellGroupData[{

Cell[BoxData[
 RowBox[{"GraphPlot", "[", 
  RowBox[{
   RowBox[{"buildDistanceGraph", "[", 
    RowBox[{
     RowBox[{"Sort", "[", "uniqueVectors", "]"}], ",", "True"}], "]"}], ",", 
   " ", 
   RowBox[{"EdgeRenderingFunction", "\[Rule]", 
    RowBox[{"(", 
     RowBox[{
      RowBox[{"{", 
       RowBox[{
        RowBox[{"setEdgeColor", "[", "#3", "]"}], ",", 
        RowBox[{"Line", "[", "#1", "]"}]}], "}"}], "&"}], ")"}]}], ",", 
   RowBox[{"VertexRenderingFunction", "\[Rule]", 
    RowBox[{"(", 
     RowBox[{
      RowBox[{"setVertex", "[", 
       RowBox[{"#", ",", "#2"}], "]"}], "&"}], ")"}]}]}], "]"}]], "Input",
 CellChangeTimes->{{3.463287303780793*^9, 3.463287308465826*^9}, {
  3.4633126593885145`*^9, 3.4633126598205147`*^9}, {3.4637378702694273`*^9, 
  3.4637378722350273`*^9}, {3.4655411107806*^9, 3.4655411180116*^9}}],

Cell[BoxData[
 GraphicsBox[
  TagBox[{{
     {RGBColor[1, 0, 0], 
      LineBox[{{6.211791032482351, -3.0663163287519617`}, {
       7.101367258822773, -3.2186869655252357`}}]}, 
     {RGBColor[1, 0, 0], 
      LineBox[{{6.211791032482351, -3.0663163287519617`}, {
       6.990618606914959, -2.266545377205082}}]}, 
     {RGBColor[1, 0, 0], 
      LineBox[{{6.211791032482351, -3.0663163287519617`}, {
       5.0164015199700405`, -3.9444910033691345`}}]}, 
     {RGBColor[1, 0, 0], 
      LineBox[{{7.101367258822773, -3.2186869655252357`}, {
       6.990618606914959, -2.266545377205082}}]}, 
     {RGBColor[1, 0, 0], 
      LineBox[{{7.101367258822773, -3.2186869655252357`}, {
       8.134219845957594, -2.6225643855735634`}}]}, 
     {RGBColor[1, 0, 0], 
      LineBox[{{7.101367258822773, -3.2186869655252357`}, {
       6.278498687429378, -3.781658233214336}}]}, 
     {RGBColor[1, 0, 0], 
      LineBox[{{7.101367258822773, -3.2186869655252357`}, {
       7.119936386427696, -3.877038654134858}}]}, 
     {RGBColor[1, 0, 0], 
      LineBox[{{6.990618606914959, -2.266545377205082}, {
       6.909956154808899, -1.3749983253003446`}}]}, 
     {RGBColor[1, 0, 0], 
      LineBox[{{6.990618606914959, -2.266545377205082}, {
       7.532914666619693, -1.6607935854397597`}}]}, 
     {RGBColor[1, 0, 0], 
      LineBox[{{5.0164015199700405`, -3.9444910033691345`}, {
       3.3840403843139155`, -4.621647188706826}}]}, 
     {RGBColor[1, 0, 0], 
      LineBox[{{5.0164015199700405`, -3.9444910033691345`}, {
       6.278498687429378, -3.781658233214336}}]}, 
     {RGBColor[1, 0, 0], 
      LineBox[{{6.993861579102006, -4.316403776402327}, {
       7.101367258822773, -3.2186869655252357`}}]}, 
     {RGBColor[1, 0, 0], 
      LineBox[{{6.993861579102006, -4.316403776402327}, {
       6.228876915045358, -4.463980897900331}}]}, 
     {RGBColor[1, 0, 0], 
      LineBox[{{6.993861579102006, -4.316403776402327}, {
       7.12281921927806, -4.742318073976408}}]}, 
     {RGBColor[1, 0, 0], 
      LineBox[{{6.993861579102006, -4.316403776402327}, {
       6.852230734343813, -5.244149382316703}}]}, 
     {RGBColor[1, 0, 0], 
      LineBox[{{6.228876915045358, -4.463980897900331}, {
       6.278498687429378, -3.781658233214336}}]}, 
     {RGBColor[1, 0, 0], 
      LineBox[{{6.228876915045358, -4.463980897900331}, {
       5.363132852880604, -3.7481942384436935`}}]}, 
     {RGBColor[1, 0, 0], 
      LineBox[{{6.228876915045358, -4.463980897900331}, {
       6.475857535408405, -4.970424743780886}}]}, 
     {RGBColor[1, 0, 0], 
      LineBox[{{6.228876915045358, -4.463980897900331}, {
       7.12281921927806, -4.742318073976408}}]}, 
     {RGBColor[1, 0, 0], 
      LineBox[{{6.228876915045358, -4.463980897900331}, {
       6.852230734343813, -5.244149382316703}}]}, 
     {RGBColor[1, 0, 0], 
      LineBox[{{7.12281921927806, -4.742318073976408}, {
       7.119936386427696, -3.877038654134858}}]}, 
     {RGBColor[1, 0, 0], 
      LineBox[{{7.12281921927806, -4.742318073976408}, {
       7.566110433187795, -5.445816307151588}}]}, 
     {RGBColor[1, 0, 0], 
      LineBox[{{7.12281921927806, -4.742318073976408}, {
       6.852230734343813, -5.244149382316703}}]}, 
     {RGBColor[1, 0, 0], 
      LineBox[{{6.852230734343813, -5.244149382316703}, {
       7.34345863777982, -5.239477911071049}}]}, 
     {RGBColor[1, 0, 0], 
      LineBox[{{6.852230734343813, -5.244149382316703}, {
       7.083532386819206, -6.27804664205977}}]}, 
     {RGBColor[1, 0, 0], 
      LineBox[{{8.134219845957594, -2.6225643855735634`}, {
       7.532914666619693, -1.6607935854397597`}}]}, 
     {RGBColor[1, 0, 0], 
      LineBox[{{8.134219845957594, -2.6225643855735634`}, {
       9.079012034849653, -3.294950410971797}}]}, 
     {RGBColor[1, 0, 0], 
      LineBox[{{6.278498687429378, -3.781658233214336}, {
       7.119936386427696, -3.877038654134858}}]}, 
     {RGBColor[1, 0, 0], 
      LineBox[{{6.909956154808899, -1.3749983253003446`}, {
       7.532914666619693, -1.6607935854397597`}}]}, 
     {RGBColor[1, 0, 0], 
      LineBox[{{6.017832437687602, -9.289983275990512}, {
       6.933329373131922, -8.865818287750477}}]}, 
     {RGBColor[1, 0, 0], 
      LineBox[{{6.017832437687602, -9.289983275990512}, {
       6.0157468584345475`, -8.442613615552375}}]}, 
     {RGBColor[1, 0, 0], 
      LineBox[{{6.933329373131922, -8.865818287750477}, {
       8.04816113109204, -8.865682396569543}}]}, 
     {RGBColor[1, 0, 0], 
      LineBox[{{6.933329373131922, -8.865818287750477}, {
       6.0157468584345475`, -8.442613615552375}}]}, 
     {RGBColor[1, 0, 0], 
      LineBox[{{0.7235009394760911, -9.363173238854543}, {
       0.9615048168923233, -10.396125567242388`}}]}, 
     {RGBColor[1, 0, 0], 
      LineBox[{{0.7235009394760911, -9.363173238854543}, {
       1.4703842659018187`, -9.149900215625436}}]}, 
     {RGBColor[1, 0, 0], 
      LineBox[{{0.7235009394760911, -9.363173238854543}, {
       1.2192332805258028`, -8.306184562253529}}]}, 
     {RGBColor[1, 0, 0], 
      LineBox[{{0.7235009394760911, -9.363173238854543}, {
       0.5292123411203642, -8.70687240022054}}]}, 
     {RGBColor[1, 0, 0], 
      LineBox[{{0.9615048168923233, -10.396125567242388`}, {
       1.8837895920784617`, -9.994404563122385}}]}, 
     {RGBColor[1, 0, 0], 
      LineBox[{{1.4703842659018187`, -9.149900215625436}, {
       2.578950303796202, -9.157866769960922}}]}, 
     {RGBColor[1, 0, 0], 
      LineBox[{{1.4703842659018187`, -9.149900215625436}, {
       1.8837895920784617`, -9.994404563122385}}]}, 
     {RGBColor[1, 0, 0], 
      LineBox[{{1.4703842659018187`, -9.149900215625436}, {
       1.2192332805258028`, -8.306184562253529}}]}, 
     {RGBColor[1, 0, 0], 
      LineBox[{{1.4703842659018187`, -9.149900215625436}, {
       0.5292123411203642, -8.70687240022054}}]}, 
     {RGBColor[1, 0, 0], 
      LineBox[{{1.2192332805258028`, -8.306184562253529}, {
       2.1682911859072043`, -8.048646617852288}}]}, 
     {RGBColor[1, 0, 0], 
      LineBox[{{1.2192332805258028`, -8.306184562253529}, {
       1.624878612815603, -7.336471324300499}}]}, 
     {RGBColor[1, 0, 0], 
      LineBox[{{1.2192332805258028`, -8.306184562253529}, {
       0.5292123411203642, -8.70687240022054}}]}, 
     {RGBColor[1, 0, 0], 
      LineBox[{{4.764122579990062, -1.4824871045146084`}, {
       6.051110952310699, -1.010002278152446}}]}, 
     {RGBColor[1, 0, 0], 
      LineBox[{{4.764122579990062, -1.4824871045146084`}, {
       4.591795240787205, -0.5292123411203642}}]}, 
     {RGBColor[1, 0, 0], 
      LineBox[{{4.764122579990062, -1.4824871045146084`}, {
       4.128345612350513, -2.8508699277411793`}}]}, 
     {RGBColor[1, 0, 0], 
      LineBox[{{4.764122579990062, -1.4824871045146084`}, {
       4.006258791789943, -1.7825005809474979`}}]}, 
     {RGBColor[1, 0, 0], 
      LineBox[{{6.051110952310699, -1.010002278152446}, {
       6.909956154808899, -1.3749983253003446`}}]}, 
     {RGBColor[1, 0, 0], 
      LineBox[{{6.051110952310699, -1.010002278152446}, {
       7.005048503663218, -0.8370226226943371}}]}, 
     {RGBColor[1, 0, 0], 
      LineBox[{{4.128345612350513, -2.8508699277411793`}, {
       3.0219382871515936`, -3.6936579071750435`}}]}, 
     {RGBColor[1, 0, 0], 
      LineBox[{{4.128345612350513, -2.8508699277411793`}, {
       3.5978505703436903`, -2.318863263023171}}]}, 
     {RGBColor[1, 0, 0], 
      LineBox[{{4.128345612350513, -2.8508699277411793`}, {
       4.462563091112154, -3.676080973838803}}]}, 
     {RGBColor[1, 0, 0], 
      LineBox[{{4.128345612350513, -2.8508699277411793`}, {
       4.006258791789943, -1.7825005809474979`}}]}, 
     {RGBColor[1, 0, 0], 
      LineBox[{{4.006258791789943, -1.7825005809474979`}, {
       3.3090992700993924`, -1.5579175717275993`}}]}, 
     {RGBColor[1, 0, 0], 
      LineBox[{{7.005048503663218, -0.8370226226943371}, {
       7.532914666619693, -1.6607935854397597`}}]}, 
     {RGBColor[1, 0, 0], 
      LineBox[{{11.334870514411657`, -0.5292123412101575}, {
       10.334870514411657`, -0.5292123411203643}}]}, 
     {RGBColor[1, 0, 0], 
      LineBox[{{9.079012034849653, -3.294950410971797}, {
       9.276445832170927, -4.278201228213421}}]}, 
     {RGBColor[1, 0, 0], 
      LineBox[{{6.131098398884128, -11.454550249752495`}, {
       5.131098398884128, -11.454550249662702`}}]}, 
     {RGBColor[1, 0, 0], 
      LineBox[{{5.738508010171065, -4.848905974960667}, {
       5.3061117110930205`, -4.13349068155075}}]}, 
     {RGBColor[1, 0, 0], 
      LineBox[{{5.738508010171065, -4.848905974960667}, {
       6.228876915045358, -4.463980897900331}}]}, 
     {RGBColor[1, 0, 0], 
      LineBox[{{5.738508010171065, -4.848905974960667}, {
       6.475857535408405, -4.970424743780886}}]}, 
     {RGBColor[1, 0, 0], 
      LineBox[{{5.3061117110930205`, -4.13349068155075}, {
       5.0164015199700405`, -3.9444910033691345`}}]}, 
     {RGBColor[1, 0, 0], 
      LineBox[{{5.3061117110930205`, -4.13349068155075}, {
       4.455153289185501, -3.229878083610155}}]}, 
     {RGBColor[1, 0, 0], 
      LineBox[{{5.3061117110930205`, -4.13349068155075}, {
       6.228876915045358, -4.463980897900331}}]}, 
     {RGBColor[1, 0, 0], 
      LineBox[{{5.3061117110930205`, -4.13349068155075}, {
       6.475857535408405, -4.970424743780886}}]}, 
     {RGBColor[1, 0, 0], 
      LineBox[{{5.3061117110930205`, -4.13349068155075}, {
       4.128345612350513, -2.8508699277411793`}}]}, 
     {RGBColor[1, 0, 0], 
      LineBox[{{5.3061117110930205`, -4.13349068155075}, {
       4.462563091112154, -3.676080973838803}}]}, 
     {RGBColor[1, 0, 0], 
      LineBox[{{5.3061117110930205`, -4.13349068155075}, {
       6.2598484677279025`, -5.01536544326621}}]}, 
     {RGBColor[1, 0, 0], 
      LineBox[{{6.475857535408405, -4.970424743780886}, {
       7.566110433187795, -5.445816307151588}}]}, 
     {RGBColor[1, 0, 0], 
      LineBox[{{6.475857535408405, -4.970424743780886}, {
       7.34345863777982, -5.239477911071049}}]}, 
     {RGBColor[1, 0, 0], 
      LineBox[{{4.455153289185501, -3.229878083610155}, {
       5.363132852880604, -3.7481942384436935`}}]}, 
     {RGBColor[1, 0, 0], 
      LineBox[{{4.455153289185501, -3.229878083610155}, {
       3.5978505703436903`, -2.318863263023171}}]}, 
     {RGBColor[1, 0, 0], 
      LineBox[{{4.455153289185501, -3.229878083610155}, {
       3.665812251070276, -2.85213525184018}}]}, 
     {RGBColor[1, 0, 0], 
      LineBox[{{6.2598484677279025`, -5.01536544326621}, {
       6.852230734343813, -5.244149382316703}}]}, 
     {RGBColor[1, 0, 0], 
      LineBox[{{6.2598484677279025`, -5.01536544326621}, {
       7.34345863777982, -5.239477911071049}}]}, 
     {RGBColor[1, 0, 0], 
      LineBox[{{3.3840403843139155`, -4.621647188706826}, {
       2.356921374062445, -4.617420886585197}}]}, 
     {RGBColor[1, 0, 0], 
      LineBox[{{3.3840403843139155`, -4.621647188706826}, {
       2.286602797371664, -5.175737265680999}}]}, 
     {RGBColor[1, 0, 0], 
      LineBox[{{2.356921374062445, -4.617420886585197}, {
       1.3905280176668415`, -5.327768843670776}}]}, 
     {RGBColor[1, 0, 0], 
      LineBox[{{2.286602797371664, -5.175737265680999}, {
       1.3905280176668415`, -5.327768843670776}}]}, 
     {RGBColor[1, 0, 0], 
      LineBox[{{3.5978505703436903`, -2.318863263023171}, {
       3.665812251070276, -2.85213525184018}}]}, 
     {RGBColor[1, 0, 0], 
      LineBox[{{3.5978505703436903`, -2.318863263023171}, {
       3.3090992700993924`, -1.5579175717275993`}}]}, 
     {RGBColor[1, 0, 0], 
      LineBox[{{3.5978505703436903`, -2.318863263023171}, {
       2.854446305608054, -1.6526916943182721`}}]}, 
     {RGBColor[1, 0, 0], 
      LineBox[{{7.566110433187795, -5.445816307151588}, {
       8.470343359984584, -5.760809477497801}}]}, 
     {RGBColor[1, 0, 0], 
      LineBox[{{7.566110433187795, -5.445816307151588}, {
       7.34345863777982, -5.239477911071049}}]}, 
     {RGBColor[1, 0, 0], 
      LineBox[{{7.34345863777982, -5.239477911071049}, {
       8.591184721977955, -5.114300210476294}}]}, 
     {RGBColor[1, 0, 0], 
      LineBox[{{0.5292123411203642, -11.454550249483116`}, {
       1.5292123411203642`, -11.45455024957291}}]}, 
     {RGBColor[1, 0, 0], 
      LineBox[{{1.5292123411203642`, -11.45455024957291}, {
       2.529212341120364, -11.454550249752495`}}]}, 
     {RGBColor[1, 0, 0], 
      LineBox[{{2.529212341120364, -11.454550249752495`}, {
       3.529212341120364, -11.454550249932081`}}]}, 
     {RGBColor[1, 0, 0], 
      LineBox[{{2.578950303796202, -9.157866769960922}, {
       1.8837895920784617`, -9.994404563122385}}]}, 
     {RGBColor[1, 0, 0], 
      LineBox[{{2.578950303796202, -9.157866769960922}, {
       2.1682911859072043`, -8.048646617852288}}]}, 
     {RGBColor[1, 0, 0], 
      LineBox[{{3.1413704765497936`, -2.634416219046784}, {
       4.128345612350513, -2.8508699277411793`}}]}, 
     {RGBColor[1, 0, 0], 
      LineBox[{{3.0219382871515936`, -3.6936579071750435`}, {
       2.356921374062445, -4.617420886585197}}]}, 
     {RGBColor[1, 0, 0], 
      LineBox[{{1.3905280176668415`, -5.327768843670776}, {
       0.691539163689836, -5.878901639980005}}]}, 
     {RGBColor[1, 0, 0], 
      LineBox[{{3.3090992700993924`, -1.5579175717275993`}, {
       2.854446305608054, -1.6526916943182721`}}]}, 
     {RGBColor[1, 0, 0], 
      LineBox[{{3.729037475114933, -9.366820136315173}, {
       2.578950303796202, -9.157866769960922}}]}, 
     {RGBColor[1, 0, 0], 
      LineBox[{{2.1682911859072043`, -8.048646617852288}, {
       1.624878612815603, -7.336471324300499}}]}, 
     {RGBColor[1, 0, 0], 
      LineBox[{{8.470343359984584, -5.760809477497801}, {
       8.591184721977955, -5.114300210476294}}]}, 
     {RGBColor[1, 0, 0], 
      LineBox[{{0.5292123411203646, -5.558041036181221}, {
       1.3905280176668415`, -5.327768843670776}}]}, 
     {RGBColor[1, 0, 0], 
      LineBox[{{0.5292123411203646, -5.558041036181221}, {
       0.691539163689836, -5.878901639980005}}]}, 
     {RGBColor[1, 0, 0], 
      LineBox[{{8.591184721977955, -5.114300210476294}, {
       9.276445832170927, -4.278201228213421}}]}, 
     {RGBColor[1, 0, 0], 
      LineBox[{{8.732984456647891, -11.454550249752495`}, {
       7.732984456647892, -11.454550249662702`}}]}}, {
     TagBox[
      TooltipBox[
       {GrayLevel[1], EdgeForm[GrayLevel[0]], 
        DiskBox[{6.211791032482351, -3.0663163287519617`}, 0.085]},
       "\"{1, 1, 1, 2, 3, 1, 2, 1}\"",
       LabelStyle->"TextStyling"],
      Annotation[#, "{1, 1, 1, 2, 3, 1, 2, 1}", "Tooltip"]& ], 
     TagBox[
      TooltipBox[
       {GrayLevel[1], EdgeForm[GrayLevel[0]], 
        DiskBox[{7.101367258822773, -3.2186869655252357`}, 0.085]},
       "\"{1, 1, 1, 2, 4, 1, 2, 1}\"",
       LabelStyle->"TextStyling"],
      Annotation[#, "{1, 1, 1, 2, 4, 1, 2, 1}", "Tooltip"]& ], 
     TagBox[
      TooltipBox[
       {GrayLevel[1], EdgeForm[GrayLevel[0]], 
        DiskBox[{6.990618606914959, -2.266545377205082}, 0.085]},
       "\"{1, 1, 1, 2, 7, 1, 2, 1}\"",
       LabelStyle->"TextStyling"],
      Annotation[#, "{1, 1, 1, 2, 7, 1, 2, 1}", "Tooltip"]& ], 
     TagBox[
      TooltipBox[
       {GrayLevel[1], EdgeForm[GrayLevel[0]], 
        DiskBox[{5.0164015199700405`, -3.9444910033691345`}, 0.085]},
       "\"{2, 1, 1, 2, 3, 1, 2, 1}\"",
       LabelStyle->"TextStyling"],
      Annotation[#, "{2, 1, 1, 2, 3, 1, 2, 1}", "Tooltip"]& ], 
     TagBox[
      TooltipBox[
       {GrayLevel[1], EdgeForm[GrayLevel[0]], 
        DiskBox[{6.993861579102006, -4.316403776402327}, 0.085]},
       "\"{1, 1, 1, 2, 4, 1, 1, 1}\"",
       LabelStyle->"TextStyling"],
      Annotation[#, "{1, 1, 1, 2, 4, 1, 1, 1}", "Tooltip"]& ], 
     TagBox[
      TooltipBox[
       {GrayLevel[1], EdgeForm[GrayLevel[0]], 
        DiskBox[{6.228876915045358, -4.463980897900331}, 0.085]},
       "\"{2, 1, 1, 2, 4, 1, 1, 1}\"",
       LabelStyle->"TextStyling"],
      Annotation[#, "{2, 1, 1, 2, 4, 1, 1, 1}", "Tooltip"]& ], 
     TagBox[
      TooltipBox[
       {GrayLevel[1], EdgeForm[GrayLevel[0]], 
        DiskBox[{7.12281921927806, -4.742318073976408}, 0.085]},
       "\"{3, 1, 1, 2, 4, 1, 1, 1}\"",
       LabelStyle->"TextStyling"],
      Annotation[#, "{3, 1, 1, 2, 4, 1, 1, 1}", "Tooltip"]& ], 
     TagBox[
      TooltipBox[
       {GrayLevel[1], EdgeForm[GrayLevel[0]], 
        DiskBox[{6.852230734343813, -5.244149382316703}, 0.085]},
       "\"{5, 1, 1, 2, 4, 1, 1, 1}\"",
       LabelStyle->"TextStyling"],
      Annotation[#, "{5, 1, 1, 2, 4, 1, 1, 1}", "Tooltip"]& ], 
     TagBox[
      TooltipBox[
       {GrayLevel[1], EdgeForm[GrayLevel[0]], 
        DiskBox[{8.134219845957594, -2.6225643855735634`}, 0.085]},
       "\"{1, 5, 1, 2, 4, 1, 2, 1}\"",
       LabelStyle->"TextStyling"],
      Annotation[#, "{1, 5, 1, 2, 4, 1, 2, 1}", "Tooltip"]& ], 
     TagBox[
      TooltipBox[
       {GrayLevel[1], EdgeForm[GrayLevel[0]], 
        DiskBox[{6.278498687429378, -3.781658233214336}, 0.085]},
       "\"{2, 1, 1, 2, 4, 1, 2, 1}\"",
       LabelStyle->"TextStyling"],
      Annotation[#, "{2, 1, 1, 2, 4, 1, 2, 1}", "Tooltip"]& ], 
     TagBox[
      TooltipBox[
       {GrayLevel[1], EdgeForm[GrayLevel[0]], 
        DiskBox[{7.119936386427696, -3.877038654134858}, 0.085]},
       "\"{3, 1, 1, 2, 4, 1, 2, 1}\"",
       LabelStyle->"TextStyling"],
      Annotation[#, "{3, 1, 1, 2, 4, 1, 2, 1}", "Tooltip"]& ], 
     TagBox[
      TooltipBox[
       {GrayLevel[1], EdgeForm[GrayLevel[0]], 
        DiskBox[{6.909956154808899, -1.3749983253003446`}, 0.085]},
       "\"{1, 2, 1, 2, 7, 1, 2, 1}\"",
       LabelStyle->"TextStyling"],
      Annotation[#, "{1, 2, 1, 2, 7, 1, 2, 1}", "Tooltip"]& ], 
     TagBox[
      TooltipBox[
       {GrayLevel[1], EdgeForm[GrayLevel[0]], 
        DiskBox[{7.532914666619693, -1.6607935854397597`}, 0.085]},
       "\"{1, 5, 1, 2, 7, 1, 2, 1}\"",
       LabelStyle->"TextStyling"],
      Annotation[#, "{1, 5, 1, 2, 7, 1, 2, 1}", "Tooltip"]& ], 
     TagBox[
      TooltipBox[
       {GrayLevel[1], EdgeForm[GrayLevel[0]], 
        DiskBox[{6.017832437687602, -9.289983275990512}, 0.085]},
       "\"{1, 1, 2, 1, 5, 2, 1, 1}\"",
       LabelStyle->"TextStyling"],
      Annotation[#, "{1, 1, 2, 1, 5, 2, 1, 1}", "Tooltip"]& ], 
     TagBox[
      TooltipBox[
       {GrayLevel[1], EdgeForm[GrayLevel[0]], 
        DiskBox[{6.933329373131922, -8.865818287750477}, 0.085]},
       "\"{1, 3, 2, 1, 5, 2, 1, 1}\"",
       LabelStyle->"TextStyling"],
      Annotation[#, "{1, 3, 2, 1, 5, 2, 1, 1}", "Tooltip"]& ], 
     TagBox[
      TooltipBox[
       {GrayLevel[1], EdgeForm[GrayLevel[0]], 
        DiskBox[{6.0157468584345475`, -8.442613615552375}, 0.085]},
       "\"{1, 4, 2, 1, 5, 2, 1, 1}\"",
       LabelStyle->"TextStyling"],
      Annotation[#, "{1, 4, 2, 1, 5, 2, 1, 1}", "Tooltip"]& ], 
     TagBox[
      TooltipBox[
       {GrayLevel[1], EdgeForm[GrayLevel[0]], 
        DiskBox[{0.7235009394760911, -9.363173238854543}, 0.085]},
       "\"{1, 1, 3, 1, 5, 1, 1, 1}\"",
       LabelStyle->"TextStyling"],
      Annotation[#, "{1, 1, 3, 1, 5, 1, 1, 1}", "Tooltip"]& ], 
     TagBox[
      TooltipBox[
       {GrayLevel[1], EdgeForm[GrayLevel[0]], 
        DiskBox[{0.9615048168923233, -10.396125567242388`}, 0.085]},
       "\"{1, 5, 3, 1, 5, 1, 1, 1}\"",
       LabelStyle->"TextStyling"],
      Annotation[#, "{1, 5, 3, 1, 5, 1, 1, 1}", "Tooltip"]& ], 
     TagBox[
      TooltipBox[
       {GrayLevel[1], EdgeForm[GrayLevel[0]], 
        DiskBox[{1.4703842659018187`, -9.149900215625436}, 0.085]},
       "\"{2, 1, 3, 1, 5, 1, 1, 1}\"",
       LabelStyle->"TextStyling"],
      Annotation[#, "{2, 1, 3, 1, 5, 1, 1, 1}", "Tooltip"]& ], 
     TagBox[
      TooltipBox[
       {GrayLevel[1], EdgeForm[GrayLevel[0]], 
        DiskBox[{1.2192332805258028`, -8.306184562253529}, 0.085]},
       "\"{3, 1, 3, 1, 5, 1, 1, 1}\"",
       LabelStyle->"TextStyling"],
      Annotation[#, "{3, 1, 3, 1, 5, 1, 1, 1}", "Tooltip"]& ], 
     TagBox[
      TooltipBox[
       {GrayLevel[1], EdgeForm[GrayLevel[0]], 
        DiskBox[{0.5292123411203642, -8.70687240022054}, 0.085]},
       "\"{6, 1, 3, 1, 5, 1, 1, 1}\"",
       LabelStyle->"TextStyling"],
      Annotation[#, "{6, 1, 3, 1, 5, 1, 1, 1}", "Tooltip"]& ], 
     TagBox[
      TooltipBox[
       {GrayLevel[1], EdgeForm[GrayLevel[0]], 
        DiskBox[{4.764122579990062, -1.4824871045146084`}, 0.085]},
       "\"{1, 2, 1, 2, 3, 1, 1, 1}\"",
       LabelStyle->"TextStyling"],
      Annotation[#, "{1, 2, 1, 2, 3, 1, 1, 1}", "Tooltip"]& ], 
     TagBox[
      TooltipBox[
       {GrayLevel[1], EdgeForm[GrayLevel[0]], 
        DiskBox[{6.051110952310699, -1.010002278152446}, 0.085]},
       "\"{1, 2, 1, 2, 7, 1, 1, 1}\"",
       LabelStyle->"TextStyling"],
      Annotation[#, "{1, 2, 1, 2, 7, 1, 1, 1}", "Tooltip"]& ], 
     TagBox[
      TooltipBox[
       {GrayLevel[1], EdgeForm[GrayLevel[0]], 
        DiskBox[{4.591795240787205, -0.5292123411203642}, 0.085]},
       "\"{1, 2, 3, 2, 3, 1, 1, 1}\"",
       LabelStyle->"TextStyling"],
      Annotation[#, "{1, 2, 3, 2, 3, 1, 1, 1}", "Tooltip"]& ], 
     TagBox[
      TooltipBox[
       {GrayLevel[1], EdgeForm[GrayLevel[0]], 
        DiskBox[{4.128345612350513, -2.8508699277411793`}, 0.085]},
       "\"{2, 2, 1, 2, 3, 1, 1, 1}\"",
       LabelStyle->"TextStyling"],
      Annotation[#, "{2, 2, 1, 2, 3, 1, 1, 1}", "Tooltip"]& ], 
     TagBox[
      TooltipBox[
       {GrayLevel[1], EdgeForm[GrayLevel[0]], 
        DiskBox[{4.006258791789943, -1.7825005809474979`}, 0.085]},
       "\"{3, 2, 1, 2, 3, 1, 1, 1}\"",
       LabelStyle->"TextStyling"],
      Annotation[#, "{3, 2, 1, 2, 3, 1, 1, 1}", "Tooltip"]& ], 
     TagBox[
      TooltipBox[
       {GrayLevel[1], EdgeForm[GrayLevel[0]], 
        DiskBox[{7.005048503663218, -0.8370226226943371}, 0.085]},
       "\"{1, 5, 1, 2, 7, 1, 1, 1}\"",
       LabelStyle->"TextStyling"],
      Annotation[#, "{1, 5, 1, 2, 7, 1, 1, 1}", "Tooltip"]& ], 
     TagBox[
      TooltipBox[
       {GrayLevel[1], EdgeForm[GrayLevel[0]], 
        DiskBox[{8.04816113109204, -8.865682396569543}, 0.085]},
       "\"{1, 3, 3, 1, 5, 2, 1, 1}\"",
       LabelStyle->"TextStyling"],
      Annotation[#, "{1, 3, 3, 1, 5, 2, 1, 1}", "Tooltip"]& ], 
     TagBox[
      TooltipBox[
       {GrayLevel[1], EdgeForm[GrayLevel[0]], 
        DiskBox[{11.334870514411657`, -0.5292123412101575}, 0.085]},
       "\"{1, 5, 1, 1, 3, 1, 1, 1}\"",
       LabelStyle->"TextStyling"],
      Annotation[#, "{1, 5, 1, 1, 3, 1, 1, 1}", "Tooltip"]& ], 
     TagBox[
      TooltipBox[
       {GrayLevel[1], EdgeForm[GrayLevel[0]], 
        DiskBox[{10.334870514411657`, -0.5292123411203643}, 0.085]},
       "\"{3, 5, 1, 1, 3, 1, 1, 1}\"",
       LabelStyle->"TextStyling"],
      Annotation[#, "{3, 5, 1, 1, 3, 1, 1, 1}", "Tooltip"]& ], 
     TagBox[
      TooltipBox[
       {GrayLevel[1], EdgeForm[GrayLevel[0]], 
        DiskBox[{9.079012034849653, -3.294950410971797}, 0.085]},
       "\"{5, 5, 1, 2, 4, 1, 2, 1}\"",
       LabelStyle->"TextStyling"],
      Annotation[#, "{5, 5, 1, 2, 4, 1, 2, 1}", "Tooltip"]& ], 
     TagBox[
      TooltipBox[
       {GrayLevel[1], EdgeForm[GrayLevel[0]], 
        DiskBox[{1.8837895920784617`, -9.994404563122385}, 0.085]},
       "\"{2, 5, 3, 1, 5, 1, 1, 1}\"",
       LabelStyle->"TextStyling"],
      Annotation[#, "{2, 5, 3, 1, 5, 1, 1, 1}", "Tooltip"]& ], 
     TagBox[
      TooltipBox[
       {GrayLevel[1], EdgeForm[GrayLevel[0]], 
        DiskBox[{6.131098398884128, -11.454550249752495`}, 0.085]},
       "\"{1, 5, 4, 2, 7, 1, 1, 2}\"",
       LabelStyle->"TextStyling"],
      Annotation[#, "{1, 5, 4, 2, 7, 1, 1, 2}", "Tooltip"]& ], 
     TagBox[
      TooltipBox[
       {GrayLevel[1], EdgeForm[GrayLevel[0]], 
        DiskBox[{5.131098398884128, -11.454550249662702`}, 0.085]},
       "\"{1, 5, 4, 2, 7, 1, 2, 2}\"",
       LabelStyle->"TextStyling"],
      Annotation[#, "{1, 5, 4, 2, 7, 1, 2, 2}", "Tooltip"]& ], 
     TagBox[
      TooltipBox[
       {GrayLevel[1], EdgeForm[GrayLevel[0]], 
        DiskBox[{5.738508010171065, -4.848905974960667}, 0.085]},
       "\"{2, 1, 1, 2, 2, 1, 1, 1}\"",
       LabelStyle->"TextStyling"],
      Annotation[#, "{2, 1, 1, 2, 2, 1, 1, 1}", "Tooltip"]& ], 
     TagBox[
      TooltipBox[
       {GrayLevel[1], EdgeForm[GrayLevel[0]], 
        DiskBox[{5.3061117110930205`, -4.13349068155075}, 0.085]},
       "\"{2, 1, 1, 2, 3, 1, 1, 1}\"",
       LabelStyle->"TextStyling"],
      Annotation[#, "{2, 1, 1, 2, 3, 1, 1, 1}", "Tooltip"]& ], 
     TagBox[
      TooltipBox[
       {GrayLevel[1], EdgeForm[GrayLevel[0]], 
        DiskBox[{6.475857535408405, -4.970424743780886}, 0.085]},
       "\"{2, 1, 1, 2, 6, 1, 1, 1}\"",
       LabelStyle->"TextStyling"],
      Annotation[#, "{2, 1, 1, 2, 6, 1, 1, 1}", "Tooltip"]& ], 
     TagBox[
      TooltipBox[
       {GrayLevel[1], EdgeForm[GrayLevel[0]], 
        DiskBox[{4.455153289185501, -3.229878083610155}, 0.085]},
       "\"{2, 1, 1, 2, 3, 2, 1, 1}\"",
       LabelStyle->"TextStyling"],
      Annotation[#, "{2, 1, 1, 2, 3, 2, 1, 1}", "Tooltip"]& ], 
     TagBox[
      TooltipBox[
       {GrayLevel[1], EdgeForm[GrayLevel[0]], 
        DiskBox[{4.462563091112154, -3.676080973838803}, 0.085]},
       "\"{2, 4, 1, 2, 3, 1, 1, 1}\"",
       LabelStyle->"TextStyling"],
      Annotation[#, "{2, 4, 1, 2, 3, 1, 1, 1}", "Tooltip"]& ], 
     TagBox[
      TooltipBox[
       {GrayLevel[1], EdgeForm[GrayLevel[0]], 
        DiskBox[{6.2598484677279025`, -5.01536544326621}, 0.085]},
       "\"{5, 1, 1, 2, 3, 1, 1, 1}\"",
       LabelStyle->"TextStyling"],
      Annotation[#, "{5, 1, 1, 2, 3, 1, 1, 1}", "Tooltip"]& ], 
     TagBox[
      TooltipBox[
       {GrayLevel[1], EdgeForm[GrayLevel[0]], 
        DiskBox[{3.3840403843139155`, -4.621647188706826}, 0.085]},
       "\"{2, 1, 1, 2, 3, 1, 2, 2}\"",
       LabelStyle->"TextStyling"],
      Annotation[#, "{2, 1, 1, 2, 3, 1, 2, 2}", "Tooltip"]& ], 
     TagBox[
      TooltipBox[
       {GrayLevel[1], EdgeForm[GrayLevel[0]], 
        DiskBox[{2.356921374062445, -4.617420886585197}, 0.085]},
       "\"{2, 2, 1, 2, 3, 1, 2, 2}\"",
       LabelStyle->"TextStyling"],
      Annotation[#, "{2, 2, 1, 2, 3, 1, 2, 2}", "Tooltip"]& ], 
     TagBox[
      TooltipBox[
       {GrayLevel[1], EdgeForm[GrayLevel[0]], 
        DiskBox[{2.286602797371664, -5.175737265680999}, 0.085]},
       "\"{3, 1, 1, 2, 3, 1, 2, 2}\"",
       LabelStyle->"TextStyling"],
      Annotation[#, "{3, 1, 1, 2, 3, 1, 2, 2}", "Tooltip"]& ], 
     TagBox[
      TooltipBox[
       {GrayLevel[1], EdgeForm[GrayLevel[0]], 
        DiskBox[{5.363132852880604, -3.7481942384436935`}, 0.085]},
       "\"{2, 1, 1, 2, 4, 2, 1, 1}\"",
       LabelStyle->"TextStyling"],
      Annotation[#, "{2, 1, 1, 2, 4, 2, 1, 1}", "Tooltip"]& ], 
     TagBox[
      TooltipBox[
       {GrayLevel[1], EdgeForm[GrayLevel[0]], 
        DiskBox[{3.5978505703436903`, -2.318863263023171}, 0.085]},
       "\"{2, 2, 1, 2, 3, 2, 1, 1}\"",
       LabelStyle->"TextStyling"],
      Annotation[#, "{2, 2, 1, 2, 3, 2, 1, 1}", "Tooltip"]& ], 
     TagBox[
      TooltipBox[
       {GrayLevel[1], EdgeForm[GrayLevel[0]], 
        DiskBox[{3.665812251070276, -2.85213525184018}, 0.085]},
       "\"{2, 5, 1, 2, 3, 2, 1, 1}\"",
       LabelStyle->"TextStyling"],
      Annotation[#, "{2, 5, 1, 2, 3, 2, 1, 1}", "Tooltip"]& ], 
     TagBox[
      TooltipBox[
       {GrayLevel[1], EdgeForm[GrayLevel[0]], 
        DiskBox[{7.566110433187795, -5.445816307151588}, 0.085]},
       "\"{3, 1, 1, 2, 6, 1, 1, 1}\"",
       LabelStyle->"TextStyling"],
      Annotation[#, "{3, 1, 1, 2, 6, 1, 1, 1}", "Tooltip"]& ], 
     TagBox[
      TooltipBox[
       {GrayLevel[1], EdgeForm[GrayLevel[0]], 
        DiskBox[{7.34345863777982, -5.239477911071049}, 0.085]},
       "\"{5, 1, 1, 2, 6, 1, 1, 1}\"",
       LabelStyle->"TextStyling"],
      Annotation[#, "{5, 1, 1, 2, 6, 1, 1, 1}", "Tooltip"]& ], 
     TagBox[
      TooltipBox[
       {GrayLevel[1], EdgeForm[GrayLevel[0]], 
        DiskBox[{0.5292123411203642, -11.454550249483116`}, 0.085]},
       "\"{2, 1, 1, 3, 5, 1, 1, 2}\"",
       LabelStyle->"TextStyling"],
      Annotation[#, "{2, 1, 1, 3, 5, 1, 1, 2}", "Tooltip"]& ], 
     TagBox[
      TooltipBox[
       {GrayLevel[1], EdgeForm[GrayLevel[0]], 
        DiskBox[{1.5292123411203642`, -11.45455024957291}, 0.085]},
       "\"{2, 1, 1, 5, 5, 1, 1, 2}\"",
       LabelStyle->"TextStyling"],
      Annotation[#, "{2, 1, 1, 5, 5, 1, 1, 2}", "Tooltip"]& ], 
     TagBox[
      TooltipBox[
       {GrayLevel[1], EdgeForm[GrayLevel[0]], 
        DiskBox[{2.529212341120364, -11.454550249752495`}, 0.085]},
       "\"{6, 1, 1, 5, 5, 1, 1, 2}\"",
       LabelStyle->"TextStyling"],
      Annotation[#, "{6, 1, 1, 5, 5, 1, 1, 2}", "Tooltip"]& ], 
     TagBox[
      TooltipBox[
       {GrayLevel[1], EdgeForm[GrayLevel[0]], 
        DiskBox[{2.578950303796202, -9.157866769960922}, 0.085]},
       "\"{2, 2, 3, 1, 5, 1, 1, 1}\"",
       LabelStyle->"TextStyling"],
      Annotation[#, "{2, 2, 3, 1, 5, 1, 1, 1}", "Tooltip"]& ], 
     TagBox[
      TooltipBox[
       {GrayLevel[1], EdgeForm[GrayLevel[0]], 
        DiskBox[{3.1413704765497936`, -2.634416219046784}, 0.085]},
       "\"{2, 2, 1, 2, 1, 1, 1, 1}\"",
       LabelStyle->"TextStyling"],
      Annotation[#, "{2, 2, 1, 2, 1, 1, 1, 1}", "Tooltip"]& ], 
     TagBox[
      TooltipBox[
       {GrayLevel[1], EdgeForm[GrayLevel[0]], 
        DiskBox[{3.0219382871515936`, -3.6936579071750435`}, 0.085]},
       "\"{2, 2, 1, 2, 3, 1, 1, 2}\"",
       LabelStyle->"TextStyling"],
      Annotation[#, "{2, 2, 1, 2, 3, 1, 1, 2}", "Tooltip"]& ], 
     TagBox[
      TooltipBox[
       {GrayLevel[1], EdgeForm[GrayLevel[0]], 
        DiskBox[{1.3905280176668415`, -5.327768843670776}, 0.085]},
       "\"{3, 2, 1, 2, 3, 1, 2, 2}\"",
       LabelStyle->"TextStyling"],
      Annotation[#, "{3, 2, 1, 2, 3, 1, 2, 2}", "Tooltip"]& ], 
     TagBox[
      TooltipBox[
       {GrayLevel[1], EdgeForm[GrayLevel[0]], 
        DiskBox[{3.3090992700993924`, -1.5579175717275993`}, 0.085]},
       "\"{3, 2, 1, 2, 3, 2, 1, 1}\"",
       LabelStyle->"TextStyling"],
      Annotation[#, "{3, 2, 1, 2, 3, 2, 1, 1}", "Tooltip"]& ], 
     TagBox[
      TooltipBox[
       {GrayLevel[1], EdgeForm[GrayLevel[0]], 
        DiskBox[{2.854446305608054, -1.6526916943182721`}, 0.085]},
       "\"{5, 2, 1, 2, 3, 2, 1, 1}\"",
       LabelStyle->"TextStyling"],
      Annotation[#, "{5, 2, 1, 2, 3, 2, 1, 1}", "Tooltip"]& ], 
     TagBox[
      TooltipBox[
       {GrayLevel[1], EdgeForm[GrayLevel[0]], 
        DiskBox[{3.729037475114933, -9.366820136315173}, 0.085]},
       "\"{2, 2, 2, 1, 5, 1, 1, 1}\"",
       LabelStyle->"TextStyling"],
      Annotation[#, "{2, 2, 2, 1, 5, 1, 1, 1}", "Tooltip"]& ], 
     TagBox[
      TooltipBox[
       {GrayLevel[1], EdgeForm[GrayLevel[0]], 
        DiskBox[{2.1682911859072043`, -8.048646617852288}, 0.085]},
       "\"{3, 2, 3, 1, 5, 1, 1, 1}\"",
       LabelStyle->"TextStyling"],
      Annotation[#, "{3, 2, 3, 1, 5, 1, 1, 1}", "Tooltip"]& ], 
     TagBox[
      TooltipBox[
       {GrayLevel[1], EdgeForm[GrayLevel[0]], 
        DiskBox[{8.470343359984584, -5.760809477497801}, 0.085]},
       "\"{3, 5, 1, 2, 6, 1, 1, 1}\"",
       LabelStyle->"TextStyling"],
      Annotation[#, "{3, 5, 1, 2, 6, 1, 1, 1}", "Tooltip"]& ], 
     TagBox[
      TooltipBox[
       {GrayLevel[1], EdgeForm[GrayLevel[0]], 
        DiskBox[{1.624878612815603, -7.336471324300499}, 0.085]},
       "\"{3, 4, 3, 1, 5, 1, 1, 1}\"",
       LabelStyle->"TextStyling"],
      Annotation[#, "{3, 4, 3, 1, 5, 1, 1, 1}", "Tooltip"]& ], 
     TagBox[
      TooltipBox[
       {GrayLevel[1], EdgeForm[GrayLevel[0]], 
        DiskBox[{0.5292123411203646, -5.558041036181221}, 0.085]},
       "\"{3, 2, 1, 2, 2, 1, 2, 2}\"",
       LabelStyle->"TextStyling"],
      Annotation[#, "{3, 2, 1, 2, 2, 1, 2, 2}", "Tooltip"]& ], 
     TagBox[
      TooltipBox[
       {GrayLevel[1], EdgeForm[GrayLevel[0]], 
        DiskBox[{0.691539163689836, -5.878901639980005}, 0.085]},
       "\"{3, 2, 1, 2, 4, 1, 2, 2}\"",
       LabelStyle->"TextStyling"],
      Annotation[#, "{3, 2, 1, 2, 4, 1, 2, 2}", "Tooltip"]& ], 
     TagBox[
      TooltipBox[
       {GrayLevel[1], EdgeForm[GrayLevel[0]], 
        DiskBox[{8.591184721977955, -5.114300210476294}, 0.085]},
       "\"{5, 5, 1, 2, 6, 1, 1, 1}\"",
       LabelStyle->"TextStyling"],
      Annotation[#, "{5, 5, 1, 2, 6, 1, 1, 1}", "Tooltip"]& ], 
     TagBox[
      TooltipBox[
       {GrayLevel[1], EdgeForm[GrayLevel[0]], 
        DiskBox[{7.083532386819206, -6.27804664205977}, 0.085]},
       "\"{5, 2, 1, 2, 4, 1, 1, 1}\"",
       LabelStyle->"TextStyling"],
      Annotation[#, "{5, 2, 1, 2, 4, 1, 1, 1}", "Tooltip"]& ], 
     TagBox[
      TooltipBox[
       {GrayLevel[1], EdgeForm[GrayLevel[0]], 
        DiskBox[{8.732984456647891, -11.454550249752495`}, 0.085]},
       "\"{5, 2, 2, 2, 6, 1, 1, 1}\"",
       LabelStyle->"TextStyling"],
      Annotation[#, "{5, 2, 2, 2, 6, 1, 1, 1}", "Tooltip"]& ], 
     TagBox[
      TooltipBox[
       {GrayLevel[1], EdgeForm[GrayLevel[0]], 
        DiskBox[{7.732984456647892, -11.454550249662702`}, 0.085]},
       "\"{5, 2, 3, 2, 6, 1, 1, 1}\"",
       LabelStyle->"TextStyling"],
      Annotation[#, "{5, 2, 3, 2, 6, 1, 1, 1}", "Tooltip"]& ], 
     TagBox[
      TooltipBox[
       {GrayLevel[1], EdgeForm[GrayLevel[0]], 
        DiskBox[{9.276445832170927, -4.278201228213421}, 0.085]},
       "\"{5, 5, 1, 2, 6, 1, 2, 1}\"",
       LabelStyle->"TextStyling"],
      Annotation[#, "{5, 5, 1, 2, 6, 1, 2, 1}", "Tooltip"]& ], 
     TagBox[
      TooltipBox[
       {GrayLevel[1], EdgeForm[GrayLevel[0]], 
        DiskBox[{3.529212341120364, -11.454550249932081`}, 0.085]},
       "\"{6, 2, 1, 5, 5, 1, 1, 2}\"",
       LabelStyle->"TextStyling"],
      Annotation[#, "{6, 2, 1, 5, 5, 1, 1, 2}", "Tooltip"]& ]}},
   Annotation[#, VertexCoordinateRules -> CompressedData["
1:eJw9Unkw3HcU3y4xu45lD7Kyu9iNYsbWZDTSIrVv0DiDICIqhJJuMhRBiGor
wdYRGuKqCEKESIesSBDM7xtHs3Fu3IQSFUIOxLkIVTX+ePPmM++9z5vP5z22
d4CjLx6Hw327Hf9lNZ8sbHSADulBkiHxbwT0JyvjRdsPTPCYK174GyMiWaJH
jc8yA/xWZhPG2Xgke8Xz91YlGkQIM2xPJCuiCUni4GMJA7xntk5vmZFRZFXj
I48ZOoS0SzpYL8nIJ8LSselnJnj33jfirFIQP+cit5zPAG6y0Aa/RkPf1Qgv
VZtrQG/CGaLUujTqWohv0GOpAimQQ+gDEkJGRdniCCY4Vgj6udLb+1r6ElsL
GUCPCTbZ3FrCJhrGvSrZarD4zt8mJ3UNC6wsKDWl0ME6jvUgPI2D6j6tCJ/U
MiD65HCcbS0bTS8/m1dXokO+ehjkjmsg+2yDoLdaUzxLJ6x/voaDRCuzWFHT
B159D39V3KKJ+nOn7woFK7ysa5nVmC0HpQzmP127ssCL7aMYNuVoIJH819V2
s2O8HtH4F2/PsxGt2VbrEokKacwZX/PqFexYykd/l8N06Gmna63qzGFqgc6p
W2cosDuHlcWaEPyjlUDsLZhI65BBkV/yK/kySrDhZO6sHruBOVx1DdDdx4Ss
XztL/xHNYCpLvjdK6BpwYY1RY7St53X61Och97XggI/5Dt//WBOe7/KPuiyY
hehwgC8gLJPcZVG3m04yTnOTp21gk8X5dBDdU8wrMRHQ4ZHWxc4nb7R2MQ3A
K2gHH6HmBhkvqsCBU3k3LXypqM780OlQQ2XgOm0+E8Ypocj4fH2LKVWIpWjL
VL2iovZRvUpqFxl6vVQdW/qIyLo49WDpIBlUykHzFl8B+Rn9VKUsu91vHrRU
q0hDj5v7G6MpclCafoeWEklB12snMyVDeGjC2et9E05Bh4yO85et8XBM2yx8
8SENiSaPqg4GK0O7x3PT4xsKyED36CtfkTxk3qnUIyTh0cv1HM90JwUYORts
xX0hg3RGyCEVZmrgsPSOHCNSRhSuVN5DTxZElVyvMFyi7d3PpS9gR6+PDNO9
OGyV13ozcAfrS5HKuo2l9/yRXD1X8eC2NHw80jbd7cBBwwa6AwI2EXAjgk5L
6j7k3Exaf88lQIe/fUzONQVEEkfZZfOWeYNDqKDAXhkNuTUQiZdloW7uL4nR
+1WMr983P9UrA5qRmQN+QWtY9oX4P8i9CtAlOTHYWctB4edvyd9z/Qw4l28b
vKFroBR56wHxnAYouT8tJMvtR2WHz1ZFbUl4bndPzSW6slDbrp6y1zhmgLEK
mvjxl3oV9iSvKDS/ZTN6P0pJS2os12NDdbkFSy6Uhs7pZUTHn2SCdqGVaTVT
FQ0nM+qtwth7emtYX0Xc+KC29w82aWN2CUkcGI/7XjTGJO/6Iw95wuCd+r8l
RBnF
     "]]& ],
  AspectRatio->Automatic,
  FrameTicks->None,
  PlotRange->All,
  PlotRangePadding->Scaled[0.1]]], "Output",
 CellChangeTimes->{3.463287316597354*^9, 3.463287691764062*^9, 
  3.4637378775546274`*^9, 3.4655409710146*^9}]
}, Open  ]],

Cell[CellGroupData[{

Cell[BoxData[
 RowBox[{"buildDistanceGraph", "[", 
  RowBox[{
   RowBox[{"Sort", "[", "uniqueVectors", "]"}], ",", "True"}], "]"}]], "Input",\

 CellChangeTimes->{{3.4655410996935997`*^9, 3.4655411003806*^9}}],

Cell[BoxData[
 RowBox[{"{", 
  RowBox[{
   RowBox[{"{", 
    RowBox[{
     RowBox[{"\<\"{1, 1, 1, 2, 3, 1, 2, 1}\"\>", 
      "\[Rule]", "\<\"{1, 1, 1, 2, 4, 1, 2, 1}\"\>"}], ",", "1"}], "}"}], ",", 
   RowBox[{"{", 
    RowBox[{
     RowBox[{"\<\"{1, 1, 1, 2, 3, 1, 2, 1}\"\>", 
      "\[Rule]", "\<\"{1, 1, 1, 2, 7, 1, 2, 1}\"\>"}], ",", "1"}], "}"}], ",", 
   RowBox[{"{", 
    RowBox[{
     RowBox[{"\<\"{1, 1, 1, 2, 3, 1, 2, 1}\"\>", 
      "\[Rule]", "\<\"{2, 1, 1, 2, 3, 1, 2, 1}\"\>"}], ",", "1"}], "}"}], ",", 
   RowBox[{"{", 
    RowBox[{
     RowBox[{"\<\"{1, 1, 1, 2, 4, 1, 1, 1}\"\>", 
      "\[Rule]", "\<\"{1, 1, 1, 2, 4, 1, 2, 1}\"\>"}], ",", "1"}], "}"}], ",", 
   RowBox[{"{", 
    RowBox[{
     RowBox[{"\<\"{1, 1, 1, 2, 4, 1, 1, 1}\"\>", 
      "\[Rule]", "\<\"{2, 1, 1, 2, 4, 1, 1, 1}\"\>"}], ",", "1"}], "}"}], ",", 
   RowBox[{"{", 
    RowBox[{
     RowBox[{"\<\"{1, 1, 1, 2, 4, 1, 1, 1}\"\>", 
      "\[Rule]", "\<\"{3, 1, 1, 2, 4, 1, 1, 1}\"\>"}], ",", "1"}], "}"}], ",", 
   RowBox[{"{", 
    RowBox[{
     RowBox[{"\<\"{1, 1, 1, 2, 4, 1, 1, 1}\"\>", 
      "\[Rule]", "\<\"{5, 1, 1, 2, 4, 1, 1, 1}\"\>"}], ",", "1"}], "}"}], ",", 
   RowBox[{"{", 
    RowBox[{
     RowBox[{"\<\"{1, 1, 1, 2, 4, 1, 2, 1}\"\>", 
      "\[Rule]", "\<\"{1, 1, 1, 2, 7, 1, 2, 1}\"\>"}], ",", "1"}], "}"}], ",", 
   RowBox[{"{", 
    RowBox[{
     RowBox[{"\<\"{1, 1, 1, 2, 4, 1, 2, 1}\"\>", 
      "\[Rule]", "\<\"{1, 5, 1, 2, 4, 1, 2, 1}\"\>"}], ",", "1"}], "}"}], ",", 
   RowBox[{"{", 
    RowBox[{
     RowBox[{"\<\"{1, 1, 1, 2, 4, 1, 2, 1}\"\>", 
      "\[Rule]", "\<\"{2, 1, 1, 2, 4, 1, 2, 1}\"\>"}], ",", "1"}], "}"}], ",", 
   RowBox[{"{", 
    RowBox[{
     RowBox[{"\<\"{1, 1, 1, 2, 4, 1, 2, 1}\"\>", 
      "\[Rule]", "\<\"{3, 1, 1, 2, 4, 1, 2, 1}\"\>"}], ",", "1"}], "}"}], ",", 
   RowBox[{"{", 
    RowBox[{
     RowBox[{"\<\"{1, 1, 1, 2, 7, 1, 2, 1}\"\>", 
      "\[Rule]", "\<\"{1, 2, 1, 2, 7, 1, 2, 1}\"\>"}], ",", "1"}], "}"}], ",", 
   RowBox[{"{", 
    RowBox[{
     RowBox[{"\<\"{1, 1, 1, 2, 7, 1, 2, 1}\"\>", 
      "\[Rule]", "\<\"{1, 5, 1, 2, 7, 1, 2, 1}\"\>"}], ",", "1"}], "}"}], ",", 
   RowBox[{"{", 
    RowBox[{
     RowBox[{"\<\"{1, 1, 2, 1, 5, 2, 1, 1}\"\>", 
      "\[Rule]", "\<\"{1, 3, 2, 1, 5, 2, 1, 1}\"\>"}], ",", "1"}], "}"}], ",", 
   RowBox[{"{", 
    RowBox[{
     RowBox[{"\<\"{1, 1, 2, 1, 5, 2, 1, 1}\"\>", 
      "\[Rule]", "\<\"{1, 4, 2, 1, 5, 2, 1, 1}\"\>"}], ",", "1"}], "}"}], ",", 
   RowBox[{"{", 
    RowBox[{
     RowBox[{"\<\"{1, 1, 3, 1, 5, 1, 1, 1}\"\>", 
      "\[Rule]", "\<\"{1, 5, 3, 1, 5, 1, 1, 1}\"\>"}], ",", "1"}], "}"}], ",", 
   RowBox[{"{", 
    RowBox[{
     RowBox[{"\<\"{1, 1, 3, 1, 5, 1, 1, 1}\"\>", 
      "\[Rule]", "\<\"{2, 1, 3, 1, 5, 1, 1, 1}\"\>"}], ",", "1"}], "}"}], ",", 
   RowBox[{"{", 
    RowBox[{
     RowBox[{"\<\"{1, 1, 3, 1, 5, 1, 1, 1}\"\>", 
      "\[Rule]", "\<\"{3, 1, 3, 1, 5, 1, 1, 1}\"\>"}], ",", "1"}], "}"}], ",", 
   RowBox[{"{", 
    RowBox[{
     RowBox[{"\<\"{1, 1, 3, 1, 5, 1, 1, 1}\"\>", 
      "\[Rule]", "\<\"{6, 1, 3, 1, 5, 1, 1, 1}\"\>"}], ",", "1"}], "}"}], ",", 
   RowBox[{"{", 
    RowBox[{
     RowBox[{"\<\"{1, 2, 1, 2, 3, 1, 1, 1}\"\>", 
      "\[Rule]", "\<\"{1, 2, 1, 2, 7, 1, 1, 1}\"\>"}], ",", "1"}], "}"}], ",", 
   RowBox[{"{", 
    RowBox[{
     RowBox[{"\<\"{1, 2, 1, 2, 3, 1, 1, 1}\"\>", 
      "\[Rule]", "\<\"{1, 2, 3, 2, 3, 1, 1, 1}\"\>"}], ",", "1"}], "}"}], ",", 
   RowBox[{"{", 
    RowBox[{
     RowBox[{"\<\"{1, 2, 1, 2, 3, 1, 1, 1}\"\>", 
      "\[Rule]", "\<\"{2, 2, 1, 2, 3, 1, 1, 1}\"\>"}], ",", "1"}], "}"}], ",", 
   RowBox[{"{", 
    RowBox[{
     RowBox[{"\<\"{1, 2, 1, 2, 3, 1, 1, 1}\"\>", 
      "\[Rule]", "\<\"{3, 2, 1, 2, 3, 1, 1, 1}\"\>"}], ",", "1"}], "}"}], ",", 
   RowBox[{"{", 
    RowBox[{
     RowBox[{"\<\"{1, 2, 1, 2, 7, 1, 1, 1}\"\>", 
      "\[Rule]", "\<\"{1, 2, 1, 2, 7, 1, 2, 1}\"\>"}], ",", "1"}], "}"}], ",", 
   RowBox[{"{", 
    RowBox[{
     RowBox[{"\<\"{1, 2, 1, 2, 7, 1, 1, 1}\"\>", 
      "\[Rule]", "\<\"{1, 5, 1, 2, 7, 1, 1, 1}\"\>"}], ",", "1"}], "}"}], ",", 
   RowBox[{"{", 
    RowBox[{
     RowBox[{"\<\"{1, 2, 1, 2, 7, 1, 2, 1}\"\>", 
      "\[Rule]", "\<\"{1, 5, 1, 2, 7, 1, 2, 1}\"\>"}], ",", "1"}], "}"}], ",", 
   RowBox[{"{", 
    RowBox[{
     RowBox[{"\<\"{1, 3, 2, 1, 5, 2, 1, 1}\"\>", 
      "\[Rule]", "\<\"{1, 3, 3, 1, 5, 2, 1, 1}\"\>"}], ",", "1"}], "}"}], ",", 
   RowBox[{"{", 
    RowBox[{
     RowBox[{"\<\"{1, 3, 2, 1, 5, 2, 1, 1}\"\>", 
      "\[Rule]", "\<\"{1, 4, 2, 1, 5, 2, 1, 1}\"\>"}], ",", "1"}], "}"}], ",", 
   RowBox[{"{", 
    RowBox[{
     RowBox[{"\<\"{1, 5, 1, 1, 3, 1, 1, 1}\"\>", 
      "\[Rule]", "\<\"{3, 5, 1, 1, 3, 1, 1, 1}\"\>"}], ",", "1"}], "}"}], ",", 
   RowBox[{"{", 
    RowBox[{
     RowBox[{"\<\"{1, 5, 1, 2, 4, 1, 2, 1}\"\>", 
      "\[Rule]", "\<\"{1, 5, 1, 2, 7, 1, 2, 1}\"\>"}], ",", "1"}], "}"}], ",", 
   RowBox[{"{", 
    RowBox[{
     RowBox[{"\<\"{1, 5, 1, 2, 4, 1, 2, 1}\"\>", 
      "\[Rule]", "\<\"{5, 5, 1, 2, 4, 1, 2, 1}\"\>"}], ",", "1"}], "}"}], ",", 
   RowBox[{"{", 
    RowBox[{
     RowBox[{"\<\"{1, 5, 1, 2, 7, 1, 1, 1}\"\>", 
      "\[Rule]", "\<\"{1, 5, 1, 2, 7, 1, 2, 1}\"\>"}], ",", "1"}], "}"}], ",", 
   RowBox[{"{", 
    RowBox[{
     RowBox[{"\<\"{1, 5, 3, 1, 5, 1, 1, 1}\"\>", 
      "\[Rule]", "\<\"{2, 5, 3, 1, 5, 1, 1, 1}\"\>"}], ",", "1"}], "}"}], ",", 
   RowBox[{"{", 
    RowBox[{
     RowBox[{"\<\"{1, 5, 4, 2, 7, 1, 1, 2}\"\>", 
      "\[Rule]", "\<\"{1, 5, 4, 2, 7, 1, 2, 2}\"\>"}], ",", "1"}], "}"}], ",", 
   RowBox[{"{", 
    RowBox[{
     RowBox[{"\<\"{2, 1, 1, 2, 2, 1, 1, 1}\"\>", 
      "\[Rule]", "\<\"{2, 1, 1, 2, 3, 1, 1, 1}\"\>"}], ",", "1"}], "}"}], ",", 
   RowBox[{"{", 
    RowBox[{
     RowBox[{"\<\"{2, 1, 1, 2, 2, 1, 1, 1}\"\>", 
      "\[Rule]", "\<\"{2, 1, 1, 2, 4, 1, 1, 1}\"\>"}], ",", "1"}], "}"}], ",", 
   RowBox[{"{", 
    RowBox[{
     RowBox[{"\<\"{2, 1, 1, 2, 2, 1, 1, 1}\"\>", 
      "\[Rule]", "\<\"{2, 1, 1, 2, 6, 1, 1, 1}\"\>"}], ",", "1"}], "}"}], ",", 
   RowBox[{"{", 
    RowBox[{
     RowBox[{"\<\"{2, 1, 1, 2, 3, 1, 1, 1}\"\>", 
      "\[Rule]", "\<\"{2, 1, 1, 2, 3, 1, 2, 1}\"\>"}], ",", "1"}], "}"}], ",", 
   RowBox[{"{", 
    RowBox[{
     RowBox[{"\<\"{2, 1, 1, 2, 3, 1, 1, 1}\"\>", 
      "\[Rule]", "\<\"{2, 1, 1, 2, 3, 2, 1, 1}\"\>"}], ",", "1"}], "}"}], ",", 
   RowBox[{"{", 
    RowBox[{
     RowBox[{"\<\"{2, 1, 1, 2, 3, 1, 1, 1}\"\>", 
      "\[Rule]", "\<\"{2, 1, 1, 2, 4, 1, 1, 1}\"\>"}], ",", "1"}], "}"}], ",", 
   RowBox[{"{", 
    RowBox[{
     RowBox[{"\<\"{2, 1, 1, 2, 3, 1, 1, 1}\"\>", 
      "\[Rule]", "\<\"{2, 1, 1, 2, 6, 1, 1, 1}\"\>"}], ",", "1"}], "}"}], ",", 
   RowBox[{"{", 
    RowBox[{
     RowBox[{"\<\"{2, 1, 1, 2, 3, 1, 1, 1}\"\>", 
      "\[Rule]", "\<\"{2, 2, 1, 2, 3, 1, 1, 1}\"\>"}], ",", "1"}], "}"}], ",", 
   RowBox[{"{", 
    RowBox[{
     RowBox[{"\<\"{2, 1, 1, 2, 3, 1, 1, 1}\"\>", 
      "\[Rule]", "\<\"{2, 4, 1, 2, 3, 1, 1, 1}\"\>"}], ",", "1"}], "}"}], ",", 
   RowBox[{"{", 
    RowBox[{
     RowBox[{"\<\"{2, 1, 1, 2, 3, 1, 1, 1}\"\>", 
      "\[Rule]", "\<\"{5, 1, 1, 2, 3, 1, 1, 1}\"\>"}], ",", "1"}], "}"}], ",", 
   RowBox[{"{", 
    RowBox[{
     RowBox[{"\<\"{2, 1, 1, 2, 3, 1, 2, 1}\"\>", 
      "\[Rule]", "\<\"{2, 1, 1, 2, 3, 1, 2, 2}\"\>"}], ",", "1"}], "}"}], ",", 
   RowBox[{"{", 
    RowBox[{
     RowBox[{"\<\"{2, 1, 1, 2, 3, 1, 2, 1}\"\>", 
      "\[Rule]", "\<\"{2, 1, 1, 2, 4, 1, 2, 1}\"\>"}], ",", "1"}], "}"}], ",", 
   RowBox[{"{", 
    RowBox[{
     RowBox[{"\<\"{2, 1, 1, 2, 3, 1, 2, 2}\"\>", 
      "\[Rule]", "\<\"{2, 2, 1, 2, 3, 1, 2, 2}\"\>"}], ",", "1"}], "}"}], ",", 
   RowBox[{"{", 
    RowBox[{
     RowBox[{"\<\"{2, 1, 1, 2, 3, 1, 2, 2}\"\>", 
      "\[Rule]", "\<\"{3, 1, 1, 2, 3, 1, 2, 2}\"\>"}], ",", "1"}], "}"}], ",", 
   RowBox[{"{", 
    RowBox[{
     RowBox[{"\<\"{2, 1, 1, 2, 3, 2, 1, 1}\"\>", 
      "\[Rule]", "\<\"{2, 1, 1, 2, 4, 2, 1, 1}\"\>"}], ",", "1"}], "}"}], ",", 
   RowBox[{"{", 
    RowBox[{
     RowBox[{"\<\"{2, 1, 1, 2, 3, 2, 1, 1}\"\>", 
      "\[Rule]", "\<\"{2, 2, 1, 2, 3, 2, 1, 1}\"\>"}], ",", "1"}], "}"}], ",", 
   RowBox[{"{", 
    RowBox[{
     RowBox[{"\<\"{2, 1, 1, 2, 3, 2, 1, 1}\"\>", 
      "\[Rule]", "\<\"{2, 5, 1, 2, 3, 2, 1, 1}\"\>"}], ",", "1"}], "}"}], ",", 
   RowBox[{"{", 
    RowBox[{
     RowBox[{"\<\"{2, 1, 1, 2, 4, 1, 1, 1}\"\>", 
      "\[Rule]", "\<\"{2, 1, 1, 2, 4, 1, 2, 1}\"\>"}], ",", "1"}], "}"}], ",", 
   RowBox[{"{", 
    RowBox[{
     RowBox[{"\<\"{2, 1, 1, 2, 4, 1, 1, 1}\"\>", 
      "\[Rule]", "\<\"{2, 1, 1, 2, 4, 2, 1, 1}\"\>"}], ",", "1"}], "}"}], ",", 
   RowBox[{"{", 
    RowBox[{
     RowBox[{"\<\"{2, 1, 1, 2, 4, 1, 1, 1}\"\>", 
      "\[Rule]", "\<\"{2, 1, 1, 2, 6, 1, 1, 1}\"\>"}], ",", "1"}], "}"}], ",", 
   RowBox[{"{", 
    RowBox[{
     RowBox[{"\<\"{2, 1, 1, 2, 4, 1, 1, 1}\"\>", 
      "\[Rule]", "\<\"{3, 1, 1, 2, 4, 1, 1, 1}\"\>"}], ",", "1"}], "}"}], ",", 
   RowBox[{"{", 
    RowBox[{
     RowBox[{"\<\"{2, 1, 1, 2, 4, 1, 1, 1}\"\>", 
      "\[Rule]", "\<\"{5, 1, 1, 2, 4, 1, 1, 1}\"\>"}], ",", "1"}], "}"}], ",", 
   RowBox[{"{", 
    RowBox[{
     RowBox[{"\<\"{2, 1, 1, 2, 4, 1, 2, 1}\"\>", 
      "\[Rule]", "\<\"{3, 1, 1, 2, 4, 1, 2, 1}\"\>"}], ",", "1"}], "}"}], ",", 
   RowBox[{"{", 
    RowBox[{
     RowBox[{"\<\"{2, 1, 1, 2, 6, 1, 1, 1}\"\>", 
      "\[Rule]", "\<\"{3, 1, 1, 2, 6, 1, 1, 1}\"\>"}], ",", "1"}], "}"}], ",", 
   RowBox[{"{", 
    RowBox[{
     RowBox[{"\<\"{2, 1, 1, 2, 6, 1, 1, 1}\"\>", 
      "\[Rule]", "\<\"{5, 1, 1, 2, 6, 1, 1, 1}\"\>"}], ",", "1"}], "}"}], ",", 
   RowBox[{"{", 
    RowBox[{
     RowBox[{"\<\"{2, 1, 1, 3, 5, 1, 1, 2}\"\>", 
      "\[Rule]", "\<\"{2, 1, 1, 5, 5, 1, 1, 2}\"\>"}], ",", "1"}], "}"}], ",", 
   RowBox[{"{", 
    RowBox[{
     RowBox[{"\<\"{2, 1, 1, 5, 5, 1, 1, 2}\"\>", 
      "\[Rule]", "\<\"{6, 1, 1, 5, 5, 1, 1, 2}\"\>"}], ",", "1"}], "}"}], ",", 
   RowBox[{"{", 
    RowBox[{
     RowBox[{"\<\"{2, 1, 3, 1, 5, 1, 1, 1}\"\>", 
      "\[Rule]", "\<\"{2, 2, 3, 1, 5, 1, 1, 1}\"\>"}], ",", "1"}], "}"}], ",", 
   RowBox[{"{", 
    RowBox[{
     RowBox[{"\<\"{2, 1, 3, 1, 5, 1, 1, 1}\"\>", 
      "\[Rule]", "\<\"{2, 5, 3, 1, 5, 1, 1, 1}\"\>"}], ",", "1"}], "}"}], ",", 
   RowBox[{"{", 
    RowBox[{
     RowBox[{"\<\"{2, 1, 3, 1, 5, 1, 1, 1}\"\>", 
      "\[Rule]", "\<\"{3, 1, 3, 1, 5, 1, 1, 1}\"\>"}], ",", "1"}], "}"}], ",", 
   RowBox[{"{", 
    RowBox[{
     RowBox[{"\<\"{2, 1, 3, 1, 5, 1, 1, 1}\"\>", 
      "\[Rule]", "\<\"{6, 1, 3, 1, 5, 1, 1, 1}\"\>"}], ",", "1"}], "}"}], ",", 
   RowBox[{"{", 
    RowBox[{
     RowBox[{"\<\"{2, 2, 1, 2, 1, 1, 1, 1}\"\>", 
      "\[Rule]", "\<\"{2, 2, 1, 2, 3, 1, 1, 1}\"\>"}], ",", "1"}], "}"}], ",", 
   RowBox[{"{", 
    RowBox[{
     RowBox[{"\<\"{2, 2, 1, 2, 3, 1, 1, 1}\"\>", 
      "\[Rule]", "\<\"{2, 2, 1, 2, 3, 1, 1, 2}\"\>"}], ",", "1"}], "}"}], ",", 
   RowBox[{"{", 
    RowBox[{
     RowBox[{"\<\"{2, 2, 1, 2, 3, 1, 1, 1}\"\>", 
      "\[Rule]", "\<\"{2, 2, 1, 2, 3, 2, 1, 1}\"\>"}], ",", "1"}], "}"}], ",", 
   RowBox[{"{", 
    RowBox[{
     RowBox[{"\<\"{2, 2, 1, 2, 3, 1, 1, 1}\"\>", 
      "\[Rule]", "\<\"{2, 4, 1, 2, 3, 1, 1, 1}\"\>"}], ",", "1"}], "}"}], ",", 
   RowBox[{"{", 
    RowBox[{
     RowBox[{"\<\"{2, 2, 1, 2, 3, 1, 1, 1}\"\>", 
      "\[Rule]", "\<\"{3, 2, 1, 2, 3, 1, 1, 1}\"\>"}], ",", "1"}], "}"}], ",", 
   RowBox[{"{", 
    RowBox[{
     RowBox[{"\<\"{2, 2, 1, 2, 3, 1, 1, 2}\"\>", 
      "\[Rule]", "\<\"{2, 2, 1, 2, 3, 1, 2, 2}\"\>"}], ",", "1"}], "}"}], ",", 
   RowBox[{"{", 
    RowBox[{
     RowBox[{"\<\"{2, 2, 1, 2, 3, 1, 2, 2}\"\>", 
      "\[Rule]", "\<\"{3, 2, 1, 2, 3, 1, 2, 2}\"\>"}], ",", "1"}], "}"}], ",", 
   RowBox[{"{", 
    RowBox[{
     RowBox[{"\<\"{2, 2, 1, 2, 3, 2, 1, 1}\"\>", 
      "\[Rule]", "\<\"{2, 5, 1, 2, 3, 2, 1, 1}\"\>"}], ",", "1"}], "}"}], ",", 
   RowBox[{"{", 
    RowBox[{
     RowBox[{"\<\"{2, 2, 1, 2, 3, 2, 1, 1}\"\>", 
      "\[Rule]", "\<\"{3, 2, 1, 2, 3, 2, 1, 1}\"\>"}], ",", "1"}], "}"}], ",", 
   RowBox[{"{", 
    RowBox[{
     RowBox[{"\<\"{2, 2, 1, 2, 3, 2, 1, 1}\"\>", 
      "\[Rule]", "\<\"{5, 2, 1, 2, 3, 2, 1, 1}\"\>"}], ",", "1"}], "}"}], ",", 
   RowBox[{"{", 
    RowBox[{
     RowBox[{"\<\"{2, 2, 2, 1, 5, 1, 1, 1}\"\>", 
      "\[Rule]", "\<\"{2, 2, 3, 1, 5, 1, 1, 1}\"\>"}], ",", "1"}], "}"}], ",", 
   RowBox[{"{", 
    RowBox[{
     RowBox[{"\<\"{2, 2, 3, 1, 5, 1, 1, 1}\"\>", 
      "\[Rule]", "\<\"{2, 5, 3, 1, 5, 1, 1, 1}\"\>"}], ",", "1"}], "}"}], ",", 
   RowBox[{"{", 
    RowBox[{
     RowBox[{"\<\"{2, 2, 3, 1, 5, 1, 1, 1}\"\>", 
      "\[Rule]", "\<\"{3, 2, 3, 1, 5, 1, 1, 1}\"\>"}], ",", "1"}], "}"}], ",", 
   RowBox[{"{", 
    RowBox[{
     RowBox[{"\<\"{3, 1, 1, 2, 3, 1, 2, 2}\"\>", 
      "\[Rule]", "\<\"{3, 2, 1, 2, 3, 1, 2, 2}\"\>"}], ",", "1"}], "}"}], ",", 
   RowBox[{"{", 
    RowBox[{
     RowBox[{"\<\"{3, 1, 1, 2, 4, 1, 1, 1}\"\>", 
      "\[Rule]", "\<\"{3, 1, 1, 2, 4, 1, 2, 1}\"\>"}], ",", "1"}], "}"}], ",", 
   RowBox[{"{", 
    RowBox[{
     RowBox[{"\<\"{3, 1, 1, 2, 4, 1, 1, 1}\"\>", 
      "\[Rule]", "\<\"{3, 1, 1, 2, 6, 1, 1, 1}\"\>"}], ",", "1"}], "}"}], ",", 
   RowBox[{"{", 
    RowBox[{
     RowBox[{"\<\"{3, 1, 1, 2, 4, 1, 1, 1}\"\>", 
      "\[Rule]", "\<\"{5, 1, 1, 2, 4, 1, 1, 1}\"\>"}], ",", "1"}], "}"}], ",", 
   RowBox[{"{", 
    RowBox[{
     RowBox[{"\<\"{3, 1, 1, 2, 6, 1, 1, 1}\"\>", 
      "\[Rule]", "\<\"{3, 5, 1, 2, 6, 1, 1, 1}\"\>"}], ",", "1"}], "}"}], ",", 
   RowBox[{"{", 
    RowBox[{
     RowBox[{"\<\"{3, 1, 1, 2, 6, 1, 1, 1}\"\>", 
      "\[Rule]", "\<\"{5, 1, 1, 2, 6, 1, 1, 1}\"\>"}], ",", "1"}], "}"}], ",", 
   RowBox[{"{", 
    RowBox[{
     RowBox[{"\<\"{3, 1, 3, 1, 5, 1, 1, 1}\"\>", 
      "\[Rule]", "\<\"{3, 2, 3, 1, 5, 1, 1, 1}\"\>"}], ",", "1"}], "}"}], ",", 
   RowBox[{"{", 
    RowBox[{
     RowBox[{"\<\"{3, 1, 3, 1, 5, 1, 1, 1}\"\>", 
      "\[Rule]", "\<\"{3, 4, 3, 1, 5, 1, 1, 1}\"\>"}], ",", "1"}], "}"}], ",", 
   RowBox[{"{", 
    RowBox[{
     RowBox[{"\<\"{3, 1, 3, 1, 5, 1, 1, 1}\"\>", 
      "\[Rule]", "\<\"{6, 1, 3, 1, 5, 1, 1, 1}\"\>"}], ",", "1"}], "}"}], ",", 
   RowBox[{"{", 
    RowBox[{
     RowBox[{"\<\"{3, 2, 1, 2, 2, 1, 2, 2}\"\>", 
      "\[Rule]", "\<\"{3, 2, 1, 2, 3, 1, 2, 2}\"\>"}], ",", "1"}], "}"}], ",", 
   RowBox[{"{", 
    RowBox[{
     RowBox[{"\<\"{3, 2, 1, 2, 2, 1, 2, 2}\"\>", 
      "\[Rule]", "\<\"{3, 2, 1, 2, 4, 1, 2, 2}\"\>"}], ",", "1"}], "}"}], ",", 
   RowBox[{"{", 
    RowBox[{
     RowBox[{"\<\"{3, 2, 1, 2, 3, 1, 1, 1}\"\>", 
      "\[Rule]", "\<\"{3, 2, 1, 2, 3, 2, 1, 1}\"\>"}], ",", "1"}], "}"}], ",", 
   RowBox[{"{", 
    RowBox[{
     RowBox[{"\<\"{3, 2, 1, 2, 3, 1, 2, 2}\"\>", 
      "\[Rule]", "\<\"{3, 2, 1, 2, 4, 1, 2, 2}\"\>"}], ",", "1"}], "}"}], ",", 
   RowBox[{"{", 
    RowBox[{
     RowBox[{"\<\"{3, 2, 1, 2, 3, 2, 1, 1}\"\>", 
      "\[Rule]", "\<\"{5, 2, 1, 2, 3, 2, 1, 1}\"\>"}], ",", "1"}], "}"}], ",", 
   RowBox[{"{", 
    RowBox[{
     RowBox[{"\<\"{3, 2, 3, 1, 5, 1, 1, 1}\"\>", 
      "\[Rule]", "\<\"{3, 4, 3, 1, 5, 1, 1, 1}\"\>"}], ",", "1"}], "}"}], ",", 
   RowBox[{"{", 
    RowBox[{
     RowBox[{"\<\"{3, 5, 1, 2, 6, 1, 1, 1}\"\>", 
      "\[Rule]", "\<\"{5, 5, 1, 2, 6, 1, 1, 1}\"\>"}], ",", "1"}], "}"}], ",", 
   RowBox[{"{", 
    RowBox[{
     RowBox[{"\<\"{5, 1, 1, 2, 3, 1, 1, 1}\"\>", 
      "\[Rule]", "\<\"{5, 1, 1, 2, 4, 1, 1, 1}\"\>"}], ",", "1"}], "}"}], ",", 
   RowBox[{"{", 
    RowBox[{
     RowBox[{"\<\"{5, 1, 1, 2, 3, 1, 1, 1}\"\>", 
      "\[Rule]", "\<\"{5, 1, 1, 2, 6, 1, 1, 1}\"\>"}], ",", "1"}], "}"}], ",", 
   RowBox[{"{", 
    RowBox[{
     RowBox[{"\<\"{5, 1, 1, 2, 4, 1, 1, 1}\"\>", 
      "\[Rule]", "\<\"{5, 1, 1, 2, 6, 1, 1, 1}\"\>"}], ",", "1"}], "}"}], ",", 
   RowBox[{"{", 
    RowBox[{
     RowBox[{"\<\"{5, 1, 1, 2, 4, 1, 1, 1}\"\>", 
      "\[Rule]", "\<\"{5, 2, 1, 2, 4, 1, 1, 1}\"\>"}], ",", "1"}], "}"}], ",", 
   RowBox[{"{", 
    RowBox[{
     RowBox[{"\<\"{5, 1, 1, 2, 6, 1, 1, 1}\"\>", 
      "\[Rule]", "\<\"{5, 5, 1, 2, 6, 1, 1, 1}\"\>"}], ",", "1"}], "}"}], ",", 
   RowBox[{"{", 
    RowBox[{
     RowBox[{"\<\"{5, 2, 2, 2, 6, 1, 1, 1}\"\>", 
      "\[Rule]", "\<\"{5, 2, 3, 2, 6, 1, 1, 1}\"\>"}], ",", "1"}], "}"}], ",", 
   RowBox[{"{", 
    RowBox[{
     RowBox[{"\<\"{5, 5, 1, 2, 4, 1, 2, 1}\"\>", 
      "\[Rule]", "\<\"{5, 5, 1, 2, 6, 1, 2, 1}\"\>"}], ",", "1"}], "}"}], ",", 
   RowBox[{"{", 
    RowBox[{
     RowBox[{"\<\"{5, 5, 1, 2, 6, 1, 1, 1}\"\>", 
      "\[Rule]", "\<\"{5, 5, 1, 2, 6, 1, 2, 1}\"\>"}], ",", "1"}], "}"}], ",", 
   RowBox[{"{", 
    RowBox[{
     RowBox[{"\<\"{6, 1, 1, 5, 5, 1, 1, 2}\"\>", 
      "\[Rule]", "\<\"{6, 2, 1, 5, 5, 1, 1, 2}\"\>"}], ",", "1"}], "}"}]}], 
  "}"}]], "Output",
 CellChangeTimes->{3.4655411012826*^9}]
}, Open  ]]
}, Open  ]],

Cell[CellGroupData[{

Cell["Auxiliary module: addVirtualNodes", "Section",
 CellChangeTimes->{{3.463228131158968*^9, 3.463228132966673*^9}, {
  3.463228836630063*^9, 3.4632288441015787`*^9}}],

Cell[BoxData[
 RowBox[{
  RowBox[{
   RowBox[{"addVirtualNodes", "[", "g_", "]"}], ":=", 
   RowBox[{"Module", "[", 
    RowBox[{
     RowBox[{"{", 
      RowBox[{
       RowBox[{"graph", "=", "g"}], ",", "i", ",", "currentEdge", ",", 
       "originV", ",", "destinationV", ",", "d"}], "}"}], ",", 
     "\[IndentingNewLine]", 
     RowBox[{
      RowBox[{"For", "[", 
       RowBox[{
        RowBox[{"i", "=", "1"}], ",", 
        RowBox[{"i", "\[LessEqual]", 
         RowBox[{"Length", "[", "g", "]"}]}], ",", 
        RowBox[{"i", "++"}], ",", "\[IndentingNewLine]", 
        RowBox[{
         RowBox[{"currentEdge", "=", 
          RowBox[{"g", "[", 
           RowBox[{"[", "i", "]"}], "]"}]}], ";", "\[IndentingNewLine]", 
         "\[IndentingNewLine]", 
         RowBox[{"If", "[", 
          RowBox[{
           RowBox[{
            RowBox[{"currentEdge", "[", 
             RowBox[{"[", "2", "]"}], "]"}], "\[Equal]", "2"}], ",", 
           "\[IndentingNewLine]", 
           RowBox[{
            RowBox[{"originV", "=", 
             RowBox[{"currentEdge", "[", 
              RowBox[{"[", 
               RowBox[{"1", ",", "1"}], "]"}], "]"}]}], ";", 
            "\[IndentingNewLine]", 
            RowBox[{"destinationV", "=", 
             RowBox[{"currentEdge", "[", 
              RowBox[{"[", 
               RowBox[{"1", ",", "2"}], "]"}], "]"}]}], ";", 
            "\[IndentingNewLine]", 
            RowBox[{"AppendTo", "[", 
             RowBox[{"graph", ",", 
              RowBox[{"{", 
               RowBox[{
                RowBox[{"originV", "\[Rule]", 
                 RowBox[{"\"\<v2\>\"", "<>", 
                  RowBox[{"ToString", "[", "i", "]"}]}]}], ",", "2"}], 
               "}"}]}], "]"}], ";", "\[IndentingNewLine]", 
            RowBox[{"AppendTo", "[", 
             RowBox[{"graph", ",", 
              RowBox[{"{", 
               RowBox[{
                RowBox[{
                 RowBox[{"\"\<v2\>\"", "<>", 
                  RowBox[{"ToString", "[", "i", "]"}]}], "\[Rule]", 
                 "destinationV"}], ",", "2"}], "}"}]}], "]"}], ";", 
            "\[IndentingNewLine]", 
            RowBox[{"graph", "=", 
             RowBox[{"DeleteCases", "[", 
              RowBox[{"graph", ",", "currentEdge"}], "]"}]}]}]}], 
          "\[IndentingNewLine]", "]"}], ";", "\[IndentingNewLine]", 
         "\[IndentingNewLine]", 
         RowBox[{"If", "[", 
          RowBox[{
           RowBox[{
            RowBox[{"currentEdge", "[", 
             RowBox[{"[", "2", "]"}], "]"}], "\[Equal]", "3"}], ",", 
           "\[IndentingNewLine]", 
           RowBox[{
            RowBox[{"originV", "=", 
             RowBox[{"currentEdge", "[", 
              RowBox[{"[", 
               RowBox[{"1", ",", "1"}], "]"}], "]"}]}], ";", 
            "\[IndentingNewLine]", 
            RowBox[{"destinationV", "=", 
             RowBox[{"currentEdge", "[", 
              RowBox[{"[", 
               RowBox[{"1", ",", "2"}], "]"}], "]"}]}], ";", 
            "\[IndentingNewLine]", 
            RowBox[{"AppendTo", "[", 
             RowBox[{"graph", ",", 
              RowBox[{"{", 
               RowBox[{
                RowBox[{"originV", "\[Rule]", 
                 RowBox[{"\"\<v3\>\"", "<>", 
                  RowBox[{"ToString", "[", "i", "]"}], "<>", "\"\<-1\>\""}]}],
                 ",", "3"}], "}"}]}], "]"}], ";", "\[IndentingNewLine]", 
            RowBox[{"AppendTo", "[", 
             RowBox[{"graph", ",", 
              RowBox[{"{", 
               RowBox[{
                RowBox[{
                 RowBox[{"\"\<v3\>\"", "<>", 
                  RowBox[{"ToString", "[", "i", "]"}], "<>", "\"\<-1\>\""}], 
                 "\[Rule]", 
                 RowBox[{"\"\<v3\>\"", "<>", 
                  RowBox[{"ToString", "[", "i", "]"}], "<>", "\"\<-2\>\""}]}],
                 ",", "3"}], "}"}]}], "]"}], ";", "\[IndentingNewLine]", 
            RowBox[{"AppendTo", "[", 
             RowBox[{"graph", ",", 
              RowBox[{"{", 
               RowBox[{
                RowBox[{
                 RowBox[{"\"\<v3\>\"", "<>", 
                  RowBox[{"ToString", "[", "i", "]"}], "<>", "\"\<-2\>\""}], 
                 "\[Rule]", "destinationV"}], ",", "3"}], "}"}]}], "]"}], ";",
             "\[IndentingNewLine]", 
            RowBox[{"graph", "=", 
             RowBox[{"DeleteCases", "[", 
              RowBox[{"graph", ",", "currentEdge"}], "]"}]}]}]}], 
          "\[IndentingNewLine]", "]"}], ";"}]}], "\[IndentingNewLine]", 
       "\[IndentingNewLine]", "]"}], ";", "\[IndentingNewLine]", "graph"}]}], 
    "\[IndentingNewLine]", "]"}]}], ";"}]], "Input",
 CellChangeTimes->{{3.463224147870566*^9, 3.463224434974354*^9}, {
   3.463224470341021*^9, 3.463224499210443*^9}, {3.463225057673465*^9, 
   3.4632251650227957`*^9}, 3.4632252087200403`*^9, {3.463225308292238*^9, 
   3.463225310272295*^9}, {3.463225353401719*^9, 3.46322535565499*^9}, {
   3.4632286659190493`*^9, 3.463228666142086*^9}, {3.4633128039125147`*^9, 
   3.463312803976515*^9}}]
}, Open  ]],

Cell[CellGroupData[{

Cell["Network display: 2D", "Section",
 CellChangeTimes->{{3.463228804892334*^9, 3.463228808048337*^9}, {
  3.4632288911651506`*^9, 3.463228900091308*^9}}],

Cell[BoxData[{
 RowBox[{
  RowBox[{
   RowBox[{
    RowBox[{"setEdgeColor", "[", "d_", "]"}], ":=", 
    RowBox[{"Module", "[", 
     RowBox[{
      RowBox[{"{", "color", "}"}], ",", "\[IndentingNewLine]", 
      RowBox[{"(*", " ", 
       RowBox[{"Distance", " ", "3", " ", "edges"}], " ", "*)"}], 
      "\[IndentingNewLine]", 
      RowBox[{
       RowBox[{"If", "[", 
        RowBox[{
         RowBox[{"d", "\[Equal]", "3"}], ",", 
         RowBox[{
          RowBox[{"color", "=", "Green"}], ";"}]}], "]"}], ";", 
       "\[IndentingNewLine]", 
       RowBox[{"(*", " ", 
        RowBox[{"Distance", " ", "2", " ", "edges"}], " ", "*)"}], 
       "\[IndentingNewLine]", 
       RowBox[{"If", "[", 
        RowBox[{
         RowBox[{"d", "==", "2"}], ",", 
         RowBox[{
          RowBox[{"color", "=", "Blue"}], ";"}]}], "]"}], ";", 
       "\[IndentingNewLine]", 
       RowBox[{"(*", " ", 
        RowBox[{"Distance", " ", "1", " ", "edges"}], " ", "*)"}], 
       "\[IndentingNewLine]", 
       RowBox[{"If", "[", 
        RowBox[{
         RowBox[{"d", "\[Equal]", "1"}], ",", 
         RowBox[{
          RowBox[{"color", "=", "Red"}], ";"}]}], "]"}], ";", 
       "\[IndentingNewLine]", "color"}]}], "\[IndentingNewLine]", "]"}]}], 
   ";"}], "\[IndentingNewLine]"}], "\[IndentingNewLine]", 
 RowBox[{
  RowBox[{
   RowBox[{"setVertex", "[", 
    RowBox[{"v_", ",", "l_"}], "]"}], ":=", 
   RowBox[{"Module", "[", 
    RowBox[{
     RowBox[{"{", "style", "}"}], ",", "\[IndentingNewLine]", 
     RowBox[{
      RowBox[{"style", "=", 
       RowBox[{"Tooltip", "[", 
        RowBox[{
         RowBox[{"{", 
          RowBox[{"White", ",", 
           RowBox[{"EdgeForm", "[", "Black", "]"}], ",", 
           RowBox[{"Disk", "[", 
            RowBox[{"v", ",", ".085"}], "]"}]}], "}"}], ",", "l"}], "]"}]}], 
      ";", "\[IndentingNewLine]", "\[IndentingNewLine]", 
      RowBox[{"If", "[", 
       RowBox[{
        RowBox[{
         RowBox[{
          RowBox[{
           RowBox[{"Characters", "[", "l", "]"}], "[", 
           RowBox[{"[", "1", "]"}], "]"}], "\[Equal]", "\"\<v\>\""}], "&&", 
         RowBox[{
          RowBox[{
           RowBox[{"Characters", "[", "l", "]"}], "[", 
           RowBox[{"[", "2", "]"}], "]"}], "\[Equal]", "\"\<2\>\""}]}], ",", 
        "\[IndentingNewLine]", 
        RowBox[{
         RowBox[{"style", "=", 
          RowBox[{"Tooltip", "[", 
           RowBox[{
            RowBox[{"{", 
             RowBox[{"Blue", ",", 
              RowBox[{"EdgeForm", "[", "Blue", "]"}], ",", 
              RowBox[{"Disk", "[", 
               RowBox[{"v", ",", ".05"}], "]"}]}], "}"}], ",", 
            "\"\<Virtual node - 2\>\""}], "]"}]}], ";"}]}], 
       "\[IndentingNewLine]", "]"}], ";", "\[IndentingNewLine]", 
      "\[IndentingNewLine]", 
      RowBox[{"If", "[", 
       RowBox[{
        RowBox[{
         RowBox[{
          RowBox[{
           RowBox[{"Characters", "[", "l", "]"}], "[", 
           RowBox[{"[", "1", "]"}], "]"}], "\[Equal]", "\"\<v\>\""}], "&&", 
         RowBox[{
          RowBox[{
           RowBox[{"Characters", "[", "l", "]"}], "[", 
           RowBox[{"[", "2", "]"}], "]"}], "\[Equal]", "\"\<3\>\""}]}], ",", 
        "\[IndentingNewLine]", 
        RowBox[{
         RowBox[{"style", "=", 
          RowBox[{"Tooltip", "[", 
           RowBox[{
            RowBox[{"{", 
             RowBox[{"Green", ",", 
              RowBox[{"EdgeForm", "[", "Green", "]"}], ",", 
              RowBox[{"Disk", "[", 
               RowBox[{"v", ",", ".05"}], "]"}]}], "}"}], ",", 
            "\"\<Virtual node - 3\>\""}], "]"}]}], ";"}]}], 
       "\[IndentingNewLine]", "]"}], ";", "\[IndentingNewLine]", 
      "\[IndentingNewLine]", "style"}]}], "\[IndentingNewLine]", "]"}]}], 
  ";"}]}], "Input",
 CellChangeTimes->{{3.463229005497319*^9, 3.4632290387198467`*^9}, {
   3.463229082208106*^9, 3.463229104009919*^9}, {3.463229163672179*^9, 
   3.4632292008154573`*^9}, 3.463229363089939*^9, {3.4632294906480017`*^9, 
   3.463229497861812*^9}, {3.463293539561343*^9, 3.463293540015133*^9}, {
   3.4633124695395145`*^9, 3.463312471147515*^9}, {3.4633126211385145`*^9, 
   3.4633126297145147`*^9}}],

Cell[CellGroupData[{

Cell[BoxData[
 RowBox[{"GraphPlot", "[", 
  RowBox[{
   RowBox[{"addVirtualNodes", "[", 
    RowBox[{"buildDistanceGraph", "[", 
     RowBox[{
      RowBox[{"Sort", "[", "uniqueVectors", "]"}], ",", "False"}], "]"}], 
    "]"}], ",", 
   RowBox[{"VertexRenderingFunction", "\[Rule]", 
    RowBox[{"(", 
     RowBox[{
      RowBox[{"setVertex", "[", 
       RowBox[{"#", ",", "#2"}], "]"}], "&"}], ")"}]}], ",", 
   RowBox[{"EdgeRenderingFunction", "\[Rule]", 
    RowBox[{"(", 
     RowBox[{
      RowBox[{"{", 
       RowBox[{
        RowBox[{"setEdgeColor", "[", "#3", "]"}], ",", 
        RowBox[{"Line", "[", "#1", "]"}]}], "}"}], "&"}], ")"}]}]}], 
  "]"}]], "Input",
 CellChangeTimes->{{3.463224492260174*^9, 3.463224503558535*^9}, {
   3.46322461661926*^9, 3.463224620018396*^9}, {3.4632249802123003`*^9, 
   3.4632249843464317`*^9}, {3.463228847887731*^9, 3.4632288817305813`*^9}, 
   3.463229373733007*^9, {3.4632935423857107`*^9, 3.463293542825053*^9}, {
   3.4633125831055145`*^9, 3.463312598224515*^9}, {3.463312714746515*^9, 
   3.463312721720515*^9}, {3.463312823364515*^9, 3.4633128348345146`*^9}, {
   3.463737893248227*^9, 3.4637379300798273`*^9}}],

Cell[BoxData[
 GraphicsBox[
  TagBox[{{
     {RGBColor[1, 0, 0], 
      LineBox[{{2.664703530203221, 3.5407583235080056`}, {2.1187129146281336`,
        3.9587215687040587`}}]}, 
     {RGBColor[1, 0, 0], 
      LineBox[{{2.664703530203221, 3.5407583235080056`}, {1.9799143755574713`,
        3.008758717156639}}]}, 
     {RGBColor[1, 0, 0], 
      LineBox[{{2.664703530203221, 3.5407583235080056`}, {3.791437714852428, 
       3.960132211944604}}]}, 
     {RGBColor[1, 0, 0], 
      LineBox[{{2.1187129146281336`, 3.9587215687040587`}, {
       1.9799143755574713`, 3.008758717156639}}]}, 
     {RGBColor[1, 0, 0], 
      LineBox[{{2.1187129146281336`, 3.9587215687040587`}, {
       1.2604612305411917`, 3.190208388622425}}]}, 
     {RGBColor[1, 0, 0], 
      LineBox[{{2.1187129146281336`, 3.9587215687040587`}, {2.927485954642758,
        4.490572133084389}}]}, 
     {RGBColor[1, 0, 0], 
      LineBox[{{2.1187129146281336`, 3.9587215687040587`}, {
       2.3085213934136437`, 4.6226461561934515`}}]}, 
     {RGBColor[1, 0, 0], 
      LineBox[{{1.9799143755574713`, 3.008758717156639}, {2.081064959716065, 
       2.3295221714293946`}}]}, 
     {RGBColor[1, 0, 0], 
      LineBox[{{1.9799143755574713`, 3.008758717156639}, {1.5842939052873772`,
        2.2774172829338855`}}]}, 
     {RGBColor[1, 0, 0], 
      LineBox[{{3.791437714852428, 3.960132211944604}, {4.853980265177898, 
       2.7238038191038574`}}]}, 
     {RGBColor[1, 0, 0], 
      LineBox[{{3.791437714852428, 3.960132211944604}, {2.927485954642758, 
       4.490572133084389}}]}, 
     {RGBColor[1, 0, 0], 
      LineBox[{{2.4497323033755243`, 5.039275575170228}, {2.1187129146281336`,
        3.9587215687040587`}}]}, 
     {RGBColor[1, 0, 0], 
      LineBox[{{2.4497323033755243`, 5.039275575170228}, {3.4919468586511297`,
        5.399888846711469}}]}, 
     {RGBColor[1, 0, 0], 
      LineBox[{{2.4497323033755243`, 5.039275575170228}, {2.5425662067178276`,
        5.37192914100201}}]}, 
     {RGBColor[1, 0, 0], 
      LineBox[{{2.4497323033755243`, 5.039275575170228}, {2.088607851573192, 
       5.832307598131286}}]}, 
     {RGBColor[1, 0, 0], 
      LineBox[{{3.4919468586511297`, 5.399888846711469}, {2.927485954642758, 
       4.490572133084389}}]}, 
     {RGBColor[1, 0, 0], 
      LineBox[{{3.4919468586511297`, 5.399888846711469}, {4.0003423571869865`,
        6.374346176388878}}]}, 
     {RGBColor[1, 0, 0], 
      LineBox[{{3.4919468586511297`, 5.399888846711469}, {3.591993843499775, 
       5.172383338985001}}]}, 
     {RGBColor[1, 0, 0], 
      LineBox[{{3.4919468586511297`, 5.399888846711469}, {2.5425662067178276`,
        5.37192914100201}}]}, 
     {RGBColor[1, 0, 0], 
      LineBox[{{3.4919468586511297`, 5.399888846711469}, {2.088607851573192, 
       5.832307598131286}}]}, 
     {RGBColor[0, 1, 0], 
      LineBox[{{3.4919468586511297`, 5.399888846711469}, {4.685223759969073, 
       5.487783801439933}}]}, 
     {RGBColor[0, 1, 0], 
      LineBox[{{3.4919468586511297`, 5.399888846711469}, {4.656686619097432, 
       4.870046754446465}}]}, 
     {RGBColor[1, 0, 0], 
      LineBox[{{2.5425662067178276`, 5.37192914100201}, {2.3085213934136437`, 
       4.6226461561934515`}}]}, 
     {RGBColor[1, 0, 0], 
      LineBox[{{2.5425662067178276`, 5.37192914100201}, {2.524071500404476, 
       5.14949335379092}}]}, 
     {RGBColor[1, 0, 0], 
      LineBox[{{2.5425662067178276`, 5.37192914100201}, {2.088607851573192, 
       5.832307598131286}}]}, 
     {RGBColor[1, 0, 0], 
      LineBox[{{2.088607851573192, 5.832307598131286}, {1.9819631608512691`, 
       5.366295870782241}}]}, 
     {RGBColor[1, 0, 0], 
      LineBox[{{2.088607851573192, 5.832307598131286}, {0.7551811339729078, 
       6.283223969145833}}]}, 
     {RGBColor[0, 0, 1], 
      LineBox[{{2.088607851573192, 5.832307598131286}, {1.2633993328075483`, 
       6.625753506737816}}]}, 
     {RGBColor[1, 0, 0], 
      LineBox[{{1.2604612305411917`, 3.190208388622425}, {1.5842939052873772`,
        2.2774172829338855`}}]}, 
     {RGBColor[1, 0, 0], 
      LineBox[{{1.2604612305411917`, 3.190208388622425}, {0.4318533404593765, 
       3.4819180913792422`}}]}, 
     {RGBColor[1, 0, 0], 
      LineBox[{{2.927485954642758, 4.490572133084389}, {2.3085213934136437`, 
       4.6226461561934515`}}]}, 
     {RGBColor[1, 0, 0], 
      LineBox[{{2.081064959716065, 2.3295221714293946`}, {1.5842939052873772`,
        2.2774172829338855`}}]}, 
     {RGBColor[0, 0, 1], 
      LineBox[{{1.5842939052873772`, 2.2774172829338855`}, {
       0.8756744987619065, 1.5107375748631653`}}]}, 
     {RGBColor[1, 0, 0], 
      LineBox[{{9.917018759914143, 6.995598032744068}, {10.622564045711155`, 
       6.767543944797093}}]}, 
     {RGBColor[1, 0, 0], 
      LineBox[{{9.917018759914143, 6.995598032744068}, {10.522344911796118`, 
       7.260045631700395}}]}, 
     {RGBColor[0, 0, 1], 
      LineBox[{{9.917018759914143, 6.995598032744068}, {8.577015349338586, 
       7.681146280682207}}]}, 
     {RGBColor[0, 0, 1], 
      LineBox[{{9.917018759914143, 6.995598032744068}, {10.577272167543608`, 
       5.906313380180145}}]}, 
     {RGBColor[1, 0, 0], 
      LineBox[{{10.622564045711155`, 6.767543944797093}, {10.8574966251166, 
       5.924057253862169}}]}, 
     {RGBColor[1, 0, 0], 
      LineBox[{{10.622564045711155`, 6.767543944797093}, {10.522344911796118`,
        7.260045631700395}}]}, 
     {RGBColor[1, 0, 0], 
      LineBox[{{11.026409479087416`, 4.66057992347172}, {9.65105948578, 
       4.377192293648464}}]}, 
     {RGBColor[1, 0, 0], 
      LineBox[{{11.026409479087416`, 4.66057992347172}, {10.986129184081157`, 
       4.055332922289952}}]}, 
     {RGBColor[1, 0, 0], 
      LineBox[{{11.026409479087416`, 4.66057992347172}, {11.872914932190259`, 
       4.234308065911916}}]}, 
     {RGBColor[1, 0, 0], 
      LineBox[{{11.026409479087416`, 4.66057992347172}, {11.497743007839956`, 
       3.7263393031037437`}}]}, 
     {RGBColor[0, 0, 1], 
      LineBox[{{11.026409479087416`, 4.66057992347172}, {11.906585483717052`, 
       4.411351081807064}}]}, 
     {RGBColor[1, 0, 0], 
      LineBox[{{9.65105948578, 4.377192293648464}, {10.895192192475996`, 
       4.271864887922956}}]}, 
     {RGBColor[0, 0, 1], 
      LineBox[{{9.65105948578, 4.377192293648464}, {7.5741110580498185`, 
       3.8034756033483}}]}, 
     {RGBColor[1, 0, 0], 
      LineBox[{{10.986129184081157`, 4.055332922289952}, {12.045167053148989`,
        4.1861061762027685`}}]}, 
     {RGBColor[1, 0, 0], 
      LineBox[{{10.986129184081157`, 4.055332922289952}, {10.895192192475996`,
        4.271864887922956}}]}, 
     {RGBColor[1, 0, 0], 
      LineBox[{{10.986129184081157`, 4.055332922289952}, {11.872914932190259`,
        4.234308065911916}}]}, 
     {RGBColor[1, 0, 0], 
      LineBox[{{10.986129184081157`, 4.055332922289952}, {11.497743007839956`,
        3.7263393031037437`}}]}, 
     {RGBColor[0, 0, 1], 
      LineBox[{{10.986129184081157`, 4.055332922289952}, {11.805460600499554`,
        3.7488545634082993`}}]}, 
     {RGBColor[0, 1, 0], 
      LineBox[{{10.986129184081157`, 4.055332922289952}, {9.68894565404066, 
       4.2228136535684415`}}]}, 
     {RGBColor[0, 1, 0], 
      LineBox[{{10.986129184081157`, 4.055332922289952}, {9.759194269424992, 
       3.829934690852252}}]}, 
     {RGBColor[1, 0, 0], 
      LineBox[{{11.872914932190259`, 4.234308065911916}, {12.720631872945884`,
        4.225161224746632}}]}, 
     {RGBColor[1, 0, 0], 
      LineBox[{{11.872914932190259`, 4.234308065911916}, {12.564998622894073`,
        4.516957516779198}}]}, 
     {RGBColor[1, 0, 0], 
      LineBox[{{11.872914932190259`, 4.234308065911916}, {11.497743007839956`,
        3.7263393031037437`}}]}, 
     {RGBColor[0, 0, 1], 
      LineBox[{{11.872914932190259`, 4.234308065911916}, {12.51225592561611, 
       4.032767302519644}}]}, 
     {RGBColor[0, 0, 1], 
      LineBox[{{11.497743007839956`, 3.7263393031037437`}, {
       12.153300486084765`, 3.375184620537596}}]}, 
     {RGBColor[0, 0, 1], 
      LineBox[{{11.497743007839956`, 3.7263393031037437`}, {
       12.527284440253492`, 3.4591607369984265`}}]}, 
     {RGBColor[0, 1, 0], 
      LineBox[{{11.497743007839956`, 3.7263393031037437`}, {
       10.475424837940512`, 3.137427488174579}}]}, 
     {RGBColor[1, 0, 0], 
      LineBox[{{3.5079716123605618`, 3.352036410678058}, {2.939715322211297, 
       2.2738231201437373`}}]}, 
     {RGBColor[1, 0, 0], 
      LineBox[{{3.5079716123605618`, 3.352036410678058}, {2.189976787498608, 
       3.7105337754474124`}}]}, 
     {RGBColor[1, 0, 0], 
      LineBox[{{3.5079716123605618`, 3.352036410678058}, {4.3807904861028035`,
        4.530072935276839}}]}, 
     {RGBColor[1, 0, 0], 
      LineBox[{{3.5079716123605618`, 3.352036410678058}, {3.745581061053554, 
       4.393816802687213}}]}, 
     {RGBColor[0, 0, 1], 
      LineBox[{{3.5079716123605618`, 3.352036410678058}, {3.805911929952427, 
       2.1489261306662857`}}]}, 
     {RGBColor[0, 0, 1], 
      LineBox[{{3.5079716123605618`, 3.352036410678058}, {4.437444222352816, 
       3.16892804870285}}]}, 
     {RGBColor[1, 0, 0], 
      LineBox[{{2.939715322211297, 2.2738231201437373`}, {2.081064959716065, 
       2.3295221714293946`}}]}, 
     {RGBColor[1, 0, 0], 
      LineBox[{{2.939715322211297, 2.2738231201437373`}, {2.560369527210198, 
       1.944091059143699}}]}, 
     {RGBColor[0, 0, 1], 
      LineBox[{{2.939715322211297, 2.2738231201437373`}, {3.4892223698862272`,
        1.473149237303002}}]}, 
     {RGBColor[0, 0, 1], 
      LineBox[{{2.189976787498608, 3.7105337754474124`}, {1.1322592838147862`,
        4.341089263768729}}]}, 
     {RGBColor[1, 0, 0], 
      LineBox[{{4.3807904861028035`, 4.530072935276839}, {5.287743699428628, 
       2.861045283092661}}]}, 
     {RGBColor[1, 0, 0], 
      LineBox[{{4.3807904861028035`, 4.530072935276839}, {4.362728399440034, 
       6.200545936260246}}]}, 
     {RGBColor[1, 0, 0], 
      LineBox[{{4.3807904861028035`, 4.530072935276839}, {4.569649889559629, 
       5.823317859438065}}]}, 
     {RGBColor[1, 0, 0], 
      LineBox[{{4.3807904861028035`, 4.530072935276839}, {3.745581061053554, 
       4.393816802687213}}]}, 
     {RGBColor[1, 0, 0], 
      LineBox[{{3.745581061053554, 4.393816802687213}, {3.858912074150725, 
       5.564263070024044}}]}, 
     {RGBColor[0, 0, 1], 
      LineBox[{{3.745581061053554, 4.393816802687213}, {3.6477543009096838`, 
       3.7891167194682738`}}]}, 
     {RGBColor[1, 0, 0], 
      LineBox[{{2.560369527210198, 1.944091059143699}, {1.5842939052873772`, 
       2.2774172829338855`}}]}, 
     {RGBColor[0, 0, 1], 
      LineBox[{{2.560369527210198, 1.944091059143699}, {3.963906246247146, 
       2.517189500146163}}]}, 
     {RGBColor[0, 0, 1], 
      LineBox[{{2.560369527210198, 1.944091059143699}, {1.717657868241894, 
       1.1788015073171585`}}]}, 
     {RGBColor[0, 0, 1], 
      LineBox[{{10.8574966251166, 5.924057253862169}, {11.231375671901825`, 
       5.402510536457611}}]}, 
     {RGBColor[0, 0, 1], 
      LineBox[{{10.8574966251166, 5.924057253862169}, {10.345532321993836`, 
       5.166744641348693}}]}, 
     {RGBColor[1, 0, 0], 
      LineBox[{{5.383887502320896, 3.288757215289186}, {4.080578576509382, 
       3.562448821956754}}]}, 
     {RGBColor[1, 0, 0], 
      LineBox[{{0.4318533404593765, 3.4819180913792422`}, {0.2811878298649235,
        4.168121067286192}}]}, 
     {RGBColor[1, 0, 0], 
      LineBox[{{0.9948569639654128, 0.7323468460154245}, {0.5177061324149879, 
       0.8782685291443224}}]}, 
     {RGBColor[1, 0, 0], 
      LineBox[{{4.518820367837051, 5.375982173072673}, {4.214502147201173, 
       5.373886300551481}}]}, 
     {RGBColor[1, 0, 0], 
      LineBox[{{4.518820367837051, 5.375982173072673}, {3.4919468586511297`, 
       5.399888846711469}}]}, 
     {RGBColor[1, 0, 0], 
      LineBox[{{4.518820367837051, 5.375982173072673}, {3.591993843499775, 
       5.172383338985001}}]}, 
     {RGBColor[0, 1, 0], 
      LineBox[{{4.518820367837051, 5.375982173072673}, {5.538345115035757, 
       5.631308355957559}}]}, 
     {RGBColor[0, 1, 0], 
      LineBox[{{4.518820367837051, 5.375982173072673}, {5.527344469293385, 
       5.040427195550749}}]}, 
     {RGBColor[1, 0, 0], 
      LineBox[{{4.214502147201173, 5.373886300551481}, {3.791437714852428, 
       3.960132211944604}}]}, 
     {RGBColor[1, 0, 0], 
      LineBox[{{4.214502147201173, 5.373886300551481}, {4.797057370195626, 
       6.880513959205167}}]}, 
     {RGBColor[1, 0, 0], 
      LineBox[{{4.214502147201173, 5.373886300551481}, {3.4919468586511297`, 
       5.399888846711469}}]}, 
     {RGBColor[1, 0, 0], 
      LineBox[{{4.214502147201173, 5.373886300551481}, {3.591993843499775, 
       5.172383338985001}}]}, 
     {RGBColor[1, 0, 0], 
      LineBox[{{4.214502147201173, 5.373886300551481}, {4.3807904861028035`, 
       4.530072935276839}}]}, 
     {RGBColor[1, 0, 0], 
      LineBox[{{4.214502147201173, 5.373886300551481}, {4.569649889559629, 
       5.823317859438065}}]}, 
     {RGBColor[1, 0, 0], 
      LineBox[{{4.214502147201173, 5.373886300551481}, {2.8827320393759943`, 
       5.632171592843379}}]}, 
     {RGBColor[0, 1, 0], 
      LineBox[{{4.214502147201173, 5.373886300551481}, {5.227368509947245, 
       5.527878416681444}}]}, 
     {RGBColor[0, 1, 0], 
      LineBox[{{4.214502147201173, 5.373886300551481}, {5.228383588428097, 
       4.905757986484744}}]}, 
     {RGBColor[1, 0, 0], 
      LineBox[{{3.591993843499775, 5.172383338985001}, {2.524071500404476, 
       5.14949335379092}}]}, 
     {RGBColor[1, 0, 0], 
      LineBox[{{3.591993843499775, 5.172383338985001}, {1.9819631608512691`, 
       5.366295870782241}}]}, 
     {RGBColor[0, 1, 0], 
      LineBox[{{3.591993843499775, 5.172383338985001}, {4.730559205570554, 
       5.117983911704327}}]}, 
     {RGBColor[0, 1, 0], 
      LineBox[{{3.591993843499775, 5.172383338985001}, {4.7343289809878115`, 
       4.598023250824328}}]}, 
     {RGBColor[1, 0, 0], 
      LineBox[{{4.797057370195626, 6.880513959205167}, {4.0003423571869865`, 
       6.374346176388878}}]}, 
     {RGBColor[1, 0, 0], 
      LineBox[{{4.797057370195626, 6.880513959205167}, {4.362728399440034, 
       6.200545936260246}}]}, 
     {RGBColor[1, 0, 0], 
      LineBox[{{4.797057370195626, 6.880513959205167}, {4.410794356904917, 
       7.2229910954974805`}}]}, 
     {RGBColor[0, 0, 1], 
      LineBox[{{4.797057370195626, 6.880513959205167}, {5.954530604556575, 
       7.6188124770915415`}}]}, 
     {RGBColor[0, 0, 1], 
      LineBox[{{4.797057370195626, 6.880513959205167}, {5.338775707761839, 
       7.938407362330511}}]}, 
     {RGBColor[0, 0, 1], 
      LineBox[{{4.797057370195626, 6.880513959205167}, {4.868457754088314, 
       7.700480548926241}}]}, 
     {RGBColor[0, 0, 1], 
      LineBox[{{4.569649889559629, 5.823317859438065}, {4.923758785312188, 
       7.006375684013548}}]}, 
     {RGBColor[1, 0, 0], 
      LineBox[{{2.8827320393759943`, 5.632171592843379}, {2.088607851573192, 
       5.832307598131286}}]}, 
     {RGBColor[1, 0, 0], 
      LineBox[{{2.8827320393759943`, 5.632171592843379}, {1.9819631608512691`,
        5.366295870782241}}]}, 
     {RGBColor[1, 0, 0], 
      LineBox[{{4.853980265177898, 2.7238038191038574`}, {5.051904521501024, 
       1.9004204602312829`}}]}, 
     {RGBColor[1, 0, 0], 
      LineBox[{{4.853980265177898, 2.7238038191038574`}, {4.834943093466807, 
       1.621386290326988}}]}, 
     {RGBColor[0, 1, 0], 
      LineBox[{{4.853980265177898, 2.7238038191038574`}, {5.700257216852039, 
       3.1034688946467766`}}]}, 
     {RGBColor[0, 1, 0], 
      LineBox[{{4.853980265177898, 2.7238038191038574`}, {5.77010812864272, 
       2.5913242601256794`}}]}, 
     {RGBColor[1, 0, 0], 
      LineBox[{{5.051904521501024, 1.9004204602312829`}, {4.86941490183284, 
       0.821365193724521}}]}, 
     {RGBColor[1, 0, 0], 
      LineBox[{{4.834943093466807, 1.621386290326988}, {4.86941490183284, 
       0.821365193724521}}]}, 
     {RGBColor[1, 0, 0], 
      LineBox[{{4.362728399440034, 6.200545936260246}, {4.410794356904917, 
       7.2229910954974805`}}]}, 
     {RGBColor[1, 0, 0], 
      LineBox[{{4.362728399440034, 6.200545936260246}, {3.858912074150725, 
       5.564263070024044}}]}, 
     {RGBColor[1, 0, 0], 
      LineBox[{{4.362728399440034, 6.200545936260246}, {3.792327087664977, 
       6.248687729631685}}]}, 
     {RGBColor[0, 0, 1], 
      LineBox[{{4.362728399440034, 6.200545936260246}, {4.679041242007244, 
       7.2669269135786685`}}]}, 
     {RGBColor[0, 0, 1], 
      LineBox[{{4.410794356904917, 7.2229910954974805`}, {4.586635071747386, 
       8.025726542814494}}]}, 
     {RGBColor[1, 0, 0], 
      LineBox[{{2.524071500404476, 5.14949335379092}, {1.9069068485597604`, 
       4.597660572525637}}]}, 
     {RGBColor[1, 0, 0], 
      LineBox[{{2.524071500404476, 5.14949335379092}, {1.9819631608512691`, 
       5.366295870782241}}]}, 
     {RGBColor[1, 0, 0], 
      LineBox[{{1.9819631608512691`, 5.366295870782241}, {0.8814412575782837, 
       4.8608083882335595`}}]}, 
     {RGBColor[0, 0, 1], 
      LineBox[{{1.9819631608512691`, 5.366295870782241}, {0.9446773134643216, 
       5.65547987865502}}]}, 
     {RGBColor[0, 0, 1], 
      LineBox[{{1.9819631608512691`, 5.366295870782241}, {1.0644153056312309`,
        5.382423576254955}}]}, 
     {RGBColor[1, 0, 0], 
      LineBox[{{6.739835551808975, 4.619092979427483}, {6.921004605656866, 
       3.7881895211353163`}}]}, 
     {RGBColor[1, 0, 0], 
      LineBox[{{6.921004605656866, 3.7881895211353163`}, {7.9210115285628415`,
        2.729652471881976}}]}, 
     {RGBColor[1, 0, 0], 
      LineBox[{{7.9210115285628415`, 2.729652471881976}, {7.292041910950228, 
       1.661368644316712}}]}, 
     {RGBColor[1, 0, 0], 
      LineBox[{{12.045167053148989`, 4.1861061762027685`}, {
       10.895192192475996`, 4.271864887922956}}]}, 
     {RGBColor[1, 0, 0], 
      LineBox[{{12.045167053148989`, 4.1861061762027685`}, {
       12.720631872945884`, 4.225161224746632}}]}, 
     {RGBColor[0, 0, 1], 
      LineBox[{{12.045167053148989`, 4.1861061762027685`}, {12.94081430597129,
        3.9277412294082885`}}]}, 
     {RGBColor[1, 0, 0], 
      LineBox[{{4.4055691423640315`, 4.105195986618915}, {4.3807904861028035`,
        4.530072935276839}}]}, 
     {RGBColor[1, 0, 0], 
      LineBox[{{5.287743699428628, 2.861045283092661}, {5.051904521501024, 
       1.9004204602312829`}}]}, 
     {RGBColor[0, 0, 1], 
      LineBox[{{5.287743699428628, 2.861045283092661}, {4.824794754130324, 
       1.9143976943731347`}}]}, 
     {RGBColor[0, 1, 0], 
      LineBox[{{5.287743699428628, 2.861045283092661}, {6.1121066367053505`, 
       3.199034493871929}}]}, 
     {RGBColor[0, 1, 0], 
      LineBox[{{5.287743699428628, 2.861045283092661}, {6.194443804196921, 
       2.6567074274276115`}}]}, 
     {RGBColor[0, 1, 0], 
      LineBox[{{5.287743699428628, 2.861045283092661}, {6.037469403043536, 
       2.004553546466779}}]}, 
     {RGBColor[1, 0, 0], 
      LineBox[{{4.86941490183284, 0.821365193724521}, {4.889035025146369, 
       0.}}]}, 
     {RGBColor[1, 0, 0], 
      LineBox[{{3.858912074150725, 5.564263070024044}, {3.792327087664977, 
       6.248687729631685}}]}, 
     {RGBColor[1, 0, 0], 
      LineBox[{{12.844239343190914`, 4.4912164614521854`}, {
       12.045167053148989`, 4.1861061762027685`}}]}, 
     {RGBColor[1, 0, 0], 
      LineBox[{{12.720631872945884`, 4.225161224746632}, {12.564998622894073`,
        4.516957516779198}}]}, 
     {RGBColor[0, 0, 1], 
      LineBox[{{12.720631872945884`, 4.225161224746632}, {13.499289811787847`,
        4.040371621998566}}]}, 
     {RGBColor[1, 0, 0], 
      LineBox[{{1.9069068485597604`, 4.597660572525637}, {0.8814412575782837, 
       4.8608083882335595`}}]}, 
     {RGBColor[0, 0, 1], 
      LineBox[{{1.9069068485597604`, 4.597660572525637}, {2.9038908025988115`,
        3.9921928368496133`}}]}, 
     {RGBColor[1, 0, 0], 
      LineBox[{{4.633669826091886, 0.09323863433392976}, {4.86941490183284, 
       0.821365193724521}}]}, 
     {RGBColor[1, 0, 0], 
      LineBox[{{4.633669826091886, 0.09323863433392976}, {4.889035025146369, 
       0.}}]}, 
     {RGBColor[0, 0, 1], 
      LineBox[{{4.633669826091886, 0.09323863433392976}, {4.308074828987645, 
       0.3763854191828031}}]}, 
     {RGBColor[1, 0, 0], 
      LineBox[{{0.8814412575782837, 4.8608083882335595`}, {0.2811878298649235,
        4.168121067286192}}]}, 
     {RGBColor[0, 0, 1], 
      LineBox[{{0.8814412575782837, 4.8608083882335595`}, {
       0.06925957321771303, 5.184334039536586}}]}, 
     {RGBColor[0, 0, 1], 
      LineBox[{{0.8814412575782837, 4.8608083882335595`}, {
       0.11714495754372667`, 4.878958525057962}}]}, 
     {RGBColor[0, 0, 1], 
      LineBox[{{0.7551811339729078, 6.283223969145833}, {0., 
       6.2647415265697965`}}]}, 
     {RGBColor[0, 0, 1], 
      LineBox[{{0.7551811339729078, 6.283223969145833}, {0.16753033892616376`,
        5.91330283423624}}]}, 
     {RGBColor[0, 0, 1], 
      LineBox[{{0.7551811339729078, 6.283223969145833}, {0.24038168505126123`,
        6.909632766049843}}]}, 
     {RGBColor[1, 0, 0], 
      LineBox[{{0.13971657448213026`, 5.668024432068399}, {0.4516737436488354,
        5.183197547229008}}]}, 
     {RGBColor[0, 0, 1], 
      LineBox[{{3.805911929952427, 2.1489261306662857`}, {4.367220729691402, 
       1.2312834244943205`}}]}, 
     {RGBColor[0, 1, 0], 
      LineBox[{{4.367220729691402, 1.2312834244943205`}, {5.445292928284591, 
       0.8217786418351052}}]}, 
     {RGBColor[0, 0, 1], 
      LineBox[{{4.437444222352816, 3.16892804870285}, {5.383887502320896, 
       3.288757215289186}}]}, 
     {RGBColor[0, 0, 1], 
      LineBox[{{3.4892223698862272`, 1.473149237303002}, {4.367220729691402, 
       1.2312834244943205`}}]}, 
     {RGBColor[0, 0, 1], 
      LineBox[{{1.1322592838147862`, 4.341089263768729}, {0.4516737436488354, 
       5.183197547229008}}]}, 
     {RGBColor[0, 0, 1], 
      LineBox[{{3.963906246247146, 2.517189500146163}, {5.383887502320896, 
       3.288757215289186}}]}, 
     {RGBColor[0, 0, 1], 
      LineBox[{{1.717657868241894, 1.1788015073171585`}, {0.9948569639654128, 
       0.7323468460154245}}]}, 
     {RGBColor[0, 0, 1], 
      LineBox[{{0.8756744987619065, 1.5107375748631653`}, {0.5177061324149879,
        0.8782685291443224}}]}, 
     {RGBColor[0, 0, 1], 
      LineBox[{{5.954530604556575, 7.6188124770915415`}, {7.081825225292583, 
       8.085234524994238}}]}, 
     {RGBColor[0, 0, 1], 
      LineBox[{{7.081825225292583, 8.085234524994238}, {6.606744775523417, 
       8.755132563752424}}]}, 
     {RGBColor[0, 0, 1], 
      LineBox[{{7.081825225292583, 8.085234524994238}, {6.1691371555179755`, 
       8.28504614057426}}]}, 
     {RGBColor[0, 0, 1], 
      LineBox[{{5.338775707761839, 7.938407362330511}, {5.848331935840303, 
       8.7071008886466}}]}, 
     {RGBColor[0, 0, 1], 
      LineBox[{{5.848331935840303, 8.7071008886466}, {5.387771072225034, 
       8.759322154802668}}]}, 
     {RGBColor[0, 0, 1], 
      LineBox[{{4.868457754088314, 7.700480548926241}, {5.166634941474247, 
       7.965700176815413}}]}, 
     {RGBColor[0, 0, 1], 
      LineBox[{{4.824794754130324, 1.9143976943731347`}, {4.367220729691402, 
       1.2312834244943205`}}]}, 
     {RGBColor[0, 0, 1], 
      LineBox[{{4.679041242007244, 7.2669269135786685`}, {5.166634941474247, 
       7.965700176815413}}]}, 
     {RGBColor[0, 0, 1], 
      LineBox[{{4.923758785312188, 7.006375684013548}, {5.166634941474247, 
       7.965700176815413}}]}, 
     {RGBColor[0, 0, 1], 
      LineBox[{{4.586635071747386, 8.025726542814494}, {5.166634941474247, 
       7.965700176815413}}]}, 
     {RGBColor[0, 0, 1], 
      LineBox[{{4.308074828987645, 0.3763854191828031}, {4.367220729691402, 
       1.2312834244943205`}}]}, 
     {RGBColor[0, 0, 1], 
      LineBox[{{3.6477543009096838`, 3.7891167194682738`}, {4.080578576509382,
        3.562448821956754}}]}, 
     {RGBColor[0, 0, 1], 
      LineBox[{{2.9038908025988115`, 3.9921928368496133`}, {4.080578576509382,
        3.562448821956754}}]}, 
     {RGBColor[0, 0, 1], 
      LineBox[{{1.2633993328075483`, 6.625753506737816}, {0.5916130579504042, 
       7.126532567113966}}]}, 
     {RGBColor[0, 0, 1], 
      LineBox[{{0.9446773134643216, 5.65547987865502}, {0.13971657448213026`, 
       5.668024432068399}}]}, 
     {RGBColor[0, 0, 1], 
      LineBox[{{1.0644153056312309`, 5.382423576254955}, {0.4516737436488354, 
       5.183197547229008}}]}, 
     {RGBColor[0, 0, 1], 
      LineBox[{{0., 6.2647415265697965`}, {0.13971657448213026`, 
       5.668024432068399}}]}, 
     {RGBColor[0, 0, 1], 
      LineBox[{{0.16753033892616376`, 5.91330283423624}, {0.4516737436488354, 
       5.183197547229008}}]}, 
     {RGBColor[0, 0, 1], 
      LineBox[{{0.24038168505126123`, 6.909632766049843}, {0.5916130579504042,
        7.126532567113966}}]}, 
     {RGBColor[0, 0, 1], 
      LineBox[{{0.06925957321771303, 5.184334039536586}, {
       0.13971657448213026`, 5.668024432068399}}]}, 
     {RGBColor[0, 0, 1], 
      LineBox[{{0.11714495754372667`, 4.878958525057962}, {0.4516737436488354,
        5.183197547229008}}]}, 
     {RGBColor[0, 0, 1], 
      LineBox[{{8.577015349338586, 7.681146280682207}, {7.081825225292583, 
       8.085234524994238}}]}, 
     {RGBColor[0, 0, 1], 
      LineBox[{{10.577272167543608`, 5.906313380180145}, {11.026409479087416`,
        4.66057992347172}}]}, 
     {RGBColor[0, 0, 1], 
      LineBox[{{11.231375671901825`, 5.402510536457611}, {11.026409479087416`,
        4.66057992347172}}]}, 
     {RGBColor[0, 0, 1], 
      LineBox[{{10.345532321993836`, 5.166744641348693}, {9.65105948578, 
       4.377192293648464}}]}, 
     {RGBColor[0, 0, 1], 
      LineBox[{{6.606744775523417, 8.755132563752424}, {5.848331935840303, 
       8.7071008886466}}]}, 
     {RGBColor[0, 0, 1], 
      LineBox[{{6.1691371555179755`, 8.28504614057426}, {5.166634941474247, 
       7.965700176815413}}]}, 
     {RGBColor[0, 0, 1], 
      LineBox[{{11.906585483717052`, 4.411351081807064}, {12.450691089757562`,
        3.7365265155935212`}}]}, 
     {RGBColor[0, 0, 1], 
      LineBox[{{12.450691089757562`, 3.7365265155935212`}, {
       13.194335831163214`, 3.365917203748302}}]}, 
     {RGBColor[0, 0, 1], 
      LineBox[{{7.5741110580498185`, 3.8034756033483}, {5.383887502320896, 
       3.288757215289186}}]}, 
     {RGBColor[0, 0, 1], 
      LineBox[{{11.805460600499554`, 3.7488545634082993`}, {
       12.450691089757562`, 3.7365265155935212`}}]}, 
     {RGBColor[0, 0, 1], 
      LineBox[{{12.94081430597129, 3.9277412294082885`}, {13.298332629668906`,
        3.6189738022123006`}}]}, 
     {RGBColor[0, 0, 1], 
      LineBox[{{12.51225592561611, 4.032767302519644}, {12.450691089757562`, 
       3.7365265155935212`}}]}, 
     {RGBColor[0, 0, 1], 
      LineBox[{{13.499289811787847`, 4.040371621998566}, {13.298332629668906`,
        3.6189738022123006`}}]}, 
     {RGBColor[0, 0, 1], 
      LineBox[{{12.153300486084765`, 3.375184620537596}, {12.450691089757562`,
        3.7365265155935212`}}]}, 
     {RGBColor[0, 0, 1], 
      LineBox[{{12.527284440253492`, 3.4591607369984265`}, {
       13.298332629668906`, 3.6189738022123006`}}]}, 
     {RGBColor[0, 0, 1], 
      LineBox[{{5.387771072225034, 8.759322154802668}, {5.166634941474247, 
       7.965700176815413}}]}, 
     {RGBColor[0, 0, 1], 
      LineBox[{{13.194335831163214`, 3.365917203748302}, {13.298332629668906`,
        3.6189738022123006`}}]}, 
     {RGBColor[0, 1, 0], 
      LineBox[{{5.445292928284591, 0.8217786418351052}, {6.492175625514409, 
       0.9521227001066621}}]}, 
     {RGBColor[0, 1, 0], 
      LineBox[{{6.492175625514409, 0.9521227001066621}, {7.292041910950228, 
       1.661368644316712}}]}, 
     {RGBColor[0, 1, 0], 
      LineBox[{{5.538345115035757, 5.631308355957559}, {6.414386726377796, 
       5.3773305514543726`}}]}, 
     {RGBColor[0, 1, 0], 
      LineBox[{{6.414386726377796, 5.3773305514543726`}, {6.739835551808975, 
       4.619092979427483}}]}, 
     {RGBColor[0, 1, 0], 
      LineBox[{{5.527344469293385, 5.040427195550749}, {6.413841793498857, 
       4.52699348924402}}]}, 
     {RGBColor[0, 1, 0], 
      LineBox[{{6.413841793498857, 4.52699348924402}, {6.921004605656866, 
       3.7881895211353163`}}]}, 
     {RGBColor[0, 1, 0], 
      LineBox[{{5.227368509947245, 5.527878416681444}, {6.166765232427025, 
       5.282257145001144}}]}, 
     {RGBColor[0, 1, 0], 
      LineBox[{{6.166765232427025, 5.282257145001144}, {6.739835551808975, 
       4.619092979427483}}]}, 
     {RGBColor[0, 1, 0], 
      LineBox[{{5.228383588428097, 4.905757986484744}, {6.181451240062842, 
       4.392733112607005}}]}, 
     {RGBColor[0, 1, 0], 
      LineBox[{{6.181451240062842, 4.392733112607005}, {6.921004605656866, 
       3.7881895211353163`}}]}, 
     {RGBColor[0, 1, 0], 
      LineBox[{{5.700257216852039, 3.1034688946467766`}, {6.367323223386913, 
       3.765298532810513}}]}, 
     {RGBColor[0, 1, 0], 
      LineBox[{{6.367323223386913, 3.765298532810513}, {6.739835551808975, 
       4.619092979427483}}]}, 
     {RGBColor[0, 1, 0], 
      LineBox[{{5.77010812864272, 2.5913242601256794`}, {6.551289533163719, 
       2.994480899918616}}]}, 
     {RGBColor[0, 1, 0], 
      LineBox[{{6.551289533163719, 2.994480899918616}, {6.921004605656866, 
       3.7881895211353163`}}]}, 
     {RGBColor[0, 1, 0], 
      LineBox[{{4.685223759969073, 5.487783801439933}, {5.823743004758993, 
       5.233571037961588}}]}, 
     {RGBColor[0, 1, 0], 
      LineBox[{{5.823743004758993, 5.233571037961588}, {6.739835551808975, 
       4.619092979427483}}]}, 
     {RGBColor[0, 1, 0], 
      LineBox[{{4.656686619097432, 4.870046754446465}, {5.824147607195054, 
       4.340617805475932}}]}, 
     {RGBColor[0, 1, 0], 
      LineBox[{{5.824147607195054, 4.340617805475932}, {6.921004605656866, 
       3.7881895211353163`}}]}, 
     {RGBColor[0, 1, 0], 
      LineBox[{{4.730559205570554, 5.117983911704327}, {5.824791352121082, 
       4.947156275528936}}]}, 
     {RGBColor[0, 1, 0], 
      LineBox[{{5.824791352121082, 4.947156275528936}, {6.739835551808975, 
       4.619092979427483}}]}, 
     {RGBColor[0, 1, 0], 
      LineBox[{{4.7343289809878115`, 4.598023250824328}, {5.851906899199993, 
       4.113411618492396}}]}, 
     {RGBColor[0, 1, 0], 
      LineBox[{{5.851906899199993, 4.113411618492396}, {6.921004605656866, 
       3.7881895211353163`}}]}, 
     {RGBColor[0, 1, 0], 
      LineBox[{{9.68894565404066, 4.2228136535684415`}, {8.280020365653387, 
       4.455808709729294}}]}, 
     {RGBColor[0, 1, 0], 
      LineBox[{{8.280020365653387, 4.455808709729294}, {6.739835551808975, 
       4.619092979427483}}]}, 
     {RGBColor[0, 1, 0], 
      LineBox[{{9.759194269424992, 3.829934690852252}, {8.409736678130223, 
       3.765006589607841}}]}, 
     {RGBColor[0, 1, 0], 
      LineBox[{{8.409736678130223, 3.765006589607841}, {6.921004605656866, 
       3.7881895211353163`}}]}, 
     {RGBColor[0, 1, 0], 
      LineBox[{{6.1121066367053505`, 3.199034493871929}, {6.666003069711034, 
       3.834734399160299}}]}, 
     {RGBColor[0, 1, 0], 
      LineBox[{{6.666003069711034, 3.834734399160299}, {6.739835551808975, 
       4.619092979427483}}]}, 
     {RGBColor[0, 1, 0], 
      LineBox[{{6.194443804196921, 2.6567074274276115`}, {6.88166723423666, 
       3.0093318373553526`}}]}, 
     {RGBColor[0, 1, 0], 
      LineBox[{{6.88166723423666, 3.0093318373553526`}, {6.921004605656866, 
       3.7881895211353163`}}]}, 
     {RGBColor[0, 1, 0], 
      LineBox[{{6.037469403043536, 2.004553546466779}, {6.7448398763831445`, 
       1.50138084713448}}]}, 
     {RGBColor[0, 1, 0], 
      LineBox[{{6.7448398763831445`, 1.50138084713448}, {7.292041910950228, 
       1.661368644316712}}]}, 
     {RGBColor[0, 1, 0], 
      LineBox[{{10.475424837940512`, 3.137427488174579}, {9.276231300197738, 
       2.8014517591879806`}}]}, 
     {RGBColor[0, 1, 0], 
      LineBox[{{9.276231300197738, 2.8014517591879806`}, {7.9210115285628415`,
        2.729652471881976}}]}}, {
     TagBox[
      TooltipBox[
       {GrayLevel[1], EdgeForm[GrayLevel[0]], 
        DiskBox[{2.664703530203221, 3.5407583235080056`}, 0.085]},
       "\"{1, 1, 1, 2, 3, 1, 2, 1}\"",
       LabelStyle->"TextStyling"],
      Annotation[#, "{1, 1, 1, 2, 3, 1, 2, 1}", "Tooltip"]& ], 
     TagBox[
      TooltipBox[
       {GrayLevel[1], EdgeForm[GrayLevel[0]], 
        DiskBox[{2.1187129146281336`, 3.9587215687040587`}, 0.085]},
       "\"{1, 1, 1, 2, 4, 1, 2, 1}\"",
       LabelStyle->"TextStyling"],
      Annotation[#, "{1, 1, 1, 2, 4, 1, 2, 1}", "Tooltip"]& ], 
     TagBox[
      TooltipBox[
       {GrayLevel[1], EdgeForm[GrayLevel[0]], 
        DiskBox[{1.9799143755574713`, 3.008758717156639}, 0.085]},
       "\"{1, 1, 1, 2, 7, 1, 2, 1}\"",
       LabelStyle->"TextStyling"],
      Annotation[#, "{1, 1, 1, 2, 7, 1, 2, 1}", "Tooltip"]& ], 
     TagBox[
      TooltipBox[
       {GrayLevel[1], EdgeForm[GrayLevel[0]], 
        DiskBox[{3.791437714852428, 3.960132211944604}, 0.085]},
       "\"{2, 1, 1, 2, 3, 1, 2, 1}\"",
       LabelStyle->"TextStyling"],
      Annotation[#, "{2, 1, 1, 2, 3, 1, 2, 1}", "Tooltip"]& ], 
     TagBox[
      TooltipBox[
       {GrayLevel[1], EdgeForm[GrayLevel[0]], 
        DiskBox[{2.4497323033755243`, 5.039275575170228}, 0.085]},
       "\"{1, 1, 1, 2, 4, 1, 1, 1}\"",
       LabelStyle->"TextStyling"],
      Annotation[#, "{1, 1, 1, 2, 4, 1, 1, 1}", "Tooltip"]& ], 
     TagBox[
      TooltipBox[
       {GrayLevel[1], EdgeForm[GrayLevel[0]], 
        DiskBox[{3.4919468586511297`, 5.399888846711469}, 0.085]},
       "\"{2, 1, 1, 2, 4, 1, 1, 1}\"",
       LabelStyle->"TextStyling"],
      Annotation[#, "{2, 1, 1, 2, 4, 1, 1, 1}", "Tooltip"]& ], 
     TagBox[
      TooltipBox[
       {GrayLevel[1], EdgeForm[GrayLevel[0]], 
        DiskBox[{2.5425662067178276`, 5.37192914100201}, 0.085]},
       "\"{3, 1, 1, 2, 4, 1, 1, 1}\"",
       LabelStyle->"TextStyling"],
      Annotation[#, "{3, 1, 1, 2, 4, 1, 1, 1}", "Tooltip"]& ], 
     TagBox[
      TooltipBox[
       {GrayLevel[1], EdgeForm[GrayLevel[0]], 
        DiskBox[{2.088607851573192, 5.832307598131286}, 0.085]},
       "\"{5, 1, 1, 2, 4, 1, 1, 1}\"",
       LabelStyle->"TextStyling"],
      Annotation[#, "{5, 1, 1, 2, 4, 1, 1, 1}", "Tooltip"]& ], 
     TagBox[
      TooltipBox[
       {GrayLevel[1], EdgeForm[GrayLevel[0]], 
        DiskBox[{1.2604612305411917`, 3.190208388622425}, 0.085]},
       "\"{1, 5, 1, 2, 4, 1, 2, 1}\"",
       LabelStyle->"TextStyling"],
      Annotation[#, "{1, 5, 1, 2, 4, 1, 2, 1}", "Tooltip"]& ], 
     TagBox[
      TooltipBox[
       {GrayLevel[1], EdgeForm[GrayLevel[0]], 
        DiskBox[{2.927485954642758, 4.490572133084389}, 0.085]},
       "\"{2, 1, 1, 2, 4, 1, 2, 1}\"",
       LabelStyle->"TextStyling"],
      Annotation[#, "{2, 1, 1, 2, 4, 1, 2, 1}", "Tooltip"]& ], 
     TagBox[
      TooltipBox[
       {GrayLevel[1], EdgeForm[GrayLevel[0]], 
        DiskBox[{2.3085213934136437`, 4.6226461561934515`}, 0.085]},
       "\"{3, 1, 1, 2, 4, 1, 2, 1}\"",
       LabelStyle->"TextStyling"],
      Annotation[#, "{3, 1, 1, 2, 4, 1, 2, 1}", "Tooltip"]& ], 
     TagBox[
      TooltipBox[
       {GrayLevel[1], EdgeForm[GrayLevel[0]], 
        DiskBox[{2.081064959716065, 2.3295221714293946`}, 0.085]},
       "\"{1, 2, 1, 2, 7, 1, 2, 1}\"",
       LabelStyle->"TextStyling"],
      Annotation[#, "{1, 2, 1, 2, 7, 1, 2, 1}", "Tooltip"]& ], 
     TagBox[
      TooltipBox[
       {GrayLevel[1], EdgeForm[GrayLevel[0]], 
        DiskBox[{1.5842939052873772`, 2.2774172829338855`}, 0.085]},
       "\"{1, 5, 1, 2, 7, 1, 2, 1}\"",
       LabelStyle->"TextStyling"],
      Annotation[#, "{1, 5, 1, 2, 7, 1, 2, 1}", "Tooltip"]& ], 
     TagBox[
      TooltipBox[
       {GrayLevel[1], EdgeForm[GrayLevel[0]], 
        DiskBox[{9.917018759914143, 6.995598032744068}, 0.085]},
       "\"{1, 1, 2, 1, 5, 2, 1, 1}\"",
       LabelStyle->"TextStyling"],
      Annotation[#, "{1, 1, 2, 1, 5, 2, 1, 1}", "Tooltip"]& ], 
     TagBox[
      TooltipBox[
       {GrayLevel[1], EdgeForm[GrayLevel[0]], 
        DiskBox[{10.622564045711155`, 6.767543944797093}, 0.085]},
       "\"{1, 3, 2, 1, 5, 2, 1, 1}\"",
       LabelStyle->"TextStyling"],
      Annotation[#, "{1, 3, 2, 1, 5, 2, 1, 1}", "Tooltip"]& ], 
     TagBox[
      TooltipBox[
       {GrayLevel[1], EdgeForm[GrayLevel[0]], 
        DiskBox[{10.522344911796118`, 7.260045631700395}, 0.085]},
       "\"{1, 4, 2, 1, 5, 2, 1, 1}\"",
       LabelStyle->"TextStyling"],
      Annotation[#, "{1, 4, 2, 1, 5, 2, 1, 1}", "Tooltip"]& ], 
     TagBox[
      TooltipBox[
       {GrayLevel[1], EdgeForm[GrayLevel[0]], 
        DiskBox[{11.026409479087416`, 4.66057992347172}, 0.085]},
       "\"{1, 1, 3, 1, 5, 1, 1, 1}\"",
       LabelStyle->"TextStyling"],
      Annotation[#, "{1, 1, 3, 1, 5, 1, 1, 1}", "Tooltip"]& ], 
     TagBox[
      TooltipBox[
       {GrayLevel[1], EdgeForm[GrayLevel[0]], 
        DiskBox[{9.65105948578, 4.377192293648464}, 0.085]},
       "\"{1, 5, 3, 1, 5, 1, 1, 1}\"",
       LabelStyle->"TextStyling"],
      Annotation[#, "{1, 5, 3, 1, 5, 1, 1, 1}", "Tooltip"]& ], 
     TagBox[
      TooltipBox[
       {GrayLevel[1], EdgeForm[GrayLevel[0]], 
        DiskBox[{10.986129184081157`, 4.055332922289952}, 0.085]},
       "\"{2, 1, 3, 1, 5, 1, 1, 1}\"",
       LabelStyle->"TextStyling"],
      Annotation[#, "{2, 1, 3, 1, 5, 1, 1, 1}", "Tooltip"]& ], 
     TagBox[
      TooltipBox[
       {GrayLevel[1], EdgeForm[GrayLevel[0]], 
        DiskBox[{11.872914932190259`, 4.234308065911916}, 0.085]},
       "\"{3, 1, 3, 1, 5, 1, 1, 1}\"",
       LabelStyle->"TextStyling"],
      Annotation[#, "{3, 1, 3, 1, 5, 1, 1, 1}", "Tooltip"]& ], 
     TagBox[
      TooltipBox[
       {GrayLevel[1], EdgeForm[GrayLevel[0]], 
        DiskBox[{11.497743007839956`, 3.7263393031037437`}, 0.085]},
       "\"{6, 1, 3, 1, 5, 1, 1, 1}\"",
       LabelStyle->"TextStyling"],
      Annotation[#, "{6, 1, 3, 1, 5, 1, 1, 1}", "Tooltip"]& ], 
     TagBox[
      TooltipBox[
       {GrayLevel[1], EdgeForm[GrayLevel[0]], 
        DiskBox[{3.5079716123605618`, 3.352036410678058}, 0.085]},
       "\"{1, 2, 1, 2, 3, 1, 1, 1}\"",
       LabelStyle->"TextStyling"],
      Annotation[#, "{1, 2, 1, 2, 3, 1, 1, 1}", "Tooltip"]& ], 
     TagBox[
      TooltipBox[
       {GrayLevel[1], EdgeForm[GrayLevel[0]], 
        DiskBox[{2.939715322211297, 2.2738231201437373`}, 0.085]},
       "\"{1, 2, 1, 2, 7, 1, 1, 1}\"",
       LabelStyle->"TextStyling"],
      Annotation[#, "{1, 2, 1, 2, 7, 1, 1, 1}", "Tooltip"]& ], 
     TagBox[
      TooltipBox[
       {GrayLevel[1], EdgeForm[GrayLevel[0]], 
        DiskBox[{2.189976787498608, 3.7105337754474124`}, 0.085]},
       "\"{1, 2, 3, 2, 3, 1, 1, 1}\"",
       LabelStyle->"TextStyling"],
      Annotation[#, "{1, 2, 3, 2, 3, 1, 1, 1}", "Tooltip"]& ], 
     TagBox[
      TooltipBox[
       {GrayLevel[1], EdgeForm[GrayLevel[0]], 
        DiskBox[{4.3807904861028035`, 4.530072935276839}, 0.085]},
       "\"{2, 2, 1, 2, 3, 1, 1, 1}\"",
       LabelStyle->"TextStyling"],
      Annotation[#, "{2, 2, 1, 2, 3, 1, 1, 1}", "Tooltip"]& ], 
     TagBox[
      TooltipBox[
       {GrayLevel[1], EdgeForm[GrayLevel[0]], 
        DiskBox[{3.745581061053554, 4.393816802687213}, 0.085]},
       "\"{3, 2, 1, 2, 3, 1, 1, 1}\"",
       LabelStyle->"TextStyling"],
      Annotation[#, "{3, 2, 1, 2, 3, 1, 1, 1}", "Tooltip"]& ], 
     TagBox[
      TooltipBox[
       {GrayLevel[1], EdgeForm[GrayLevel[0]], 
        DiskBox[{2.560369527210198, 1.944091059143699}, 0.085]},
       "\"{1, 5, 1, 2, 7, 1, 1, 1}\"",
       LabelStyle->"TextStyling"],
      Annotation[#, "{1, 5, 1, 2, 7, 1, 1, 1}", "Tooltip"]& ], 
     TagBox[
      TooltipBox[
       {GrayLevel[1], EdgeForm[GrayLevel[0]], 
        DiskBox[{10.8574966251166, 5.924057253862169}, 0.085]},
       "\"{1, 3, 3, 1, 5, 2, 1, 1}\"",
       LabelStyle->"TextStyling"],
      Annotation[#, "{1, 3, 3, 1, 5, 2, 1, 1}", "Tooltip"]& ], 
     TagBox[
      TooltipBox[
       {GrayLevel[1], EdgeForm[GrayLevel[0]], 
        DiskBox[{5.383887502320896, 3.288757215289186}, 0.085]},
       "\"{1, 5, 1, 1, 3, 1, 1, 1}\"",
       LabelStyle->"TextStyling"],
      Annotation[#, "{1, 5, 1, 1, 3, 1, 1, 1}", "Tooltip"]& ], 
     TagBox[
      TooltipBox[
       {GrayLevel[1], EdgeForm[GrayLevel[0]], 
        DiskBox[{4.080578576509382, 3.562448821956754}, 0.085]},
       "\"{3, 5, 1, 1, 3, 1, 1, 1}\"",
       LabelStyle->"TextStyling"],
      Annotation[#, "{3, 5, 1, 1, 3, 1, 1, 1}", "Tooltip"]& ], 
     TagBox[
      TooltipBox[
       {GrayLevel[1], EdgeForm[GrayLevel[0]], 
        DiskBox[{0.4318533404593765, 3.4819180913792422`}, 0.085]},
       "\"{5, 5, 1, 2, 4, 1, 2, 1}\"",
       LabelStyle->"TextStyling"],
      Annotation[#, "{5, 5, 1, 2, 4, 1, 2, 1}", "Tooltip"]& ], 
     TagBox[
      TooltipBox[
       {GrayLevel[1], EdgeForm[GrayLevel[0]], 
        DiskBox[{10.895192192475996`, 4.271864887922956}, 0.085]},
       "\"{2, 5, 3, 1, 5, 1, 1, 1}\"",
       LabelStyle->"TextStyling"],
      Annotation[#, "{2, 5, 3, 1, 5, 1, 1, 1}", "Tooltip"]& ], 
     TagBox[
      TooltipBox[
       {GrayLevel[1], EdgeForm[GrayLevel[0]], 
        DiskBox[{0.9948569639654128, 0.7323468460154245}, 0.085]},
       "\"{1, 5, 4, 2, 7, 1, 1, 2}\"",
       LabelStyle->"TextStyling"],
      Annotation[#, "{1, 5, 4, 2, 7, 1, 1, 2}", "Tooltip"]& ], 
     TagBox[
      TooltipBox[
       {GrayLevel[1], EdgeForm[GrayLevel[0]], 
        DiskBox[{0.5177061324149879, 0.8782685291443224}, 0.085]},
       "\"{1, 5, 4, 2, 7, 1, 2, 2}\"",
       LabelStyle->"TextStyling"],
      Annotation[#, "{1, 5, 4, 2, 7, 1, 2, 2}", "Tooltip"]& ], 
     TagBox[
      TooltipBox[
       {GrayLevel[1], EdgeForm[GrayLevel[0]], 
        DiskBox[{4.518820367837051, 5.375982173072673}, 0.085]},
       "\"{2, 1, 1, 2, 2, 1, 1, 1}\"",
       LabelStyle->"TextStyling"],
      Annotation[#, "{2, 1, 1, 2, 2, 1, 1, 1}", "Tooltip"]& ], 
     TagBox[
      TooltipBox[
       {GrayLevel[1], EdgeForm[GrayLevel[0]], 
        DiskBox[{4.214502147201173, 5.373886300551481}, 0.085]},
       "\"{2, 1, 1, 2, 3, 1, 1, 1}\"",
       LabelStyle->"TextStyling"],
      Annotation[#, "{2, 1, 1, 2, 3, 1, 1, 1}", "Tooltip"]& ], 
     TagBox[
      TooltipBox[
       {GrayLevel[1], EdgeForm[GrayLevel[0]], 
        DiskBox[{3.591993843499775, 5.172383338985001}, 0.085]},
       "\"{2, 1, 1, 2, 6, 1, 1, 1}\"",
       LabelStyle->"TextStyling"],
      Annotation[#, "{2, 1, 1, 2, 6, 1, 1, 1}", "Tooltip"]& ], 
     TagBox[
      TooltipBox[
       {GrayLevel[1], EdgeForm[GrayLevel[0]], 
        DiskBox[{4.797057370195626, 6.880513959205167}, 0.085]},
       "\"{2, 1, 1, 2, 3, 2, 1, 1}\"",
       LabelStyle->"TextStyling"],
      Annotation[#, "{2, 1, 1, 2, 3, 2, 1, 1}", "Tooltip"]& ], 
     TagBox[
      TooltipBox[
       {GrayLevel[1], EdgeForm[GrayLevel[0]], 
        DiskBox[{4.569649889559629, 5.823317859438065}, 0.085]},
       "\"{2, 4, 1, 2, 3, 1, 1, 1}\"",
       LabelStyle->"TextStyling"],
      Annotation[#, "{2, 4, 1, 2, 3, 1, 1, 1}", "Tooltip"]& ], 
     TagBox[
      TooltipBox[
       {GrayLevel[1], EdgeForm[GrayLevel[0]], 
        DiskBox[{2.8827320393759943`, 5.632171592843379}, 0.085]},
       "\"{5, 1, 1, 2, 3, 1, 1, 1}\"",
       LabelStyle->"TextStyling"],
      Annotation[#, "{5, 1, 1, 2, 3, 1, 1, 1}", "Tooltip"]& ], 
     TagBox[
      TooltipBox[
       {GrayLevel[1], EdgeForm[GrayLevel[0]], 
        DiskBox[{4.853980265177898, 2.7238038191038574`}, 0.085]},
       "\"{2, 1, 1, 2, 3, 1, 2, 2}\"",
       LabelStyle->"TextStyling"],
      Annotation[#, "{2, 1, 1, 2, 3, 1, 2, 2}", "Tooltip"]& ], 
     TagBox[
      TooltipBox[
       {GrayLevel[1], EdgeForm[GrayLevel[0]], 
        DiskBox[{5.051904521501024, 1.9004204602312829`}, 0.085]},
       "\"{2, 2, 1, 2, 3, 1, 2, 2}\"",
       LabelStyle->"TextStyling"],
      Annotation[#, "{2, 2, 1, 2, 3, 1, 2, 2}", "Tooltip"]& ], 
     TagBox[
      TooltipBox[
       {GrayLevel[1], EdgeForm[GrayLevel[0]], 
        DiskBox[{4.834943093466807, 1.621386290326988}, 0.085]},
       "\"{3, 1, 1, 2, 3, 1, 2, 2}\"",
       LabelStyle->"TextStyling"],
      Annotation[#, "{3, 1, 1, 2, 3, 1, 2, 2}", "Tooltip"]& ], 
     TagBox[
      TooltipBox[
       {GrayLevel[1], EdgeForm[GrayLevel[0]], 
        DiskBox[{4.0003423571869865`, 6.374346176388878}, 0.085]},
       "\"{2, 1, 1, 2, 4, 2, 1, 1}\"",
       LabelStyle->"TextStyling"],
      Annotation[#, "{2, 1, 1, 2, 4, 2, 1, 1}", "Tooltip"]& ], 
     TagBox[
      TooltipBox[
       {GrayLevel[1], EdgeForm[GrayLevel[0]], 
        DiskBox[{4.362728399440034, 6.200545936260246}, 0.085]},
       "\"{2, 2, 1, 2, 3, 2, 1, 1}\"",
       LabelStyle->"TextStyling"],
      Annotation[#, "{2, 2, 1, 2, 3, 2, 1, 1}", "Tooltip"]& ], 
     TagBox[
      TooltipBox[
       {GrayLevel[1], EdgeForm[GrayLevel[0]], 
        DiskBox[{4.410794356904917, 7.2229910954974805`}, 0.085]},
       "\"{2, 5, 1, 2, 3, 2, 1, 1}\"",
       LabelStyle->"TextStyling"],
      Annotation[#, "{2, 5, 1, 2, 3, 2, 1, 1}", "Tooltip"]& ], 
     TagBox[
      TooltipBox[
       {GrayLevel[1], EdgeForm[GrayLevel[0]], 
        DiskBox[{2.524071500404476, 5.14949335379092}, 0.085]},
       "\"{3, 1, 1, 2, 6, 1, 1, 1}\"",
       LabelStyle->"TextStyling"],
      Annotation[#, "{3, 1, 1, 2, 6, 1, 1, 1}", "Tooltip"]& ], 
     TagBox[
      TooltipBox[
       {GrayLevel[1], EdgeForm[GrayLevel[0]], 
        DiskBox[{1.9819631608512691`, 5.366295870782241}, 0.085]},
       "\"{5, 1, 1, 2, 6, 1, 1, 1}\"",
       LabelStyle->"TextStyling"],
      Annotation[#, "{5, 1, 1, 2, 6, 1, 1, 1}", "Tooltip"]& ], 
     TagBox[
      TooltipBox[
       {GrayLevel[1], EdgeForm[GrayLevel[0]], 
        DiskBox[{6.739835551808975, 4.619092979427483}, 0.085]},
       "\"{2, 1, 1, 3, 5, 1, 1, 2}\"",
       LabelStyle->"TextStyling"],
      Annotation[#, "{2, 1, 1, 3, 5, 1, 1, 2}", "Tooltip"]& ], 
     TagBox[
      TooltipBox[
       {GrayLevel[1], EdgeForm[GrayLevel[0]], 
        DiskBox[{6.921004605656866, 3.7881895211353163`}, 0.085]},
       "\"{2, 1, 1, 5, 5, 1, 1, 2}\"",
       LabelStyle->"TextStyling"],
      Annotation[#, "{2, 1, 1, 5, 5, 1, 1, 2}", "Tooltip"]& ], 
     TagBox[
      TooltipBox[
       {GrayLevel[1], EdgeForm[GrayLevel[0]], 
        DiskBox[{7.9210115285628415`, 2.729652471881976}, 0.085]},
       "\"{6, 1, 1, 5, 5, 1, 1, 2}\"",
       LabelStyle->"TextStyling"],
      Annotation[#, "{6, 1, 1, 5, 5, 1, 1, 2}", "Tooltip"]& ], 
     TagBox[
      TooltipBox[
       {GrayLevel[1], EdgeForm[GrayLevel[0]], 
        DiskBox[{12.045167053148989`, 4.1861061762027685`}, 0.085]},
       "\"{2, 2, 3, 1, 5, 1, 1, 1}\"",
       LabelStyle->"TextStyling"],
      Annotation[#, "{2, 2, 3, 1, 5, 1, 1, 1}", "Tooltip"]& ], 
     TagBox[
      TooltipBox[
       {GrayLevel[1], EdgeForm[GrayLevel[0]], 
        DiskBox[{4.4055691423640315`, 4.105195986618915}, 0.085]},
       "\"{2, 2, 1, 2, 1, 1, 1, 1}\"",
       LabelStyle->"TextStyling"],
      Annotation[#, "{2, 2, 1, 2, 1, 1, 1, 1}", "Tooltip"]& ], 
     TagBox[
      TooltipBox[
       {GrayLevel[1], EdgeForm[GrayLevel[0]], 
        DiskBox[{5.287743699428628, 2.861045283092661}, 0.085]},
       "\"{2, 2, 1, 2, 3, 1, 1, 2}\"",
       LabelStyle->"TextStyling"],
      Annotation[#, "{2, 2, 1, 2, 3, 1, 1, 2}", "Tooltip"]& ], 
     TagBox[
      TooltipBox[
       {GrayLevel[1], EdgeForm[GrayLevel[0]], 
        DiskBox[{4.86941490183284, 0.821365193724521}, 0.085]},
       "\"{3, 2, 1, 2, 3, 1, 2, 2}\"",
       LabelStyle->"TextStyling"],
      Annotation[#, "{3, 2, 1, 2, 3, 1, 2, 2}", "Tooltip"]& ], 
     TagBox[
      TooltipBox[
       {GrayLevel[1], EdgeForm[GrayLevel[0]], 
        DiskBox[{3.858912074150725, 5.564263070024044}, 0.085]},
       "\"{3, 2, 1, 2, 3, 2, 1, 1}\"",
       LabelStyle->"TextStyling"],
      Annotation[#, "{3, 2, 1, 2, 3, 2, 1, 1}", "Tooltip"]& ], 
     TagBox[
      TooltipBox[
       {GrayLevel[1], EdgeForm[GrayLevel[0]], 
        DiskBox[{3.792327087664977, 6.248687729631685}, 0.085]},
       "\"{5, 2, 1, 2, 3, 2, 1, 1}\"",
       LabelStyle->"TextStyling"],
      Annotation[#, "{5, 2, 1, 2, 3, 2, 1, 1}", "Tooltip"]& ], 
     TagBox[
      TooltipBox[
       {GrayLevel[1], EdgeForm[GrayLevel[0]], 
        DiskBox[{12.844239343190914`, 4.4912164614521854`}, 0.085]},
       "\"{2, 2, 2, 1, 5, 1, 1, 1}\"",
       LabelStyle->"TextStyling"],
      Annotation[#, "{2, 2, 2, 1, 5, 1, 1, 1}", "Tooltip"]& ], 
     TagBox[
      TooltipBox[
       {GrayLevel[1], EdgeForm[GrayLevel[0]], 
        DiskBox[{12.720631872945884`, 4.225161224746632}, 0.085]},
       "\"{3, 2, 3, 1, 5, 1, 1, 1}\"",
       LabelStyle->"TextStyling"],
      Annotation[#, "{3, 2, 3, 1, 5, 1, 1, 1}", "Tooltip"]& ], 
     TagBox[
      TooltipBox[
       {GrayLevel[1], EdgeForm[GrayLevel[0]], 
        DiskBox[{1.9069068485597604`, 4.597660572525637}, 0.085]},
       "\"{3, 5, 1, 2, 6, 1, 1, 1}\"",
       LabelStyle->"TextStyling"],
      Annotation[#, "{3, 5, 1, 2, 6, 1, 1, 1}", "Tooltip"]& ], 
     TagBox[
      TooltipBox[
       {GrayLevel[1], EdgeForm[GrayLevel[0]], 
        DiskBox[{12.564998622894073`, 4.516957516779198}, 0.085]},
       "\"{3, 4, 3, 1, 5, 1, 1, 1}\"",
       LabelStyle->"TextStyling"],
      Annotation[#, "{3, 4, 3, 1, 5, 1, 1, 1}", "Tooltip"]& ], 
     TagBox[
      TooltipBox[
       {GrayLevel[1], EdgeForm[GrayLevel[0]], 
        DiskBox[{4.633669826091886, 0.09323863433392976}, 0.085]},
       "\"{3, 2, 1, 2, 2, 1, 2, 2}\"",
       LabelStyle->"TextStyling"],
      Annotation[#, "{3, 2, 1, 2, 2, 1, 2, 2}", "Tooltip"]& ], 
     TagBox[
      TooltipBox[
       {GrayLevel[1], EdgeForm[GrayLevel[0]], 
        DiskBox[{4.889035025146369, 0.}, 0.085]},
       "\"{3, 2, 1, 2, 4, 1, 2, 2}\"",
       LabelStyle->"TextStyling"],
      Annotation[#, "{3, 2, 1, 2, 4, 1, 2, 2}", "Tooltip"]& ], 
     TagBox[
      TooltipBox[
       {GrayLevel[1], EdgeForm[GrayLevel[0]], 
        DiskBox[{0.8814412575782837, 4.8608083882335595`}, 0.085]},
       "\"{5, 5, 1, 2, 6, 1, 1, 1}\"",
       LabelStyle->"TextStyling"],
      Annotation[#, "{5, 5, 1, 2, 6, 1, 1, 1}", "Tooltip"]& ], 
     TagBox[
      TooltipBox[
       {GrayLevel[1], EdgeForm[GrayLevel[0]], 
        DiskBox[{0.7551811339729078, 6.283223969145833}, 0.085]},
       "\"{5, 2, 1, 2, 4, 1, 1, 1}\"",
       LabelStyle->"TextStyling"],
      Annotation[#, "{5, 2, 1, 2, 4, 1, 1, 1}", "Tooltip"]& ], 
     TagBox[
      TooltipBox[
       {GrayLevel[1], EdgeForm[GrayLevel[0]], 
        DiskBox[{0.13971657448213026`, 5.668024432068399}, 0.085]},
       "\"{5, 2, 2, 2, 6, 1, 1, 1}\"",
       LabelStyle->"TextStyling"],
      Annotation[#, "{5, 2, 2, 2, 6, 1, 1, 1}", "Tooltip"]& ], 
     TagBox[
      TooltipBox[
       {GrayLevel[1], EdgeForm[GrayLevel[0]], 
        DiskBox[{0.4516737436488354, 5.183197547229008}, 0.085]},
       "\"{5, 2, 3, 2, 6, 1, 1, 1}\"",
       LabelStyle->"TextStyling"],
      Annotation[#, "{5, 2, 3, 2, 6, 1, 1, 1}", "Tooltip"]& ], 
     TagBox[
      TooltipBox[
       {GrayLevel[1], EdgeForm[GrayLevel[0]], 
        DiskBox[{0.2811878298649235, 4.168121067286192}, 0.085]},
       "\"{5, 5, 1, 2, 6, 1, 2, 1}\"",
       LabelStyle->"TextStyling"],
      Annotation[#, "{5, 5, 1, 2, 6, 1, 2, 1}", "Tooltip"]& ], 
     TagBox[
      TooltipBox[
       {GrayLevel[1], EdgeForm[GrayLevel[0]], 
        DiskBox[{7.292041910950228, 1.661368644316712}, 0.085]},
       "\"{6, 2, 1, 5, 5, 1, 1, 2}\"",
       LabelStyle->"TextStyling"],
      Annotation[#, "{6, 2, 1, 5, 5, 1, 1, 2}", "Tooltip"]& ], 
     TagBox[
      TooltipBox[
       {RGBColor[0, 0, 1], EdgeForm[RGBColor[0, 0, 1]], 
        DiskBox[{3.805911929952427, 2.1489261306662857`}, 0.05]},
       "\"Virtual node - 2\"",
       LabelStyle->"TextStyling"],
      Annotation[#, "Virtual node - 2", "Tooltip"]& ], 
     TagBox[
      TooltipBox[
       {GrayLevel[1], EdgeForm[GrayLevel[0]], 
        DiskBox[{4.367220729691402, 1.2312834244943205`}, 0.085]},
       "\"{1, 2, 1, 2, 2, 1, 1, 2}\"",
       LabelStyle->"TextStyling"],
      Annotation[#, "{1, 2, 1, 2, 2, 1, 1, 2}", "Tooltip"]& ], 
     TagBox[
      TooltipBox[
       {RGBColor[0, 0, 1], EdgeForm[RGBColor[0, 0, 1]], 
        DiskBox[{4.437444222352816, 3.16892804870285}, 0.05]},
       "\"Virtual node - 2\"",
       LabelStyle->"TextStyling"],
      Annotation[#, "Virtual node - 2", "Tooltip"]& ], 
     TagBox[
      TooltipBox[
       {RGBColor[0, 0, 1], EdgeForm[RGBColor[0, 0, 1]], 
        DiskBox[{3.4892223698862272`, 1.473149237303002}, 0.05]},
       "\"Virtual node - 2\"",
       LabelStyle->"TextStyling"],
      Annotation[#, "Virtual node - 2", "Tooltip"]& ], 
     TagBox[
      TooltipBox[
       {RGBColor[0, 0, 1], EdgeForm[RGBColor[0, 0, 1]], 
        DiskBox[{1.1322592838147862`, 4.341089263768729}, 0.05]},
       "\"Virtual node - 2\"",
       LabelStyle->"TextStyling"],
      Annotation[#, "Virtual node - 2", "Tooltip"]& ], 
     TagBox[
      TooltipBox[
       {RGBColor[0, 0, 1], EdgeForm[RGBColor[0, 0, 1]], 
        DiskBox[{3.963906246247146, 2.517189500146163}, 0.05]},
       "\"Virtual node - 2\"",
       LabelStyle->"TextStyling"],
      Annotation[#, "Virtual node - 2", "Tooltip"]& ], 
     TagBox[
      TooltipBox[
       {RGBColor[0, 0, 1], EdgeForm[RGBColor[0, 0, 1]], 
        DiskBox[{1.717657868241894, 1.1788015073171585`}, 0.05]},
       "\"Virtual node - 2\"",
       LabelStyle->"TextStyling"],
      Annotation[#, "Virtual node - 2", "Tooltip"]& ], 
     TagBox[
      TooltipBox[
       {RGBColor[0, 0, 1], EdgeForm[RGBColor[0, 0, 1]], 
        DiskBox[{0.8756744987619065, 1.5107375748631653`}, 0.05]},
       "\"Virtual node - 2\"",
       LabelStyle->"TextStyling"],
      Annotation[#, "Virtual node - 2", "Tooltip"]& ], 
     TagBox[
      TooltipBox[
       {RGBColor[0, 0, 1], EdgeForm[RGBColor[0, 0, 1]], 
        DiskBox[{5.954530604556575, 7.6188124770915415`}, 0.05]},
       "\"Virtual node - 2\"",
       LabelStyle->"TextStyling"],
      Annotation[#, "Virtual node - 2", "Tooltip"]& ], 
     TagBox[
      TooltipBox[
       {GrayLevel[1], EdgeForm[GrayLevel[0]], 
        DiskBox[{7.081825225292583, 8.085234524994238}, 0.085]},
       "\"{1, 1, 2, 2, 3, 2, 1, 1}\"",
       LabelStyle->"TextStyling"],
      Annotation[#, "{1, 1, 2, 2, 3, 2, 1, 1}", "Tooltip"]& ], 
     TagBox[
      TooltipBox[
       {RGBColor[0, 0, 1], EdgeForm[RGBColor[0, 0, 1]], 
        DiskBox[{5.338775707761839, 7.938407362330511}, 0.05]},
       "\"Virtual node - 2\"",
       LabelStyle->"TextStyling"],
      Annotation[#, "Virtual node - 2", "Tooltip"]& ], 
     TagBox[
      TooltipBox[
       {GrayLevel[1], EdgeForm[GrayLevel[0]], 
        DiskBox[{5.848331935840303, 8.7071008886466}, 0.085]},
       "\"{2, 1, 2, 4, 3, 2, 1, 1}\"",
       LabelStyle->"TextStyling"],
      Annotation[#, "{2, 1, 2, 4, 3, 2, 1, 1}", "Tooltip"]& ], 
     TagBox[
      TooltipBox[
       {RGBColor[0, 0, 1], EdgeForm[RGBColor[0, 0, 1]], 
        DiskBox[{4.868457754088314, 7.700480548926241}, 0.05]},
       "\"Virtual node - 2\"",
       LabelStyle->"TextStyling"],
      Annotation[#, "Virtual node - 2", "Tooltip"]& ], 
     TagBox[
      TooltipBox[
       {GrayLevel[1], EdgeForm[GrayLevel[0]], 
        DiskBox[{5.166634941474247, 7.965700176815413}, 0.085]},
       "\"{2, 4, 2, 2, 3, 2, 1, 1}\"",
       LabelStyle->"TextStyling"],
      Annotation[#, "{2, 4, 2, 2, 3, 2, 1, 1}", "Tooltip"]& ], 
     TagBox[
      TooltipBox[
       {RGBColor[0, 0, 1], EdgeForm[RGBColor[0, 0, 1]], 
        DiskBox[{4.824794754130324, 1.9143976943731347`}, 0.05]},
       "\"Virtual node - 2\"",
       LabelStyle->"TextStyling"],
      Annotation[#, "Virtual node - 2", "Tooltip"]& ], 
     TagBox[
      TooltipBox[
       {RGBColor[0, 0, 1], EdgeForm[RGBColor[0, 0, 1]], 
        DiskBox[{4.679041242007244, 7.2669269135786685`}, 0.05]},
       "\"Virtual node - 2\"",
       LabelStyle->"TextStyling"],
      Annotation[#, "Virtual node - 2", "Tooltip"]& ], 
     TagBox[
      TooltipBox[
       {RGBColor[0, 0, 1], EdgeForm[RGBColor[0, 0, 1]], 
        DiskBox[{4.923758785312188, 7.006375684013548}, 0.05]},
       "\"Virtual node - 2\"",
       LabelStyle->"TextStyling"],
      Annotation[#, "Virtual node - 2", "Tooltip"]& ], 
     TagBox[
      TooltipBox[
       {RGBColor[0, 0, 1], EdgeForm[RGBColor[0, 0, 1]], 
        DiskBox[{4.586635071747386, 8.025726542814494}, 0.05]},
       "\"Virtual node - 2\"",
       LabelStyle->"TextStyling"],
      Annotation[#, "Virtual node - 2", "Tooltip"]& ], 
     TagBox[
      TooltipBox[
       {RGBColor[0, 0, 1], EdgeForm[RGBColor[0, 0, 1]], 
        DiskBox[{4.308074828987645, 0.3763854191828031}, 0.05]},
       "\"Virtual node - 2\"",
       LabelStyle->"TextStyling"],
      Annotation[#, "Virtual node - 2", "Tooltip"]& ], 
     TagBox[
      TooltipBox[
       {RGBColor[0, 0, 1], EdgeForm[RGBColor[0, 0, 1]], 
        DiskBox[{3.6477543009096838`, 3.7891167194682738`}, 0.05]},
       "\"Virtual node - 2\"",
       LabelStyle->"TextStyling"],
      Annotation[#, "Virtual node - 2", "Tooltip"]& ], 
     TagBox[
      TooltipBox[
       {RGBColor[0, 0, 1], EdgeForm[RGBColor[0, 0, 1]], 
        DiskBox[{2.9038908025988115`, 3.9921928368496133`}, 0.05]},
       "\"Virtual node - 2\"",
       LabelStyle->"TextStyling"],
      Annotation[#, "Virtual node - 2", "Tooltip"]& ], 
     TagBox[
      TooltipBox[
       {RGBColor[0, 0, 1], EdgeForm[RGBColor[0, 0, 1]], 
        DiskBox[{1.2633993328075483`, 6.625753506737816}, 0.05]},
       "\"Virtual node - 2\"",
       LabelStyle->"TextStyling"],
      Annotation[#, "Virtual node - 2", "Tooltip"]& ], 
     TagBox[
      TooltipBox[
       {GrayLevel[1], EdgeForm[GrayLevel[0]], 
        DiskBox[{0.5916130579504042, 7.126532567113966}, 0.085]},
       "\"{5, 4, 1, 5, 4, 1, 1, 1}\"",
       LabelStyle->"TextStyling"],
      Annotation[#, "{5, 4, 1, 5, 4, 1, 1, 1}", "Tooltip"]& ], 
     TagBox[
      TooltipBox[
       {RGBColor[0, 0, 1], EdgeForm[RGBColor[0, 0, 1]], 
        DiskBox[{0.9446773134643216, 5.65547987865502}, 0.05]},
       "\"Virtual node - 2\"",
       LabelStyle->"TextStyling"],
      Annotation[#, "Virtual node - 2", "Tooltip"]& ], 
     TagBox[
      TooltipBox[
       {RGBColor[0, 0, 1], EdgeForm[RGBColor[0, 0, 1]], 
        DiskBox[{1.0644153056312309`, 5.382423576254955}, 0.05]},
       "\"Virtual node - 2\"",
       LabelStyle->"TextStyling"],
      Annotation[#, "Virtual node - 2", "Tooltip"]& ], 
     TagBox[
      TooltipBox[
       {RGBColor[0, 0, 1], EdgeForm[RGBColor[0, 0, 1]], 
        DiskBox[{0., 6.2647415265697965`}, 0.05]},
       "\"Virtual node - 2\"",
       LabelStyle->"TextStyling"],
      Annotation[#, "Virtual node - 2", "Tooltip"]& ], 
     TagBox[
      TooltipBox[
       {RGBColor[0, 0, 1], EdgeForm[RGBColor[0, 0, 1]], 
        DiskBox[{0.16753033892616376`, 5.91330283423624}, 0.05]},
       "\"Virtual node - 2\"",
       LabelStyle->"TextStyling"],
      Annotation[#, "Virtual node - 2", "Tooltip"]& ], 
     TagBox[
      TooltipBox[
       {RGBColor[0, 0, 1], EdgeForm[RGBColor[0, 0, 1]], 
        DiskBox[{0.24038168505126123`, 6.909632766049843}, 0.05]},
       "\"Virtual node - 2\"",
       LabelStyle->"TextStyling"],
      Annotation[#, "Virtual node - 2", "Tooltip"]& ], 
     TagBox[
      TooltipBox[
       {RGBColor[0, 0, 1], EdgeForm[RGBColor[0, 0, 1]], 
        DiskBox[{0.06925957321771303, 5.184334039536586}, 0.05]},
       "\"Virtual node - 2\"",
       LabelStyle->"TextStyling"],
      Annotation[#, "Virtual node - 2", "Tooltip"]& ], 
     TagBox[
      TooltipBox[
       {RGBColor[0, 0, 1], EdgeForm[RGBColor[0, 0, 1]], 
        DiskBox[{0.11714495754372667`, 4.878958525057962}, 0.05]},
       "\"Virtual node - 2\"",
       LabelStyle->"TextStyling"],
      Annotation[#, "Virtual node - 2", "Tooltip"]& ], 
     TagBox[
      TooltipBox[
       {RGBColor[0, 0, 1], EdgeForm[RGBColor[0, 0, 1]], 
        DiskBox[{8.577015349338586, 7.681146280682207}, 0.05]},
       "\"Virtual node - 2\"",
       LabelStyle->"TextStyling"],
      Annotation[#, "Virtual node - 2", "Tooltip"]& ], 
     TagBox[
      TooltipBox[
       {RGBColor[0, 0, 1], EdgeForm[RGBColor[0, 0, 1]], 
        DiskBox[{10.577272167543608`, 5.906313380180145}, 0.05]},
       "\"Virtual node - 2\"",
       LabelStyle->"TextStyling"],
      Annotation[#, "Virtual node - 2", "Tooltip"]& ], 
     TagBox[
      TooltipBox[
       {RGBColor[0, 0, 1], EdgeForm[RGBColor[0, 0, 1]], 
        DiskBox[{11.231375671901825`, 5.402510536457611}, 0.05]},
       "\"Virtual node - 2\"",
       LabelStyle->"TextStyling"],
      Annotation[#, "Virtual node - 2", "Tooltip"]& ], 
     TagBox[
      TooltipBox[
       {RGBColor[0, 0, 1], EdgeForm[RGBColor[0, 0, 1]], 
        DiskBox[{10.345532321993836`, 5.166744641348693}, 0.05]},
       "\"Virtual node - 2\"",
       LabelStyle->"TextStyling"],
      Annotation[#, "Virtual node - 2", "Tooltip"]& ], 
     TagBox[
      TooltipBox[
       {RGBColor[0, 0, 1], EdgeForm[RGBColor[0, 0, 1]], 
        DiskBox[{6.606744775523417, 8.755132563752424}, 0.05]},
       "\"Virtual node - 2\"",
       LabelStyle->"TextStyling"],
      Annotation[#, "Virtual node - 2", "Tooltip"]& ], 
     TagBox[
      TooltipBox[
       {RGBColor[0, 0, 1], EdgeForm[RGBColor[0, 0, 1]], 
        DiskBox[{6.1691371555179755`, 8.28504614057426}, 0.05]},
       "\"Virtual node - 2\"",
       LabelStyle->"TextStyling"],
      Annotation[#, "Virtual node - 2", "Tooltip"]& ], 
     TagBox[
      TooltipBox[
       {RGBColor[0, 0, 1], EdgeForm[RGBColor[0, 0, 1]], 
        DiskBox[{11.906585483717052`, 4.411351081807064}, 0.05]},
       "\"Virtual node - 2\"",
       LabelStyle->"TextStyling"],
      Annotation[#, "Virtual node - 2", "Tooltip"]& ], 
     TagBox[
      TooltipBox[
       {GrayLevel[1], EdgeForm[GrayLevel[0]], 
        DiskBox[{12.450691089757562`, 3.7365265155935212`}, 0.085]},
       "\"{4, 1, 3, 1, 5, 1, 2, 1}\"",
       LabelStyle->"TextStyling"],
      Annotation[#, "{4, 1, 3, 1, 5, 1, 2, 1}", "Tooltip"]& ], 
     TagBox[
      TooltipBox[
       {RGBColor[0, 0, 1], EdgeForm[RGBColor[0, 0, 1]], 
        DiskBox[{7.5741110580498185`, 3.8034756033483}, 0.05]},
       "\"Virtual node - 2\"",
       LabelStyle->"TextStyling"],
      Annotation[#, "Virtual node - 2", "Tooltip"]& ], 
     TagBox[
      TooltipBox[
       {RGBColor[0, 0, 1], EdgeForm[RGBColor[0, 0, 1]], 
        DiskBox[{11.805460600499554`, 3.7488545634082993`}, 0.05]},
       "\"Virtual node - 2\"",
       LabelStyle->"TextStyling"],
      Annotation[#, "Virtual node - 2", "Tooltip"]& ], 
     TagBox[
      TooltipBox[
       {RGBColor[0, 0, 1], EdgeForm[RGBColor[0, 0, 1]], 
        DiskBox[{12.94081430597129, 3.9277412294082885`}, 0.05]},
       "\"Virtual node - 2\"",
       LabelStyle->"TextStyling"],
      Annotation[#, "Virtual node - 2", "Tooltip"]& ], 
     TagBox[
      TooltipBox[
       {GrayLevel[1], EdgeForm[GrayLevel[0]], 
        DiskBox[{13.298332629668906`, 3.6189738022123006`}, 0.085]},
       "\"{6, 2, 3, 1, 5, 1, 2, 1}\"",
       LabelStyle->"TextStyling"],
      Annotation[#, "{6, 2, 3, 1, 5, 1, 2, 1}", "Tooltip"]& ], 
     TagBox[
      TooltipBox[
       {RGBColor[0, 0, 1], EdgeForm[RGBColor[0, 0, 1]], 
        DiskBox[{12.51225592561611, 4.032767302519644}, 0.05]},
       "\"Virtual node - 2\"",
       LabelStyle->"TextStyling"],
      Annotation[#, "Virtual node - 2", "Tooltip"]& ], 
     TagBox[
      TooltipBox[
       {RGBColor[0, 0, 1], EdgeForm[RGBColor[0, 0, 1]], 
        DiskBox[{13.499289811787847`, 4.040371621998566}, 0.05]},
       "\"Virtual node - 2\"",
       LabelStyle->"TextStyling"],
      Annotation[#, "Virtual node - 2", "Tooltip"]& ], 
     TagBox[
      TooltipBox[
       {RGBColor[0, 0, 1], EdgeForm[RGBColor[0, 0, 1]], 
        DiskBox[{12.153300486084765`, 3.375184620537596}, 0.05]},
       "\"Virtual node - 2\"",
       LabelStyle->"TextStyling"],
      Annotation[#, "Virtual node - 2", "Tooltip"]& ], 
     TagBox[
      TooltipBox[
       {RGBColor[0, 0, 1], EdgeForm[RGBColor[0, 0, 1]], 
        DiskBox[{12.527284440253492`, 3.4591607369984265`}, 0.05]},
       "\"Virtual node - 2\"",
       LabelStyle->"TextStyling"],
      Annotation[#, "Virtual node - 2", "Tooltip"]& ], 
     TagBox[
      TooltipBox[
       {RGBColor[0, 0, 1], EdgeForm[RGBColor[0, 0, 1]], 
        DiskBox[{5.387771072225034, 8.759322154802668}, 0.05]},
       "\"Virtual node - 2\"",
       LabelStyle->"TextStyling"],
      Annotation[#, "Virtual node - 2", "Tooltip"]& ], 
     TagBox[
      TooltipBox[
       {RGBColor[0, 0, 1], EdgeForm[RGBColor[0, 0, 1]], 
        DiskBox[{13.194335831163214`, 3.365917203748302}, 0.05]},
       "\"Virtual node - 2\"",
       LabelStyle->"TextStyling"],
      Annotation[#, "Virtual node - 2", "Tooltip"]& ], 
     TagBox[
      TooltipBox[
       {RGBColor[0, 1, 0], EdgeForm[RGBColor[0, 1, 0]], 
        DiskBox[{5.445292928284591, 0.8217786418351052}, 0.05]},
       "\"Virtual node - 3\"",
       LabelStyle->"TextStyling"],
      Annotation[#, "Virtual node - 3", "Tooltip"]& ], 
     TagBox[
      TooltipBox[
       {RGBColor[0, 1, 0], EdgeForm[RGBColor[0, 1, 0]], 
        DiskBox[{6.492175625514409, 0.9521227001066621}, 0.05]},
       "\"Virtual node - 3\"",
       LabelStyle->"TextStyling"],
      Annotation[#, "Virtual node - 3", "Tooltip"]& ], 
     TagBox[
      TooltipBox[
       {RGBColor[0, 1, 0], EdgeForm[RGBColor[0, 1, 0]], 
        DiskBox[{5.538345115035757, 5.631308355957559}, 0.05]},
       "\"Virtual node - 3\"",
       LabelStyle->"TextStyling"],
      Annotation[#, "Virtual node - 3", "Tooltip"]& ], 
     TagBox[
      TooltipBox[
       {RGBColor[0, 1, 0], EdgeForm[RGBColor[0, 1, 0]], 
        DiskBox[{6.414386726377796, 5.3773305514543726`}, 0.05]},
       "\"Virtual node - 3\"",
       LabelStyle->"TextStyling"],
      Annotation[#, "Virtual node - 3", "Tooltip"]& ], 
     TagBox[
      TooltipBox[
       {RGBColor[0, 1, 0], EdgeForm[RGBColor[0, 1, 0]], 
        DiskBox[{5.527344469293385, 5.040427195550749}, 0.05]},
       "\"Virtual node - 3\"",
       LabelStyle->"TextStyling"],
      Annotation[#, "Virtual node - 3", "Tooltip"]& ], 
     TagBox[
      TooltipBox[
       {RGBColor[0, 1, 0], EdgeForm[RGBColor[0, 1, 0]], 
        DiskBox[{6.413841793498857, 4.52699348924402}, 0.05]},
       "\"Virtual node - 3\"",
       LabelStyle->"TextStyling"],
      Annotation[#, "Virtual node - 3", "Tooltip"]& ], 
     TagBox[
      TooltipBox[
       {RGBColor[0, 1, 0], EdgeForm[RGBColor[0, 1, 0]], 
        DiskBox[{5.227368509947245, 5.527878416681444}, 0.05]},
       "\"Virtual node - 3\"",
       LabelStyle->"TextStyling"],
      Annotation[#, "Virtual node - 3", "Tooltip"]& ], 
     TagBox[
      TooltipBox[
       {RGBColor[0, 1, 0], EdgeForm[RGBColor[0, 1, 0]], 
        DiskBox[{6.166765232427025, 5.282257145001144}, 0.05]},
       "\"Virtual node - 3\"",
       LabelStyle->"TextStyling"],
      Annotation[#, "Virtual node - 3", "Tooltip"]& ], 
     TagBox[
      TooltipBox[
       {RGBColor[0, 1, 0], EdgeForm[RGBColor[0, 1, 0]], 
        DiskBox[{5.228383588428097, 4.905757986484744}, 0.05]},
       "\"Virtual node - 3\"",
       LabelStyle->"TextStyling"],
      Annotation[#, "Virtual node - 3", "Tooltip"]& ], 
     TagBox[
      TooltipBox[
       {RGBColor[0, 1, 0], EdgeForm[RGBColor[0, 1, 0]], 
        DiskBox[{6.181451240062842, 4.392733112607005}, 0.05]},
       "\"Virtual node - 3\"",
       LabelStyle->"TextStyling"],
      Annotation[#, "Virtual node - 3", "Tooltip"]& ], 
     TagBox[
      TooltipBox[
       {RGBColor[0, 1, 0], EdgeForm[RGBColor[0, 1, 0]], 
        DiskBox[{5.700257216852039, 3.1034688946467766`}, 0.05]},
       "\"Virtual node - 3\"",
       LabelStyle->"TextStyling"],
      Annotation[#, "Virtual node - 3", "Tooltip"]& ], 
     TagBox[
      TooltipBox[
       {RGBColor[0, 1, 0], EdgeForm[RGBColor[0, 1, 0]], 
        DiskBox[{6.367323223386913, 3.765298532810513}, 0.05]},
       "\"Virtual node - 3\"",
       LabelStyle->"TextStyling"],
      Annotation[#, "Virtual node - 3", "Tooltip"]& ], 
     TagBox[
      TooltipBox[
       {RGBColor[0, 1, 0], EdgeForm[RGBColor[0, 1, 0]], 
        DiskBox[{5.77010812864272, 2.5913242601256794`}, 0.05]},
       "\"Virtual node - 3\"",
       LabelStyle->"TextStyling"],
      Annotation[#, "Virtual node - 3", "Tooltip"]& ], 
     TagBox[
      TooltipBox[
       {RGBColor[0, 1, 0], EdgeForm[RGBColor[0, 1, 0]], 
        DiskBox[{6.551289533163719, 2.994480899918616}, 0.05]},
       "\"Virtual node - 3\"",
       LabelStyle->"TextStyling"],
      Annotation[#, "Virtual node - 3", "Tooltip"]& ], 
     TagBox[
      TooltipBox[
       {RGBColor[0, 1, 0], EdgeForm[RGBColor[0, 1, 0]], 
        DiskBox[{4.685223759969073, 5.487783801439933}, 0.05]},
       "\"Virtual node - 3\"",
       LabelStyle->"TextStyling"],
      Annotation[#, "Virtual node - 3", "Tooltip"]& ], 
     TagBox[
      TooltipBox[
       {RGBColor[0, 1, 0], EdgeForm[RGBColor[0, 1, 0]], 
        DiskBox[{5.823743004758993, 5.233571037961588}, 0.05]},
       "\"Virtual node - 3\"",
       LabelStyle->"TextStyling"],
      Annotation[#, "Virtual node - 3", "Tooltip"]& ], 
     TagBox[
      TooltipBox[
       {RGBColor[0, 1, 0], EdgeForm[RGBColor[0, 1, 0]], 
        DiskBox[{4.656686619097432, 4.870046754446465}, 0.05]},
       "\"Virtual node - 3\"",
       LabelStyle->"TextStyling"],
      Annotation[#, "Virtual node - 3", "Tooltip"]& ], 
     TagBox[
      TooltipBox[
       {RGBColor[0, 1, 0], EdgeForm[RGBColor[0, 1, 0]], 
        DiskBox[{5.824147607195054, 4.340617805475932}, 0.05]},
       "\"Virtual node - 3\"",
       LabelStyle->"TextStyling"],
      Annotation[#, "Virtual node - 3", "Tooltip"]& ], 
     TagBox[
      TooltipBox[
       {RGBColor[0, 1, 0], EdgeForm[RGBColor[0, 1, 0]], 
        DiskBox[{4.730559205570554, 5.117983911704327}, 0.05]},
       "\"Virtual node - 3\"",
       LabelStyle->"TextStyling"],
      Annotation[#, "Virtual node - 3", "Tooltip"]& ], 
     TagBox[
      TooltipBox[
       {RGBColor[0, 1, 0], EdgeForm[RGBColor[0, 1, 0]], 
        DiskBox[{5.824791352121082, 4.947156275528936}, 0.05]},
       "\"Virtual node - 3\"",
       LabelStyle->"TextStyling"],
      Annotation[#, "Virtual node - 3", "Tooltip"]& ], 
     TagBox[
      TooltipBox[
       {RGBColor[0, 1, 0], EdgeForm[RGBColor[0, 1, 0]], 
        DiskBox[{4.7343289809878115`, 4.598023250824328}, 0.05]},
       "\"Virtual node - 3\"",
       LabelStyle->"TextStyling"],
      Annotation[#, "Virtual node - 3", "Tooltip"]& ], 
     TagBox[
      TooltipBox[
       {RGBColor[0, 1, 0], EdgeForm[RGBColor[0, 1, 0]], 
        DiskBox[{5.851906899199993, 4.113411618492396}, 0.05]},
       "\"Virtual node - 3\"",
       LabelStyle->"TextStyling"],
      Annotation[#, "Virtual node - 3", "Tooltip"]& ], 
     TagBox[
      TooltipBox[
       {RGBColor[0, 1, 0], EdgeForm[RGBColor[0, 1, 0]], 
        DiskBox[{9.68894565404066, 4.2228136535684415`}, 0.05]},
       "\"Virtual node - 3\"",
       LabelStyle->"TextStyling"],
      Annotation[#, "Virtual node - 3", "Tooltip"]& ], 
     TagBox[
      TooltipBox[
       {RGBColor[0, 1, 0], EdgeForm[RGBColor[0, 1, 0]], 
        DiskBox[{8.280020365653387, 4.455808709729294}, 0.05]},
       "\"Virtual node - 3\"",
       LabelStyle->"TextStyling"],
      Annotation[#, "Virtual node - 3", "Tooltip"]& ], 
     TagBox[
      TooltipBox[
       {RGBColor[0, 1, 0], EdgeForm[RGBColor[0, 1, 0]], 
        DiskBox[{9.759194269424992, 3.829934690852252}, 0.05]},
       "\"Virtual node - 3\"",
       LabelStyle->"TextStyling"],
      Annotation[#, "Virtual node - 3", "Tooltip"]& ], 
     TagBox[
      TooltipBox[
       {RGBColor[0, 1, 0], EdgeForm[RGBColor[0, 1, 0]], 
        DiskBox[{8.409736678130223, 3.765006589607841}, 0.05]},
       "\"Virtual node - 3\"",
       LabelStyle->"TextStyling"],
      Annotation[#, "Virtual node - 3", "Tooltip"]& ], 
     TagBox[
      TooltipBox[
       {RGBColor[0, 1, 0], EdgeForm[RGBColor[0, 1, 0]], 
        DiskBox[{6.1121066367053505`, 3.199034493871929}, 0.05]},
       "\"Virtual node - 3\"",
       LabelStyle->"TextStyling"],
      Annotation[#, "Virtual node - 3", "Tooltip"]& ], 
     TagBox[
      TooltipBox[
       {RGBColor[0, 1, 0], EdgeForm[RGBColor[0, 1, 0]], 
        DiskBox[{6.666003069711034, 3.834734399160299}, 0.05]},
       "\"Virtual node - 3\"",
       LabelStyle->"TextStyling"],
      Annotation[#, "Virtual node - 3", "Tooltip"]& ], 
     TagBox[
      TooltipBox[
       {RGBColor[0, 1, 0], EdgeForm[RGBColor[0, 1, 0]], 
        DiskBox[{6.194443804196921, 2.6567074274276115`}, 0.05]},
       "\"Virtual node - 3\"",
       LabelStyle->"TextStyling"],
      Annotation[#, "Virtual node - 3", "Tooltip"]& ], 
     TagBox[
      TooltipBox[
       {RGBColor[0, 1, 0], EdgeForm[RGBColor[0, 1, 0]], 
        DiskBox[{6.88166723423666, 3.0093318373553526`}, 0.05]},
       "\"Virtual node - 3\"",
       LabelStyle->"TextStyling"],
      Annotation[#, "Virtual node - 3", "Tooltip"]& ], 
     TagBox[
      TooltipBox[
       {RGBColor[0, 1, 0], EdgeForm[RGBColor[0, 1, 0]], 
        DiskBox[{6.037469403043536, 2.004553546466779}, 0.05]},
       "\"Virtual node - 3\"",
       LabelStyle->"TextStyling"],
      Annotation[#, "Virtual node - 3", "Tooltip"]& ], 
     TagBox[
      TooltipBox[
       {RGBColor[0, 1, 0], EdgeForm[RGBColor[0, 1, 0]], 
        DiskBox[{6.7448398763831445`, 1.50138084713448}, 0.05]},
       "\"Virtual node - 3\"",
       LabelStyle->"TextStyling"],
      Annotation[#, "Virtual node - 3", "Tooltip"]& ], 
     TagBox[
      TooltipBox[
       {RGBColor[0, 1, 0], EdgeForm[RGBColor[0, 1, 0]], 
        DiskBox[{10.475424837940512`, 3.137427488174579}, 0.05]},
       "\"Virtual node - 3\"",
       LabelStyle->"TextStyling"],
      Annotation[#, "Virtual node - 3", "Tooltip"]& ], 
     TagBox[
      TooltipBox[
       {RGBColor[0, 1, 0], EdgeForm[RGBColor[0, 1, 0]], 
        DiskBox[{9.276231300197738, 2.8014517591879806`}, 0.05]},
       "\"Virtual node - 3\"",
       LabelStyle->"TextStyling"],
      Annotation[#, "Virtual node - 3", "Tooltip"]& ]}},
   Annotation[#, VertexCoordinateRules -> CompressedData["
1:eJw9lXk01Osfx8cwzGDGrMa+ZOwqdSXp5vuurq4kFbJ0SyokqVC2Ilkv3bRo
IS2UZZAiSQvZrnSTZKluiytZslw7RSb85nfO7/yecz7n+eN5zvmc53k979ej
vfuQgxeZRCKliOu/8wXWdd7mLRTk0y8ohznK40R8YbXmBAncg+XmwbcUUOtp
Vfz49jwhMabOH2VRUdQzuuEfJwaYqqwGtzsKEF2fIuiXJSGdtPLjcgMu3Mzz
30SNyOFZlmVw+GUeTglOT5i4SKFBWzD3IZyHhr1x1ND7JAgrfAJsnPgwaTT1
em80SQhCar//EUcDP+5idcR+GWSXnDnp+o2FrPRg5ocQMoYclk9eimCDnlu6
m5JDwlCtSVzbTTIGd/We/cXtOyF090vSsyAj1y79WMwbHTA8Z+SPi1ThPjtS
WmWli48XzWSnWKoYrG+p95fTRc2xYe/1suqwmmb9EUfXg26LFfNQFhvjbla3
XDbqYIzvXGwVzcKP2JzBnmldxESfXpJnwcRMd1nJcIU+DmpqHxkeYSJkus/4
3Zwe1spSRCdf0RHOvbffkSkP3z7zkOkmWZRdiAlJjJVBEqGwsN6UjPmA+lPs
OAnwSeStJoV0UGvGRofiWPhKjfd/ocFG2gjdbOIbHTcyUPrLeRauu/wllXlM
CiURUyvmVeaJmqtLG2gPxOfpOM/8uZiPd1aLG5UTefBbtmts5yZZNAWXmcY4
MDHQMm/UEynmSYQvCc/8SFSl2n+a+iAHu8xTN5zrdbFqVX3lHkUWmsqTrNvf
jBD4rCHcfaiXYOoHHZY/10FQZy3S6lQGCf9DUdnWHDaSe2NDJaJ48E/zO5zz
kQlpox75tuM8hGjk/7K3XB4Ba+lr4oq4SFPJbVxsykHu68TD2XGqiNo8Zefw
KxtL51e/5WzgI51c0/RGQQadXYGzLr8rwjEs7GWYLwdjRhq5bvUUqASGBekt
48Ln2BsbTZ85gv0uykHkzEH7kqVVS8e+E88Kf6p0IzFh2Z2Z5hSpjAv3WtmH
DrMQvPVb/28vldCpd2OdMIuFyb+Vn7l0q6GLouRtt0QKnhJ6z7mXuXB4/JGk
WTpPZN6uW6sYwoNR1YHDKV9VIG13JnoijI0eudbXqoWqaLlSY29uz4B7/r5s
9UJNtB+QoDm9pWDX2qYFWnwDHI9kXU+uYCL5s2/sxnRx/xcGkQ/3M/FzSb1N
jh4Pocy0+/u7pFGl6vPl16McaLVm5qbbDBCeI4IN9E8McD0yFjauVoSt/MmL
hc4MkJ9IzwvnlFBLuqmDIkNk1pUESkyxMBezMO+bvyFeHyHnn/3CxGaHgOqi
6DmiwY+7QMKTjUHLT5G/ahviyUThph0sNuxUF1V0JLABNdP74e0PCIKcunTn
aQ5I/xuuaa831JoNEvkujOqQAA46qJoZAUZ9RFtxazBlgTK0WIzzKzurCWFO
TSqjQBFFVb/NWvS1EW4rbHRSy7jY7OW4SjTXTGjQ/x7SL2Ciwb2TSjdWR71s
+vqpCzPE4yazyahABvQ/9CwiLZGAc5VEKTWUhcdfYwnnexOEz5ZWj7FKFrYF
do9/c6PBnvndd6hfDuOR1iNSyVPEqKVhf5n6OMG/Jhm1bgcLlls9jnJLFdBX
LCTMdKSwm6HeHH9MRAQH6E27t40THpN/xsdTBokccqOhyHiaoPnEh/o388Ft
2zGTF6YB16MDs88d1bDmDrst01gLlcwvUn3beJAUMNqGqjRxyjVa664nH9v3
F2rRfLXhyNo0axfGgXVE91Pblxp4Q85wu5nPxR/C11EdbZqoviKau2THgeUQ
/ejOG3NE0Yrtl5wfsOE3Pbp+K0sdoyvvtgzd5aBoU7/r79JqeLuD+KfUlQ0Z
RoKMCV0LnO6GqZCVLJxYFtderPiO6CYlN15eREdShfkBtc0MeCV2KhuvFPuv
2q6BPKoAf11Ji07zScJ1sSj+6QkVVLG/Rx0f7iSuJrytOhelho51rQMvLIeJ
SzSqhnm6IhJqR13eyYwRlNFaubTfef/nniWrsldJQcx3/R6XmwFPCf7pux8t
hHyQtIYetdY2El7LLz0NzlRF1e3e5rnHd4kUr1mFmnIuIDy52nz2CWGbq1FC
j+VA0nvj6YP62ni/Xn3f8UcasBcVLT+rrwtDs53XmBl88JqJT8HBepiPe//Q
+CoPTm4vr/YXCdB3Iki1UnyPrufST9gfUMHiwTXlGdHa6JrYYbv0thIEP7uc
GzunhdzFU9PGTfrwFTQuX5EtzrF5vKjqiwFcuxIkfbrpWLl7oLZrg5irxo9r
sQcY8H407uR1VR/bPVWChbN0dEYL9xV/NsS/BaIUST/xu4kZoVemGsEkzy8x
d0IeAp90n3XShnjVEFiVpM1E7n3awM15I+y9U7TQxZCJ1j3l3hH2Bohyd3vh
QZKDnkHPimm6ISo0+4K3F8jB3UivjZPEwyD56qensdoYST74I3KPETYKHs17
DcnCKeJs+8wzHlyDeh+S7QYITrd6148pZZilukjXhwwTPQZqY2v1FTGunlYc
FK+IgurgOadcZXxQyxvdHc3DnzusTUlqirhLM670MuSiYFGmoE6ojMVU70VZ
qmx4Hdln29rHxXDWJ4NT4n1aiRujavOVEOT+mxRVm4crUyZ7/unnosk4gRKZ
Ls53Usq2xkdKWN0ke8MgmYXoW06WzJeKULT9GtnbSoUt1eqCTqgyzv+1+a2T
JgPj126tSOHy0XCuxJxaJoX3a+yt4sxUYL1wyLt4UganaBp2t56I/8lX9akR
Ezxcm1u3Pkbs9V43CrFwhAvBDDkoMIONm9u2JA6JvffvQKHbkHjdsVnUX7+d
hfB291L+IBvXe2zqmkK56Ei4rXLJjg87zztbu56LPeX5YGRihA2yPnmZh9hv
X39aZbPNhw9B9meTBUeY6MlRDn/ioQPKA5O1ht1MfN+z5bX7GS084ZTGVraw
4C4KV7sfq4P3y1IbSjIZ+MGNknjerIVbD7fXlWkwkLyaxmsIVML57DNe6Sk0
GD87cP9Hngp6BhItE28zoFDxap3aMyUsKm9vGQEFqyVi61rjVdFAISercaio
K2LvctdTQrlVnrsjjQRp26mND2ZUUJDgNCikTBOWDl6dvhMCzBKWFw8r07Dk
m4fpwaQFeGRtcXLnPmn8B9GJC4M=
     "]]& ],
  AspectRatio->Automatic,
  FrameTicks->None,
  ImageSize->{Automatic, 638.0747078433945},
  PlotRange->All,
  PlotRangePadding->Scaled[0.1]]], "Output",
 CellChangeTimes->{
  3.463312743637515*^9, {3.463312817354515*^9, 3.4633128366575146`*^9}, {
   3.463737886119027*^9, 3.463737896508627*^9}, 3.463737931374627*^9, 
   3.4638196227423973`*^9, 3.4655411365806*^9}]
}, Open  ]]
}, Open  ]],

Cell[CellGroupData[{

Cell["Network display: 3D", "Section",
 CellChangeTimes->{{3.463228804892334*^9, 3.463228808048337*^9}, {
  3.4632288911651506`*^9, 3.463228909123458*^9}}],

Cell[BoxData[
 RowBox[{
  RowBox[{
   RowBox[{"setVertex3D", "[", 
    RowBox[{"v_", ",", "l_"}], "]"}], ":=", 
   RowBox[{"Module", "[", 
    RowBox[{
     RowBox[{"{", "style", "}"}], ",", "\[IndentingNewLine]", 
     RowBox[{
      RowBox[{"style", "=", 
       RowBox[{"Tooltip", "[", 
        RowBox[{
         RowBox[{"{", 
          RowBox[{"White", ",", 
           RowBox[{"EdgeForm", "[", "Black", "]"}], ",", 
           RowBox[{"Sphere", "[", 
            RowBox[{"v", ",", ".1"}], "]"}]}], "}"}], ",", "l"}], "]"}]}], 
      ";", "\[IndentingNewLine]", "\[IndentingNewLine]", 
      RowBox[{"If", "[", 
       RowBox[{
        RowBox[{
         RowBox[{
          RowBox[{
           RowBox[{"Characters", "[", "l", "]"}], "[", 
           RowBox[{"[", "1", "]"}], "]"}], "\[Equal]", "\"\<v\>\""}], "&&", 
         RowBox[{
          RowBox[{
           RowBox[{"Characters", "[", "l", "]"}], "[", 
           RowBox[{"[", "2", "]"}], "]"}], "\[Equal]", "\"\<2\>\""}]}], ",", 
        "\[IndentingNewLine]", 
        RowBox[{
         RowBox[{"style", "=", 
          RowBox[{"Tooltip", "[", 
           RowBox[{
            RowBox[{"{", 
             RowBox[{"Blue", ",", 
              RowBox[{"EdgeForm", "[", "Blue", "]"}], ",", 
              RowBox[{"Sphere", "[", 
               RowBox[{"v", ",", ".075"}], "]"}]}], "}"}], ",", 
            "\"\<Virtual node - 2\>\""}], "]"}]}], ";"}]}], 
       "\[IndentingNewLine]", "]"}], ";", "\[IndentingNewLine]", 
      "\[IndentingNewLine]", 
      RowBox[{"If", "[", 
       RowBox[{
        RowBox[{
         RowBox[{
          RowBox[{
           RowBox[{"Characters", "[", "l", "]"}], "[", 
           RowBox[{"[", "1", "]"}], "]"}], "\[Equal]", "\"\<v\>\""}], "&&", 
         RowBox[{
          RowBox[{
           RowBox[{"Characters", "[", "l", "]"}], "[", 
           RowBox[{"[", "2", "]"}], "]"}], "\[Equal]", "\"\<3\>\""}]}], ",", 
        "\[IndentingNewLine]", 
        RowBox[{
         RowBox[{"style", "=", 
          RowBox[{"Tooltip", "[", 
           RowBox[{
            RowBox[{"{", 
             RowBox[{"Green", ",", 
              RowBox[{"EdgeForm", "[", "Green", "]"}], ",", 
              RowBox[{"Sphere", "[", 
               RowBox[{"v", ",", ".075"}], "]"}]}], "}"}], ",", 
            "\"\<Virtual node - 3\>\""}], "]"}]}], ";"}]}], 
       "\[IndentingNewLine]", "]"}], ";", "\[IndentingNewLine]", 
      "\[IndentingNewLine]", "style"}]}], "\[IndentingNewLine]", "]"}]}], 
  ";"}]], "Input",
 CellChangeTimes->{{3.4632292379729958`*^9, 3.463229262106453*^9}, {
   3.463229509869203*^9, 3.4632295111458273`*^9}, {3.463229678967187*^9, 
   3.463229701933626*^9}, {3.463289089760972*^9, 3.463289090125924*^9}, 
   3.463293523744377*^9}],

Cell[CellGroupData[{

Cell[BoxData[
 RowBox[{"GraphPlot3D", "[", 
  RowBox[{
   RowBox[{"addVirtualNodes", "[", 
    RowBox[{"buildDistanceGraph", "[", 
     RowBox[{
      RowBox[{"Sort", "[", "uniqueVectors", "]"}], ",", "False"}], "]"}], 
    "]"}], ",", " ", 
   RowBox[{"EdgeRenderingFunction", "\[Rule]", 
    RowBox[{"(", 
     RowBox[{
      RowBox[{"{", 
       RowBox[{
        RowBox[{"setEdgeColor", "[", "#3", "]"}], ",", 
        RowBox[{"Line", "[", "#1", "]"}]}], "}"}], "&"}], ")"}]}], ",", 
   RowBox[{"VertexRenderingFunction", "\[Rule]", 
    RowBox[{"(", 
     RowBox[{
      RowBox[{"setVertex3D", "[", 
       RowBox[{"#", ",", "#2"}], "]"}], "&"}], ")"}]}]}], "]"}]], "Input",
 CellChangeTimes->{{3.463224492260174*^9, 3.463224503558535*^9}, {
  3.46322461661926*^9, 3.463224620018396*^9}, {3.4632249802123003`*^9, 
  3.4632249843464317`*^9}, {3.463228847887731*^9, 3.4632288817305813`*^9}, {
  3.463229253778309*^9, 3.463229258679902*^9}, {3.46329352652255*^9, 
  3.463293551057164*^9}, {3.463737940141827*^9, 3.4637379409998274`*^9}}],

Cell[BoxData[
 Graphics3DBox[
  TagBox[{{
     {RGBColor[1, 0, 0], 
      Line3DBox[{{10.159672862328462`, 3.17255282816585, 
       3.5834536223305897`}, {10.644436353835012`, 3.530639677528731, 
       3.617940918419248}}]}, 
     {RGBColor[1, 0, 0], 
      Line3DBox[{{10.159672862328462`, 3.17255282816585, 
       3.5834536223305897`}, {10.60880406909825, 3.0000034978770245`, 
       2.7417636269792602`}}]}, 
     {RGBColor[1, 0, 0], 
      Line3DBox[{{10.159672862328462`, 3.17255282816585, 
       3.5834536223305897`}, {9.273318952281372, 3.416653850338335, 
       4.30170641105423}}]}, 
     {RGBColor[1, 0, 0], 
      Line3DBox[{{10.644436353835012`, 3.530639677528731, 
       3.617940918419248}, {10.60880406909825, 3.0000034978770245`, 
       2.7417636269792602`}}]}, 
     {RGBColor[1, 0, 0], 
      Line3DBox[{{10.644436353835012`, 3.530639677528731, 
       3.617940918419248}, {11.251405756388717`, 3.252030017762462, 
       2.6755945018809273`}}]}, 
     {RGBColor[1, 0, 0], 
      Line3DBox[{{10.644436353835012`, 3.530639677528731, 
       3.617940918419248}, {10.044505631661554`, 3.807223294420442, 
       4.290660480376457}}]}, 
     {RGBColor[1, 0, 0], 
      Line3DBox[{{10.644436353835012`, 3.530639677528731, 
       3.617940918419248}, {10.622632647870116`, 3.8566292358875227`, 
       4.262126850792043}}]}, 
     {RGBColor[1, 0, 0], 
      Line3DBox[{{10.60880406909825, 3.0000034978770245`, 
       2.7417636269792602`}, {10.371302983886725`, 2.7171238449261095`, 
       2.009899019283926}}]}, 
     {RGBColor[1, 0, 0], 
      Line3DBox[{{10.60880406909825, 3.0000034978770245`, 
       2.7417636269792602`}, {10.789260048527016`, 2.813841162677652, 
       1.796440294075734}}]}, 
     {RGBColor[1, 0, 0], 
      Line3DBox[{{9.273318952281372, 3.416653850338335, 4.30170641105423}, {
       8.509650754373236, 2.1981055746734164`, 4.777999959044615}}]}, 
     {RGBColor[1, 0, 0], 
      Line3DBox[{{9.273318952281372, 3.416653850338335, 4.30170641105423}, {
       10.044505631661554`, 3.807223294420442, 4.290660480376457}}]}, 
     {RGBColor[1, 0, 0], 
      Line3DBox[{{10.449892504452716`, 4.250791204965248, 
       4.469912367473408}, {10.644436353835012`, 3.530639677528731, 
       3.617940918419248}}]}, 
     {RGBColor[1, 0, 0], 
      Line3DBox[{{10.449892504452716`, 4.250791204965248, 
       4.469912367473408}, {9.529266587519796, 4.558185518325454, 
       4.796117900427921}}]}, 
     {RGBColor[1, 0, 0], 
      Line3DBox[{{10.449892504452716`, 4.250791204965248, 
       4.469912367473408}, {10.406493024416815`, 4.475619100683545, 
       4.684666822902072}}]}, 
     {RGBColor[1, 0, 0], 
      Line3DBox[{{10.449892504452716`, 4.250791204965248, 
       4.469912367473408}, {10.827022824048377`, 4.860770604986352, 
       4.943916196961173}}]}, 
     {RGBColor[1, 0, 0], 
      Line3DBox[{{9.529266587519796, 4.558185518325454, 4.796117900427921}, {
       10.044505631661554`, 3.807223294420442, 4.290660480376457}}]}, 
     {RGBColor[1, 0, 0], 
      Line3DBox[{{9.529266587519796, 4.558185518325454, 4.796117900427921}, {
       8.859357532545697, 5.551321726825002, 4.296652090163954}}]}, 
     {RGBColor[1, 0, 0], 
      Line3DBox[{{9.529266587519796, 4.558185518325454, 4.796117900427921}, {
       9.46359538135051, 4.721050358228669, 4.953626559873085}}]}, 
     {RGBColor[1, 0, 0], 
      Line3DBox[{{9.529266587519796, 4.558185518325454, 4.796117900427921}, {
       10.406493024416815`, 4.475619100683545, 4.684666822902072}}]}, 
     {RGBColor[1, 0, 0], 
      Line3DBox[{{9.529266587519796, 4.558185518325454, 4.796117900427921}, {
       10.827022824048377`, 4.860770604986352, 4.943916196961173}}]}, 
     {RGBColor[0, 1, 0], 
      Line3DBox[{{9.529266587519796, 4.558185518325454, 4.796117900427921}, {
       8.824785785475063, 4.243558430414766, 5.591717207720276}}]}, 
     {RGBColor[0, 1, 0], 
      Line3DBox[{{9.529266587519796, 4.558185518325454, 4.796117900427921}, {
       8.544431085341966, 4.02668835268593, 5.059605005540403}}]}, 
     {RGBColor[1, 0, 0], 
      Line3DBox[{{10.406493024416815`, 4.475619100683545, 
       4.684666822902072}, {10.622632647870116`, 3.8566292358875227`, 
       4.262126850792043}}]}, 
     {RGBColor[1, 0, 0], 
      Line3DBox[{{10.406493024416815`, 4.475619100683545, 
       4.684666822902072}, {10.326424646567592`, 4.856957950200086, 
       4.307900557225078}}]}, 
     {RGBColor[1, 0, 0], 
      Line3DBox[{{10.406493024416815`, 4.475619100683545, 
       4.684666822902072}, {10.827022824048377`, 4.860770604986352, 
       4.943916196961173}}]}, 
     {RGBColor[1, 0, 0], 
      Line3DBox[{{10.827022824048377`, 4.860770604986352, 
       4.943916196961173}, {10.842473163985192`, 5.010186531852309, 
       4.468270338359204}}]}, 
     {RGBColor[1, 0, 0], 
      Line3DBox[{{10.827022824048377`, 4.860770604986352, 
       4.943916196961173}, {12.083889366159962`, 5.23717765206031, 
       5.0859823947558125`}}]}, 
     {RGBColor[0, 0, 1], 
      Line3DBox[{{10.827022824048377`, 4.860770604986352, 
       4.943916196961173}, {11.679288575461616`, 5.155635738365678, 
       5.577247573537802}}]}, 
     {RGBColor[1, 0, 0], 
      Line3DBox[{{11.251405756388717`, 3.252030017762462, 
       2.6755945018809273`}, {10.789260048527016`, 2.813841162677652, 
       1.796440294075734}}]}, 
     {RGBColor[1, 0, 0], 
      Line3DBox[{{11.251405756388717`, 3.252030017762462, 
       2.6755945018809273`}, {12.026081000079888`, 3.6700266029395583`, 
       2.7594190524323716`}}]}, 
     {RGBColor[1, 0, 0], 
      Line3DBox[{{10.044505631661554`, 3.807223294420442, 
       4.290660480376457}, {10.622632647870116`, 3.8566292358875227`, 
       4.262126850792043}}]}, 
     {RGBColor[1, 0, 0], 
      Line3DBox[{{10.371302983886725`, 2.7171238449261095`, 
       2.009899019283926}, {10.789260048527016`, 2.813841162677652, 
       1.796440294075734}}]}, 
     {RGBColor[0, 0, 1], 
      Line3DBox[{{10.789260048527016`, 2.813841162677652, 
       1.796440294075734}, {11.318862717044723`, 2.413201930276905, 
       0.9804930117357356}}]}, 
     {RGBColor[1, 0, 0], 
      Line3DBox[{{3.1220163213096965`, 6.586204556128687, 
       2.775608561433411}, {2.47307842384813, 6.391837104022115, 
       2.4974652630195946`}}]}, 
     {RGBColor[1, 0, 0], 
      Line3DBox[{{3.1220163213096965`, 6.586204556128687, 
       2.775608561433411}, {2.568025173358979, 6.852078243000164, 
       2.531580963726146}}]}, 
     {RGBColor[0, 0, 1], 
      Line3DBox[{{3.1220163213096965`, 6.586204556128687, 
       2.775608561433411}, {4.397899265453942, 7.140653317306661, 
       2.8854793400203764`}}]}, 
     {RGBColor[0, 0, 1], 
      Line3DBox[{{3.1220163213096965`, 6.586204556128687, 
       2.775608561433411}, {2.522140770468102, 5.618096269575099, 
       3.0441598434728165`}}]}, 
     {RGBColor[1, 0, 0], 
      Line3DBox[{{2.47307842384813, 6.391837104022115, 2.4974652630195946`}, {
       2.2560506431028085`, 5.605778240040801, 2.451634152278186}}]}, 
     {RGBColor[1, 0, 0], 
      Line3DBox[{{2.47307842384813, 6.391837104022115, 2.4974652630195946`}, {
       2.568025173358979, 6.852078243000164, 2.531580963726146}}]}, 
     {RGBColor[1, 0, 0], 
      Line3DBox[{{2.1808657125809345`, 4.482971387734742, 
       3.331326634562355}, {3.3906750044503773`, 4.306387422594876, 
       2.643623379342297}}]}, 
     {RGBColor[1, 0, 0], 
      Line3DBox[{{2.1808657125809345`, 4.482971387734742, 
       3.331326634562355}, {2.406046799382919, 3.8674827798520166`, 
       3.986837849517068}}]}, 
     {RGBColor[1, 0, 0], 
      Line3DBox[{{2.1808657125809345`, 4.482971387734742, 
       3.331326634562355}, {1.4418852399452513`, 4.055642364721578, 
       3.6372710094062413`}}]}, 
     {RGBColor[1, 0, 0], 
      Line3DBox[{{2.1808657125809345`, 4.482971387734742, 
       3.331326634562355}, {1.8201898302573936`, 3.7077180823441385`, 
       3.935755470442843}}]}, 
     {RGBColor[0, 0, 1], 
      Line3DBox[{{2.1808657125809345`, 4.482971387734742, 
       3.331326634562355}, {1.3179826695172254`, 4.475571642488929, 
       3.6831926572976292`}}]}, 
     {RGBColor[1, 0, 0], 
      Line3DBox[{{3.3906750044503773`, 4.306387422594876, 
       2.643623379342297}, {2.406654228684065, 3.916383358076569, 
       3.211363946005418}}]}, 
     {RGBColor[0, 0, 1], 
      Line3DBox[{{3.3906750044503773`, 4.306387422594876, 
       2.643623379342297}, {5.274788596701722, 4.106062411713931, 
       2.0402341727425504`}}]}, 
     {RGBColor[1, 0, 0], 
      Line3DBox[{{2.406046799382919, 3.8674827798520166`, 
       3.986837849517068}, {1.4686227798329146`, 3.5879314233943784`, 
       3.4511917038676985`}}]}, 
     {RGBColor[1, 0, 0], 
      Line3DBox[{{2.406046799382919, 3.8674827798520166`, 
       3.986837849517068}, {2.406654228684065, 3.916383358076569, 
       3.211363946005418}}]}, 
     {RGBColor[1, 0, 0], 
      Line3DBox[{{2.406046799382919, 3.8674827798520166`, 
       3.986837849517068}, {1.4418852399452513`, 4.055642364721578, 
       3.6372710094062413`}}]}, 
     {RGBColor[1, 0, 0], 
      Line3DBox[{{2.406046799382919, 3.8674827798520166`, 
       3.986837849517068}, {1.8201898302573936`, 3.7077180823441385`, 
       3.935755470442843}}]}, 
     {RGBColor[0, 0, 1], 
      Line3DBox[{{2.406046799382919, 3.8674827798520166`, 
       3.986837849517068}, {1.5233896558777342`, 3.9972359283733865`, 
       4.2157436354845155`}}]}, 
     {RGBColor[0, 1, 0], 
      Line3DBox[{{2.406046799382919, 3.8674827798520166`, 
       3.986837849517068}, {3.7465894672840947`, 3.81144042302419, 
       4.772808118496101}}]}, 
     {RGBColor[0, 1, 0], 
      Line3DBox[{{2.406046799382919, 3.8674827798520166`, 
       3.986837849517068}, {3.5938606212409074`, 3.5813580764610835`, 
       4.490998573656485}}]}, 
     {RGBColor[1, 0, 0], 
      Line3DBox[{{1.4418852399452513`, 4.055642364721578, 
       3.6372710094062413`}, {0.7476605670173111, 3.756053792357578, 
       3.4419117339901772`}}]}, 
     {RGBColor[1, 0, 0], 
      Line3DBox[{{1.4418852399452513`, 4.055642364721578, 
       3.6372710094062413`}, {0.7534264244466353, 4.10294809994303, 
       3.3734869204022426`}}]}, 
     {RGBColor[1, 0, 0], 
      Line3DBox[{{1.4418852399452513`, 4.055642364721578, 
       3.6372710094062413`}, {1.8201898302573936`, 3.7077180823441385`, 
       3.935755470442843}}]}, 
     {RGBColor[0, 0, 1], 
      Line3DBox[{{1.4418852399452513`, 4.055642364721578, 
       3.6372710094062413`}, {0.7356001603938491, 4.271670986478003, 
       3.8283198198932413`}}]}, 
     {RGBColor[0, 0, 1], 
      Line3DBox[{{1.8201898302573936`, 3.7077180823441385`, 
       3.935755470442843}, {1.1266896990374242`, 3.78177145772848, 
       4.269733828985501}}]}, 
     {RGBColor[0, 0, 1], 
      Line3DBox[{{1.8201898302573936`, 3.7077180823441385`, 
       3.935755470442843}, {0.8607883374039744, 3.43815889577625, 
       4.019196463944272}}]}, 
     {RGBColor[0, 1, 0], 
      Line3DBox[{{1.8201898302573936`, 3.7077180823441385`, 
       3.935755470442843}, {2.821690921720961, 3.0906323031935257`, 
       4.223543140305857}}]}, 
     {RGBColor[1, 0, 0], 
      Line3DBox[{{9.019852663345265, 3.665261246868022, 
       2.2237565316701033`}, {9.537971586936369, 2.7415132645648947`, 
       1.7701813814416225`}}]}, 
     {RGBColor[1, 0, 0], 
      Line3DBox[{{9.019852663345265, 3.665261246868022, 
       2.2237565316701033`}, {10.27047158661637, 4.1852505216705005`, 
       2.464503852799111}}]}, 
     {RGBColor[1, 0, 0], 
      Line3DBox[{{9.019852663345265, 3.665261246868022, 
       2.2237565316701033`}, {8.399231529873557, 4.374972954521491, 
       3.1289637359256113`}}]}, 
     {RGBColor[1, 0, 0], 
      Line3DBox[{{9.019852663345265, 3.665261246868022, 
       2.2237565316701033`}, {8.664178284727425, 4.5705710736807, 
       2.228348022104222}}]}, 
     {RGBColor[0, 0, 1], 
      Line3DBox[{{9.019852663345265, 3.665261246868022, 
       2.2237565316701033`}, {8.706560390155978, 2.4948652160540625`, 
       2.1703310427419176`}}]}, 
     {RGBColor[0, 0, 1], 
      Line3DBox[{{9.019852663345265, 3.665261246868022, 
       2.2237565316701033`}, {8.142934535537941, 3.729992948767847, 
       1.676714615613526}}]}, 
     {RGBColor[1, 0, 0], 
      Line3DBox[{{9.537971586936369, 2.7415132645648947`, 
       1.7701813814416225`}, {10.371302983886725`, 2.7171238449261095`, 
       2.009899019283926}}]}, 
     {RGBColor[1, 0, 0], 
      Line3DBox[{{9.537971586936369, 2.7415132645648947`, 
       1.7701813814416225`}, {9.82847877308196, 2.8338890809723205`, 
       1.12819327133777}}]}, 
     {RGBColor[0, 0, 1], 
      Line3DBox[{{9.537971586936369, 2.7415132645648947`, 
       1.7701813814416225`}, {9.01198189157498, 1.902176471225964, 
       1.894111761950303}}]}, 
     {RGBColor[0, 0, 1], 
      Line3DBox[{{10.27047158661637, 4.1852505216705005`, 
       2.464503852799111}, {11.335902230574856`, 4.693585426453094, 
       2.986222640572655}}]}, 
     {RGBColor[1, 0, 0], 
      Line3DBox[{{8.399231529873557, 4.374972954521491, 
       3.1289637359256113`}, {7.801317796608745, 2.678033693056344, 
       3.6378410205745815`}}]}, 
     {RGBColor[1, 0, 0], 
      Line3DBox[{{8.399231529873557, 4.374972954521491, 
       3.1289637359256113`}, {8.219443565814984, 5.82908000399194, 
       2.8724590570949906`}}]}, 
     {RGBColor[1, 0, 0], 
      Line3DBox[{{8.399231529873557, 4.374972954521491, 
       3.1289637359256113`}, {8.342012362106583, 5.3354591626518, 
       3.520486724356139}}]}, 
     {RGBColor[1, 0, 0], 
      Line3DBox[{{8.399231529873557, 4.374972954521491, 
       3.1289637359256113`}, {8.664178284727425, 4.5705710736807, 
       2.228348022104222}}]}, 
     {RGBColor[1, 0, 0], 
      Line3DBox[{{8.664178284727425, 4.5705710736807, 2.228348022104222}, {
       8.47196611268734, 5.486437986049327, 2.2595582018101297`}}]}, 
     {RGBColor[0, 0, 1], 
      Line3DBox[{{8.664178284727425, 4.5705710736807, 2.228348022104222}, {
       8.674131478059467, 4.667083855573542, 1.5285858965073231`}}]}, 
     {RGBColor[1, 0, 0], 
      Line3DBox[{{9.82847877308196, 2.8338890809723205`, 1.12819327133777}, {
       10.789260048527016`, 2.813841162677652, 1.796440294075734}}]}, 
     {RGBColor[0, 0, 1], 
      Line3DBox[{{9.82847877308196, 2.8338890809723205`, 1.12819327133777}, {
       8.5177974317937, 3.3334430057104956`, 1.166314809966404}}]}, 
     {RGBColor[0, 0, 1], 
      Line3DBox[{{9.82847877308196, 2.8338890809723205`, 1.12819327133777}, {
       10.491592878845744`, 2.438800266727272, 0.39610683288425097`}}]}, 
     {RGBColor[0, 0, 1], 
      Line3DBox[{{2.2560506431028085`, 5.605778240040801, 
       2.451634152278186}, {1.96299743668781, 5.10582094685047, 
       2.822365891087246}}]}, 
     {RGBColor[0, 0, 1], 
      Line3DBox[{{2.2560506431028085`, 5.605778240040801, 
       2.451634152278186}, {2.7282836234875187`, 4.95388632643521, 
       2.4020126506998785`}}]}, 
     {RGBColor[1, 0, 0], 
      Line3DBox[{{7.255084785515539, 3.90551458495194, 1.610422707424612}, {
       8.47963945543106, 4.373066005914084, 1.7699643605583883`}}]}, 
     {RGBColor[1, 0, 0], 
      Line3DBox[{{12.026081000079888`, 3.6700266029395583`, 
       2.7594190524323716`}, {12.174724288111314`, 4.327667044292768, 
       3.136604383185287}}]}, 
     {RGBColor[1, 0, 0], 
      Line3DBox[{{11.105539343551195`, 2.154704342390301, 0.}, {
       11.52988756783322, 2.13665759834137, 0.2952325812164909}}]}, 
     {RGBColor[1, 0, 0], 
      Line3DBox[{{8.729748677670017, 4.673087027709324, 5.258291807248215}, {
       8.761278496537788, 4.807999652723706, 4.315560465127586}}]}, 
     {RGBColor[1, 0, 0], 
      Line3DBox[{{8.729748677670017, 4.673087027709324, 5.258291807248215}, {
       9.529266587519796, 4.558185518325454, 4.796117900427921}}]}, 
     {RGBColor[1, 0, 0], 
      Line3DBox[{{8.729748677670017, 4.673087027709324, 5.258291807248215}, {
       9.46359538135051, 4.721050358228669, 4.953626559873085}}]}, 
     {RGBColor[0, 1, 0], 
      Line3DBox[{{8.729748677670017, 4.673087027709324, 5.258291807248215}, {
       8.1301788403849, 4.602197568914558, 6.088562897507982}}]}, 
     {RGBColor[0, 1, 0], 
      Line3DBox[{{8.729748677670017, 4.673087027709324, 5.258291807248215}, {
       7.829870880083665, 4.3894329638099965`, 5.621712563435453}}]}, 
     {RGBColor[1, 0, 0], 
      Line3DBox[{{8.761278496537788, 4.807999652723706, 4.315560465127586}, {
       9.273318952281372, 3.416653850338335, 4.30170641105423}}]}, 
     {RGBColor[1, 0, 0], 
      Line3DBox[{{8.761278496537788, 4.807999652723706, 4.315560465127586}, {
       8.049223142597489, 6.229588967631411, 3.6705779128021407`}}]}, 
     {RGBColor[1, 0, 0], 
      Line3DBox[{{8.761278496537788, 4.807999652723706, 4.315560465127586}, {
       9.529266587519796, 4.558185518325454, 4.796117900427921}}]}, 
     {RGBColor[1, 0, 0], 
      Line3DBox[{{8.761278496537788, 4.807999652723706, 4.315560465127586}, {
       9.46359538135051, 4.721050358228669, 4.953626559873085}}]}, 
     {RGBColor[1, 0, 0], 
      Line3DBox[{{8.761278496537788, 4.807999652723706, 4.315560465127586}, {
       8.399231529873557, 4.374972954521491, 3.1289637359256113`}}]}, 
     {RGBColor[1, 0, 0], 
      Line3DBox[{{8.761278496537788, 4.807999652723706, 4.315560465127586}, {
       8.342012362106583, 5.3354591626518, 3.520486724356139}}]}, 
     {RGBColor[1, 0, 0], 
      Line3DBox[{{8.761278496537788, 4.807999652723706, 4.315560465127586}, {
       10.025091245901109`, 4.990099362727949, 4.618014115132049}}]}, 
     {RGBColor[0, 1, 0], 
      Line3DBox[{{8.761278496537788, 4.807999652723706, 4.315560465127586}, {
       8.040223115556099, 4.794850193380179, 5.063909971862482}}]}, 
     {RGBColor[0, 1, 0], 
      Line3DBox[{{8.761278496537788, 4.807999652723706, 4.315560465127586}, {
       7.826813364065875, 4.461682521382177, 4.6415960374107845`}}]}, 
     {RGBColor[1, 0, 0], 
      Line3DBox[{{9.46359538135051, 4.721050358228669, 4.953626559873085}, {
       10.326424646567592`, 4.856957950200086, 4.307900557225078}}]}, 
     {RGBColor[1, 0, 0], 
      Line3DBox[{{9.46359538135051, 4.721050358228669, 4.953626559873085}, {
       10.842473163985192`, 5.010186531852309, 4.468270338359204}}]}, 
     {RGBColor[0, 1, 0], 
      Line3DBox[{{9.46359538135051, 4.721050358228669, 4.953626559873085}, {
       8.736015002887136, 4.515130415139895, 5.808531543553154}}]}, 
     {RGBColor[0, 1, 0], 
      Line3DBox[{{9.46359538135051, 4.721050358228669, 4.953626559873085}, {
       8.478971012437368, 4.206475836086046, 5.3457722795622535`}}]}, 
     {RGBColor[1, 0, 0], 
      Line3DBox[{{8.049223142597489, 6.229588967631411, 
       3.6705779128021407`}, {8.859357532545697, 5.551321726825002, 
       4.296652090163954}}]}, 
     {RGBColor[1, 0, 0], 
      Line3DBox[{{8.049223142597489, 6.229588967631411, 
       3.6705779128021407`}, {8.219443565814984, 5.82908000399194, 
       2.8724590570949906`}}]}, 
     {RGBColor[1, 0, 0], 
      Line3DBox[{{8.049223142597489, 6.229588967631411, 
       3.6705779128021407`}, {8.127997373827771, 6.670288503297868, 
       3.052498583646449}}]}, 
     {RGBColor[0, 0, 1], 
      Line3DBox[{{8.049223142597489, 6.229588967631411, 
       3.6705779128021407`}, {6.891624383575884, 6.936915037538133, 
       3.3790353514502813`}}]}, 
     {RGBColor[0, 0, 1], 
      Line3DBox[{{8.049223142597489, 6.229588967631411, 
       3.6705779128021407`}, {7.5236788242731505`, 7.260112726913871, 
       3.5626083558493136`}}]}, 
     {RGBColor[0, 0, 1], 
      Line3DBox[{{8.049223142597489, 6.229588967631411, 
       3.6705779128021407`}, {7.82227419663379, 7.020845841093989, 
       3.4107609409921467`}}]}, 
     {RGBColor[0, 0, 1], 
      Line3DBox[{{8.342012362106583, 5.3354591626518, 3.520486724356139}, {
       7.921850371193932, 6.393652642773041, 3.23487008846027}}]}, 
     {RGBColor[1, 0, 0], 
      Line3DBox[{{10.025091245901109`, 4.990099362727949, 
       4.618014115132049}, {10.827022824048377`, 4.860770604986352, 
       4.943916196961173}}]}, 
     {RGBColor[1, 0, 0], 
      Line3DBox[{{10.025091245901109`, 4.990099362727949, 
       4.618014115132049}, {10.842473163985192`, 5.010186531852309, 
       4.468270338359204}}]}, 
     {RGBColor[1, 0, 0], 
      Line3DBox[{{8.509650754373236, 2.1981055746734164`, 
       4.777999959044615}, {8.26781075509256, 1.7212366028536574`, 
       4.115523479329375}}]}, 
     {RGBColor[1, 0, 0], 
      Line3DBox[{{8.509650754373236, 2.1981055746734164`, 
       4.777999959044615}, {8.612256067074101, 1.243415367324967, 
       4.5862782933706905`}}]}, 
     {RGBColor[0, 1, 0], 
      Line3DBox[{{8.509650754373236, 2.1981055746734164`, 
       4.777999959044615}, {8.010673631008649, 2.285479412029286, 
       5.615646647168873}}]}, 
     {RGBColor[0, 1, 0], 
      Line3DBox[{{8.509650754373236, 2.1981055746734164`, 
       4.777999959044615}, {7.718143736733336, 2.027643085360904, 
       5.249008148220976}}]}, 
     {RGBColor[1, 0, 0], 
      Line3DBox[{{8.26781075509256, 1.7212366028536574`, 4.115523479329375}, {
       8.523393718844144, 0.7128224932142921, 4.065945417733695}}]}, 
     {RGBColor[1, 0, 0], 
      Line3DBox[{{8.612256067074101, 1.243415367324967, 
       4.5862782933706905`}, {8.523393718844144, 0.7128224932142921, 
       4.065945417733695}}]}, 
     {RGBColor[1, 0, 0], 
      Line3DBox[{{8.219443565814984, 5.82908000399194, 2.8724590570949906`}, {
       8.127997373827771, 6.670288503297868, 3.052498583646449}}]}, 
     {RGBColor[1, 0, 0], 
      Line3DBox[{{8.219443565814984, 5.82908000399194, 2.8724590570949906`}, {
       8.47196611268734, 5.486437986049327, 2.2595582018101297`}}]}, 
     {RGBColor[1, 0, 0], 
      Line3DBox[{{8.219443565814984, 5.82908000399194, 2.8724590570949906`}, {
       8.380314753937169, 6.022591894123564, 2.250084949376201}}]}, 
     {RGBColor[0, 0, 1], 
      Line3DBox[{{8.219443565814984, 5.82908000399194, 2.8724590570949906`}, {
       7.881765309176922, 6.7108408063426275`, 2.7177543513359694`}}]}, 
     {RGBColor[0, 0, 1], 
      Line3DBox[{{8.127997373827771, 6.670288503297868, 3.052498583646449}, {
       7.952474041966633, 7.388324124963586, 2.8409540849704653`}}]}, 
     {RGBColor[1, 0, 0], 
      Line3DBox[{{10.326424646567592`, 4.856957950200086, 
       4.307900557225078}, {10.588152988046742`, 4.8777564430959, 
       3.3055218810729534`}}]}, 
     {RGBColor[1, 0, 0], 
      Line3DBox[{{10.326424646567592`, 4.856957950200086, 
       4.307900557225078}, {10.842473163985192`, 5.010186531852309, 
       4.468270338359204}}]}, 
     {RGBColor[1, 0, 0], 
      Line3DBox[{{10.842473163985192`, 5.010186531852309, 
       4.468270338359204}, {11.659889787152611`, 4.916466281502999, 
       3.6471555301665064`}}]}, 
     {RGBColor[0, 0, 1], 
      Line3DBox[{{10.842473163985192`, 5.010186531852309, 
       4.468270338359204}, {11.807094268843713`, 5.255772433917998, 
       4.508375387605566}}]}, 
     {RGBColor[0, 0, 1], 
      Line3DBox[{{10.842473163985192`, 5.010186531852309, 
       4.468270338359204}, {11.637156594499405`, 5.240597343505261, 
       4.208726879927569}}]}, 
     {RGBColor[1, 0, 0], 
      Line3DBox[{{6.868976184451463, 3.6906112064468957`, 
       5.7811669922833975`}, {6.426023121644651, 3.265559488969983, 
       5.141059432182368}}]}, 
     {RGBColor[1, 0, 0], 
      Line3DBox[{{6.426023121644651, 3.265559488969983, 5.141059432182368}, {
       5.352269955781779, 2.4954954818661745`, 4.535118980086819}}]}, 
     {RGBColor[1, 0, 0], 
      Line3DBox[{{5.352269955781779, 2.4954954818661745`, 
       4.535118980086819}, {5.87289429831614, 1.6159559961435797`, 
       3.8655843102496963`}}]}, 
     {RGBColor[1, 0, 0], 
      Line3DBox[{{1.4686227798329146`, 3.5879314233943784`, 
       3.4511917038676985`}, {2.406654228684065, 3.916383358076569, 
       3.211363946005418}}]}, 
     {RGBColor[1, 0, 0], 
      Line3DBox[{{1.4686227798329146`, 3.5879314233943784`, 
       3.4511917038676985`}, {0.7476605670173111, 3.756053792357578, 
       3.4419117339901772`}}]}, 
     {RGBColor[0, 0, 1], 
      Line3DBox[{{1.4686227798329146`, 3.5879314233943784`, 
       3.4511917038676985`}, {0.6057969912749606, 3.3212694302019403`, 
       3.5429807642714906`}}]}, 
     {RGBColor[1, 0, 0], 
      Line3DBox[{{8.27386088575759, 4.6147582407984356`, 2.602243444295745}, {
       8.399231529873557, 4.374972954521491, 3.1289637359256113`}}]}, 
     {RGBColor[1, 0, 0], 
      Line3DBox[{{7.801317796608745, 2.678033693056344, 
       3.6378410205745815`}, {8.26781075509256, 1.7212366028536574`, 
       4.115523479329375}}]}, 
     {RGBColor[0, 0, 1], 
      Line3DBox[{{7.801317796608745, 2.678033693056344, 
       3.6378410205745815`}, {8.019681067029214, 1.9392953895579987`, 
       2.987860947495596}}]}, 
     {RGBColor[0, 1, 0], 
      Line3DBox[{{7.801317796608745, 2.678033693056344, 
       3.6378410205745815`}, {7.343101683068024, 2.667092937733018, 
       4.480281439317259}}]}, 
     {RGBColor[0, 1, 0], 
      Line3DBox[{{7.801317796608745, 2.678033693056344, 
       3.6378410205745815`}, {7.0750473505415625`, 2.4616155618901594`, 
       4.109740303103914}}]}, 
     {RGBColor[0, 1, 0], 
      Line3DBox[{{7.801317796608745, 2.678033693056344, 
       3.6378410205745815`}, {7.093448267053056, 1.9015517084722333`, 
       3.601835958225257}}]}, 
     {RGBColor[1, 0, 0], 
      Line3DBox[{{8.523393718844144, 0.7128224932142921, 4.065945417733695}, {
       8.619809052561827, 0., 3.910964298382368}}]}, 
     {RGBColor[1, 0, 0], 
      Line3DBox[{{8.47196611268734, 5.486437986049327, 2.2595582018101297`}, {
       8.380314753937169, 6.022591894123564, 2.250084949376201}}]}, 
     {RGBColor[1, 0, 0], 
      Line3DBox[{{0.9258556122347574, 3.1729113768784103`, 
       3.1140699877144615`}, {1.4686227798329146`, 3.5879314233943784`, 
       3.4511917038676985`}}]}, 
     {RGBColor[1, 0, 0], 
      Line3DBox[{{0.7476605670173111, 3.756053792357578, 
       3.4419117339901772`}, {0.7534264244466353, 4.10294809994303, 
       3.3734869204022426`}}]}, 
     {RGBColor[0, 0, 1], 
      Line3DBox[{{0.7476605670173111, 3.756053792357578, 
       3.4419117339901772`}, {0., 3.5736292738672075`, 
       3.4787088249470126`}}]}, 
     {RGBColor[1, 0, 0], 
      Line3DBox[{{10.588152988046742`, 4.8777564430959, 
       3.3055218810729534`}, {11.659889787152611`, 4.916466281502999, 
       3.6471555301665064`}}]}, 
     {RGBColor[0, 0, 1], 
      Line3DBox[{{10.588152988046742`, 4.8777564430959, 
       3.3055218810729534`}, {9.629626772794392, 4.695162073291075, 
       2.395160141259103}}]}, 
     {RGBColor[1, 0, 0], 
      Line3DBox[{{8.570341159829207, 0.21412058486000385`, 
       3.4977996109415814`}, {8.523393718844144, 0.7128224932142921, 
       4.065945417733695}}]}, 
     {RGBColor[1, 0, 0], 
      Line3DBox[{{8.570341159829207, 0.21412058486000385`, 
       3.4977996109415814`}, {8.619809052561827, 0., 3.910964298382368}}]}, 
     {RGBColor[0, 0, 1], 
      Line3DBox[{{8.570341159829207, 0.21412058486000385`, 
       3.4977996109415814`}, {8.476099925159003, 0.6020529100481604, 
       2.8012874544844344`}}]}, 
     {RGBColor[1, 0, 0], 
      Line3DBox[{{11.659889787152611`, 4.916466281502999, 
       3.6471555301665064`}, {12.174724288111314`, 4.327667044292768, 
       3.136604383185287}}]}, 
     {RGBColor[0, 0, 1], 
      Line3DBox[{{11.659889787152611`, 4.916466281502999, 
       3.6471555301665064`}, {12.473267690254172`, 5.144452620121627, 
       3.8315134199192715`}}]}, 
     {RGBColor[0, 0, 1], 
      Line3DBox[{{11.659889787152611`, 4.916466281502999, 
       3.6471555301665064`}, {12.350148323977962`, 5.134640453850768, 
       3.4819207829461774`}}]}, 
     {RGBColor[0, 0, 1], 
      Line3DBox[{{12.083889366159962`, 5.23717765206031, 
       5.0859823947558125`}, {12.755462119832279`, 5.422996577836279, 
       4.86802711934397}}]}, 
     {RGBColor[0, 0, 1], 
      Line3DBox[{{12.083889366159962`, 5.23717765206031, 
       5.0859823947558125`}, {12.462962955745605`, 5.308718265367521, 
       4.514806517508435}}]}, 
     {RGBColor[0, 0, 1], 
      Line3DBox[{{12.083889366159962`, 5.23717765206031, 
       5.0859823947558125`}, {12.622965560661694`, 5.439529310053108, 
       5.638733721554943}}]}, 
     {RGBColor[1, 0, 0], 
      Line3DBox[{{12.505524101699853`, 5.3162194718930955`, 
       4.282236566802769}, {12.094023438795498`, 5.127217969977749, 
       3.7979523383784954`}}]}, 
     {RGBColor[0, 0, 1], 
      Line3DBox[{{8.706560390155978, 2.4948652160540625`, 
       2.1703310427419176`}, {8.323167986253726, 1.4940417122896705`, 
       2.425039789685726}}]}, 
     {RGBColor[0, 1, 0], 
      Line3DBox[{{8.323167986253726, 1.4940417122896705`, 
       2.425039789685726}, {7.3808760744336075`, 1.0498523329942304`, 
       2.688529854513076}}]}, 
     {RGBColor[0, 0, 1], 
      Line3DBox[{{8.142934535537941, 3.729992948767847, 1.676714615613526}, {
       7.255084785515539, 3.90551458495194, 1.610422707424612}}]}, 
     {RGBColor[0, 0, 1], 
      Line3DBox[{{9.01198189157498, 1.902176471225964, 1.894111761950303}, {
       8.323167986253726, 1.4940417122896705`, 2.425039789685726}}]}, 
     {RGBColor[0, 0, 1], 
      Line3DBox[{{11.335902230574856`, 4.693585426453094, 
       2.986222640572655}, {12.094023438795498`, 5.127217969977749, 
       3.7979523383784954`}}]}, 
     {RGBColor[0, 0, 1], 
      Line3DBox[{{8.5177974317937, 3.3334430057104956`, 1.166314809966404}, {
       7.255084785515539, 3.90551458495194, 1.610422707424612}}]}, 
     {RGBColor[0, 0, 1], 
      Line3DBox[{{10.491592878845744`, 2.438800266727272, 
       0.39610683288425097`}, {11.105539343551195`, 2.154704342390301, 0.}}]}, 
     {RGBColor[0, 0, 1], 
      Line3DBox[{{11.318862717044723`, 2.413201930276905, 
       0.9804930117357356}, {11.52988756783322, 2.13665759834137, 
       0.2952325812164909}}]}, 
     {RGBColor[0, 0, 1], 
      Line3DBox[{{6.891624383575884, 6.936915037538133, 
       3.3790353514502813`}, {5.80767285233706, 7.4284188965931985`, 
       3.06037989656548}}]}, 
     {RGBColor[0, 0, 1], 
      Line3DBox[{{5.80767285233706, 7.4284188965931985`, 3.06037989656548}, {
       6.248180341165842, 8.05067767194384, 3.138704612607123}}]}, 
     {RGBColor[0, 0, 1], 
      Line3DBox[{{5.80767285233706, 7.4284188965931985`, 3.06037989656548}, {
       6.608423554014351, 7.599432896247947, 2.9271900117456537`}}]}, 
     {RGBColor[0, 0, 1], 
      Line3DBox[{{7.5236788242731505`, 7.260112726913871, 
       3.5626083558493136`}, {6.9820601354068215`, 7.9563271029726454`, 
       3.294446075802884}}]}, 
     {RGBColor[0, 0, 1], 
      Line3DBox[{{6.9820601354068215`, 7.9563271029726454`, 
       3.294446075802884}, {7.306133789479843, 7.9942916476070085`, 
       2.983532089149075}}]}, 
     {RGBColor[0, 0, 1], 
      Line3DBox[{{7.82227419663379, 7.020845841093989, 3.4107609409921467`}, {
       7.500714457841556, 7.269057038404645, 2.9843655453495077`}}]}, 
     {RGBColor[0, 0, 1], 
      Line3DBox[{{8.019681067029214, 1.9392953895579987`, 
       2.987860947495596}, {8.323167986253726, 1.4940417122896705`, 
       2.425039789685726}}]}, 
     {RGBColor[0, 0, 1], 
      Line3DBox[{{7.881765309176922, 6.7108408063426275`, 
       2.7177543513359694`}, {7.500714457841556, 7.269057038404645, 
       2.9843655453495077`}}]}, 
     {RGBColor[0, 0, 1], 
      Line3DBox[{{7.921850371193932, 6.393652642773041, 3.23487008846027}, {
       7.500714457841556, 7.269057038404645, 2.9843655453495077`}}]}, 
     {RGBColor[0, 0, 1], 
      Line3DBox[{{7.952474041966633, 7.388324124963586, 
       2.8409540849704653`}, {7.500714457841556, 7.269057038404645, 
       2.9843655453495077`}}]}, 
     {RGBColor[0, 0, 1], 
      Line3DBox[{{8.476099925159003, 0.6020529100481604, 
       2.8012874544844344`}, {8.323167986253726, 1.4940417122896705`, 
       2.425039789685726}}]}, 
     {RGBColor[0, 0, 1], 
      Line3DBox[{{8.674131478059467, 4.667083855573542, 
       1.5285858965073231`}, {8.47963945543106, 4.373066005914084, 
       1.7699643605583883`}}]}, 
     {RGBColor[0, 0, 1], 
      Line3DBox[{{9.629626772794392, 4.695162073291075, 2.395160141259103}, {
       8.47963945543106, 4.373066005914084, 1.7699643605583883`}}]}, 
     {RGBColor[0, 0, 1], 
      Line3DBox[{{11.679288575461616`, 5.155635738365678, 
       5.577247573537802}, {12.351852949424352`, 5.387605128267139, 
       5.947946573325231}}]}, 
     {RGBColor[0, 0, 1], 
      Line3DBox[{{11.807094268843713`, 5.255772433917998, 
       4.508375387605566}, {12.505524101699853`, 5.3162194718930955`, 
       4.282236566802769}}]}, 
     {RGBColor[0, 0, 1], 
      Line3DBox[{{11.637156594499405`, 5.240597343505261, 
       4.208726879927569}, {12.094023438795498`, 5.127217969977749, 
       3.7979523383784954`}}]}, 
     {RGBColor[0, 0, 1], 
      Line3DBox[{{12.755462119832279`, 5.422996577836279, 4.86802711934397}, {
       12.505524101699853`, 5.3162194718930955`, 4.282236566802769}}]}, 
     {RGBColor[0, 0, 1], 
      Line3DBox[{{12.462962955745605`, 5.308718265367521, 
       4.514806517508435}, {12.094023438795498`, 5.127217969977749, 
       3.7979523383784954`}}]}, 
     {RGBColor[0, 0, 1], 
      Line3DBox[{{12.622965560661694`, 5.439529310053108, 
       5.638733721554943}, {12.351852949424352`, 5.387605128267139, 
       5.947946573325231}}]}, 
     {RGBColor[0, 0, 1], 
      Line3DBox[{{12.473267690254172`, 5.144452620121627, 
       3.8315134199192715`}, {12.505524101699853`, 5.3162194718930955`, 
       4.282236566802769}}]}, 
     {RGBColor[0, 0, 1], 
      Line3DBox[{{12.350148323977962`, 5.134640453850768, 
       3.4819207829461774`}, {12.094023438795498`, 5.127217969977749, 
       3.7979523383784954`}}]}, 
     {RGBColor[0, 0, 1], 
      Line3DBox[{{4.397899265453942, 7.140653317306661, 
       2.8854793400203764`}, {5.80767285233706, 7.4284188965931985`, 
       3.06037989656548}}]}, 
     {RGBColor[0, 0, 1], 
      Line3DBox[{{2.522140770468102, 5.618096269575099, 
       3.0441598434728165`}, {2.1808657125809345`, 4.482971387734742, 
       3.331326634562355}}]}, 
     {RGBColor[0, 0, 1], 
      Line3DBox[{{1.96299743668781, 5.10582094685047, 2.822365891087246}, {
       2.1808657125809345`, 4.482971387734742, 3.331326634562355}}]}, 
     {RGBColor[0, 0, 1], 
      Line3DBox[{{2.7282836234875187`, 4.95388632643521, 
       2.4020126506998785`}, {3.3906750044503773`, 4.306387422594876, 
       2.643623379342297}}]}, 
     {RGBColor[0, 0, 1], 
      Line3DBox[{{6.248180341165842, 8.05067767194384, 3.138704612607123}, {
       6.9820601354068215`, 7.9563271029726454`, 3.294446075802884}}]}, 
     {RGBColor[0, 0, 1], 
      Line3DBox[{{6.608423554014351, 7.599432896247947, 
       2.9271900117456537`}, {7.500714457841556, 7.269057038404645, 
       2.9843655453495077`}}]}, 
     {RGBColor[0, 0, 1], 
      Line3DBox[{{1.3179826695172254`, 4.475571642488929, 
       3.6831926572976292`}, {0.788271820281838, 4.111189957396231, 
       4.121426633695832}}]}, 
     {RGBColor[0, 0, 1], 
      Line3DBox[{{0.788271820281838, 4.111189957396231, 4.121426633695832}, {
       0.05442812614844872, 3.8620084411116786`, 4.155615551594665}}]}, 
     {RGBColor[0, 0, 1], 
      Line3DBox[{{5.274788596701722, 4.106062411713931, 
       2.0402341727425504`}, {7.255084785515539, 3.90551458495194, 
       1.610422707424612}}]}, 
     {RGBColor[0, 0, 1], 
      Line3DBox[{{1.5233896558777342`, 3.9972359283733865`, 
       4.2157436354845155`}, {0.788271820281838, 4.111189957396231, 
       4.121426633695832}}]}, 
     {RGBColor[0, 0, 1], 
      Line3DBox[{{0.6057969912749606, 3.3212694302019403`, 
       3.5429807642714906`}, {0.16354701959672546`, 3.451426732647819, 
       3.8583137588112066`}}]}, 
     {RGBColor[0, 0, 1], 
      Line3DBox[{{0.7356001603938491, 4.271670986478003, 
       3.8283198198932413`}, {0.788271820281838, 4.111189957396231, 
       4.121426633695832}}]}, 
     {RGBColor[0, 0, 1], 
      Line3DBox[{{0., 3.5736292738672075`, 3.4787088249470126`}, {
       0.16354701959672546`, 3.451426732647819, 3.8583137588112066`}}]}, 
     {RGBColor[0, 0, 1], 
      Line3DBox[{{1.1266896990374242`, 3.78177145772848, 4.269733828985501}, {
       0.788271820281838, 4.111189957396231, 4.121426633695832}}]}, 
     {RGBColor[0, 0, 1], 
      Line3DBox[{{0.8607883374039744, 3.43815889577625, 4.019196463944272}, {
       0.16354701959672546`, 3.451426732647819, 3.8583137588112066`}}]}, 
     {RGBColor[0, 0, 1], 
      Line3DBox[{{7.306133789479843, 7.9942916476070085`, 
       2.983532089149075}, {7.500714457841556, 7.269057038404645, 
       2.9843655453495077`}}]}, 
     {RGBColor[0, 0, 1], 
      Line3DBox[{{0.05442812614844872, 3.8620084411116786`, 
       4.155615551594665}, {0.16354701959672546`, 3.451426732647819, 
       3.8583137588112066`}}]}, 
     {RGBColor[0, 1, 0], 
      Line3DBox[{{7.3808760744336075`, 1.0498523329942304`, 
       2.688529854513076}, {6.505680599348858, 1.0876539209649754`, 
       3.207462042985992}}]}, 
     {RGBColor[0, 1, 0], 
      Line3DBox[{{6.505680599348858, 1.0876539209649754`, 
       3.207462042985992}, {5.87289429831614, 1.6159559961435797`, 
       3.8655843102496963`}}]}, 
     {RGBColor[0, 1, 0], 
      Line3DBox[{{8.1301788403849, 4.602197568914558, 6.088562897507982}, {
       7.382267775325615, 4.2028864933567744`, 6.326476133768363}}]}, 
     {RGBColor[0, 1, 0], 
      Line3DBox[{{7.382267775325615, 4.2028864933567744`, 
       6.326476133768363}, {6.868976184451463, 3.6906112064468957`, 
       5.7811669922833975`}}]}, 
     {RGBColor[0, 1, 0], 
      Line3DBox[{{7.829870880083665, 4.3894329638099965`, 
       5.621712563435453}, {6.968303498624316, 3.8857729243402503`, 
       5.5939006517322}}]}, 
     {RGBColor[0, 1, 0], 
      Line3DBox[{{6.968303498624316, 3.8857729243402503`, 5.5939006517322}, {
       6.426023121644651, 3.265559488969983, 5.141059432182368}}]}, 
     {RGBColor[0, 1, 0], 
      Line3DBox[{{8.040223115556099, 4.794850193380179, 5.063909971862482}, {
       7.345456892947467, 4.417446495479119, 5.6272513052627575`}}]}, 
     {RGBColor[0, 1, 0], 
      Line3DBox[{{7.345456892947467, 4.417446495479119, 
       5.6272513052627575`}, {6.868976184451463, 3.6906112064468957`, 
       5.7811669922833975`}}]}, 
     {RGBColor[0, 1, 0], 
      Line3DBox[{{7.826813364065875, 4.461682521382177, 
       4.6415960374107845`}, {6.999966946854204, 3.9367703687412243`, 
       4.927348567632639}}]}, 
     {RGBColor[0, 1, 0], 
      Line3DBox[{{6.999966946854204, 3.9367703687412243`, 
       4.927348567632639}, {6.426023121644651, 3.265559488969983, 
       5.141059432182368}}]}, 
     {RGBColor[0, 1, 0], 
      Line3DBox[{{8.010673631008649, 2.285479412029286, 5.615646647168873}, {
       7.377853656613014, 2.8493358974758847`, 6.001715433712587}}]}, 
     {RGBColor[0, 1, 0], 
      Line3DBox[{{7.377853656613014, 2.8493358974758847`, 
       6.001715433712587}, {6.868976184451463, 3.6906112064468957`, 
       5.7811669922833975`}}]}, 
     {RGBColor[0, 1, 0], 
      Line3DBox[{{7.718143736733336, 2.027643085360904, 5.249008148220976}, {
       6.919674346215165, 2.4330321407204765`, 5.394242031371793}}]}, 
     {RGBColor[0, 1, 0], 
      Line3DBox[{{6.919674346215165, 2.4330321407204765`, 
       5.394242031371793}, {6.426023121644651, 3.265559488969983, 
       5.141059432182368}}]}, 
     {RGBColor[0, 1, 0], 
      Line3DBox[{{8.824785785475063, 4.243558430414766, 5.591717207720276}, {
       7.87549175320988, 3.9107528462474366`, 5.951015313085261}}]}, 
     {RGBColor[0, 1, 0], 
      Line3DBox[{{7.87549175320988, 3.9107528462474366`, 5.951015313085261}, {
       6.868976184451463, 3.6906112064468957`, 5.7811669922833975`}}]}, 
     {RGBColor[0, 1, 0], 
      Line3DBox[{{8.544431085341966, 4.02668835268593, 5.059605005540403}, {
       7.473249421564144, 3.586178191329235, 5.166622840006909}}]}, 
     {RGBColor[0, 1, 0], 
      Line3DBox[{{7.473249421564144, 3.586178191329235, 5.166622840006909}, {
       6.426023121644651, 3.265559488969983, 5.141059432182368}}]}, 
     {RGBColor[0, 1, 0], 
      Line3DBox[{{8.736015002887136, 4.515130415139895, 5.808531543553154}, {
       7.783570623451199, 4.142643296804176, 6.113327108419696}}]}, 
     {RGBColor[0, 1, 0], 
      Line3DBox[{{7.783570623451199, 4.142643296804176, 6.113327108419696}, {
       6.868976184451463, 3.6906112064468957`, 5.7811669922833975`}}]}, 
     {RGBColor[0, 1, 0], 
      Line3DBox[{{8.478971012437368, 4.206475836086046, 
       5.3457722795622535`}, {7.413795744087472, 3.714725129129087, 
       5.404094061770587}}]}, 
     {RGBColor[0, 1, 0], 
      Line3DBox[{{7.413795744087472, 3.714725129129087, 5.404094061770587}, {
       6.426023121644651, 3.265559488969983, 5.141059432182368}}]}, 
     {RGBColor[0, 1, 0], 
      Line3DBox[{{3.7465894672840947`, 3.81144042302419, 4.772808118496101}, {
       5.231054484769123, 3.7494651632423417`, 5.386113081451599}}]}, 
     {RGBColor[0, 1, 0], 
      Line3DBox[{{5.231054484769123, 3.7494651632423417`, 
       5.386113081451599}, {6.868976184451463, 3.6906112064468957`, 
       5.7811669922833975`}}]}, 
     {RGBColor[0, 1, 0], 
      Line3DBox[{{3.5938606212409074`, 3.5813580764610835`, 
       4.490998573656485}, {4.935858613153815, 3.3840414364605094`, 
       4.887464981584272}}]}, 
     {RGBColor[0, 1, 0], 
      Line3DBox[{{4.935858613153815, 3.3840414364605094`, 
       4.887464981584272}, {6.426023121644651, 3.265559488969983, 
       5.141059432182368}}]}, 
     {RGBColor[0, 1, 0], 
      Line3DBox[{{7.343101683068024, 2.667092937733018, 4.480281439317259}, {
       6.986214789814533, 2.9972313066355962`, 5.27706750725502}}]}, 
     {RGBColor[0, 1, 0], 
      Line3DBox[{{6.986214789814533, 2.9972313066355962`, 5.27706750725502}, {
       6.868976184451463, 3.6906112064468957`, 5.7811669922833975`}}]}, 
     {RGBColor[0, 1, 0], 
      Line3DBox[{{7.0750473505415625`, 2.4616155618901594`, 
       4.109740303103914}, {6.53719163013955, 2.644233406647449, 
       4.688497716691823}}]}, 
     {RGBColor[0, 1, 0], 
      Line3DBox[{{6.53719163013955, 2.644233406647449, 4.688497716691823}, {
       6.426023121644651, 3.265559488969983, 5.141059432182368}}]}, 
     {RGBColor[0, 1, 0], 
      Line3DBox[{{7.093448267053056, 1.9015517084722333`, 
       3.601835958225257}, {6.409702284901877, 1.444958392297587, 
       3.6804755559071967`}}]}, 
     {RGBColor[0, 1, 0], 
      Line3DBox[{{6.409702284901877, 1.444958392297587, 
       3.6804755559071967`}, {5.87289429831614, 1.6159559961435797`, 
       3.8655843102496963`}}]}, 
     {RGBColor[0, 1, 0], 
      Line3DBox[{{2.821690921720961, 3.0906323031935257`, 
       4.223543140305857}, {4.0083630707395645`, 2.678178465701124, 
       4.418511210078519}}]}, 
     {RGBColor[0, 1, 0], 
      Line3DBox[{{4.0083630707395645`, 2.678178465701124, 
       4.418511210078519}, {5.352269955781779, 2.4954954818661745`, 
       4.535118980086819}}]}}, {
     TagBox[
      TooltipBox[
       {GrayLevel[1], EdgeForm[GrayLevel[0]], 
        SphereBox[{10.159672862328462`, 3.17255282816585, 
         3.5834536223305897`}, 0.1]},
       "\"{1, 1, 1, 2, 3, 1, 2, 1}\"",
       LabelStyle->"TextStyling"],
      Annotation[#, "{1, 1, 1, 2, 3, 1, 2, 1}", "Tooltip"]& ], 
     TagBox[
      TooltipBox[
       {GrayLevel[1], EdgeForm[GrayLevel[0]], 
        SphereBox[{10.644436353835012`, 3.530639677528731, 3.617940918419248},
          0.1]},
       "\"{1, 1, 1, 2, 4, 1, 2, 1}\"",
       LabelStyle->"TextStyling"],
      Annotation[#, "{1, 1, 1, 2, 4, 1, 2, 1}", "Tooltip"]& ], 
     TagBox[
      TooltipBox[
       {GrayLevel[1], EdgeForm[GrayLevel[0]], 
        SphereBox[{10.60880406909825, 3.0000034978770245`, 
         2.7417636269792602`}, 0.1]},
       "\"{1, 1, 1, 2, 7, 1, 2, 1}\"",
       LabelStyle->"TextStyling"],
      Annotation[#, "{1, 1, 1, 2, 7, 1, 2, 1}", "Tooltip"]& ], 
     TagBox[
      TooltipBox[
       {GrayLevel[1], EdgeForm[GrayLevel[0]], 
        SphereBox[{9.273318952281372, 3.416653850338335, 4.30170641105423}, 
         0.1]},
       "\"{2, 1, 1, 2, 3, 1, 2, 1}\"",
       LabelStyle->"TextStyling"],
      Annotation[#, "{2, 1, 1, 2, 3, 1, 2, 1}", "Tooltip"]& ], 
     TagBox[
      TooltipBox[
       {GrayLevel[1], EdgeForm[GrayLevel[0]], 
        SphereBox[{10.449892504452716`, 4.250791204965248, 4.469912367473408},
          0.1]},
       "\"{1, 1, 1, 2, 4, 1, 1, 1}\"",
       LabelStyle->"TextStyling"],
      Annotation[#, "{1, 1, 1, 2, 4, 1, 1, 1}", "Tooltip"]& ], 
     TagBox[
      TooltipBox[
       {GrayLevel[1], EdgeForm[GrayLevel[0]], 
        SphereBox[{9.529266587519796, 4.558185518325454, 4.796117900427921}, 
         0.1]},
       "\"{2, 1, 1, 2, 4, 1, 1, 1}\"",
       LabelStyle->"TextStyling"],
      Annotation[#, "{2, 1, 1, 2, 4, 1, 1, 1}", "Tooltip"]& ], 
     TagBox[
      TooltipBox[
       {GrayLevel[1], EdgeForm[GrayLevel[0]], 
        SphereBox[{10.406493024416815`, 4.475619100683545, 4.684666822902072},
          0.1]},
       "\"{3, 1, 1, 2, 4, 1, 1, 1}\"",
       LabelStyle->"TextStyling"],
      Annotation[#, "{3, 1, 1, 2, 4, 1, 1, 1}", "Tooltip"]& ], 
     TagBox[
      TooltipBox[
       {GrayLevel[1], EdgeForm[GrayLevel[0]], 
        SphereBox[{10.827022824048377`, 4.860770604986352, 4.943916196961173},
          0.1]},
       "\"{5, 1, 1, 2, 4, 1, 1, 1}\"",
       LabelStyle->"TextStyling"],
      Annotation[#, "{5, 1, 1, 2, 4, 1, 1, 1}", "Tooltip"]& ], 
     TagBox[
      TooltipBox[
       {GrayLevel[1], EdgeForm[GrayLevel[0]], 
        SphereBox[{11.251405756388717`, 3.252030017762462, 
         2.6755945018809273`}, 0.1]},
       "\"{1, 5, 1, 2, 4, 1, 2, 1}\"",
       LabelStyle->"TextStyling"],
      Annotation[#, "{1, 5, 1, 2, 4, 1, 2, 1}", "Tooltip"]& ], 
     TagBox[
      TooltipBox[
       {GrayLevel[1], EdgeForm[GrayLevel[0]], 
        SphereBox[{10.044505631661554`, 3.807223294420442, 4.290660480376457},
          0.1]},
       "\"{2, 1, 1, 2, 4, 1, 2, 1}\"",
       LabelStyle->"TextStyling"],
      Annotation[#, "{2, 1, 1, 2, 4, 1, 2, 1}", "Tooltip"]& ], 
     TagBox[
      TooltipBox[
       {GrayLevel[1], EdgeForm[GrayLevel[0]], 
        SphereBox[{10.622632647870116`, 3.8566292358875227`, 
         4.262126850792043}, 0.1]},
       "\"{3, 1, 1, 2, 4, 1, 2, 1}\"",
       LabelStyle->"TextStyling"],
      Annotation[#, "{3, 1, 1, 2, 4, 1, 2, 1}", "Tooltip"]& ], 
     TagBox[
      TooltipBox[
       {GrayLevel[1], EdgeForm[GrayLevel[0]], 
        SphereBox[{10.371302983886725`, 2.7171238449261095`, 
         2.009899019283926}, 0.1]},
       "\"{1, 2, 1, 2, 7, 1, 2, 1}\"",
       LabelStyle->"TextStyling"],
      Annotation[#, "{1, 2, 1, 2, 7, 1, 2, 1}", "Tooltip"]& ], 
     TagBox[
      TooltipBox[
       {GrayLevel[1], EdgeForm[GrayLevel[0]], 
        SphereBox[{10.789260048527016`, 2.813841162677652, 1.796440294075734},
          0.1]},
       "\"{1, 5, 1, 2, 7, 1, 2, 1}\"",
       LabelStyle->"TextStyling"],
      Annotation[#, "{1, 5, 1, 2, 7, 1, 2, 1}", "Tooltip"]& ], 
     TagBox[
      TooltipBox[
       {GrayLevel[1], EdgeForm[GrayLevel[0]], 
        SphereBox[{3.1220163213096965`, 6.586204556128687, 2.775608561433411},
          0.1]},
       "\"{1, 1, 2, 1, 5, 2, 1, 1}\"",
       LabelStyle->"TextStyling"],
      Annotation[#, "{1, 1, 2, 1, 5, 2, 1, 1}", "Tooltip"]& ], 
     TagBox[
      TooltipBox[
       {GrayLevel[1], EdgeForm[GrayLevel[0]], 
        SphereBox[{2.47307842384813, 6.391837104022115, 2.4974652630195946`}, 
         0.1]},
       "\"{1, 3, 2, 1, 5, 2, 1, 1}\"",
       LabelStyle->"TextStyling"],
      Annotation[#, "{1, 3, 2, 1, 5, 2, 1, 1}", "Tooltip"]& ], 
     TagBox[
      TooltipBox[
       {GrayLevel[1], EdgeForm[GrayLevel[0]], 
        SphereBox[{2.568025173358979, 6.852078243000164, 2.531580963726146}, 
         0.1]},
       "\"{1, 4, 2, 1, 5, 2, 1, 1}\"",
       LabelStyle->"TextStyling"],
      Annotation[#, "{1, 4, 2, 1, 5, 2, 1, 1}", "Tooltip"]& ], 
     TagBox[
      TooltipBox[
       {GrayLevel[1], EdgeForm[GrayLevel[0]], 
        SphereBox[{2.1808657125809345`, 4.482971387734742, 3.331326634562355},
          0.1]},
       "\"{1, 1, 3, 1, 5, 1, 1, 1}\"",
       LabelStyle->"TextStyling"],
      Annotation[#, "{1, 1, 3, 1, 5, 1, 1, 1}", "Tooltip"]& ], 
     TagBox[
      TooltipBox[
       {GrayLevel[1], EdgeForm[GrayLevel[0]], 
        SphereBox[{3.3906750044503773`, 4.306387422594876, 2.643623379342297},
          0.1]},
       "\"{1, 5, 3, 1, 5, 1, 1, 1}\"",
       LabelStyle->"TextStyling"],
      Annotation[#, "{1, 5, 3, 1, 5, 1, 1, 1}", "Tooltip"]& ], 
     TagBox[
      TooltipBox[
       {GrayLevel[1], EdgeForm[GrayLevel[0]], 
        SphereBox[{2.406046799382919, 3.8674827798520166`, 3.986837849517068},
          0.1]},
       "\"{2, 1, 3, 1, 5, 1, 1, 1}\"",
       LabelStyle->"TextStyling"],
      Annotation[#, "{2, 1, 3, 1, 5, 1, 1, 1}", "Tooltip"]& ], 
     TagBox[
      TooltipBox[
       {GrayLevel[1], EdgeForm[GrayLevel[0]], 
        SphereBox[{1.4418852399452513`, 4.055642364721578, 
         3.6372710094062413`}, 0.1]},
       "\"{3, 1, 3, 1, 5, 1, 1, 1}\"",
       LabelStyle->"TextStyling"],
      Annotation[#, "{3, 1, 3, 1, 5, 1, 1, 1}", "Tooltip"]& ], 
     TagBox[
      TooltipBox[
       {GrayLevel[1], EdgeForm[GrayLevel[0]], 
        SphereBox[{1.8201898302573936`, 3.7077180823441385`, 
         3.935755470442843}, 0.1]},
       "\"{6, 1, 3, 1, 5, 1, 1, 1}\"",
       LabelStyle->"TextStyling"],
      Annotation[#, "{6, 1, 3, 1, 5, 1, 1, 1}", "Tooltip"]& ], 
     TagBox[
      TooltipBox[
       {GrayLevel[1], EdgeForm[GrayLevel[0]], 
        SphereBox[{9.019852663345265, 3.665261246868022, 2.2237565316701033`},
          0.1]},
       "\"{1, 2, 1, 2, 3, 1, 1, 1}\"",
       LabelStyle->"TextStyling"],
      Annotation[#, "{1, 2, 1, 2, 3, 1, 1, 1}", "Tooltip"]& ], 
     TagBox[
      TooltipBox[
       {GrayLevel[1], EdgeForm[GrayLevel[0]], 
        SphereBox[{9.537971586936369, 2.7415132645648947`, 
         1.7701813814416225`}, 0.1]},
       "\"{1, 2, 1, 2, 7, 1, 1, 1}\"",
       LabelStyle->"TextStyling"],
      Annotation[#, "{1, 2, 1, 2, 7, 1, 1, 1}", "Tooltip"]& ], 
     TagBox[
      TooltipBox[
       {GrayLevel[1], EdgeForm[GrayLevel[0]], 
        SphereBox[{10.27047158661637, 4.1852505216705005`, 2.464503852799111},
          0.1]},
       "\"{1, 2, 3, 2, 3, 1, 1, 1}\"",
       LabelStyle->"TextStyling"],
      Annotation[#, "{1, 2, 3, 2, 3, 1, 1, 1}", "Tooltip"]& ], 
     TagBox[
      TooltipBox[
       {GrayLevel[1], EdgeForm[GrayLevel[0]], 
        SphereBox[{8.399231529873557, 4.374972954521491, 3.1289637359256113`},
          0.1]},
       "\"{2, 2, 1, 2, 3, 1, 1, 1}\"",
       LabelStyle->"TextStyling"],
      Annotation[#, "{2, 2, 1, 2, 3, 1, 1, 1}", "Tooltip"]& ], 
     TagBox[
      TooltipBox[
       {GrayLevel[1], EdgeForm[GrayLevel[0]], 
        SphereBox[{8.664178284727425, 4.5705710736807, 2.228348022104222}, 
         0.1]},
       "\"{3, 2, 1, 2, 3, 1, 1, 1}\"",
       LabelStyle->"TextStyling"],
      Annotation[#, "{3, 2, 1, 2, 3, 1, 1, 1}", "Tooltip"]& ], 
     TagBox[
      TooltipBox[
       {GrayLevel[1], EdgeForm[GrayLevel[0]], 
        SphereBox[{9.82847877308196, 2.8338890809723205`, 1.12819327133777}, 
         0.1]},
       "\"{1, 5, 1, 2, 7, 1, 1, 1}\"",
       LabelStyle->"TextStyling"],
      Annotation[#, "{1, 5, 1, 2, 7, 1, 1, 1}", "Tooltip"]& ], 
     TagBox[
      TooltipBox[
       {GrayLevel[1], EdgeForm[GrayLevel[0]], 
        SphereBox[{2.2560506431028085`, 5.605778240040801, 2.451634152278186},
          0.1]},
       "\"{1, 3, 3, 1, 5, 2, 1, 1}\"",
       LabelStyle->"TextStyling"],
      Annotation[#, "{1, 3, 3, 1, 5, 2, 1, 1}", "Tooltip"]& ], 
     TagBox[
      TooltipBox[
       {GrayLevel[1], EdgeForm[GrayLevel[0]], 
        SphereBox[{7.255084785515539, 3.90551458495194, 1.610422707424612}, 
         0.1]},
       "\"{1, 5, 1, 1, 3, 1, 1, 1}\"",
       LabelStyle->"TextStyling"],
      Annotation[#, "{1, 5, 1, 1, 3, 1, 1, 1}", "Tooltip"]& ], 
     TagBox[
      TooltipBox[
       {GrayLevel[1], EdgeForm[GrayLevel[0]], 
        SphereBox[{8.47963945543106, 4.373066005914084, 1.7699643605583883`}, 
         0.1]},
       "\"{3, 5, 1, 1, 3, 1, 1, 1}\"",
       LabelStyle->"TextStyling"],
      Annotation[#, "{3, 5, 1, 1, 3, 1, 1, 1}", "Tooltip"]& ], 
     TagBox[
      TooltipBox[
       {GrayLevel[1], EdgeForm[GrayLevel[0]], 
        SphereBox[{12.026081000079888`, 3.6700266029395583`, 
         2.7594190524323716`}, 0.1]},
       "\"{5, 5, 1, 2, 4, 1, 2, 1}\"",
       LabelStyle->"TextStyling"],
      Annotation[#, "{5, 5, 1, 2, 4, 1, 2, 1}", "Tooltip"]& ], 
     TagBox[
      TooltipBox[
       {GrayLevel[1], EdgeForm[GrayLevel[0]], 
        SphereBox[{2.406654228684065, 3.916383358076569, 3.211363946005418}, 
         0.1]},
       "\"{2, 5, 3, 1, 5, 1, 1, 1}\"",
       LabelStyle->"TextStyling"],
      Annotation[#, "{2, 5, 3, 1, 5, 1, 1, 1}", "Tooltip"]& ], 
     TagBox[
      TooltipBox[
       {GrayLevel[1], EdgeForm[GrayLevel[0]], 
        SphereBox[{11.105539343551195`, 2.154704342390301, 0.}, 0.1]},
       "\"{1, 5, 4, 2, 7, 1, 1, 2}\"",
       LabelStyle->"TextStyling"],
      Annotation[#, "{1, 5, 4, 2, 7, 1, 1, 2}", "Tooltip"]& ], 
     TagBox[
      TooltipBox[
       {GrayLevel[1], EdgeForm[GrayLevel[0]], 
        SphereBox[{11.52988756783322, 2.13665759834137, 0.2952325812164909}, 
         0.1]},
       "\"{1, 5, 4, 2, 7, 1, 2, 2}\"",
       LabelStyle->"TextStyling"],
      Annotation[#, "{1, 5, 4, 2, 7, 1, 2, 2}", "Tooltip"]& ], 
     TagBox[
      TooltipBox[
       {GrayLevel[1], EdgeForm[GrayLevel[0]], 
        SphereBox[{8.729748677670017, 4.673087027709324, 5.258291807248215}, 
         0.1]},
       "\"{2, 1, 1, 2, 2, 1, 1, 1}\"",
       LabelStyle->"TextStyling"],
      Annotation[#, "{2, 1, 1, 2, 2, 1, 1, 1}", "Tooltip"]& ], 
     TagBox[
      TooltipBox[
       {GrayLevel[1], EdgeForm[GrayLevel[0]], 
        SphereBox[{8.761278496537788, 4.807999652723706, 4.315560465127586}, 
         0.1]},
       "\"{2, 1, 1, 2, 3, 1, 1, 1}\"",
       LabelStyle->"TextStyling"],
      Annotation[#, "{2, 1, 1, 2, 3, 1, 1, 1}", "Tooltip"]& ], 
     TagBox[
      TooltipBox[
       {GrayLevel[1], EdgeForm[GrayLevel[0]], 
        SphereBox[{9.46359538135051, 4.721050358228669, 4.953626559873085}, 
         0.1]},
       "\"{2, 1, 1, 2, 6, 1, 1, 1}\"",
       LabelStyle->"TextStyling"],
      Annotation[#, "{2, 1, 1, 2, 6, 1, 1, 1}", "Tooltip"]& ], 
     TagBox[
      TooltipBox[
       {GrayLevel[1], EdgeForm[GrayLevel[0]], 
        SphereBox[{8.049223142597489, 6.229588967631411, 3.6705779128021407`},
          0.1]},
       "\"{2, 1, 1, 2, 3, 2, 1, 1}\"",
       LabelStyle->"TextStyling"],
      Annotation[#, "{2, 1, 1, 2, 3, 2, 1, 1}", "Tooltip"]& ], 
     TagBox[
      TooltipBox[
       {GrayLevel[1], EdgeForm[GrayLevel[0]], 
        SphereBox[{8.342012362106583, 5.3354591626518, 3.520486724356139}, 
         0.1]},
       "\"{2, 4, 1, 2, 3, 1, 1, 1}\"",
       LabelStyle->"TextStyling"],
      Annotation[#, "{2, 4, 1, 2, 3, 1, 1, 1}", "Tooltip"]& ], 
     TagBox[
      TooltipBox[
       {GrayLevel[1], EdgeForm[GrayLevel[0]], 
        SphereBox[{10.025091245901109`, 4.990099362727949, 4.618014115132049},
          0.1]},
       "\"{5, 1, 1, 2, 3, 1, 1, 1}\"",
       LabelStyle->"TextStyling"],
      Annotation[#, "{5, 1, 1, 2, 3, 1, 1, 1}", "Tooltip"]& ], 
     TagBox[
      TooltipBox[
       {GrayLevel[1], EdgeForm[GrayLevel[0]], 
        SphereBox[{8.509650754373236, 2.1981055746734164`, 4.777999959044615},
          0.1]},
       "\"{2, 1, 1, 2, 3, 1, 2, 2}\"",
       LabelStyle->"TextStyling"],
      Annotation[#, "{2, 1, 1, 2, 3, 1, 2, 2}", "Tooltip"]& ], 
     TagBox[
      TooltipBox[
       {GrayLevel[1], EdgeForm[GrayLevel[0]], 
        SphereBox[{8.26781075509256, 1.7212366028536574`, 4.115523479329375}, 
         0.1]},
       "\"{2, 2, 1, 2, 3, 1, 2, 2}\"",
       LabelStyle->"TextStyling"],
      Annotation[#, "{2, 2, 1, 2, 3, 1, 2, 2}", "Tooltip"]& ], 
     TagBox[
      TooltipBox[
       {GrayLevel[1], EdgeForm[GrayLevel[0]], 
        SphereBox[{8.612256067074101, 1.243415367324967, 4.5862782933706905`},
          0.1]},
       "\"{3, 1, 1, 2, 3, 1, 2, 2}\"",
       LabelStyle->"TextStyling"],
      Annotation[#, "{3, 1, 1, 2, 3, 1, 2, 2}", "Tooltip"]& ], 
     TagBox[
      TooltipBox[
       {GrayLevel[1], EdgeForm[GrayLevel[0]], 
        SphereBox[{8.859357532545697, 5.551321726825002, 4.296652090163954}, 
         0.1]},
       "\"{2, 1, 1, 2, 4, 2, 1, 1}\"",
       LabelStyle->"TextStyling"],
      Annotation[#, "{2, 1, 1, 2, 4, 2, 1, 1}", "Tooltip"]& ], 
     TagBox[
      TooltipBox[
       {GrayLevel[1], EdgeForm[GrayLevel[0]], 
        SphereBox[{8.219443565814984, 5.82908000399194, 2.8724590570949906`}, 
         0.1]},
       "\"{2, 2, 1, 2, 3, 2, 1, 1}\"",
       LabelStyle->"TextStyling"],
      Annotation[#, "{2, 2, 1, 2, 3, 2, 1, 1}", "Tooltip"]& ], 
     TagBox[
      TooltipBox[
       {GrayLevel[1], EdgeForm[GrayLevel[0]], 
        SphereBox[{8.127997373827771, 6.670288503297868, 3.052498583646449}, 
         0.1]},
       "\"{2, 5, 1, 2, 3, 2, 1, 1}\"",
       LabelStyle->"TextStyling"],
      Annotation[#, "{2, 5, 1, 2, 3, 2, 1, 1}", "Tooltip"]& ], 
     TagBox[
      TooltipBox[
       {GrayLevel[1], EdgeForm[GrayLevel[0]], 
        SphereBox[{10.326424646567592`, 4.856957950200086, 4.307900557225078},
          0.1]},
       "\"{3, 1, 1, 2, 6, 1, 1, 1}\"",
       LabelStyle->"TextStyling"],
      Annotation[#, "{3, 1, 1, 2, 6, 1, 1, 1}", "Tooltip"]& ], 
     TagBox[
      TooltipBox[
       {GrayLevel[1], EdgeForm[GrayLevel[0]], 
        SphereBox[{10.842473163985192`, 5.010186531852309, 4.468270338359204},
          0.1]},
       "\"{5, 1, 1, 2, 6, 1, 1, 1}\"",
       LabelStyle->"TextStyling"],
      Annotation[#, "{5, 1, 1, 2, 6, 1, 1, 1}", "Tooltip"]& ], 
     TagBox[
      TooltipBox[
       {GrayLevel[1], EdgeForm[GrayLevel[0]], 
        SphereBox[{6.868976184451463, 3.6906112064468957`, 
         5.7811669922833975`}, 0.1]},
       "\"{2, 1, 1, 3, 5, 1, 1, 2}\"",
       LabelStyle->"TextStyling"],
      Annotation[#, "{2, 1, 1, 3, 5, 1, 1, 2}", "Tooltip"]& ], 
     TagBox[
      TooltipBox[
       {GrayLevel[1], EdgeForm[GrayLevel[0]], 
        SphereBox[{6.426023121644651, 3.265559488969983, 5.141059432182368}, 
         0.1]},
       "\"{2, 1, 1, 5, 5, 1, 1, 2}\"",
       LabelStyle->"TextStyling"],
      Annotation[#, "{2, 1, 1, 5, 5, 1, 1, 2}", "Tooltip"]& ], 
     TagBox[
      TooltipBox[
       {GrayLevel[1], EdgeForm[GrayLevel[0]], 
        SphereBox[{5.352269955781779, 2.4954954818661745`, 4.535118980086819},
          0.1]},
       "\"{6, 1, 1, 5, 5, 1, 1, 2}\"",
       LabelStyle->"TextStyling"],
      Annotation[#, "{6, 1, 1, 5, 5, 1, 1, 2}", "Tooltip"]& ], 
     TagBox[
      TooltipBox[
       {GrayLevel[1], EdgeForm[GrayLevel[0]], 
        SphereBox[{1.4686227798329146`, 3.5879314233943784`, 
         3.4511917038676985`}, 0.1]},
       "\"{2, 2, 3, 1, 5, 1, 1, 1}\"",
       LabelStyle->"TextStyling"],
      Annotation[#, "{2, 2, 3, 1, 5, 1, 1, 1}", "Tooltip"]& ], 
     TagBox[
      TooltipBox[
       {GrayLevel[1], EdgeForm[GrayLevel[0]], 
        SphereBox[{8.27386088575759, 4.6147582407984356`, 2.602243444295745}, 
         0.1]},
       "\"{2, 2, 1, 2, 1, 1, 1, 1}\"",
       LabelStyle->"TextStyling"],
      Annotation[#, "{2, 2, 1, 2, 1, 1, 1, 1}", "Tooltip"]& ], 
     TagBox[
      TooltipBox[
       {GrayLevel[1], EdgeForm[GrayLevel[0]], 
        SphereBox[{7.801317796608745, 2.678033693056344, 3.6378410205745815`},
          0.1]},
       "\"{2, 2, 1, 2, 3, 1, 1, 2}\"",
       LabelStyle->"TextStyling"],
      Annotation[#, "{2, 2, 1, 2, 3, 1, 1, 2}", "Tooltip"]& ], 
     TagBox[
      TooltipBox[
       {GrayLevel[1], EdgeForm[GrayLevel[0]], 
        SphereBox[{8.523393718844144, 0.7128224932142921, 4.065945417733695}, 
         0.1]},
       "\"{3, 2, 1, 2, 3, 1, 2, 2}\"",
       LabelStyle->"TextStyling"],
      Annotation[#, "{3, 2, 1, 2, 3, 1, 2, 2}", "Tooltip"]& ], 
     TagBox[
      TooltipBox[
       {GrayLevel[1], EdgeForm[GrayLevel[0]], 
        SphereBox[{8.47196611268734, 5.486437986049327, 2.2595582018101297`}, 
         0.1]},
       "\"{3, 2, 1, 2, 3, 2, 1, 1}\"",
       LabelStyle->"TextStyling"],
      Annotation[#, "{3, 2, 1, 2, 3, 2, 1, 1}", "Tooltip"]& ], 
     TagBox[
      TooltipBox[
       {GrayLevel[1], EdgeForm[GrayLevel[0]], 
        SphereBox[{8.380314753937169, 6.022591894123564, 2.250084949376201}, 
         0.1]},
       "\"{5, 2, 1, 2, 3, 2, 1, 1}\"",
       LabelStyle->"TextStyling"],
      Annotation[#, "{5, 2, 1, 2, 3, 2, 1, 1}", "Tooltip"]& ], 
     TagBox[
      TooltipBox[
       {GrayLevel[1], EdgeForm[GrayLevel[0]], 
        SphereBox[{0.9258556122347574, 3.1729113768784103`, 
         3.1140699877144615`}, 0.1]},
       "\"{2, 2, 2, 1, 5, 1, 1, 1}\"",
       LabelStyle->"TextStyling"],
      Annotation[#, "{2, 2, 2, 1, 5, 1, 1, 1}", "Tooltip"]& ], 
     TagBox[
      TooltipBox[
       {GrayLevel[1], EdgeForm[GrayLevel[0]], 
        SphereBox[{0.7476605670173111, 3.756053792357578, 
         3.4419117339901772`}, 0.1]},
       "\"{3, 2, 3, 1, 5, 1, 1, 1}\"",
       LabelStyle->"TextStyling"],
      Annotation[#, "{3, 2, 3, 1, 5, 1, 1, 1}", "Tooltip"]& ], 
     TagBox[
      TooltipBox[
       {GrayLevel[1], EdgeForm[GrayLevel[0]], 
        SphereBox[{10.588152988046742`, 4.8777564430959, 3.3055218810729534`},
          0.1]},
       "\"{3, 5, 1, 2, 6, 1, 1, 1}\"",
       LabelStyle->"TextStyling"],
      Annotation[#, "{3, 5, 1, 2, 6, 1, 1, 1}", "Tooltip"]& ], 
     TagBox[
      TooltipBox[
       {GrayLevel[1], EdgeForm[GrayLevel[0]], 
        SphereBox[{0.7534264244466353, 4.10294809994303, 3.3734869204022426`},
          0.1]},
       "\"{3, 4, 3, 1, 5, 1, 1, 1}\"",
       LabelStyle->"TextStyling"],
      Annotation[#, "{3, 4, 3, 1, 5, 1, 1, 1}", "Tooltip"]& ], 
     TagBox[
      TooltipBox[
       {GrayLevel[1], EdgeForm[GrayLevel[0]], 
        SphereBox[{8.570341159829207, 0.21412058486000385`, 
         3.4977996109415814`}, 0.1]},
       "\"{3, 2, 1, 2, 2, 1, 2, 2}\"",
       LabelStyle->"TextStyling"],
      Annotation[#, "{3, 2, 1, 2, 2, 1, 2, 2}", "Tooltip"]& ], 
     TagBox[
      TooltipBox[
       {GrayLevel[1], EdgeForm[GrayLevel[0]], 
        SphereBox[{8.619809052561827, 0., 3.910964298382368}, 0.1]},
       "\"{3, 2, 1, 2, 4, 1, 2, 2}\"",
       LabelStyle->"TextStyling"],
      Annotation[#, "{3, 2, 1, 2, 4, 1, 2, 2}", "Tooltip"]& ], 
     TagBox[
      TooltipBox[
       {GrayLevel[1], EdgeForm[GrayLevel[0]], 
        SphereBox[{11.659889787152611`, 4.916466281502999, 
         3.6471555301665064`}, 0.1]},
       "\"{5, 5, 1, 2, 6, 1, 1, 1}\"",
       LabelStyle->"TextStyling"],
      Annotation[#, "{5, 5, 1, 2, 6, 1, 1, 1}", "Tooltip"]& ], 
     TagBox[
      TooltipBox[
       {GrayLevel[1], EdgeForm[GrayLevel[0]], 
        SphereBox[{12.083889366159962`, 5.23717765206031, 
         5.0859823947558125`}, 0.1]},
       "\"{5, 2, 1, 2, 4, 1, 1, 1}\"",
       LabelStyle->"TextStyling"],
      Annotation[#, "{5, 2, 1, 2, 4, 1, 1, 1}", "Tooltip"]& ], 
     TagBox[
      TooltipBox[
       {GrayLevel[1], EdgeForm[GrayLevel[0]], 
        SphereBox[{12.505524101699853`, 5.3162194718930955`, 
         4.282236566802769}, 0.1]},
       "\"{5, 2, 2, 2, 6, 1, 1, 1}\"",
       LabelStyle->"TextStyling"],
      Annotation[#, "{5, 2, 2, 2, 6, 1, 1, 1}", "Tooltip"]& ], 
     TagBox[
      TooltipBox[
       {GrayLevel[1], EdgeForm[GrayLevel[0]], 
        SphereBox[{12.094023438795498`, 5.127217969977749, 
         3.7979523383784954`}, 0.1]},
       "\"{5, 2, 3, 2, 6, 1, 1, 1}\"",
       LabelStyle->"TextStyling"],
      Annotation[#, "{5, 2, 3, 2, 6, 1, 1, 1}", "Tooltip"]& ], 
     TagBox[
      TooltipBox[
       {GrayLevel[1], EdgeForm[GrayLevel[0]], 
        SphereBox[{12.174724288111314`, 4.327667044292768, 3.136604383185287},
          0.1]},
       "\"{5, 5, 1, 2, 6, 1, 2, 1}\"",
       LabelStyle->"TextStyling"],
      Annotation[#, "{5, 5, 1, 2, 6, 1, 2, 1}", "Tooltip"]& ], 
     TagBox[
      TooltipBox[
       {GrayLevel[1], EdgeForm[GrayLevel[0]], 
        SphereBox[{5.87289429831614, 1.6159559961435797`, 
         3.8655843102496963`}, 0.1]},
       "\"{6, 2, 1, 5, 5, 1, 1, 2}\"",
       LabelStyle->"TextStyling"],
      Annotation[#, "{6, 2, 1, 5, 5, 1, 1, 2}", "Tooltip"]& ], 
     TagBox[
      TooltipBox[
       {RGBColor[0, 0, 1], EdgeForm[RGBColor[0, 0, 1]], 
        SphereBox[{8.706560390155978, 2.4948652160540625`, 
         2.1703310427419176`}, 0.075]},
       "\"Virtual node - 2\"",
       LabelStyle->"TextStyling"],
      Annotation[#, "Virtual node - 2", "Tooltip"]& ], 
     TagBox[
      TooltipBox[
       {GrayLevel[1], EdgeForm[GrayLevel[0]], 
        SphereBox[{8.323167986253726, 1.4940417122896705`, 2.425039789685726},
          0.1]},
       "\"{1, 2, 1, 2, 2, 1, 1, 2}\"",
       LabelStyle->"TextStyling"],
      Annotation[#, "{1, 2, 1, 2, 2, 1, 1, 2}", "Tooltip"]& ], 
     TagBox[
      TooltipBox[
       {RGBColor[0, 0, 1], EdgeForm[RGBColor[0, 0, 1]], 
        SphereBox[{8.142934535537941, 3.729992948767847, 1.676714615613526}, 
         0.075]},
       "\"Virtual node - 2\"",
       LabelStyle->"TextStyling"],
      Annotation[#, "Virtual node - 2", "Tooltip"]& ], 
     TagBox[
      TooltipBox[
       {RGBColor[0, 0, 1], EdgeForm[RGBColor[0, 0, 1]], 
        SphereBox[{9.01198189157498, 1.902176471225964, 1.894111761950303}, 
         0.075]},
       "\"Virtual node - 2\"",
       LabelStyle->"TextStyling"],
      Annotation[#, "Virtual node - 2", "Tooltip"]& ], 
     TagBox[
      TooltipBox[
       {RGBColor[0, 0, 1], EdgeForm[RGBColor[0, 0, 1]], 
        SphereBox[{11.335902230574856`, 4.693585426453094, 2.986222640572655},
          0.075]},
       "\"Virtual node - 2\"",
       LabelStyle->"TextStyling"],
      Annotation[#, "Virtual node - 2", "Tooltip"]& ], 
     TagBox[
      TooltipBox[
       {RGBColor[0, 0, 1], EdgeForm[RGBColor[0, 0, 1]], 
        SphereBox[{8.5177974317937, 3.3334430057104956`, 1.166314809966404}, 
         0.075]},
       "\"Virtual node - 2\"",
       LabelStyle->"TextStyling"],
      Annotation[#, "Virtual node - 2", "Tooltip"]& ], 
     TagBox[
      TooltipBox[
       {RGBColor[0, 0, 1], EdgeForm[RGBColor[0, 0, 1]], 
        SphereBox[{10.491592878845744`, 2.438800266727272, 
         0.39610683288425097`}, 0.075]},
       "\"Virtual node - 2\"",
       LabelStyle->"TextStyling"],
      Annotation[#, "Virtual node - 2", "Tooltip"]& ], 
     TagBox[
      TooltipBox[
       {RGBColor[0, 0, 1], EdgeForm[RGBColor[0, 0, 1]], 
        SphereBox[{11.318862717044723`, 2.413201930276905, 
         0.9804930117357356}, 0.075]},
       "\"Virtual node - 2\"",
       LabelStyle->"TextStyling"],
      Annotation[#, "Virtual node - 2", "Tooltip"]& ], 
     TagBox[
      TooltipBox[
       {RGBColor[0, 0, 1], EdgeForm[RGBColor[0, 0, 1]], 
        SphereBox[{6.891624383575884, 6.936915037538133, 3.3790353514502813`},
          0.075]},
       "\"Virtual node - 2\"",
       LabelStyle->"TextStyling"],
      Annotation[#, "Virtual node - 2", "Tooltip"]& ], 
     TagBox[
      TooltipBox[
       {GrayLevel[1], EdgeForm[GrayLevel[0]], 
        SphereBox[{5.80767285233706, 7.4284188965931985`, 3.06037989656548}, 
         0.1]},
       "\"{1, 1, 2, 2, 3, 2, 1, 1}\"",
       LabelStyle->"TextStyling"],
      Annotation[#, "{1, 1, 2, 2, 3, 2, 1, 1}", "Tooltip"]& ], 
     TagBox[
      TooltipBox[
       {RGBColor[0, 0, 1], EdgeForm[RGBColor[0, 0, 1]], 
        SphereBox[{7.5236788242731505`, 7.260112726913871, 
         3.5626083558493136`}, 0.075]},
       "\"Virtual node - 2\"",
       LabelStyle->"TextStyling"],
      Annotation[#, "Virtual node - 2", "Tooltip"]& ], 
     TagBox[
      TooltipBox[
       {GrayLevel[1], EdgeForm[GrayLevel[0]], 
        SphereBox[{6.9820601354068215`, 7.9563271029726454`, 
         3.294446075802884}, 0.1]},
       "\"{2, 1, 2, 4, 3, 2, 1, 1}\"",
       LabelStyle->"TextStyling"],
      Annotation[#, "{2, 1, 2, 4, 3, 2, 1, 1}", "Tooltip"]& ], 
     TagBox[
      TooltipBox[
       {RGBColor[0, 0, 1], EdgeForm[RGBColor[0, 0, 1]], 
        SphereBox[{7.82227419663379, 7.020845841093989, 3.4107609409921467`}, 
         0.075]},
       "\"Virtual node - 2\"",
       LabelStyle->"TextStyling"],
      Annotation[#, "Virtual node - 2", "Tooltip"]& ], 
     TagBox[
      TooltipBox[
       {GrayLevel[1], EdgeForm[GrayLevel[0]], 
        SphereBox[{7.500714457841556, 7.269057038404645, 2.9843655453495077`},
          0.1]},
       "\"{2, 4, 2, 2, 3, 2, 1, 1}\"",
       LabelStyle->"TextStyling"],
      Annotation[#, "{2, 4, 2, 2, 3, 2, 1, 1}", "Tooltip"]& ], 
     TagBox[
      TooltipBox[
       {RGBColor[0, 0, 1], EdgeForm[RGBColor[0, 0, 1]], 
        SphereBox[{8.019681067029214, 1.9392953895579987`, 2.987860947495596},
          0.075]},
       "\"Virtual node - 2\"",
       LabelStyle->"TextStyling"],
      Annotation[#, "Virtual node - 2", "Tooltip"]& ], 
     TagBox[
      TooltipBox[
       {RGBColor[0, 0, 1], EdgeForm[RGBColor[0, 0, 1]], 
        SphereBox[{7.881765309176922, 6.7108408063426275`, 
         2.7177543513359694`}, 0.075]},
       "\"Virtual node - 2\"",
       LabelStyle->"TextStyling"],
      Annotation[#, "Virtual node - 2", "Tooltip"]& ], 
     TagBox[
      TooltipBox[
       {RGBColor[0, 0, 1], EdgeForm[RGBColor[0, 0, 1]], 
        SphereBox[{7.921850371193932, 6.393652642773041, 3.23487008846027}, 
         0.075]},
       "\"Virtual node - 2\"",
       LabelStyle->"TextStyling"],
      Annotation[#, "Virtual node - 2", "Tooltip"]& ], 
     TagBox[
      TooltipBox[
       {RGBColor[0, 0, 1], EdgeForm[RGBColor[0, 0, 1]], 
        SphereBox[{7.952474041966633, 7.388324124963586, 2.8409540849704653`},
          0.075]},
       "\"Virtual node - 2\"",
       LabelStyle->"TextStyling"],
      Annotation[#, "Virtual node - 2", "Tooltip"]& ], 
     TagBox[
      TooltipBox[
       {RGBColor[0, 0, 1], EdgeForm[RGBColor[0, 0, 1]], 
        SphereBox[{8.476099925159003, 0.6020529100481604, 
         2.8012874544844344`}, 0.075]},
       "\"Virtual node - 2\"",
       LabelStyle->"TextStyling"],
      Annotation[#, "Virtual node - 2", "Tooltip"]& ], 
     TagBox[
      TooltipBox[
       {RGBColor[0, 0, 1], EdgeForm[RGBColor[0, 0, 1]], 
        SphereBox[{8.674131478059467, 4.667083855573542, 1.5285858965073231`},
          0.075]},
       "\"Virtual node - 2\"",
       LabelStyle->"TextStyling"],
      Annotation[#, "Virtual node - 2", "Tooltip"]& ], 
     TagBox[
      TooltipBox[
       {RGBColor[0, 0, 1], EdgeForm[RGBColor[0, 0, 1]], 
        SphereBox[{9.629626772794392, 4.695162073291075, 2.395160141259103}, 
         0.075]},
       "\"Virtual node - 2\"",
       LabelStyle->"TextStyling"],
      Annotation[#, "Virtual node - 2", "Tooltip"]& ], 
     TagBox[
      TooltipBox[
       {RGBColor[0, 0, 1], EdgeForm[RGBColor[0, 0, 1]], 
        SphereBox[{11.679288575461616`, 5.155635738365678, 5.577247573537802},
          0.075]},
       "\"Virtual node - 2\"",
       LabelStyle->"TextStyling"],
      Annotation[#, "Virtual node - 2", "Tooltip"]& ], 
     TagBox[
      TooltipBox[
       {GrayLevel[1], EdgeForm[GrayLevel[0]], 
        SphereBox[{12.351852949424352`, 5.387605128267139, 5.947946573325231},
          0.1]},
       "\"{5, 4, 1, 5, 4, 1, 1, 1}\"",
       LabelStyle->"TextStyling"],
      Annotation[#, "{5, 4, 1, 5, 4, 1, 1, 1}", "Tooltip"]& ], 
     TagBox[
      TooltipBox[
       {RGBColor[0, 0, 1], EdgeForm[RGBColor[0, 0, 1]], 
        SphereBox[{11.807094268843713`, 5.255772433917998, 4.508375387605566},
          0.075]},
       "\"Virtual node - 2\"",
       LabelStyle->"TextStyling"],
      Annotation[#, "Virtual node - 2", "Tooltip"]& ], 
     TagBox[
      TooltipBox[
       {RGBColor[0, 0, 1], EdgeForm[RGBColor[0, 0, 1]], 
        SphereBox[{11.637156594499405`, 5.240597343505261, 4.208726879927569},
          0.075]},
       "\"Virtual node - 2\"",
       LabelStyle->"TextStyling"],
      Annotation[#, "Virtual node - 2", "Tooltip"]& ], 
     TagBox[
      TooltipBox[
       {RGBColor[0, 0, 1], EdgeForm[RGBColor[0, 0, 1]], 
        SphereBox[{12.755462119832279`, 5.422996577836279, 4.86802711934397}, 
         0.075]},
       "\"Virtual node - 2\"",
       LabelStyle->"TextStyling"],
      Annotation[#, "Virtual node - 2", "Tooltip"]& ], 
     TagBox[
      TooltipBox[
       {RGBColor[0, 0, 1], EdgeForm[RGBColor[0, 0, 1]], 
        SphereBox[{12.462962955745605`, 5.308718265367521, 4.514806517508435},
          0.075]},
       "\"Virtual node - 2\"",
       LabelStyle->"TextStyling"],
      Annotation[#, "Virtual node - 2", "Tooltip"]& ], 
     TagBox[
      TooltipBox[
       {RGBColor[0, 0, 1], EdgeForm[RGBColor[0, 0, 1]], 
        SphereBox[{12.622965560661694`, 5.439529310053108, 5.638733721554943},
          0.075]},
       "\"Virtual node - 2\"",
       LabelStyle->"TextStyling"],
      Annotation[#, "Virtual node - 2", "Tooltip"]& ], 
     TagBox[
      TooltipBox[
       {RGBColor[0, 0, 1], EdgeForm[RGBColor[0, 0, 1]], 
        SphereBox[{12.473267690254172`, 5.144452620121627, 
         3.8315134199192715`}, 0.075]},
       "\"Virtual node - 2\"",
       LabelStyle->"TextStyling"],
      Annotation[#, "Virtual node - 2", "Tooltip"]& ], 
     TagBox[
      TooltipBox[
       {RGBColor[0, 0, 1], EdgeForm[RGBColor[0, 0, 1]], 
        SphereBox[{12.350148323977962`, 5.134640453850768, 
         3.4819207829461774`}, 0.075]},
       "\"Virtual node - 2\"",
       LabelStyle->"TextStyling"],
      Annotation[#, "Virtual node - 2", "Tooltip"]& ], 
     TagBox[
      TooltipBox[
       {RGBColor[0, 0, 1], EdgeForm[RGBColor[0, 0, 1]], 
        SphereBox[{4.397899265453942, 7.140653317306661, 2.8854793400203764`},
          0.075]},
       "\"Virtual node - 2\"",
       LabelStyle->"TextStyling"],
      Annotation[#, "Virtual node - 2", "Tooltip"]& ], 
     TagBox[
      TooltipBox[
       {RGBColor[0, 0, 1], EdgeForm[RGBColor[0, 0, 1]], 
        SphereBox[{2.522140770468102, 5.618096269575099, 3.0441598434728165`},
          0.075]},
       "\"Virtual node - 2\"",
       LabelStyle->"TextStyling"],
      Annotation[#, "Virtual node - 2", "Tooltip"]& ], 
     TagBox[
      TooltipBox[
       {RGBColor[0, 0, 1], EdgeForm[RGBColor[0, 0, 1]], 
        SphereBox[{1.96299743668781, 5.10582094685047, 2.822365891087246}, 
         0.075]},
       "\"Virtual node - 2\"",
       LabelStyle->"TextStyling"],
      Annotation[#, "Virtual node - 2", "Tooltip"]& ], 
     TagBox[
      TooltipBox[
       {RGBColor[0, 0, 1], EdgeForm[RGBColor[0, 0, 1]], 
        SphereBox[{2.7282836234875187`, 4.95388632643521, 
         2.4020126506998785`}, 0.075]},
       "\"Virtual node - 2\"",
       LabelStyle->"TextStyling"],
      Annotation[#, "Virtual node - 2", "Tooltip"]& ], 
     TagBox[
      TooltipBox[
       {RGBColor[0, 0, 1], EdgeForm[RGBColor[0, 0, 1]], 
        SphereBox[{6.248180341165842, 8.05067767194384, 3.138704612607123}, 
         0.075]},
       "\"Virtual node - 2\"",
       LabelStyle->"TextStyling"],
      Annotation[#, "Virtual node - 2", "Tooltip"]& ], 
     TagBox[
      TooltipBox[
       {RGBColor[0, 0, 1], EdgeForm[RGBColor[0, 0, 1]], 
        SphereBox[{6.608423554014351, 7.599432896247947, 2.9271900117456537`},
          0.075]},
       "\"Virtual node - 2\"",
       LabelStyle->"TextStyling"],
      Annotation[#, "Virtual node - 2", "Tooltip"]& ], 
     TagBox[
      TooltipBox[
       {RGBColor[0, 0, 1], EdgeForm[RGBColor[0, 0, 1]], 
        SphereBox[{1.3179826695172254`, 4.475571642488929, 
         3.6831926572976292`}, 0.075]},
       "\"Virtual node - 2\"",
       LabelStyle->"TextStyling"],
      Annotation[#, "Virtual node - 2", "Tooltip"]& ], 
     TagBox[
      TooltipBox[
       {GrayLevel[1], EdgeForm[GrayLevel[0]], 
        SphereBox[{0.788271820281838, 4.111189957396231, 4.121426633695832}, 
         0.1]},
       "\"{4, 1, 3, 1, 5, 1, 2, 1}\"",
       LabelStyle->"TextStyling"],
      Annotation[#, "{4, 1, 3, 1, 5, 1, 2, 1}", "Tooltip"]& ], 
     TagBox[
      TooltipBox[
       {RGBColor[0, 0, 1], EdgeForm[RGBColor[0, 0, 1]], 
        SphereBox[{5.274788596701722, 4.106062411713931, 2.0402341727425504`},
          0.075]},
       "\"Virtual node - 2\"",
       LabelStyle->"TextStyling"],
      Annotation[#, "Virtual node - 2", "Tooltip"]& ], 
     TagBox[
      TooltipBox[
       {RGBColor[0, 0, 1], EdgeForm[RGBColor[0, 0, 1]], 
        SphereBox[{1.5233896558777342`, 3.9972359283733865`, 
         4.2157436354845155`}, 0.075]},
       "\"Virtual node - 2\"",
       LabelStyle->"TextStyling"],
      Annotation[#, "Virtual node - 2", "Tooltip"]& ], 
     TagBox[
      TooltipBox[
       {RGBColor[0, 0, 1], EdgeForm[RGBColor[0, 0, 1]], 
        SphereBox[{0.6057969912749606, 3.3212694302019403`, 
         3.5429807642714906`}, 0.075]},
       "\"Virtual node - 2\"",
       LabelStyle->"TextStyling"],
      Annotation[#, "Virtual node - 2", "Tooltip"]& ], 
     TagBox[
      TooltipBox[
       {GrayLevel[1], EdgeForm[GrayLevel[0]], 
        SphereBox[{0.16354701959672546`, 3.451426732647819, 
         3.8583137588112066`}, 0.1]},
       "\"{6, 2, 3, 1, 5, 1, 2, 1}\"",
       LabelStyle->"TextStyling"],
      Annotation[#, "{6, 2, 3, 1, 5, 1, 2, 1}", "Tooltip"]& ], 
     TagBox[
      TooltipBox[
       {RGBColor[0, 0, 1], EdgeForm[RGBColor[0, 0, 1]], 
        SphereBox[{0.7356001603938491, 4.271670986478003, 
         3.8283198198932413`}, 0.075]},
       "\"Virtual node - 2\"",
       LabelStyle->"TextStyling"],
      Annotation[#, "Virtual node - 2", "Tooltip"]& ], 
     TagBox[
      TooltipBox[
       {RGBColor[0, 0, 1], EdgeForm[RGBColor[0, 0, 1]], 
        SphereBox[{0., 3.5736292738672075`, 3.4787088249470126`}, 0.075]},
       "\"Virtual node - 2\"",
       LabelStyle->"TextStyling"],
      Annotation[#, "Virtual node - 2", "Tooltip"]& ], 
     TagBox[
      TooltipBox[
       {RGBColor[0, 0, 1], EdgeForm[RGBColor[0, 0, 1]], 
        SphereBox[{1.1266896990374242`, 3.78177145772848, 4.269733828985501}, 
         0.075]},
       "\"Virtual node - 2\"",
       LabelStyle->"TextStyling"],
      Annotation[#, "Virtual node - 2", "Tooltip"]& ], 
     TagBox[
      TooltipBox[
       {RGBColor[0, 0, 1], EdgeForm[RGBColor[0, 0, 1]], 
        SphereBox[{0.8607883374039744, 3.43815889577625, 4.019196463944272}, 
         0.075]},
       "\"Virtual node - 2\"",
       LabelStyle->"TextStyling"],
      Annotation[#, "Virtual node - 2", "Tooltip"]& ], 
     TagBox[
      TooltipBox[
       {RGBColor[0, 0, 1], EdgeForm[RGBColor[0, 0, 1]], 
        SphereBox[{7.306133789479843, 7.9942916476070085`, 2.983532089149075},
          0.075]},
       "\"Virtual node - 2\"",
       LabelStyle->"TextStyling"],
      Annotation[#, "Virtual node - 2", "Tooltip"]& ], 
     TagBox[
      TooltipBox[
       {RGBColor[0, 0, 1], EdgeForm[RGBColor[0, 0, 1]], 
        SphereBox[{0.05442812614844872, 3.8620084411116786`, 
         4.155615551594665}, 0.075]},
       "\"Virtual node - 2\"",
       LabelStyle->"TextStyling"],
      Annotation[#, "Virtual node - 2", "Tooltip"]& ], 
     TagBox[
      TooltipBox[
       {RGBColor[0, 1, 0], EdgeForm[RGBColor[0, 1, 0]], 
        SphereBox[{7.3808760744336075`, 1.0498523329942304`, 
         2.688529854513076}, 0.075]},
       "\"Virtual node - 3\"",
       LabelStyle->"TextStyling"],
      Annotation[#, "Virtual node - 3", "Tooltip"]& ], 
     TagBox[
      TooltipBox[
       {RGBColor[0, 1, 0], EdgeForm[RGBColor[0, 1, 0]], 
        SphereBox[{6.505680599348858, 1.0876539209649754`, 3.207462042985992},
          0.075]},
       "\"Virtual node - 3\"",
       LabelStyle->"TextStyling"],
      Annotation[#, "Virtual node - 3", "Tooltip"]& ], 
     TagBox[
      TooltipBox[
       {RGBColor[0, 1, 0], EdgeForm[RGBColor[0, 1, 0]], 
        SphereBox[{8.1301788403849, 4.602197568914558, 6.088562897507982}, 
         0.075]},
       "\"Virtual node - 3\"",
       LabelStyle->"TextStyling"],
      Annotation[#, "Virtual node - 3", "Tooltip"]& ], 
     TagBox[
      TooltipBox[
       {RGBColor[0, 1, 0], EdgeForm[RGBColor[0, 1, 0]], 
        SphereBox[{7.382267775325615, 4.2028864933567744`, 6.326476133768363},
          0.075]},
       "\"Virtual node - 3\"",
       LabelStyle->"TextStyling"],
      Annotation[#, "Virtual node - 3", "Tooltip"]& ], 
     TagBox[
      TooltipBox[
       {RGBColor[0, 1, 0], EdgeForm[RGBColor[0, 1, 0]], 
        SphereBox[{7.829870880083665, 4.3894329638099965`, 5.621712563435453},
          0.075]},
       "\"Virtual node - 3\"",
       LabelStyle->"TextStyling"],
      Annotation[#, "Virtual node - 3", "Tooltip"]& ], 
     TagBox[
      TooltipBox[
       {RGBColor[0, 1, 0], EdgeForm[RGBColor[0, 1, 0]], 
        SphereBox[{6.968303498624316, 3.8857729243402503`, 5.5939006517322}, 
         0.075]},
       "\"Virtual node - 3\"",
       LabelStyle->"TextStyling"],
      Annotation[#, "Virtual node - 3", "Tooltip"]& ], 
     TagBox[
      TooltipBox[
       {RGBColor[0, 1, 0], EdgeForm[RGBColor[0, 1, 0]], 
        SphereBox[{8.040223115556099, 4.794850193380179, 5.063909971862482}, 
         0.075]},
       "\"Virtual node - 3\"",
       LabelStyle->"TextStyling"],
      Annotation[#, "Virtual node - 3", "Tooltip"]& ], 
     TagBox[
      TooltipBox[
       {RGBColor[0, 1, 0], EdgeForm[RGBColor[0, 1, 0]], 
        SphereBox[{7.345456892947467, 4.417446495479119, 5.6272513052627575`},
          0.075]},
       "\"Virtual node - 3\"",
       LabelStyle->"TextStyling"],
      Annotation[#, "Virtual node - 3", "Tooltip"]& ], 
     TagBox[
      TooltipBox[
       {RGBColor[0, 1, 0], EdgeForm[RGBColor[0, 1, 0]], 
        SphereBox[{7.826813364065875, 4.461682521382177, 4.6415960374107845`},
          0.075]},
       "\"Virtual node - 3\"",
       LabelStyle->"TextStyling"],
      Annotation[#, "Virtual node - 3", "Tooltip"]& ], 
     TagBox[
      TooltipBox[
       {RGBColor[0, 1, 0], EdgeForm[RGBColor[0, 1, 0]], 
        SphereBox[{6.999966946854204, 3.9367703687412243`, 4.927348567632639},
          0.075]},
       "\"Virtual node - 3\"",
       LabelStyle->"TextStyling"],
      Annotation[#, "Virtual node - 3", "Tooltip"]& ], 
     TagBox[
      TooltipBox[
       {RGBColor[0, 1, 0], EdgeForm[RGBColor[0, 1, 0]], 
        SphereBox[{8.010673631008649, 2.285479412029286, 5.615646647168873}, 
         0.075]},
       "\"Virtual node - 3\"",
       LabelStyle->"TextStyling"],
      Annotation[#, "Virtual node - 3", "Tooltip"]& ], 
     TagBox[
      TooltipBox[
       {RGBColor[0, 1, 0], EdgeForm[RGBColor[0, 1, 0]], 
        SphereBox[{7.377853656613014, 2.8493358974758847`, 6.001715433712587},
          0.075]},
       "\"Virtual node - 3\"",
       LabelStyle->"TextStyling"],
      Annotation[#, "Virtual node - 3", "Tooltip"]& ], 
     TagBox[
      TooltipBox[
       {RGBColor[0, 1, 0], EdgeForm[RGBColor[0, 1, 0]], 
        SphereBox[{7.718143736733336, 2.027643085360904, 5.249008148220976}, 
         0.075]},
       "\"Virtual node - 3\"",
       LabelStyle->"TextStyling"],
      Annotation[#, "Virtual node - 3", "Tooltip"]& ], 
     TagBox[
      TooltipBox[
       {RGBColor[0, 1, 0], EdgeForm[RGBColor[0, 1, 0]], 
        SphereBox[{6.919674346215165, 2.4330321407204765`, 5.394242031371793},
          0.075]},
       "\"Virtual node - 3\"",
       LabelStyle->"TextStyling"],
      Annotation[#, "Virtual node - 3", "Tooltip"]& ], 
     TagBox[
      TooltipBox[
       {RGBColor[0, 1, 0], EdgeForm[RGBColor[0, 1, 0]], 
        SphereBox[{8.824785785475063, 4.243558430414766, 5.591717207720276}, 
         0.075]},
       "\"Virtual node - 3\"",
       LabelStyle->"TextStyling"],
      Annotation[#, "Virtual node - 3", "Tooltip"]& ], 
     TagBox[
      TooltipBox[
       {RGBColor[0, 1, 0], EdgeForm[RGBColor[0, 1, 0]], 
        SphereBox[{7.87549175320988, 3.9107528462474366`, 5.951015313085261}, 
         0.075]},
       "\"Virtual node - 3\"",
       LabelStyle->"TextStyling"],
      Annotation[#, "Virtual node - 3", "Tooltip"]& ], 
     TagBox[
      TooltipBox[
       {RGBColor[0, 1, 0], EdgeForm[RGBColor[0, 1, 0]], 
        SphereBox[{8.544431085341966, 4.02668835268593, 5.059605005540403}, 
         0.075]},
       "\"Virtual node - 3\"",
       LabelStyle->"TextStyling"],
      Annotation[#, "Virtual node - 3", "Tooltip"]& ], 
     TagBox[
      TooltipBox[
       {RGBColor[0, 1, 0], EdgeForm[RGBColor[0, 1, 0]], 
        SphereBox[{7.473249421564144, 3.586178191329235, 5.166622840006909}, 
         0.075]},
       "\"Virtual node - 3\"",
       LabelStyle->"TextStyling"],
      Annotation[#, "Virtual node - 3", "Tooltip"]& ], 
     TagBox[
      TooltipBox[
       {RGBColor[0, 1, 0], EdgeForm[RGBColor[0, 1, 0]], 
        SphereBox[{8.736015002887136, 4.515130415139895, 5.808531543553154}, 
         0.075]},
       "\"Virtual node - 3\"",
       LabelStyle->"TextStyling"],
      Annotation[#, "Virtual node - 3", "Tooltip"]& ], 
     TagBox[
      TooltipBox[
       {RGBColor[0, 1, 0], EdgeForm[RGBColor[0, 1, 0]], 
        SphereBox[{7.783570623451199, 4.142643296804176, 6.113327108419696}, 
         0.075]},
       "\"Virtual node - 3\"",
       LabelStyle->"TextStyling"],
      Annotation[#, "Virtual node - 3", "Tooltip"]& ], 
     TagBox[
      TooltipBox[
       {RGBColor[0, 1, 0], EdgeForm[RGBColor[0, 1, 0]], 
        SphereBox[{8.478971012437368, 4.206475836086046, 5.3457722795622535`},
          0.075]},
       "\"Virtual node - 3\"",
       LabelStyle->"TextStyling"],
      Annotation[#, "Virtual node - 3", "Tooltip"]& ], 
     TagBox[
      TooltipBox[
       {RGBColor[0, 1, 0], EdgeForm[RGBColor[0, 1, 0]], 
        SphereBox[{7.413795744087472, 3.714725129129087, 5.404094061770587}, 
         0.075]},
       "\"Virtual node - 3\"",
       LabelStyle->"TextStyling"],
      Annotation[#, "Virtual node - 3", "Tooltip"]& ], 
     TagBox[
      TooltipBox[
       {RGBColor[0, 1, 0], EdgeForm[RGBColor[0, 1, 0]], 
        SphereBox[{3.7465894672840947`, 3.81144042302419, 4.772808118496101}, 
         0.075]},
       "\"Virtual node - 3\"",
       LabelStyle->"TextStyling"],
      Annotation[#, "Virtual node - 3", "Tooltip"]& ], 
     TagBox[
      TooltipBox[
       {RGBColor[0, 1, 0], EdgeForm[RGBColor[0, 1, 0]], 
        SphereBox[{5.231054484769123, 3.7494651632423417`, 5.386113081451599},
          0.075]},
       "\"Virtual node - 3\"",
       LabelStyle->"TextStyling"],
      Annotation[#, "Virtual node - 3", "Tooltip"]& ], 
     TagBox[
      TooltipBox[
       {RGBColor[0, 1, 0], EdgeForm[RGBColor[0, 1, 0]], 
        SphereBox[{3.5938606212409074`, 3.5813580764610835`, 
         4.490998573656485}, 0.075]},
       "\"Virtual node - 3\"",
       LabelStyle->"TextStyling"],
      Annotation[#, "Virtual node - 3", "Tooltip"]& ], 
     TagBox[
      TooltipBox[
       {RGBColor[0, 1, 0], EdgeForm[RGBColor[0, 1, 0]], 
        SphereBox[{4.935858613153815, 3.3840414364605094`, 4.887464981584272},
          0.075]},
       "\"Virtual node - 3\"",
       LabelStyle->"TextStyling"],
      Annotation[#, "Virtual node - 3", "Tooltip"]& ], 
     TagBox[
      TooltipBox[
       {RGBColor[0, 1, 0], EdgeForm[RGBColor[0, 1, 0]], 
        SphereBox[{7.343101683068024, 2.667092937733018, 4.480281439317259}, 
         0.075]},
       "\"Virtual node - 3\"",
       LabelStyle->"TextStyling"],
      Annotation[#, "Virtual node - 3", "Tooltip"]& ], 
     TagBox[
      TooltipBox[
       {RGBColor[0, 1, 0], EdgeForm[RGBColor[0, 1, 0]], 
        SphereBox[{6.986214789814533, 2.9972313066355962`, 5.27706750725502}, 
         0.075]},
       "\"Virtual node - 3\"",
       LabelStyle->"TextStyling"],
      Annotation[#, "Virtual node - 3", "Tooltip"]& ], 
     TagBox[
      TooltipBox[
       {RGBColor[0, 1, 0], EdgeForm[RGBColor[0, 1, 0]], 
        SphereBox[{7.0750473505415625`, 2.4616155618901594`, 
         4.109740303103914}, 0.075]},
       "\"Virtual node - 3\"",
       LabelStyle->"TextStyling"],
      Annotation[#, "Virtual node - 3", "Tooltip"]& ], 
     TagBox[
      TooltipBox[
       {RGBColor[0, 1, 0], EdgeForm[RGBColor[0, 1, 0]], 
        SphereBox[{6.53719163013955, 2.644233406647449, 4.688497716691823}, 
         0.075]},
       "\"Virtual node - 3\"",
       LabelStyle->"TextStyling"],
      Annotation[#, "Virtual node - 3", "Tooltip"]& ], 
     TagBox[
      TooltipBox[
       {RGBColor[0, 1, 0], EdgeForm[RGBColor[0, 1, 0]], 
        SphereBox[{7.093448267053056, 1.9015517084722333`, 3.601835958225257},
          0.075]},
       "\"Virtual node - 3\"",
       LabelStyle->"TextStyling"],
      Annotation[#, "Virtual node - 3", "Tooltip"]& ], 
     TagBox[
      TooltipBox[
       {RGBColor[0, 1, 0], EdgeForm[RGBColor[0, 1, 0]], 
        SphereBox[{6.409702284901877, 1.444958392297587, 3.6804755559071967`},
          0.075]},
       "\"Virtual node - 3\"",
       LabelStyle->"TextStyling"],
      Annotation[#, "Virtual node - 3", "Tooltip"]& ], 
     TagBox[
      TooltipBox[
       {RGBColor[0, 1, 0], EdgeForm[RGBColor[0, 1, 0]], 
        SphereBox[{2.821690921720961, 3.0906323031935257`, 4.223543140305857},
          0.075]},
       "\"Virtual node - 3\"",
       LabelStyle->"TextStyling"],
      Annotation[#, "Virtual node - 3", "Tooltip"]& ], 
     TagBox[
      TooltipBox[
       {RGBColor[0, 1, 0], EdgeForm[RGBColor[0, 1, 0]], 
        SphereBox[{4.0083630707395645`, 2.678178465701124, 4.418511210078519},
          0.075]},
       "\"Virtual node - 3\"",
       LabelStyle->"TextStyling"],
      Annotation[#, "Virtual node - 3", "Tooltip"]& ]}},
   Annotation[#, VertexCoordinateRules -> CompressedData["
1:eJw9l3k41P37xTFmzMqs9mWGsVXSokXK59AmSXiUPUKlolBpUSoVicSDFtkq
S4tEibQiUUolS1JSCD0oplSW+M0fv+t7X9f9z/3v+5zzOm+R73anDXIyMjJn
pEuS7tujs7PLHcXo2h7v47eeBoE45d7Xq0w4G7w+9WOFPkwSe0jllky4V2nI
xQ4x8eDL/Sm35+mjUG9fk6wMFX96yqpE38loeTcrbDBWF8Icw3T7NQxUdRyO
kphxoFgQutq1W4zRF20Br2Q4YOgZ357xmYOCqDsK44p6oC+kjSdbcBHm3xtt
bsqDZUtsq85rMQoNY4uoPRxoC4rt1B5wkX9VM2Z7nj401Ha/CwrhIWdH4e/E
ah62bfOwunPIAO6zvR2M5On4b7+KSsYmMmolM0KeKYux6W3C/pm7FHGgIaf7
ojEH9syW4meW+kjbWxPk06qIrPnTx7YwOajcWBao8VCMKC3joGv3yWDc/PR9
KV8GcgNZXWrJ+jhR8tLwUSQFxW5HTeY/HCdKGgKLOkeooHs0yS5zVcfcpm/W
oWYU3Pw916XtKQmnYvofLkpUQ9QxT86rURICWPOeOsTK4+CygVnRARowos8+
dh3yaCbLl20OlcXbL9NYCd84OPNVKzk+lw5GU/g8dSEDsXXtmQ/MOSi5e4Uk
NiBjfLg9LIUgoX9X7avUQUU0MTiWjC9KWLKxw+oX5zfhINu5enQ+G4W3ZWJF
aiww96l4H9T5SxTn8NQCrrBg9dbMK2i/EjrS3gqn0HVhVsE/sNOJhQ8O9m2o
lYWtHpUUwtOD5F3u4YxvZLjtcy654jROhCqEIfyEGOJEtsPNB2xMqD95vqqU
hPjr83kBL4RInSf39c9BDvS9LuhpU2kgFqqYKDmLsETu9NPFNlxI3O4ILzfI
YuvFvHXTL+uBK26lvbxGgXsA4cdnSYj9fxKX+zPlMHVLlMgxUBmjzi+9JGkk
OI+bSMzIWljjsXhbhKUSuv7Wn7OtGiFmfzmwKmlYiKFzrSRyBAd/BhcYVDuO
E3drxAfcWUZYn+raO9eThVmoX2nLo8CmIe9bA0hosbN7Ue6shPPT0pPbC2l4
Ml4G2lwDnO93vdC0UBYy/z/iOs/AVUqGWCDnNdiuIovLYdazVL68IQqfrs+4
sEsEj4i6skVFXFS+eZxzgCqAdXzsyupjIjyIfGntb8HD/eNrbXQXc7D0501v
zwFddIYEUTw6uPgmqxV+5DUPFv+cqZ6tJoTdZN06tT5VlC7q+eHixUKuQZyl
5g0hMr45nY90EeB719mhn8ZMOOgcrmxhivGjYd/5D8M8xDTNLmrZw8W6xuSh
QXkRXMl6PndSZGEeG0LO1+QhfPmTA9oxQmj/XOdvemKMMDwV9mxlGBsVdxKz
9pqLUMAVHlH48oMYibJa6+bKRfXtztt/S0U4bvCs4KSZMmxNqhOemHIQMG7W
6x4sREuuhduogwq2Jm15/XyUglahSftxKyFWz5LT9ClQx5qnGT5Ht1Kxz+K8
SJQnxj9Zx32jgni49zLDxtaCg6/6EdmuN/RhdyV57TY6HzMqd1hHtnNg3pnc
1bhXAzOilKZ6R7GQuiJ00X86Kuiae28TUayGv/rWeW06dIxKJRuSwMfrpyd3
lgUIkBv6ak31LxK8qt4v+KXHBbXw7Ll9B38TmkYf/QTFTNQV+26gpzFA+r07
Yl6cEBO3ppke2cWFY8tzuQ318rgUR82LM9NBo3rtQFogGRpO5/3t1FnQvi+x
HmWIkJxP0Q551U2MSDizohezMZjZdCJnSIhbO3NfaEoEGAwTIYknB++iuPQ7
lUJ4X3Fz1lVRhaVLScw0GTmwy/ok57MGiAR/A08dXxqiI1Oi0r9SMUMc3trU
30P4nbD6toGpiObcr/K0GAZMN4f46ZroY+zF45Q3kTxc87q383YIHYWqGfc4
mr2ExWPagq2b2dDp6rrdPU7HgOLVCpJYhNcdN3JXBTwn1HNqPCPGGNCk3U5z
WST6n44rZLfm5q1QQmviX26boyHKqhh6YVd5GOjv++RtwsKy5dS4H1OMcOPx
85sfJXxMpTZXMVz5INmoKjbKGSM5/jjt1WIButJ8MuVEUj2vE7zVm2EEb25o
0NJIPrLre5vMfBURF2kZtsvNCInvNX9Er+ZANFVCq1Kh4VN0uUzLARUE+93K
/9k6QvCzjuwu7VdE1/0Em8rNIpyl/+4KHybh7KmEY82esmjVn78sLEeIu6uc
bM72/Ca8z3y2Dt9Iwq45hqXTVwjRo0+PpbxlIS0hsPhNwyjR8V/CAV2KLj6Z
hJ512D5BON09rmtjP0F0D530GbtmgDR/RWuLai4K8rVvPu1UQCip9KEmTQTD
1uwpXVfpyF/bWmp+RULEmTQo3RwToyq+peRKJAkJwYv2vnZ7R7Qs8hixumSA
hN0rXi+0JyE7cevnWT7fiWlqB8fIiRoIC2rK2/hIA6Os4huLqQwEZqSeUbRQ
wcPA3SG3SrRgff34zsvhVCSFTFoTqtqw25v+152uBfbFZa/mH2JipSZn2oUB
DdBNIzYvb9DBcq5DLMWDDuU4C0LOVgehlNI0V4Em0m1AXbSCAT+rnbb3ZLQR
1TCr8AhPCzUF8oyxdgU4hVMu8ehCHP01N9VdYZJ48fXHJb0eBajnzt0/EKWD
uPTJ3O636ijfYDcx/ICMjWtmxI7c0EFL9dXraklqqPyVk0j6TMM+scR9zSsd
pLd1Nmef1AJF+ZLusrsUzPNOWPf4hxDJtZ1h8ks6Cdec9A20zRRsHmyuNHQT
gXzkgYLqNS5AmrJfedcfgnL9XvA6az1cqqcmttRw0a/jcWeFMQkd9g4lzz0M
sWTfuZF1mXxMN+4dV1utjJL4No5BsRFWX2/26I0TgGJw7fDNWhWwJZW7LNIN
cSElfM5XsgAvgx7FJ1G5iEzL9DNfZgiz4E0G3r/44Lq8OHi/iY3nKs7fnkca
o+bwa5JBkQCbIrrVPuzh4bq3fDhtwAjFZYJs4UIBktoSg42VuFA0jHUZtjQG
mSj6w6sUYGbZjrnseGXY10aLHSRGqBhZ6NeXxMe8XnLkYK4iVPcIs5fdMkKj
Qq9pewwfnaIEm5FWBuJ7C3tCz3BQlekSqJCgieR1c2aGCRTwNK5Xz9VEHsZb
IxZ826MMutqHvcHuVOSvZMgEB0wS2+qj//EM5MMvan+iWTIF/XdtvKIayJiR
UJ5UI+VEbH5qgNM8EqhLH4/rTqjiwdKDgRIpN5LTfxtzNGlw2HYihbJdHRCW
3K/foI1umbqzHVsUwHfpmtipPExsT76O8W4Ott4gSkx2s6Aqq9RwzPwrYZd9
t+Z9CBtKbqGLXfazMe1MwnRfNQHupfzKPB8ovXdi5UYnGfz5MdhY5/2HWMw/
3bhWGsKJPbbdfR/YEDrO9C707SQUfCaLhxPpyDKPtqO4MlHuvrhZ43sVcUlt
S8Yxaf76BGSkNrQpotBr1JV2ood4XGPTN0OZg+hTNuKNWYr/y6nTq1qHak8z
8erCe9sNjQwEF4lq+igS4oN2uz/HShEBe1rU5/A5OFT8YCwpto9oDo/Y4XaY
gWyPzoWXeWy0s1t0w8210Hrh52nDUR00F23lLvuogEPxye9lPl4jmlLDC/y/
KCLEv7PALZONUkGBj3yUFgq2PRie+WKQ8Mi6N6gRSYb5rUTderI6fP+1fKGw
aYhQt1X88PkyDTOmMutyrYUYay/flxvAheXDEItCd1Wsdtc3C4nWQidHZV/F
Kzbym3dVrrZXw5NQhfxnjlL/znx5pCaeg/qPbfMu7lfGnuoXP060a4BVG6TF
VlbCLBYnwtBHGRklz3XO8oWgGUTPGTCRvrtBWnqIFR/b43J2PFqvheO5Kqq7
r3Gwqjdmin2kMgQLU40v2+sgpSNm1eMWDvIK552cSOBix/K3a35PaqD7bVzY
4QglkLt7PqTe5mG2eRZpN1nK8Wrutis2chgc0OIFhimjwj6P0x+phY1vdmcE
P6cgv/plYYWsKhb5eXLXt2vD7YbmYNp8Gdwz/fl3bIKPXe8zNR9d14CJCj/+
XRgJS+vaphcnCeCXfdLJNleEC6Yp6zeNsOEZn6HV56UMWv1k76FDOjAcqX02
X8ohzWf2w811Ktg42HjtkbIIez4rzHTWYMP+yxxV2iIpfz5xDp7v0sIZNcbM
iEImsnwjTTKv8jEe7TXcvEeEf+v+uEZIfRu+fkPRd2nO6jpuWuujq4MxznkB
5182ynMPk5k7VaG0akmhhbQfHk2v27itgQ1iTYeQ6yvAGUcH7t08LfC+jrys
KGVhhNjeVJsuQLops5s0wsJp5/G9jQek/wLVfjkPFZ60F03EnuvnY+h74Jme
CRbeJC5dsD5WAKsvzpPm5Uyk/mPCzsxlQiI55Pz0l9T/t/zvOD7kgWKl5HiU
y8CNyfKMx3E8LOwzZa711sKlnN1vzNaSsXyk9svLPg5G1prZdgxp4L7PkgDn
UQWY11xJKdUQoK83eO47O01cFg8c9Csi4WoM77F3MBvHYpgJAgN1/OcsbvEz
JCOWuBhLruAiIITRU+itiazLf8IrAicIJm9o3anXTNBl+iaOX1KD/9j3wjjt
38SmWu7U9BAWAoouFL75l4K5W+uD0suoCNg+O6K3iw1rGxPnBCobvqtaGnul
veih6efZ8fkc/B/7zvTW
     "]]& ],
  AspectRatio->Automatic,
  ImageSize->{856., Automatic},
  PlotRange->All,
  PlotRangePadding->Scaled[0.1],
  ViewPoint->{1.3, -2.4, 1.9999999999999998`},
  ViewVertical->{0.0197636201122777, 0.016468382033833318`, 
   1.9845078339554072`}]], "Output",
 CellChangeTimes->{
  3.4632296587208147`*^9, 3.46322970394374*^9, 3.463287822897045*^9, 
   3.4632890931409197`*^9, 3.463293939529859*^9, 3.4633125071425147`*^9, 
   3.4633128102965145`*^9, {3.463737942138627*^9, 3.463737948877827*^9}, 
   3.4638196310415974`*^9, 3.4655415150926*^9}]
}, Open  ]]
}, Open  ]],

Cell[CellGroupData[{

Cell["Add labeled multiedges: addMultiLabeledEdges", "Section",
 CellChangeTimes->{{3.4632300546081343`*^9, 3.4632300754684753`*^9}, {
  3.463293884894483*^9, 3.4632939104752207`*^9}}],

Cell[BoxData[
 RowBox[{
  RowBox[{
   RowBox[{"addMultiLabeledEdges", "[", 
    RowBox[{"g_", ",", "labels_"}], "]"}], ":=", 
   RowBox[{"Module", "[", 
    RowBox[{
     RowBox[{"{", 
      RowBox[{
      "i", ",", "edge", ",", "originVertex", ",", "destinationVertex", ",", 
       "distance", ",", "originPos", ",", "destinationPos", ",", 
       "originLineages", ",", "destinationLineages", ",", "allLineages", ",", 
       "j", ",", "k", ",", "newEdge", ",", 
       RowBox[{"graph", "=", 
        RowBox[{"{", "}"}]}], ",", "path", ",", "d", ",", "e", ",", "p"}], 
      "}"}], ",", "\[IndentingNewLine]", 
     RowBox[{
      RowBox[{"For", "[", 
       RowBox[{
        RowBox[{"i", "=", "1"}], ",", 
        RowBox[{"i", "\[LessEqual]", 
         RowBox[{"Length", "[", "g", "]"}]}], ",", 
        RowBox[{"i", "++"}], ",", "\[IndentingNewLine]", 
        RowBox[{
         RowBox[{"edge", "=", 
          RowBox[{"g", "[", 
           RowBox[{"[", "i", "]"}], "]"}]}], ";", "\[IndentingNewLine]", 
         RowBox[{"originVertex", "=", 
          RowBox[{"edge", "[", 
           RowBox[{"[", 
            RowBox[{"1", ",", "1"}], "]"}], "]"}]}], ";", 
         "\[IndentingNewLine]", "\[IndentingNewLine]", 
         RowBox[{"distance", "=", 
          RowBox[{"edge", "[", 
           RowBox[{"[", "2", "]"}], "]"}]}], ";", "\[IndentingNewLine]", 
         "\[IndentingNewLine]", 
         RowBox[{"(*", " ", 
          RowBox[{
           RowBox[{
           "For", " ", "each", " ", "origin", " ", "vertex", " ", "that", " ",
             "is", " ", "a", " ", "MC", " ", "build", " ", "a", " ", "1"}], 
           ",", " ", "2", ",", " ", "3", ",", 
           RowBox[{"...", " ", "distance", " ", "path"}], ",", " ", 
           RowBox[{
           "until", " ", "another", " ", "MC", " ", "is", " ", "found"}]}], 
          " ", "*)"}], "\[IndentingNewLine]", 
         RowBox[{"If", "[", 
          RowBox[{
           RowBox[{
            RowBox[{
             RowBox[{"Characters", "[", "originVertex", "]"}], "[", 
             RowBox[{"[", "1", "]"}], "]"}], "\[Equal]", "\"\<{\>\""}], ",", 
           "\[IndentingNewLine]", 
           RowBox[{
            RowBox[{"path", "=", 
             RowBox[{"{", "edge", "}"}]}], ";", "\[IndentingNewLine]", 
            "\[IndentingNewLine]", 
            RowBox[{"For", "[", 
             RowBox[{
              RowBox[{"d", "=", "2"}], ",", 
              RowBox[{"d", "\[LessEqual]", "distance"}], ",", 
              RowBox[{"d", "++"}], ",", "\[IndentingNewLine]", 
              "\[IndentingNewLine]", 
              RowBox[{
               RowBox[{"For", "[", 
                RowBox[{
                 RowBox[{"e", "=", "1"}], ",", 
                 RowBox[{"e", "\[LessEqual]", 
                  RowBox[{"Length", "[", "g", "]"}]}], ",", 
                 RowBox[{"e", "++"}], ",", "\[IndentingNewLine]", 
                 RowBox[{
                  RowBox[{"If", "[", 
                   RowBox[{
                    RowBox[{
                    RowBox[{"g", "[", 
                    RowBox[{"[", 
                    RowBox[{"e", ",", "1", ",", "1"}], "]"}], "]"}], 
                    "\[Equal]", 
                    RowBox[{"edge", "[", 
                    RowBox[{"[", 
                    RowBox[{"1", ",", "2"}], "]"}], "]"}]}], ",", 
                    "\[IndentingNewLine]", 
                    RowBox[{
                    RowBox[{"edge", "=", 
                    RowBox[{"g", "[", 
                    RowBox[{"[", "e", "]"}], "]"}]}], ";", 
                    "\[IndentingNewLine]", 
                    RowBox[{"Break", "[", "]"}], ";"}]}], 
                   "\[IndentingNewLine]", "]"}], ";"}]}], 
                "\[IndentingNewLine]", "]"}], ";", "\[IndentingNewLine]", 
               RowBox[{"AppendTo", "[", 
                RowBox[{"path", ",", "edge"}], "]"}], ";"}]}], 
             "\[IndentingNewLine]", "\[IndentingNewLine]", "]"}], ";", 
            "\[IndentingNewLine]", 
            RowBox[{"(*", " ", 
             RowBox[{
              RowBox[{
               RowBox[{
               "The", " ", "variable", " ", "path", " ", "now", " ", 
                "contains", " ", "a", " ", "path", " ", "of", " ", "the", " ",
                 "form", " ", "MC"}], "\[Rule]", 
               RowBox[{
                RowBox[{"(", "vertex", ")"}], "\[Rule]", "MC"}]}], ",", " ", 
              RowBox[{
              "the", " ", "distance", " ", "of", " ", "which", " ", "is", " ",
                "specified", " ", "at", " ", "d"}]}], " ", "*)"}], 
            "\[IndentingNewLine]", 
            RowBox[{"(*", " ", 
             RowBox[{
              RowBox[{"The", " ", "last", " ", "vertex"}], ",", " ", 
              RowBox[{
               RowBox[{"i", ".", "e", ".", " ", "the"}], " ", "other", " ", 
               "MC"}], ",", " ", 
              RowBox[{
              "is", " ", "the", " ", "last", " ", "vertex", " ", "in", " ", 
               "the", " ", "path"}]}], " ", "*)"}], "\[IndentingNewLine]", 
            RowBox[{"destinationVertex", "=", 
             RowBox[{"path", "[", 
              RowBox[{"[", 
               RowBox[{
                RowBox[{"-", "1"}], ",", "1", ",", "2"}], "]"}], "]"}]}], ";",
             "\[IndentingNewLine]", "\[IndentingNewLine]", 
            RowBox[{"(*", " ", 
             RowBox[{
             "Find", " ", "the", " ", "lineages", " ", "for", " ", "both", 
              " ", "the", " ", "first", " ", "and", " ", "last", " ", "MC", 
              " ", "in", " ", "the", " ", "path"}], "  ", "*)"}], 
            "\[IndentingNewLine]", 
            RowBox[{"originPos", "=", 
             RowBox[{
              RowBox[{"Position", "[", 
               RowBox[{"labels", ",", "originVertex"}], "]"}], "[", 
              RowBox[{"[", 
               RowBox[{"1", ",", "1"}], "]"}], "]"}]}], ";", 
            "\[IndentingNewLine]", 
            RowBox[{"destinationPos", "=", 
             RowBox[{
              RowBox[{"Position", "[", 
               RowBox[{"labels", ",", "destinationVertex"}], "]"}], "[", 
              RowBox[{"[", 
               RowBox[{"1", ",", "1"}], "]"}], "]"}]}], ";", 
            "\[IndentingNewLine]", 
            RowBox[{"originLineages", "=", 
             RowBox[{"labels", "[", 
              RowBox[{"[", 
               RowBox[{"originPos", ",", 
                RowBox[{"2", ";;"}]}], "]"}], "]"}]}], ";", 
            "\[IndentingNewLine]", 
            RowBox[{"destinationLineages", "=", 
             RowBox[{"labels", "[", 
              RowBox[{"[", 
               RowBox[{"destinationPos", ",", 
                RowBox[{"2", ";;"}]}], "]"}], "]"}]}], ";", 
            "\[IndentingNewLine]", "\[IndentingNewLine]", 
            RowBox[{"(*", " ", 
             RowBox[{
              RowBox[{
               RowBox[{
               "For", " ", "each", " ", "combination", " ", "of", " ", 
                "origin", " ", "lineage"}], "-", 
               RowBox[{
               "destination", " ", "lineage", " ", "recreate", " ", "the", 
                " ", "edges"}]}], ",", " ", 
              RowBox[{
              "adding", " ", "the", " ", "lineage", " ", "transition", " ", 
               "labels"}]}], " ", "*)"}], "\[IndentingNewLine]", 
            RowBox[{"For", "[", 
             RowBox[{
              RowBox[{"j", "=", "1"}], ",", 
              RowBox[{"j", "\[LessEqual]", 
               RowBox[{"Length", "[", "originLineages", "]"}]}], ",", 
              RowBox[{"j", "++"}], ",", "\[IndentingNewLine]", 
              RowBox[{
               RowBox[{"For", "[", 
                RowBox[{
                 RowBox[{"k", "=", "1"}], ",", 
                 RowBox[{"k", "\[LessEqual]", 
                  RowBox[{"Length", "[", "destinationLineages", "]"}]}], ",", 
                 
                 RowBox[{"k", "++"}], ",", "\[IndentingNewLine]", 
                 RowBox[{
                  RowBox[{"For", "[", 
                   RowBox[{
                    RowBox[{"p", "=", "1"}], ",", 
                    RowBox[{"p", "\[LessEqual]", 
                    RowBox[{"Length", "[", "path", "]"}]}], ",", 
                    RowBox[{"p", "++"}], ",", "\[IndentingNewLine]", 
                    RowBox[{
                    RowBox[{"newEdge", "=", 
                    RowBox[{"path", "[", 
                    RowBox[{"[", "p", "]"}], "]"}]}], ";", 
                    "\[IndentingNewLine]", 
                    RowBox[{
                    RowBox[{"newEdge", "[", 
                    RowBox[{"[", "2", "]"}], "]"}], "=", 
                    RowBox[{"{", 
                    RowBox[{"distance", ",", 
                    RowBox[{
                    RowBox[{"originLineages", "[", 
                    RowBox[{"[", "j", "]"}], "]"}], "\[Rule]", 
                    RowBox[{"destinationLineages", "[", 
                    RowBox[{"[", "k", "]"}], "]"}]}]}], "}"}]}], ";", 
                    "\[IndentingNewLine]", 
                    RowBox[{"AppendTo", "[", 
                    RowBox[{"graph", ",", "newEdge"}], "]"}], ";"}]}], 
                   "\[IndentingNewLine]", "]"}], ";"}]}], 
                "\[IndentingNewLine]", "]"}], ";"}]}], "\[IndentingNewLine]", 
             "]"}], ";"}]}], "\[IndentingNewLine]", "]"}], ";"}]}], 
       "\[IndentingNewLine]", "]"}], ";", "\[IndentingNewLine]", 
      "\[IndentingNewLine]", "graph"}]}], "\[IndentingNewLine]", "]"}]}], 
  ";"}]], "Input",
 CellChangeTimes->{{3.4632300784133263`*^9, 3.463230078597857*^9}, 
   3.4632878958887987`*^9, {3.46328810345555*^9, 3.463288201167418*^9}, {
   3.463288992815793*^9, 3.46328907007885*^9}, 3.4632893026617327`*^9, {
   3.463289433049555*^9, 3.463289500937065*^9}, {3.463289600645619*^9, 
   3.4632896148648157`*^9}, {3.463289693073189*^9, 3.4632897151474*^9}, {
   3.4632897491143093`*^9, 3.4632897690104637`*^9}, {3.463289810538786*^9, 
   3.463289823367972*^9}, 3.46328988867159*^9, {3.463290136799285*^9, 
   3.463290208661151*^9}, {3.463290246985034*^9, 3.463290249404146*^9}, {
   3.463290287876021*^9, 3.463290326472904*^9}, {3.4632903616611557`*^9, 
   3.463290559643536*^9}, {3.4632906419560432`*^9, 3.463290673417459*^9}, {
   3.4632909470024023`*^9, 3.46329094743743*^9}, {3.463291226356262*^9, 
   3.4632912433690567`*^9}, {3.463291277887725*^9, 3.463291357528994*^9}, {
   3.463291576411615*^9, 3.4632915790312567`*^9}, {3.4632916432210817`*^9, 
   3.4632916663378563`*^9}, {3.463291776573084*^9, 3.463291905031289*^9}, {
   3.46329202676336*^9, 3.463292038553986*^9}, {3.4632921472422953`*^9, 
   3.463292184169486*^9}, {3.4632923542607117`*^9, 3.4632923546851997`*^9}, {
   3.463292464865238*^9, 3.463292547769455*^9}, {3.4632926298540916`*^9, 
   3.4632926541316223`*^9}, {3.4632927342039003`*^9, 3.463292754813286*^9}, {
   3.463292788070496*^9, 3.463292826966104*^9}, {3.463292862633623*^9, 
   3.463292918180825*^9}, {3.463292950201703*^9, 3.463293027742999*^9}, {
   3.463293099141114*^9, 3.4632931274744787`*^9}, {3.463293198328063*^9, 
   3.463293485031081*^9}}]
}, Open  ]],

Cell[CellGroupData[{

Cell["Network display: 2D", "Section",
 CellChangeTimes->{{3.463228804892334*^9, 3.463228808048337*^9}, {
  3.4632288911651506`*^9, 3.463228900091308*^9}}],

Cell[BoxData[
 RowBox[{
  RowBox[{
   RowBox[{"setEdgeColor2", "[", "d_", "]"}], ":=", 
   RowBox[{"Module", "[", 
    RowBox[{
     RowBox[{"{", "color", "}"}], ",", "\[IndentingNewLine]", 
     RowBox[{
      RowBox[{"color", "=", "Green"}], ";", "\[IndentingNewLine]", 
      "\[IndentingNewLine]", 
      RowBox[{"If", "[", 
       RowBox[{
        RowBox[{
         RowBox[{"Length", "[", "d", "]"}], ">", "1"}], ",", 
        "\[IndentingNewLine]", " ", 
        RowBox[{
         RowBox[{"If", "[", 
          RowBox[{
           RowBox[{
            RowBox[{"d", "[", 
             RowBox[{"[", "1", "]"}], "]"}], "\[Equal]", "3"}], ",", 
           RowBox[{
            RowBox[{"color", "=", "Green"}], ";"}]}], "]"}], ";", 
         "\[IndentingNewLine]", "\[IndentingNewLine]", 
         RowBox[{"If", "[", 
          RowBox[{
           RowBox[{
            RowBox[{"d", "[", 
             RowBox[{"[", "1", "]"}], "]"}], "==", "2"}], ",", 
           RowBox[{
            RowBox[{"color", "=", "Blue"}], ";"}]}], "]"}], ";", 
         "\[IndentingNewLine]", "\[IndentingNewLine]", 
         RowBox[{"If", "[", 
          RowBox[{
           RowBox[{
            RowBox[{"d", "[", 
             RowBox[{"[", "1", "]"}], "]"}], "\[Equal]", "1"}], ",", 
           RowBox[{
            RowBox[{"color", "=", "Red"}], ";"}]}], "]"}], ";"}]}], 
       "\[IndentingNewLine]", "]"}], ";", "\[IndentingNewLine]", 
      "\[IndentingNewLine]", "color"}]}], "\[IndentingNewLine]", "]"}]}], 
  ";"}]], "Input",
 CellChangeTimes->{{3.463290766371284*^9, 3.463290808446549*^9}, {
  3.4632936357049417`*^9, 3.463293636188847*^9}}],

Cell[CellGroupData[{

Cell[BoxData[
 RowBox[{"GraphPlot", "[", 
  RowBox[{
   RowBox[{"addMultiLabeledEdges", "[", 
    RowBox[{
     RowBox[{"addVirtualNodes", "[", 
      RowBox[{"buildDistanceGraph", "[", 
       RowBox[{
        RowBox[{"Sort", "[", "uniqueVectors", "]"}], ",", "False"}], "]"}], 
      "]"}], ",", "excelAF3D"}], "]"}], ",", 
   RowBox[{"EdgeRenderingFunction", "\[Rule]", 
    RowBox[{"(", 
     RowBox[{
      RowBox[{"Tooltip", "[", 
       RowBox[{
        RowBox[{"{", 
         RowBox[{
          RowBox[{"setEdgeColor2", "[", "#3", "]"}], ",", 
          RowBox[{"Line", "[", "#1", "]"}]}], "}"}], ",", "#3"}], "]"}], 
      "&"}], ")"}]}], ",", 
   RowBox[{"VertexRenderingFunction", "\[Rule]", 
    RowBox[{"(", 
     RowBox[{
      RowBox[{"setVertex", "[", 
       RowBox[{"#", ",", "#2"}], "]"}], "&"}], ")"}]}]}], "]"}]], "Input",
 CellChangeTimes->{{3.463293642430483*^9, 3.463293642926363*^9}, {
  3.463312530324515*^9, 3.463312531828515*^9}, {3.4637379580974274`*^9, 
  3.4637379596886272`*^9}}],

Cell[BoxData[
 GraphicsBox[
  TagBox[{{
     TagBox[
      TooltipBox[
       {RGBColor[1, 0, 0], 
        LineBox[{{2.664703530203221, 3.5407583235080056`}, {
         2.5977132126049756`, 3.569745268523374}, {2.5799126832173407`, 
         3.577820281281175}, {2.562405596791226, 3.5865131865715383`}, {
         2.545213393583755, 3.59581333852684}, {2.5283571282266535`, 
         3.6057093476077613`}, {2.5118574439414503`, 3.6161890945516193`}, {
         2.495734547258514, 3.627239745214365}, {2.480008183270892, 
         3.6388477662880674`}, {2.2616119370408576`, 3.8060330643664884`}, {
         2.246301365223217, 3.8181842399530543`}, {2.2314253358455054`, 
         3.8308636889738974`}, {2.2170020670102146`, 3.844055883394221}, {
         2.20304922234137, 3.8577446672396096`}, {2.189583889352565, 
         3.8719132763816284`}, {2.1766225585205436`, 3.8865443590682096`}, {
         2.164181103089942, 3.9016199971736776`}, {2.1187129146281336`, 
         3.9587215687040587`}}]},
       RowBox[{"{", 
         RowBox[{"1", ",", 
           RowBox[{"\"Athila-clade\"", "\[Rule]", "\"Gypsy-clade\""}]}], 
         "}"}]],
      Annotation[#, {1, "Athila-clade" -> "Gypsy-clade"}, "Tooltip"]& ], 
     TagBox[
      TooltipBox[
       {RGBColor[1, 0, 0], 
        LineBox[{{2.664703530203221, 3.5407583235080056`}, {2.619235341741413,
          3.5978598950383875`}, {2.606793886310811, 3.6129355331438555`}, {
         2.5938325554787895`, 3.6275666158304367`}, {2.5803672224899854`, 
         3.6417352249724555`}, {2.56641437782114, 3.6554240088178442`}, {
         2.55199110898585, 3.6686162032381677`}, {2.5371150796081383`, 
         3.6812956522590103`}, {2.5218045077904976`, 3.6934468278455763`}, {
         2.3034082615604627`, 3.8606321259239977`}, {2.2876818975728406`, 
         3.8722401469976995`}, {2.2715590008899045`, 3.8832907976604454`}, {
         2.2550593166047013`, 3.893770544604304}, {2.2382030512476, 
         3.9036665536852246`}, {2.2210108480401285`, 3.912966705640527}, {
         2.2035037616140136`, 3.9216596109308903`}, {2.185703232226379, 
         3.9297346236886908`}, {2.1187129146281336`, 3.9587215687040587`}}]},
       RowBox[{"{", 
         RowBox[{"1", ",", 
           RowBox[{"\"Athila-clade\"", "\[Rule]", "\"17.6-clade\""}]}], "}"}]],
      Annotation[#, {1, "Athila-clade" -> "17.6-clade"}, "Tooltip"]& ], 
     TagBox[
      TooltipBox[
       {RGBColor[1, 0, 0], 
        LineBox[{{2.664703530203221, 3.5407583235080056`}, {
         1.9799143755574713`, 3.008758717156639}}]},
       RowBox[{"{", 
         RowBox[{"1", ",", 
           RowBox[{"\"Athila-clade\"", "\[Rule]", "\"17.6-clade\""}]}], "}"}]],
      Annotation[#, {1, "Athila-clade" -> "17.6-clade"}, "Tooltip"]& ], 
     TagBox[
      TooltipBox[
       {RGBColor[1, 0, 0], 
        LineBox[{{2.664703530203221, 3.5407583235080056`}, {
         2.7699437116373424`, 3.612957249193061}, {2.7984595851199043`, 
         3.6317950662485203`}, {2.827617129062746, 3.6496235833800625`}, {
         2.857380635340368, 3.6664209666867085`}, {2.8877136537284454`, 
         3.682166645057519}, {2.918579036543019, 3.6968413353642426`}, {
         2.949938984133841, 3.7104270660766234`}, {2.9817550911761543`, 
         3.7229071992714458`}, {3.432448765035837, 3.890656754646085}, {
         3.464682067563903, 3.9020160063829987`}, {3.4972930906886788`, 
         3.912240465422175}, {3.5302418969411944`, 3.9213176102608687`}, {
         3.5634881351824435`, 3.9292363244680204`}, {3.596991090019873, 
         3.935986910298125}, {3.6307097316699624`, 3.941561100567689}, {
         3.6646027662058263`, 3.94595206877973}, {3.791437714852428, 
         3.960132211944604}}]},
       RowBox[{"{", 
         RowBox[{"1", ",", 
           RowBox[{"\"Athila-clade\"", "\[Rule]", "\"Epsilonretrovirus\""}]}],
          "}"}]],
      Annotation[#, {1, "Athila-clade" -> "Epsilonretrovirus"}, "Tooltip"]& ], 
     TagBox[
      TooltipBox[
       {RGBColor[1, 0, 0], 
        LineBox[{{2.664703530203221, 3.5407583235080056`}, {3.791437714852428,
          3.960132211944604}}]},
       RowBox[{"{", 
         RowBox[{"1", ",", 
           RowBox[{"\"Athila-clade\"", "\[Rule]", "\"Gammaretrovirus\""}]}], 
         "}"}]],
      Annotation[#, {1, "Athila-clade" -> "Gammaretrovirus"}, "Tooltip"]& ], 
     TagBox[
      TooltipBox[
       {RGBColor[1, 0, 0], 
        LineBox[{{2.664703530203221, 3.5407583235080056`}, {
         2.7915384788498248`, 3.55493846667288}, {2.8254315133856887`, 
         3.5593294348849214`}, {2.859150155035778, 3.5649036251544852`}, {
         2.8926531098732076`, 3.57165421098459}, {2.9258993481144566`, 
         3.579572925191741}, {2.9588481543669722`, 3.5886500700304347`}, {
         2.991459177491748, 3.598874529069611}, {3.023692480019814, 
         3.6102337808065252`}, {3.4743861538794967`, 3.777983336181164}, {
         3.5062022609218095`, 3.7904634693759864`}, {3.537562208512632, 
         3.8040492000883677`}, {3.5684275913272057`, 3.818723890395091}, {
         3.5987606097152827`, 3.8344695687659014`}, {3.6285241159929047`, 
         3.8512669520725478`}, {3.6576816599357467`, 3.86909546920409}, {
         3.6861975334183086`, 3.8879332862595493`}, {3.791437714852428, 
         3.960132211944604}}]},
       RowBox[{"{", 
         RowBox[{"1", ",", 
           RowBox[{"\"Athila-clade\"", "\[Rule]", "\"Athila-clade\""}]}], 
         "}"}]],
      Annotation[#, {1, "Athila-clade" -> "Athila-clade"}, "Tooltip"]& ], 
     TagBox[
      TooltipBox[
       {RGBColor[1, 0, 0], 
        LineBox[{{2.1187129146281336`, 3.9587215687040587`}, {
         2.1288768021662903`, 3.8573153640683455`}, {2.13112298610842, 
         3.830116692646182}, {2.1324161183425643`, 3.8028560822631094`}, {
         2.1327546152192842`, 3.775566917942868}, {2.1321380621944406`, 
         3.7482826196781107`}, {2.1305672143368706`, 3.7210366015022185`}, {
         2.128043995403682, 3.693862230568416}, {2.124571495484306, 
         3.6667927862862992`}, {2.0690520798560414`, 3.2868076456673316`}, {
         2.064634551587913, 3.259876278946852}, {2.0592774049484337`, 
         3.233115971599667}, {2.0529872006295773`, 3.206559495947583}, {
         2.045771642003263, 3.180239374687549}, {2.0376395656873303`, 
         3.1541878410623565`}, {2.028600930723674, 3.1284367993858253`}, {
         2.0186668063817863`, 3.1030177859708123`}, {1.9799143755574713`, 
         3.008758717156639}}]},
       RowBox[{"{", 
         RowBox[{"1", ",", 
           RowBox[{"\"Gypsy-clade\"", "\[Rule]", "\"17.6-clade\""}]}], "}"}]],
      
      Annotation[#, {1, "Gypsy-clade" -> "17.6-clade"}, "Tooltip"]& ], 
     TagBox[
      TooltipBox[
       {RGBColor[1, 0, 0], 
        LineBox[{{2.1187129146281336`, 3.9587215687040587`}, {
         2.0799604838038186`, 3.864462499889885}, {2.0700263594619313`, 
         3.839043486474872}, {2.060987724498275, 3.813292444798341}, {
         2.0528556481823426`, 3.787240911173148}, {2.045640089556028, 
         3.760920789913114}, {2.0393498852371716`, 3.7343643142610303`}, {
         2.0339927385976924`, 3.7076040069138454`}, {2.029575210329564, 
         3.6806726401933654`}, {1.974055794701299, 3.300687499574398}, {
         1.9705832947819228`, 3.273618055292282}, {1.9680600758487348`, 
         3.2464436843584794`}, {1.9664892279911645`, 3.219197666182587}, {
         1.965872674966321, 3.19191336791783}, {1.9662111718430408`, 
         3.1646242035975884`}, {1.9675043040771851`, 3.1373635932145154`}, {
         1.9697504880193148`, 3.1101649217923524`}, {1.9799143755574713`, 
         3.008758717156639}}]},
       RowBox[{"{", 
         RowBox[{"1", ",", 
           RowBox[{"\"17.6-clade\"", "\[Rule]", "\"17.6-clade\""}]}], "}"}]],
      Annotation[#, {1, "17.6-clade" -> "17.6-clade"}, "Tooltip"]& ], 
     TagBox[
      TooltipBox[
       {RGBColor[1, 0, 0], 
        LineBox[{{2.1187129146281336`, 3.9587215687040587`}, {
         2.0501116978222558`, 3.85747873913914}, {2.0312696509399886`, 
         3.830692873609078}, {2.0115019093224276`, 3.804582689499243}, {
         1.9908326817643847`, 3.779180162950453}, {1.9692872810759194`, 
         3.7545164034624587`}, {1.9468920930827118`, 3.730621615795333}, {
         1.9236745443123537`, 3.7075250629788594`}, {1.8996630684061324`, 
         3.6852550304752216`}, {1.556362394771356, 3.377849758442568}, {
         1.531586397662665, 3.356433519506232}, {1.5060762215646848`, 
         3.3358973017834335`}, {1.4798631078114395`, 3.3162662551921906`}, {
         1.4529791585977325`, 3.2975644211221598`}, {1.4254572976648205`, 
         3.2798147029920717`}, {1.397331229979971, 3.263038838200789}, {
         1.3686354004592807`, 3.247257371506352}, {1.2604612305411917`, 
         3.190208388622425}}]},
       RowBox[{"{", 
         RowBox[{"1", ",", 
           RowBox[{"\"Gypsy-clade\"", "\[Rule]", "\"17.6-clade\""}]}], "}"}]],
      
      Annotation[#, {1, "Gypsy-clade" -> "17.6-clade"}, "Tooltip"]& ], 
     TagBox[
      TooltipBox[
       {RGBColor[1, 0, 0], 
        LineBox[{{2.1187129146281336`, 3.9587215687040587`}, {
         2.0105387447100447`, 3.901672585820132}, {1.9818429151893544`, 
         3.885891119125695}, {1.9537168475045048`, 3.869115254334413}, {
         1.9261949865715928`, 3.8513655362043244`}, {1.8993110373578859`, 
         3.8326637021342935`}, {1.8730979236046406`, 3.8130326555430507`}, {
         1.8475877475066604`, 3.7924964378202524`}, {1.8228117503979693`, 
         3.7710801988839155`}, {1.4795110767631927`, 3.4636749268512625`}, {
         1.4554996008569714`, 3.4414048943476248`}, {1.4322820520866133`, 
         3.418308341531151}, {1.4098868640934057`, 3.394413553864025}, {
         1.3883414634049405`, 3.369749794376031}, {1.3676722358468976`, 
         3.3443472678272412`}, {1.3479044942293366`, 3.318237083717406}, {
         1.3290624473470694`, 3.291451218187344}, {1.2604612305411917`, 
         3.190208388622425}}]},
       RowBox[{"{", 
         RowBox[{"1", ",", 
           RowBox[{"\"17.6-clade\"", "\[Rule]", "\"17.6-clade\""}]}], "}"}]],
      Annotation[#, {1, "17.6-clade" -> "17.6-clade"}, "Tooltip"]& ], 
     TagBox[
      TooltipBox[
       {RGBColor[1, 0, 0], 
        LineBox[{{2.1187129146281336`, 3.9587215687040587`}, {
         2.1883117554088405`, 4.034317622480445}, {2.2073007406256546`, 
         4.054232006645355}, {2.2269748987868705`, 4.073469775665683}, {
         2.2473101357057454`, 4.092007369783725}, {2.2682815475977423`, 
         4.109822086719119}, {2.2898634515792406`, 4.12689210947146}, {
         2.3120294171203777`, 4.143196533038736}, {2.334752298413505, 
         4.15871539001889}, {2.658261514419354, 4.371455615771022}, {
         2.6815134836234678`, 4.386169900815257}, {2.705266064943894, 
         4.400061593903162}, {2.729490169505508, 4.413113682411137}, {
         2.754156130976759, 4.425310181947103}, {2.7792337419008892`, 
         4.43663615592597}, {2.8046922906898497`, 4.447077733861902}, {
         2.8305005992356014`, 4.4566221283549705`}, {2.927485954642758, 
         4.490572133084389}}]},
       RowBox[{"{", 
         RowBox[{"1", ",", 
           RowBox[{"\"Gypsy-clade\"", "\[Rule]", "\"Gammaretrovirus\""}]}], 
         "}"}]],
      Annotation[#, {1, "Gypsy-clade" -> "Gammaretrovirus"}, "Tooltip"]& ], 
     TagBox[
      TooltipBox[
       {RGBColor[1, 0, 0], 
        LineBox[{{2.1187129146281336`, 3.9587215687040587`}, {
         2.195422190850059, 4.018853395331621}, {2.2172764516108776`, 
         4.035776218739509}, {2.2393301639353806`, 4.05243828458395}, {
         2.2615802167274444`, 4.068837242363235}, {2.284023471193382, 
         4.084970778692061}, {2.3066567612847324`, 4.100836617627875}, {
         2.329476894144889, 4.11643252099194}, {2.3524806505595146`, 
         4.131756288685068}, {2.6759898665653656`, 4.344496514437201}, {
         2.699174001416525, 4.359545984750128}, {2.7225352441404675`, 
         4.374319034668457}, {2.746070299189005, 4.388813580172153}, {
         2.769775846494411, 4.4030275765295315`}, {2.793648541937779, 
         4.416959018585708}, {2.8176850178207737`, 4.4306059410454655`}, {
         2.8418818833407107`, 4.443966418750492}, {2.927485954642758, 
         4.490572133084389}}]},
       RowBox[{"{", 
         RowBox[{"1", ",", 
           RowBox[{"\"Gypsy-clade\"", "\[Rule]", "\"Epsilonretrovirus\""}]}], 
         "}"}]],
      Annotation[#, {1, "Gypsy-clade" -> "Epsilonretrovirus"}, "Tooltip"]& ], 
     
     TagBox[
      TooltipBox[
       {RGBColor[1, 0, 0], 
        LineBox[{{2.1187129146281336`, 3.9587215687040587`}, {
         2.2043169859301806`, 4.005327283037957}, {2.2285138514501175`, 
         4.018687760742983}, {2.2525503273331124`, 4.03233468320274}, {
         2.27642302277648, 4.046266125258917}, {2.300128570081886, 
         4.060480121616295}, {2.3236636251304237`, 4.074974667119991}, {
         2.3470248678543664`, 4.08974771703832}, {2.3702090027055256`, 
         4.104797187351248}, {2.6937182187113766`, 4.31753741310338}, {
         2.7167219751260023`, 4.332861180796509}, {2.739542107986159, 
         4.3484570841605725`}, {2.7621753980775092`, 4.3643229230963865`}, {
         2.784618652543447, 4.380456459425213}, {2.8068687053355106`, 
         4.396855417204498}, {2.8289224176600136`, 4.413517483048939}, {
         2.850776678420832, 4.430440306456827}, {2.927485954642758, 
         4.490572133084389}}]},
       RowBox[{"{", 
         RowBox[{"1", ",", 
           RowBox[{"\"17.6-clade\"", "\[Rule]", "\"Gammaretrovirus\""}]}], 
         "}"}]],
      Annotation[#, {1, "17.6-clade" -> "Gammaretrovirus"}, "Tooltip"]& ], 
     TagBox[
      TooltipBox[
       {RGBColor[1, 0, 0], 
        LineBox[{{2.1187129146281336`, 3.9587215687040587`}, {
         2.2156982700352916`, 3.992671573433478}, {2.241506578581043, 
         4.002215967926547}, {2.2669651273700033`, 4.01265754586248}, {
         2.2920427382941337`, 4.023983519841346}, {2.3167086997653845`, 
         4.036180019377311}, {2.3409328043269984`, 4.049232107885286}, {
         2.364685385647425, 4.063123800973192}, {2.3879373548515384`, 
         4.077838086017427}, {2.7114465708573876`, 4.2905783117695595`}, {
         2.734169452150515, 4.306097168749713}, {2.756335417691652, 
         4.322401592316989}, {2.7779173216731503`, 4.33947161506933}, {
         2.798888733565147, 4.357286332004724}, {2.819223970484022, 
         4.3758239261227665`}, {2.838898128645238, 4.395061695143094}, {
         2.857887113862052, 4.414976079308005}, {2.927485954642758, 
         4.490572133084389}}]},
       RowBox[{"{", 
         RowBox[{"1", ",", 
           RowBox[{"\"17.6-clade\"", "\[Rule]", "\"Epsilonretrovirus\""}]}], 
         "}"}]],
      Annotation[#, {1, "17.6-clade" -> "Epsilonretrovirus"}, "Tooltip"]& ], 
     TagBox[
      TooltipBox[
       {RGBColor[1, 0, 0], 
        LineBox[{{2.1187129146281336`, 3.9587215687040587`}, {
         2.1211667902753635`, 4.031983232415778}, {2.1221670802130723`, 
         4.051587209785011}, {2.123852697053398, 4.0711441830815245`}, {
         2.1262215764860612`, 4.090630201630382}, {2.129270817435298, 
         4.110021401652206}, {2.1329966856126954`, 4.1292940354882335`}, {
         2.1373946180904313`, 4.1484245006831575`}, {2.1424592288893174`, 
         4.167389368890153}, {2.2183826204035215`, 4.432959203885909}, {
         2.2241077070890056`, 4.451735249558431}, {2.2304862583670553`, 
         4.470299478393645}, {2.2375104626706186`, 4.488629155492675}, {
         2.2451717177261545`, 4.506701833203158}, {2.2534606410885036`, 
         4.524495378610018}, {2.2623670816312114`, 4.541988000640809}, {
         2.2718801319782216`, 4.559158276752397}, {2.3085213934136437`, 
         4.6226461561934515`}}]},
       RowBox[{"{", 
         RowBox[{"1", ",", 
           RowBox[{"\"Gypsy-clade\"", "\[Rule]", "\"Osvaldo-clade\""}]}], 
         "}"}]],
      Annotation[#, {1, "Gypsy-clade" -> "Osvaldo-clade"}, "Tooltip"]& ], 
     TagBox[
      TooltipBox[
       {RGBColor[1, 0, 0], 
        LineBox[{{2.1187129146281336`, 3.9587215687040587`}, {
         2.1553541760635566`, 4.022209448145114}, {2.164867226410567, 
         4.039379724256702}, {2.1737736669532746`, 4.056872346287493}, {
         2.1820625903156237`, 4.074665891694354}, {2.1897238453711596`, 
         4.092738569404836}, {2.196748049674723, 4.111068246503866}, {
         2.203126600952772, 4.129632475339081}, {2.2088516876382567`, 
         4.148408521011602}, {2.284775079152461, 4.413978356007359}, {
         2.289839689951347, 4.4329432242143545`}, {2.294237622429083, 
         4.4520736894092785`}, {2.29796349060648, 4.471346323245305}, {
         2.3010127315557165`, 4.490737523267129}, {2.30338161098838, 
         4.5102235418159875`}, {2.3050672278287054`, 4.5297805151125}, {
         2.3060675177664143`, 4.549384492481734}, {2.3085213934136437`, 
         4.6226461561934515`}}]},
       RowBox[{"{", 
         RowBox[{"1", ",", 
           RowBox[{"\"17.6-clade\"", "\[Rule]", "\"Osvaldo-clade\""}]}], 
         "}"}]],
      Annotation[#, {1, "17.6-clade" -> "Osvaldo-clade"}, "Tooltip"]& ], 
     TagBox[
      TooltipBox[
       {RGBColor[1, 0, 0], 
        LineBox[{{1.9799143755574713`, 3.008758717156639}, {2.081064959716065,
          2.3295221714293946`}}]},
       RowBox[{"{", 
         RowBox[{"1", ",", 
           RowBox[{"\"17.6-clade\"", "\[Rule]", "\"Gypsy-clade\""}]}], "}"}]],
      
      Annotation[#, {1, "17.6-clade" -> "Gypsy-clade"}, "Tooltip"]& ], 
     TagBox[
      TooltipBox[
       {RGBColor[1, 0, 0], 
        LineBox[{{1.9799143755574713`, 3.008758717156639}, {
         1.5842939052873772`, 2.2774172829338855`}}]},
       RowBox[{"{", 
         RowBox[{"1", ",", 
           RowBox[{"\"17.6-clade\"", "\[Rule]", "\"Gypsy-clade\""}]}], "}"}]],
      
      Annotation[#, {1, "17.6-clade" -> "Gypsy-clade"}, "Tooltip"]& ], 
     TagBox[
      TooltipBox[
       {RGBColor[1, 0, 0], 
        LineBox[{{3.791437714852428, 3.960132211944604}, {3.932695507980425, 
         3.860164690538758}, {3.9700482265044172`, 3.8327369643824074`}, {
         4.006418381926116, 3.804019068605701}, {4.04176143311144, 
         3.774046172913895}, {4.076034096781464, 3.7428549839624976`}, {
         4.109194400519787, 3.7104837004040343`}, {4.141201734174546, 
         3.6769719661076237`}, {4.172016899592108, 3.642360821608653}, {
         4.597033919722295, 3.147829464472355}, {4.62661917875173, 
         3.1121612967117094`}, {4.6549382994612785`, 3.0754797871261115`}, {
         4.681956600510213, 3.0378298581531444`}, {4.707640993621736, 
         2.999257618216461}, {4.731960024104931, 2.959810305258571}, {
         4.7548839093761135`, 2.9195362288903417`}, {4.7763845754324175`, 
         2.8784847112280727`}, {4.853980265177898, 2.7238038191038574`}}]},
       RowBox[{"{", 
         RowBox[{"1", ",", 
           
           RowBox[{"\"Epsilonretrovirus\"", "\[Rule]", 
             "\"Epsilonretrovirus\""}]}], "}"}]],
      Annotation[#, {1, "Epsilonretrovirus" -> "Epsilonretrovirus"}, 
       "Tooltip"]& ], 
     TagBox[
      TooltipBox[
       {RGBColor[1, 0, 0], 
        LineBox[{{3.791437714852428, 3.960132211944604}, {4.853980265177898, 
         2.7238038191038574`}}]},
       RowBox[{"{", 
         RowBox[{"1", ",", 
           
           RowBox[{"\"Gammaretrovirus\"", "\[Rule]", 
             "\"Epsilonretrovirus\""}]}], "}"}]],
      Annotation[#, {1, "Gammaretrovirus" -> "Epsilonretrovirus"}, 
       "Tooltip"]& ], 
     TagBox[
      TooltipBox[
       {RGBColor[1, 0, 0], 
        LineBox[{{3.791437714852428, 3.960132211944604}, {3.86903340459791, 
         3.805451319820388}, {3.890534070654214, 3.764399802158119}, {
         3.913457955925397, 3.72412572578989}, {3.9377769864085925`, 
         3.6846784128319996`}, {3.9634613795201155`, 3.6461061728953164`}, {
         3.9904796805690492`, 3.6084562439223493`}, {4.0187988012785985`, 
         3.571774734336752}, {4.048384060308033, 3.536106566576106}, {
         4.4734010804382205`, 3.041575209439808}, {4.5042162458557815`, 
         3.006964064940837}, {4.536223579510541, 2.9734523306444265`}, {
         4.5693838832488645`, 2.941081047085963}, {4.603656546918888, 
         2.909889858134566}, {4.638999598104212, 2.8799169624427603`}, {
         4.675369753525911, 2.8511990666660534`}, {4.712722472049903, 
         2.8237713405097034`}, {4.853980265177898, 2.7238038191038574`}}]},
       RowBox[{"{", 
         RowBox[{"1", ",", 
           RowBox[{"\"Athila-clade\"", "\[Rule]", "\"Epsilonretrovirus\""}]}],
          "}"}]],
      Annotation[#, {1, "Athila-clade" -> "Epsilonretrovirus"}, "Tooltip"]& ], 
     TagBox[
      TooltipBox[
       {RGBColor[1, 0, 0], 
        LineBox[{{3.791437714852428, 3.960132211944604}, {3.688806056600768, 
         3.9925162850513027`}, {3.6614786389473863`, 4.001667864918554}, {
         3.6344881667396454`, 4.0117700220977035`}, {3.6078676941734273`, 
         4.0228103848644015`}, {3.5816498223202453`, 4.034775432509907}, {
         3.5558666592019668`, 4.0476505118993815`}, {3.5305497804693453`, 
         4.061419855417023}, {3.5057301907325376`, 4.076066600276056}, {
         3.16014948664867, 4.28824256873197}, {3.135857581507076, 
         4.303748777625858}, {3.1121231103250158`, 4.320095460695429}, {
         3.088975139798823, 4.337262598785035}, {3.06644201835998, 
         4.355229167959237}, {3.044551341457877, 4.373973165250018}, {
         3.0233299177647264`, 4.3934716356029675`}, {3.0028037363440117`, 
         4.413700699989463}, {2.927485954642758, 4.490572133084389}}]},
       RowBox[{"{", 
         RowBox[{"1", ",", 
           
           RowBox[{"\"Epsilonretrovirus\"", "\[Rule]", 
             "\"Gammaretrovirus\""}]}], "}"}]],
      Annotation[#, {1, "Epsilonretrovirus" -> "Gammaretrovirus"}, 
       "Tooltip"]& ], 
     TagBox[
      TooltipBox[
       {RGBColor[1, 0, 0], 
        LineBox[{{3.791437714852428, 3.960132211944604}, {3.6960420652713064`,
          4.000660410805437}, {3.669554164684484, 4.012247681871557}, {
         3.6433186981870977`, 4.024395686889734}, {3.6173475345867994`, 
         4.037098930156855}, {3.5916524231217926`, 4.050351664782508}, {
         3.566244988145529, 4.064147895288849}, {3.5411367238679055`, 
         4.078481380322927}, {3.516338989155333, 4.09334563548025}, {
         3.1707582850714657`, 4.305521603936164}, {3.146282298308169, 
         4.32090990469421}, {3.122139132321041, 4.33681528945457}, {
         3.098339709370344, 4.3532305626923495`}, {3.0748947962085293`, 
         4.370148298211387}, {3.0518149992094057`, 4.387560842503832}, {
         3.0291107595698636`, 4.405460318212561}, {3.0067923485863246`, 
         4.423838627694854}, {2.927485954642758, 4.490572133084389}}]},
       RowBox[{"{", 
         RowBox[{"1", ",", 
           
           RowBox[{"\"Epsilonretrovirus\"", "\[Rule]", 
             "\"Epsilonretrovirus\""}]}], "}"}]],
      Annotation[#, {1, "Epsilonretrovirus" -> "Epsilonretrovirus"}, 
       "Tooltip"]& ], 
     TagBox[
      TooltipBox[
       {RGBColor[1, 0, 0], 
        LineBox[{{3.791437714852428, 3.960132211944604}, {3.702279238277163, 
         4.008917236589147}, {3.6769239797172983`, 4.022908723754454}, {
         3.651669222084921, 4.0370808113446595`}, {3.626516251739209, 
         4.051432777499939}, {3.60146634985477, 4.065963891198295}, {
         3.576520792356387, 4.080673412292791}, {3.5516808498540295`, 
         4.095560591549257}, {3.5269477875781323`, 4.110624670684443}, {
         3.181367083494261, 4.3228006391403575`}, {3.1567421612312803`, 
         4.338040850860564}, {3.132226633259526, 4.35345641890072}, {
         3.1078217482852746`, 4.369046558063926}, {3.083528749379167, 
         4.384810474261446}, {3.0593488739128905`, 4.400747364553153}, {
         3.0352833534961543`, 4.416856417188433}, {3.0113334139139556`, 
         4.433136811647524}, {2.927485954642758, 4.490572133084389}}]},
       RowBox[{"{", 
         RowBox[{"1", ",", 
           
           RowBox[{"\"Gammaretrovirus\"", "\[Rule]", 
             "\"Gammaretrovirus\""}]}], "}"}]],
      Annotation[#, {1, "Gammaretrovirus" -> "Gammaretrovirus"}, 
       "Tooltip"]& ], 
     TagBox[
      TooltipBox[
       {RGBColor[1, 0, 0], 
        LineBox[{{3.791437714852428, 3.960132211944604}, {3.707590255581233, 
         4.017567533381468}, {3.6836403159990345`, 4.03384792784056}, {
         3.659574795582298, 4.049956980475839}, {3.6353949201160214`, 
         4.065893870767547}, {3.6111019212099142`, 4.081657786965067}, {
         3.586697036235663, 4.097247926128273}, {3.562181508263908, 
         4.112663494168429}, {3.5375565860009273`, 4.1279037058886345`}, {
         3.191975881917057, 4.340079674344551}, {3.1672428196411593`, 
         4.355143753479736}, {3.1424028771388017`, 4.370030932736202}, {
         3.1174573196404194`, 4.384740453830699}, {3.09240741775598, 
         4.399271567529055}, {3.0672544474102676`, 4.4136235336843335`}, {
         3.041999689777891, 4.427795621274539}, {3.016644431218026, 
         4.441787108439847}, {2.927485954642758, 4.490572133084389}}]},
       RowBox[{"{", 
         RowBox[{"1", ",", 
           
           RowBox[{"\"Gammaretrovirus\"", "\[Rule]", 
             "\"Epsilonretrovirus\""}]}], "}"}]],
      Annotation[#, {1, "Gammaretrovirus" -> "Epsilonretrovirus"}, 
       "Tooltip"]& ], 
     TagBox[
      TooltipBox[
       {RGBColor[1, 0, 0], 
        LineBox[{{3.791437714852428, 3.960132211944604}, {3.712131320908862, 
         4.0268657173341404`}, {3.689812909925323, 4.045244026816434}, {
         3.6671086702857805`, 4.063143502525163}, {3.644028873286657, 
         4.080556046817608}, {3.620583960124842, 4.097473782336645}, {
         3.596784537174145, 4.1138890555744245`}, {3.572641371187017, 
         4.129794440334785}, {3.5481653844237204`, 4.145182741092831}, {
         3.202584680339853, 4.357358709548744}, {3.1777869456272803`, 
         4.372222964706067}, {3.152678681349657, 4.386556449740145}, {
         3.1272712463733936`, 4.400352680246486}, {3.101576134908387, 
         4.413605414872139}, {3.0756049713080884`, 4.42630865813926}, {
         3.049369504810702, 4.438456663157437}, {3.0228816042238797`, 
         4.450043934223557}, {2.927485954642758, 4.490572133084389}}]},
       RowBox[{"{", 
         RowBox[{"1", ",", 
           RowBox[{"\"Athila-clade\"", "\[Rule]", "\"Gammaretrovirus\""}]}], 
         "}"}]],
      Annotation[#, {1, "Athila-clade" -> "Gammaretrovirus"}, "Tooltip"]& ], 
     TagBox[
      TooltipBox[
       {RGBColor[1, 0, 0], 
        LineBox[{{3.791437714852428, 3.960132211944604}, {3.716119933151175, 
         4.037003645039531}, {3.6955937517304602`, 4.057232709426026}, {
         3.6743723280373097`, 4.076731179778976}, {3.6524816511352065`, 
         4.095475177069757}, {3.6299485296963634`, 4.113441746243959}, {
         3.606800559170171, 4.130608884333565}, {3.58306608798811, 
         4.146955567403136}, {3.5587741828465163`, 4.1624617762970235`}, {
         3.2131934787626486`, 4.374637744752937}, {3.1883738890258413`, 
         4.3892844896119705`}, {3.16305701029322, 4.403053833129612}, {
         3.137273847174941, 4.415928912519087}, {3.1110559753217593`, 
         4.427893960164592}, {3.084435502755541, 4.43893432293129}, {
         3.0574450305478003`, 4.44903648011044}, {3.030117612894418, 
         4.458188059977691}, {2.927485954642758, 4.490572133084389}}]},
       RowBox[{"{", 
         RowBox[{"1", ",", 
           RowBox[{"\"Athila-clade\"", "\[Rule]", "\"Epsilonretrovirus\""}]}],
          "}"}]],
      Annotation[#, {1, "Athila-clade" -> "Epsilonretrovirus"}, "Tooltip"]& ], 
     TagBox[
      TooltipBox[
       {RGBColor[1, 0, 0], 
        LineBox[{{2.4497323033755243`, 5.039275575170228}, {
         2.4434624395545734`, 4.919471340412039}, {2.4412223556666173`, 
         4.8874236828296755`}, {2.437862302054309, 4.855474029121631}, {
         2.433386393646407, 4.8236615068031234`}, {2.42780011191623, 
         4.792025075449814}, {2.4211102981687063`, 4.76060347898552}, {
         2.413325145162093, 4.7294351982340075`}, {2.4044541870746157`, 
         4.698558403793007}, {2.2720464315756597`, 4.26633680120654}, {
         2.2621005323293732`, 4.235789306701684}, {2.2510918722855315`, 
         4.205608522477601}, {2.2390339333277662`, 4.17583140978291}, {
         2.225941482351342, 4.1464944355051925`}, {2.211830553178706, 
         4.117633527511397}, {2.19671842692348, 4.089284030648355}, {
         2.1806236108269443`, 4.061480663457307}, {2.1187129146281336`, 
         3.9587215687040587`}}]},
       RowBox[{"{", 
         RowBox[{"1", ",", 
           RowBox[{"\"Osvaldo-clade\"", "\[Rule]", "\"Gypsy-clade\""}]}], 
         "}"}]],
      Annotation[#, {1, "Osvaldo-clade" -> "Gypsy-clade"}, "Tooltip"]& ], 
     TagBox[
      TooltipBox[
       {RGBColor[1, 0, 0], 
        LineBox[{{2.4497323033755243`, 5.039275575170228}, {2.387821607176714,
          4.936516480416979}, {2.3717267910801785`, 4.908713113225931}, {
         2.3566146648249524`, 4.88036361636289}, {2.342503735652316, 
         4.851502708369094}, {2.329411284675892, 4.822165734091376}, {
         2.317353345718127, 4.792388621396686}, {2.306344685674285, 
         4.762207837172603}, {2.2963987864279987`, 4.731660342667746}, {
         2.1639910309290427`, 4.299438740081279}, {2.1551200728415654`, 
         4.26856194564028}, {2.147334919834952, 4.237393664888766}, {
         2.1406451060874283`, 4.205972068424472}, {2.135058824357251, 
         4.174335637071164}, {2.1305829159493492`, 4.142523114752655}, {
         2.127222862337041, 4.110573461044611}, {2.124982778449085, 
         4.078525803462248}, {2.1187129146281336`, 3.9587215687040587`}}]},
       RowBox[{"{", 
         RowBox[{"1", ",", 
           RowBox[{"\"Osvaldo-clade\"", "\[Rule]", "\"17.6-clade\""}]}], 
         "}"}]],
      Annotation[#, {1, "Osvaldo-clade" -> "17.6-clade"}, "Tooltip"]& ], 
     TagBox[
      TooltipBox[
       {RGBColor[1, 0, 0], 
        LineBox[{{2.4497323033755243`, 5.039275575170228}, {
         3.4919468586511297`, 5.399888846711469}}]},
       RowBox[{"{", 
         RowBox[{"1", ",", 
           RowBox[{"\"Osvaldo-clade\"", "\[Rule]", "\"CRM-clade\""}]}], "}"}]],
      Annotation[#, {1, "Osvaldo-clade" -> "CRM-clade"}, "Tooltip"]& ], 
     TagBox[
      TooltipBox[
       {RGBColor[1, 0, 0], 
        LineBox[{{2.4497323033755243`, 5.039275575170228}, {
         2.4507282282946785`, 5.075924294422701}, {2.451166604428706, 
         5.085732154813486}, {2.451947887286876, 5.095518670852176}, {
         2.453071120062045, 5.105271857368017}, {2.454534927174124, 
         5.114979770007644}, {2.456337515954698, 5.124630519862871}, {
         2.45847667884244, 5.134212288030579}, {2.4609497960866267`, 
         5.143713340086879}, {2.498083357423548, 5.276774766419591}, {
         2.500887400292365, 5.286183466790516}, {2.5040189347820827`, 
         5.295488293001666}, {2.507474125822546, 5.304677849789342}, {
         2.511248741973839, 5.313740883055882}, {2.5153381606083656`, 
         5.322666293652128}, {2.5197373735720063`, 5.331443150970129}, {
         2.5244409933174112`, 5.340060706329432}, {2.5425662067178276`, 
         5.37192914100201}}]},
       RowBox[{"{", 
         RowBox[{"1", ",", 
           RowBox[{"\"Osvaldo-clade\"", "\[Rule]", "\"Cigr-1-clade\""}]}], 
         "}"}]],
      Annotation[#, {1, "Osvaldo-clade" -> "Cigr-1-clade"}, "Tooltip"]& ], 
     TagBox[
      TooltipBox[
       {RGBColor[1, 0, 0], 
        LineBox[{{2.4497323033755243`, 5.039275575170228}, {
         2.4678575167759416`, 5.071144009842809}, {2.472561136521346, 
         5.07976156520211}, {2.476960349484987, 5.088538422520111}, {
         2.481049768119514, 5.097463833116358}, {2.4848243842708064`, 
         5.1065268663828975`}, {2.4882795753112696`, 5.115716423170573}, {
         2.4914111098009872`, 5.1250212493817235`}, {2.4942151526698044`, 
         5.134429949752648}, {2.5313487140067257`, 5.267491376085361}, {
         2.533821831250912, 5.276992428141661}, {2.5359609941386543`, 
         5.286574196309369}, {2.5377635829192284`, 5.296224946164595}, {
         2.539227390031307, 5.305932858804223}, {2.5403506228064763`, 
         5.3156860453200645`}, {2.5411319056646464`, 5.325472561358754}, {
         2.541570281798674, 5.335280421749538}, {2.5425662067178276`, 
         5.37192914100201}}]},
       RowBox[{"{", 
         RowBox[{"1", ",", 
           RowBox[{"\"Osvaldo-clade\"", "\[Rule]", "\"Osvaldo-clade\""}]}], 
         "}"}]],
      Annotation[#, {1, "Osvaldo-clade" -> "Osvaldo-clade"}, "Tooltip"]& ], 
     TagBox[
      TooltipBox[
       {RGBColor[1, 0, 0], 
        LineBox[{{2.4497323033755243`, 5.039275575170228}, {2.088607851573192,
          5.832307598131286}}]},
       RowBox[{"{", 
         RowBox[{"1", ",", 
           RowBox[{"\"Osvaldo-clade\"", "\[Rule]", "\"Sinbad-clade\""}]}], 
         "}"}]],
      Annotation[#, {1, "Osvaldo-clade" -> "Sinbad-clade"}, "Tooltip"]& ], 
     TagBox[
      TooltipBox[
       {RGBColor[1, 0, 0], 
        LineBox[{{3.4919468586511297`, 5.399888846711469}, {
         3.4572270950461546`, 5.2917093256000705`}, {3.4474241495836586`, 
         5.262907437194242}, {3.436619434211453, 5.234466188255277}, {
         3.4248261810499536`, 5.206420409689667}, {3.412058832843885, 
         5.178804448086502}, {3.3983330252748027`, 5.151652123654531}, {
         3.3836655678126757`, 5.1249966888038445`}, {3.368074423129972, 
         5.098870787422926}, {3.142290061526624, 4.735144101972095}, {
         3.1257943235001155`, 4.709579729450101}, {3.1084141938273393`, 
         4.684608193493336}, {3.0901709572863547`, 4.660260075783908}, {
         3.0710869556690903`, 4.6365651945275115`}, {3.05118556042021, 
         4.6135525679362175`}, {3.0304911440150004`, 4.591250378690983}, {
         3.009029050111336, 4.5696859394274}, {2.927485954642758, 
         4.490572133084389}}]},
       RowBox[{"{", 
         RowBox[{"1", ",", 
           RowBox[{"\"CRM-clade\"", "\[Rule]", "\"Gammaretrovirus\""}]}], 
         "}"}]],
      Annotation[#, {1, "CRM-clade" -> "Gammaretrovirus"}, "Tooltip"]& ], 
     TagBox[
      TooltipBox[
       {RGBColor[1, 0, 0], 
        LineBox[{{3.4919468586511297`, 5.399888846711469}, {3.410403763182552,
          5.320775040368459}, {3.3889416692788874`, 5.299210601104876}, {
         3.3682472528736778`, 5.27690841185964}, {3.3483458576247975`, 
         5.253895785268346}, {3.329261856007533, 5.23020090401195}, {
         3.3110186194665485`, 5.205852786302522}, {3.2936384897937727`, 
         5.180881250345758}, {3.277142751767264, 5.155316877823763}, {
         3.051358390163916, 4.791590192372932}, {3.035767245481212, 
         4.765464290992013}, {3.021099788019085, 4.738808856141327}, {
         3.007373980450003, 4.711656531709356}, {2.994606632243934, 
         4.684040570106191}, {2.9828133790824354`, 4.65599479154058}, {
         2.9720086637102296`, 4.627553542601617}, {2.9622057182477337`, 
         4.598751654195787}, {2.927485954642758, 4.490572133084389}}]},
       RowBox[{"{", 
         RowBox[{"1", ",", 
           RowBox[{"\"CRM-clade\"", "\[Rule]", "\"Epsilonretrovirus\""}]}], 
         "}"}]],
      Annotation[#, {1, "CRM-clade" -> "Epsilonretrovirus"}, "Tooltip"]& ], 
     TagBox[
      TooltipBox[
       {RGBColor[1, 0, 0], 
        LineBox[{{3.4919468586511297`, 5.399888846711469}, {
         3.5192155456256646`, 5.5133334385636195`}, {3.5270481695042024`, 
         5.543579938449909}, {3.535934316459914, 5.573533855463805}, {
         3.545863103969521, 5.603158506192261}, {3.5568223726278583`, 
         5.6324176104620145`}, {3.5687987010390274`, 5.661275335770529}, {
         3.5817774222530705`, 5.689696341168687}, {3.595742641728017, 
         5.7176458205414855`}, {3.799100841142359, 6.107428752412448}, {
         3.814035456209664, 6.1348724771047225`}, {3.8299211770191888`, 
         6.161776837839661}, {3.84673854893808, 6.188108885878802}, {
         3.8644669763761113`, 6.213836373373083}, {3.8830847480083124`, 
         6.2389277928555495`}, {3.902569063363996, 6.263352415827342}, {
         3.9228960607496206`, 6.287080330389703}, {4.0003423571869865`, 
         6.374346176388878}}]},
       RowBox[{"{", 
         RowBox[{"1", ",", 
           RowBox[{"\"CRM-clade\"", "\[Rule]", "\"Pyggy-clade\""}]}], "}"}]],
      Annotation[#, {1, "CRM-clade" -> "Pyggy-clade"}, "Tooltip"]& ], 
     TagBox[
      TooltipBox[
       {RGBColor[1, 0, 0], 
        LineBox[{{3.4919468586511297`, 5.399888846711469}, {
         3.5693931550884965`, 5.487154692710645}, {3.589720152474121, 
         5.510882607273007}, {3.6092044678298048`, 5.535307230244798}, {
         3.627822239462006, 5.560398649727265}, {3.645550666900037, 
         5.586126137221546}, {3.6623680388189284`, 5.612458185260686}, {
         3.6782537596284532`, 5.639362545995626}, {3.6931883746957577`, 
         5.6668062706879}, {3.8965465741101006`, 6.056589202558863}, {
         3.910511793585047, 6.084538681931662}, {3.9234905147990897`, 
         6.112959687329818}, {3.9354668432102593`, 6.141817412638334}, {
         3.946426111868596, 6.171076516908087}, {3.9563548993782036`, 
         6.200701167636542}, {3.965241046333915, 6.230655084650439}, {
         3.9730736702124525`, 6.260901584536728}, {4.0003423571869865`, 
         6.374346176388878}}]},
       RowBox[{"{", 
         RowBox[{"1", ",", 
           RowBox[{"\"CRM-clade\"", "\[Rule]", "\"MGLR3-clade\""}]}], "}"}]],
      Annotation[#, {1, "CRM-clade" -> "MGLR3-clade"}, "Tooltip"]& ], 
     TagBox[
      TooltipBox[
       {RGBColor[1, 0, 0], 
        LineBox[{{3.4919468586511297`, 5.399888846711469}, {3.591993843499775,
          5.172383338985001}}]},
       RowBox[{"{", 
         RowBox[{"1", ",", 
           RowBox[{"\"CRM-clade\"", "\[Rule]", "\"B-clade\""}]}], "}"}]],
      Annotation[#, {1, "CRM-clade" -> "B-clade"}, "Tooltip"]& ], 
     TagBox[
      TooltipBox[
       {RGBColor[1, 0, 0], 
        LineBox[{{3.4919468586511297`, 5.399888846711469}, {3.394894043005553,
          5.372566225834347}, {3.3687805723482267`, 5.365705471236756}, {
         3.342443035285283, 5.359762623024198}, {3.3159136863879803`, 
         5.354744959174895}, {3.2892250151321707`, 5.350658624629271}, {
         3.2624097061096884`, 5.34750862376448}, {3.23550059900078, 
         5.34529881426574}, {3.208530648356612, 5.344031902401967}, {
         2.8287783875832915`, 5.332848020118183}, {2.8017806224677733`, 
         5.332525557427735}, {2.7747881060081303`, 5.333147938818298}, {
         2.74783389490376, 5.334714402083261}, {2.720950998942962, 
         5.337223028835156}, {2.6941723405771136`, 5.3406707468550385`}, {
         2.667530714601811, 5.3450533338549135`}, {2.641058747994335, 
         5.350365422648611}, {2.5425662067178276`, 5.37192914100201}}]},
       RowBox[{"{", 
         RowBox[{"1", ",", 
           RowBox[{"\"CRM-clade\"", "\[Rule]", "\"Cigr-1-clade\""}]}], "}"}]],
      
      Annotation[#, {1, "CRM-clade" -> "Cigr-1-clade"}, "Tooltip"]& ], 
     TagBox[
      TooltipBox[
       {RGBColor[1, 0, 0], 
        LineBox[{{3.4919468586511297`, 5.399888846711469}, {3.393454317374622,
          5.421452565064868}, {3.3669823507671466`, 5.426764653858566}, {
         3.3403407247918433`, 5.431147240858441}, {3.3135620664259955`, 
         5.434594958878323}, {3.286679170465197, 5.437103585630219}, {
         3.259724959360827, 5.438670048895181}, {3.232732442901184, 
         5.439292430285745}, {3.205734677785666, 5.4389699675952965`}, {
         2.8259824170123458`, 5.427786085311513}, {2.7990124663681777`, 
         5.42651917344774}, {2.7721033592592694`, 5.424309363948999}, {
         2.7452880502367867`, 5.421159363084208}, {2.7185993789809775`, 
         5.417073028538584}, {2.692070030083675, 5.412055364689281}, {
         2.665732493020731, 5.406112516476723}, {2.6396190223634046`, 
         5.399251761879132}, {2.5425662067178276`, 5.37192914100201}}]},
       RowBox[{"{", 
         RowBox[{"1", ",", 
           RowBox[{"\"CRM-clade\"", "\[Rule]", "\"Osvaldo-clade\""}]}], "}"}]],
      Annotation[#, {1, "CRM-clade" -> "Osvaldo-clade"}, "Tooltip"]& ], 
     TagBox[
      TooltipBox[
       {RGBColor[1, 0, 0], 
        LineBox[{{3.4919468586511297`, 5.399888846711469}, {2.088607851573192,
          5.832307598131286}}]},
       RowBox[{"{", 
         RowBox[{"1", ",", 
           RowBox[{"\"CRM-clade\"", "\[Rule]", "\"Sinbad-clade\""}]}], "}"}]],
      
      Annotation[#, {1, "CRM-clade" -> "Sinbad-clade"}, "Tooltip"]& ], 
     TagBox[
      TooltipBox[
       {RGBColor[0, 1, 0], 
        LineBox[{{3.4919468586511297`, 5.399888846711469}, {4.685223759969073,
          5.487783801439933}}]},
       RowBox[{"{", 
         RowBox[{"3", ",", 
           RowBox[{"\"CRM-clade\"", "\[Rule]", "\"Petuvirus\""}]}], "}"}]],
      Annotation[#, {3, "CRM-clade" -> "Petuvirus"}, "Tooltip"]& ], 
     TagBox[
      TooltipBox[
       {RGBColor[0, 1, 0], 
        LineBox[{{3.4919468586511297`, 5.399888846711469}, {3.625540002730031,
          5.375310560907553}, {3.661193791479657, 5.368103871272754}, {
         3.6965735876265002`, 5.359654075280952}, {3.7316360628914906`, 
         5.349971521073139}, {3.7663382776062675`, 5.339068066502005}, {
         3.800637733299746, 5.326957064610074}, {3.834492424744364, 
         5.31365334727675}, {3.867860891398272, 5.299173207054283}, {
         4.333756795576792, 5.087236370148281}, {4.366598172358989, 
         5.071597540308902}, {4.398872239695218, 5.054819173127564}, {
         4.43053947277334, 5.036921816426889}, {4.461561089947848, 
         5.017927388413034}, {4.491899100234268, 4.997859150833308}, {
         4.521516349835254, 4.976741680488398}, {4.550376567641423, 
         4.954600839134108}, {4.656686619097432, 4.870046754446465}}]},
       RowBox[{"{", 
         RowBox[{"3", ",", 
           RowBox[{"\"CRM-clade\"", "\[Rule]", "\"Soymovirus\""}]}], "}"}]],
      Annotation[#, {3, "CRM-clade" -> "Soymovirus"}, "Tooltip"]& ], 
     TagBox[
      TooltipBox[
       {RGBColor[0, 1, 0], 
        LineBox[{{3.4919468586511297`, 5.399888846711469}, {4.656686619097432,
          4.870046754446465}}]},
       RowBox[{"{", 
         RowBox[{"3", ",", 
           RowBox[{"\"CRM-clade\"", "\[Rule]", "\"Caulimovirus\""}]}], "}"}]],
      
      Annotation[#, {3, "CRM-clade" -> "Caulimovirus"}, "Tooltip"]& ], 
     TagBox[
      TooltipBox[
       {RGBColor[0, 1, 0], 
        LineBox[{{3.4919468586511297`, 5.399888846711469}, {
         3.5982569101071404`, 5.315334762023825}, {3.627117127913309, 
         5.293193920669537}, {3.656734377514295, 5.272076450324627}, {
         3.687072387800715, 5.252008212744899}, {3.718094004975223, 
         5.233013784731044}, {3.7497612380533445`, 5.2151164280303695`}, {
         3.7820353053895746`, 5.198338060849032}, {3.814876682171771, 
         5.182699231009653}, {4.280772586350292, 4.970762394103651}, {
         4.3141410530041995`, 4.956282253881184}, {4.347995744448817, 
         4.9429785365478605`}, {4.382295200142297, 4.9308675346559285`}, {
         4.416997414857073, 4.919964080084794}, {4.452059890122063, 
         4.910281525876982}, {4.487439686268907, 4.90183172988518}, {
         4.523093475018532, 4.894625040250381}, {4.656686619097432, 
         4.870046754446465}}]},
       RowBox[{"{", 
         RowBox[{"3", ",", 
           RowBox[{"\"CRM-clade\"", "\[Rule]", "\"Cavemovirus\""}]}], "}"}]],
      Annotation[#, {3, "CRM-clade" -> "Cavemovirus"}, "Tooltip"]& ], 
     TagBox[
      TooltipBox[
       {RGBColor[1, 0, 0], 
        LineBox[{{2.5425662067178276`, 5.37192914100201}, {
         2.5377542936249524`, 5.2887378507030665`}, {2.5360761235406777`, 
         5.266486310099152}, {2.533620403910525, 5.244307113648931}, {
         2.5303901421601176`, 5.222227423363439}, {2.526389294267098, 
         5.200274279392328}, {2.5216227599163976`, 5.178474566908834}, {
         2.5160963764997777`, 5.1568549831845365`}, {2.5098169119670004`, 
         5.135442004894233}, {2.4161989866453273`, 4.835728810970811}, {
         2.409174131215708, 4.81454866176755}, {2.4014124879601977`, 
         4.793627280167532}, {2.392923562265533, 4.772990287784196}, {
         2.3837177501933517`, 4.75266295795042}, {2.373806325748538, 
         4.7326701847672386`}, {2.363201427072379, 4.713036452616987}, {
         2.3519160415774483`, 4.693785806178226}, {2.3085213934136437`, 
         4.6226461561934515`}}]},
       RowBox[{"{", 
         RowBox[{"1", ",", 
           RowBox[{"\"Cigr-1-clade\"", "\[Rule]", "\"Osvaldo-clade\""}]}], 
         "}"}]],
      Annotation[#, {1, "Cigr-1-clade" -> "Osvaldo-clade"}, "Tooltip"]& ], 
     TagBox[
      TooltipBox[
       {RGBColor[1, 0, 0], 
        LineBox[{{2.5425662067178276`, 5.37192914100201}, {2.499171558554023, 
         5.3007894910172375`}, {2.487886173059093, 5.281538844578475}, {
         2.4772812743829333`, 5.261905112428224}, {2.46736984993812, 
         5.241912339245042}, {2.458164037865939, 5.221585009411267}, {
         2.4496751121712736`, 5.2009480170279305`}, {2.4419134689157636`, 
         5.180026635427912}, {2.4348886134861445`, 5.158846486224652}, {
         2.341270688164471, 4.8591332923012285`}, {2.334991223631694, 
         4.837720314010926}, {2.329464840215074, 4.816100730286628}, {
         2.3246983058643735`, 4.794301017803134}, {2.320697457971354, 
         4.772347873832023}, {2.3174671962209463`, 4.75026818354653}, {
         2.315011476590794, 4.728088987096309}, {2.3133333065065194`, 
         4.705837446492395}, {2.3085213934136437`, 4.6226461561934515`}}]},
       RowBox[{"{", 
         RowBox[{"1", ",", 
           RowBox[{"\"Osvaldo-clade\"", "\[Rule]", "\"Osvaldo-clade\""}]}], 
         "}"}]],
      Annotation[#, {1, "Osvaldo-clade" -> "Osvaldo-clade"}, "Tooltip"]& ], 
     TagBox[
      TooltipBox[
       {RGBColor[1, 0, 0], 
        LineBox[{{2.5425662067178276`, 5.37192914100201}, {
         2.5463884446097715`, 5.348545251832358}, {2.5473022634137643`, 
         5.34226641295299}, {2.547995827289315, 5.3359594444553595`}, {
         2.548468286855352, 5.329632070241829}, {2.54871906350877, 
         5.323292039204864}, {2.548747850133022, 5.316947115737252}, {
         2.5485546114742332`, 5.310605070223355}, {2.548139584184377, 
         5.304273669523016}, {2.5407417016590363`, 5.21529935463858}, {
         2.540105394006112, 5.208986352575344}, {2.5392485852516913`, 
         5.202699480440654}, {2.538172324696587, 5.1964464375256325`}, {
         2.5368779303958116`, 5.19023488169205}, {2.535366987544409, 
         5.184072419994045}, {2.5336413465361254`, 5.1779665993620485`}, {
         2.531703120697303, 5.171924897360351}, {2.524071500404476, 
         5.14949335379092}}]},
       RowBox[{"{", 
         RowBox[{"1", ",", 
           RowBox[{"\"Cigr-1-clade\"", "\[Rule]", "\"B-clade\""}]}], "}"}]],
      Annotation[#, {1, "Cigr-1-clade" -> "B-clade"}, "Tooltip"]& ], 
     TagBox[
      TooltipBox[
       {RGBColor[1, 0, 0], 
        LineBox[{{2.5425662067178276`, 5.37192914100201}, {2.544069725270101, 
         5.349158977296717}, {2.544421545594654, 5.342803374413619}, {
         2.5446381129053797`, 5.336441726502241}, {2.5447193292281947`, 
         5.330076911543633}, {2.5446651578211985`, 5.323711808951602}, {
         2.544475623191293, 5.31734929827008}, {2.5441508110830973`, 
         5.31099225787043}, {2.543690868440155, 5.304643563649282}, {
         2.5362929859148147`, 5.215669248764847}, {2.5356981208131195`, 
         5.209331772843062}, {2.534968602366982, 5.203008382266389}, {
         2.534104760607283, 5.196701937708429}, {2.5331069863321694`, 
         5.190415292176483}, {2.531975730930258, 5.184151289720859}, {
         2.530711506176431, 5.17791276414824}, {2.5293148840003106`, 
         5.171702537739678}, {2.524071500404476, 5.14949335379092}}]},
       RowBox[{"{", 
         RowBox[{"1", ",", 
           RowBox[{"\"Cigr-1-clade\"", "\[Rule]", "\"A-clade\""}]}], "}"}]],
      Annotation[#, {1, "Cigr-1-clade" -> "A-clade"}, "Tooltip"]& ], 
     TagBox[
      TooltipBox[
       {RGBColor[1, 0, 0], 
        LineBox[{{2.5425662067178276`, 5.37192914100201}, {2.541827995132364, 
         5.349565220925316}, {2.5415949090492274`, 5.3431935843724645`}, {
         2.541316355468242, 5.33682377359142}, {2.5409923485776242`, 
         5.330456113030537}, {2.5406229048807694`, 5.324090927028648}, {
         2.5402080431954097`, 5.317728539798542}, {2.539747784652659, 
         5.311369275410453}, {2.539242152695933, 5.305013457775551}, {
         2.5318442701705925`, 5.2160391428911135`}, {2.5312932905544177`, 
         5.209687095745008}, {2.5306969913431168`, 5.203339142631256}, {
         2.530055402909382, 5.196995606884884}, {2.529368557932725, 
         5.190656811615921}, {2.528636491397816, 5.184323079692934}, {
         2.5278592405926976`, 5.177994733726591}, {2.5270368451068896`, 
         5.1716720960532205`}, {2.524071500404476, 5.14949335379092}}]},
       RowBox[{"{", 
         RowBox[{"1", ",", 
           RowBox[{"\"Cigr-1-clade\"", "\[Rule]", "\"C-clade\""}]}], "}"}]],
      Annotation[#, {1, "Cigr-1-clade" -> "C-clade"}, "Tooltip"]& ], 
     TagBox[
      TooltipBox[
       {RGBColor[1, 0, 0], 
        LineBox[{{2.5425662067178276`, 5.37192914100201}, {
         2.5396008620154147`, 5.34975039873971}, {2.5387784665296063`, 
         5.34342776106634}, {2.538001215724488, 5.337099415099996}, {
         2.5372691491895787`, 5.3307656831770105`}, {2.536582304212922, 
         5.3244268879080465`}, {2.535940715779187, 5.3180833521616755`}, {
         2.5353444165678867`, 5.311735399047923}, {2.5347934369517113`, 
         5.305383351901817}, {2.5273955544263704`, 5.216409037017381}, {
         2.526889922469645, 5.210053219382479}, {2.5264296639268937`, 
         5.20369395499439}, {2.5260148022415345`, 5.197331567764284}, {
         2.525645358544679, 5.1909663817623946`}, {2.525321351654062, 
         5.184598721201511}, {2.5250427980730765`, 5.178228910420467}, {
         2.5248097119899393`, 5.171857273867614}, {2.524071500404476, 
         5.14949335379092}}]},
       RowBox[{"{", 
         RowBox[{"1", ",", 
           RowBox[{"\"Osvaldo-clade\"", "\[Rule]", "\"B-clade\""}]}], "}"}]],
      Annotation[#, {1, "Osvaldo-clade" -> "B-clade"}, "Tooltip"]& ], 
     TagBox[
      TooltipBox[
       {RGBColor[1, 0, 0], 
        LineBox[{{2.5425662067178276`, 5.37192914100201}, {
         2.5373228231219933`, 5.349719957053251}, {2.535926200945873, 
         5.343509730644691}, {2.534661976192046, 5.337271205072072}, {
         2.533530720790135, 5.331007202616448}, {2.5325329465150213`, 
         5.324720557084501}, {2.531669104755322, 5.318414112526542}, {
         2.530939586309185, 5.312090721949868}, {2.5303447212074897`, 
         5.305753246028083}, {2.5229468386821488`, 5.216778931143648}, {
         2.5224868960392066`, 5.210430236922502}, {2.522162083931011, 
         5.2040731965228515`}, {2.5219725493011054`, 5.197710685841329}, {
         2.521918377894109, 5.191345583249298}, {2.521999594216924, 
         5.18498076829069}, {2.5222161615276497`, 5.178619120379311}, {
         2.522567981852203, 5.172263517496213}, {2.524071500404476, 
         5.14949335379092}}]},
       RowBox[{"{", 
         RowBox[{"1", ",", 
           RowBox[{"\"Osvaldo-clade\"", "\[Rule]", "\"A-clade\""}]}], "}"}]],
      Annotation[#, {1, "Osvaldo-clade" -> "A-clade"}, "Tooltip"]& ], 
     TagBox[
      TooltipBox[
       {RGBColor[1, 0, 0], 
        LineBox[{{2.5425662067178276`, 5.37192914100201}, {
         2.5349345864250012`, 5.3494975974325785`}, {2.532996360586179, 
         5.343455895430882}, {2.531270719577895, 5.337350074798885}, {
         2.5297597767264928`, 5.33118761310088}, {2.5284653824257175`, 
         5.324976057267298}, {2.527389121870613, 5.318723014352276}, {
         2.5265323131161925`, 5.312436142217586}, {2.525896005463268, 
         5.306123140154351}, {2.518498122937927, 5.2171488252699145`}, {
         2.5180830956480706`, 5.2108174245695755`}, {2.517889856989282, 
         5.204475379055679}, {2.517918643613534, 5.198130455588067}, {
         2.518169420266952, 5.191790424551101}, {2.518641879832989, 
         5.185463050337571}, {2.5193354437085396`, 5.179156081839939}, {
         2.5202492625125323`, 5.172877242960572}, {2.524071500404476, 
         5.14949335379092}}]},
       RowBox[{"{", 
         RowBox[{"1", ",", 
           RowBox[{"\"Osvaldo-clade\"", "\[Rule]", "\"C-clade\""}]}], "}"}]],
      Annotation[#, {1, "Osvaldo-clade" -> "C-clade"}, "Tooltip"]& ], 
     TagBox[
      TooltipBox[
       {RGBColor[1, 0, 0], 
        LineBox[{{2.5425662067178276`, 5.37192914100201}, {2.483961859879936, 
         5.407653751269937}, {2.468438205903723, 5.417493449642791}, {
         2.4532683466995064`, 5.427870292542547}, {2.438470860211896, 
         5.438771571847791}, {2.4240638683549185`, 5.450183937179962}, {
         2.4100650148188074`, 5.462093412253049}, {2.3964914434624527`, 
         5.47448541198981}, {2.383359777317973, 5.487344760383563}, {
         2.201776435260119, 5.671496143235272}, {2.1891027561752736`, 
         5.684807091935358}, {2.176902585118639, 5.69855333953355}, {
         2.1651908631716745`, 5.712718051527761}, {2.1539819332309538`, 
         5.727283880938611}, {2.1432895224429687`, 5.742232989553607}, {
         2.133126725393019, 5.757547069772918}, {2.1235059880687785`, 
         5.7732073670299915`}, {2.088607851573192, 5.832307598131286}}]},
       RowBox[{"{", 
         RowBox[{"1", ",", 
           RowBox[{"\"Cigr-1-clade\"", "\[Rule]", "\"Sinbad-clade\""}]}], 
         "}"}]],
      Annotation[#, {1, "Cigr-1-clade" -> "Sinbad-clade"}, "Tooltip"]& ], 
     TagBox[
      TooltipBox[
       {RGBColor[1, 0, 0], 
        LineBox[{{2.5425662067178276`, 5.37192914100201}, {
         2.5076680702222416`, 5.431029372103306}, {2.498047332898001, 
         5.446689669360381}, {2.4878845358480515`, 5.462003749579691}, {
         2.477192125060066, 5.476952858194687}, {2.465983195119345, 
         5.491518687605536}, {2.4542714731723807`, 5.505683399599747}, {
         2.442071302115746, 5.51942964719794}, {2.429397623030901, 
         5.532740595898026}, {2.247814280973047, 5.716891978749736}, {
         2.2346826148285674`, 5.729751327143488}, {2.2211090434722123`, 
         5.7421433268802495`}, {2.2071101899361016`, 5.7540528019533355`}, {
         2.1927031980791236`, 5.765465167285507}, {2.1779057115915132`, 
         5.7763664465907505`}, {2.1627358523872973`, 5.786743289490507}, {
         2.1472121984110837`, 5.796582987863361}, {2.088607851573192, 
         5.832307598131286}}]},
       RowBox[{"{", 
         RowBox[{"1", ",", 
           RowBox[{"\"Osvaldo-clade\"", "\[Rule]", "\"Sinbad-clade\""}]}], 
         "}"}]],
      Annotation[#, {1, "Osvaldo-clade" -> "Sinbad-clade"}, "Tooltip"]& ], 
     TagBox[
      TooltipBox[
       {RGBColor[1, 0, 0], 
        LineBox[{{2.088607851573192, 5.832307598131286}, {2.089623109927993, 
         5.781569310024231}, {2.089657200617439, 5.767979608401758}, {
         2.0892157693768523`, 5.754397035345713}, {2.088299356810139, 
         5.740838224912252}, {2.086909085212613, 5.727319782056358}, {
         2.0850466571965653`, 5.71385826229639}, {2.082714353606139, 
         5.700470151439176}, {2.0799150307240675`, 5.687171845390477}, {
         2.037257154435298, 5.500767154450859}, {2.033994240484925, 
         5.487574939135931}, {2.0302717314317906`, 5.474504970554779}, {
         2.026094186089926, 5.461573254996524}, {2.0214667205388492`, 
         5.448795629437111}, {2.0163950018580974`, 5.436187742144377}, {
         2.010885241186973, 5.423765033514216}, {2.0049441861180006`, 
         5.411542717161314}, {1.9819631608512691`, 5.366295870782241}}]},
       RowBox[{"{", 
         RowBox[{"1", ",", 
           RowBox[{"\"Sinbad-clade\"", "\[Rule]", "\"Sinbad-clade\""}]}], 
         "}"}]],
      Annotation[#, {1, "Sinbad-clade" -> "Sinbad-clade"}, "Tooltip"]& ], 
     TagBox[
      TooltipBox[
       {RGBColor[1, 0, 0], 
        LineBox[{{2.088607851573192, 5.832307598131286}, {2.065626826306461, 
         5.787060751752214}, {2.059685771237488, 5.774838435399313}, {
         2.0541760105663642`, 5.762415726769151}, {2.0491042918856124`, 
         5.749807839476418}, {2.0444768263345354`, 5.737030213917005}, {
         2.0402992809926705`, 5.7240984983587495`}, {2.0365767719395365`, 
         5.711028529777598}, {2.033313857989163, 5.69783631446267}, {
         1.990655981700394, 5.511431623523052}, {1.9878566588183224`, 
         5.498133317474353}, {1.9855243552278963`, 5.484745206617139}, {
         1.9836619272118485`, 5.471283686857171}, {1.9822716556143227`, 
         5.457765244001276}, {1.9813552430476093`, 5.444206433567816}, {
         1.9809138118070226`, 5.430623860511771}, {1.9809479024964687`, 
         5.417034158889297}, {1.9819631608512691`, 5.366295870782241}}]},
       RowBox[{"{", 
         RowBox[{"1", ",", 
           RowBox[{"\"Sinbad-clade\"", "\[Rule]", "\"Pao-clade\""}]}], "}"}]],
      
      Annotation[#, {1, "Sinbad-clade" -> "Pao-clade"}, "Tooltip"]& ], 
     TagBox[
      TooltipBox[
       {RGBColor[1, 0, 0], 
        LineBox[{{2.088607851573192, 5.832307598131286}, {0.7551811339729078, 
         6.283223969145833}}]},
       RowBox[{"{", 
         RowBox[{"1", ",", 
           RowBox[{"\"Sinbad-clade\"", "\[Rule]", "\"Pao-clade\""}]}], "}"}]],
      
      Annotation[#, {1, "Sinbad-clade" -> "Pao-clade"}, "Tooltip"]& ], 
     TagBox[
      TooltipBox[
       {RGBColor[0, 0, 1], 
        LineBox[{{2.088607851573192, 5.832307598131286}, {1.2633993328075483`,
          6.625753506737816}}]},
       RowBox[{"{", 
         RowBox[{"2", ",", 
           RowBox[{"\"Sinbad-clade\"", "\[Rule]", "\"Pao-clade\""}]}], "}"}]],
      
      Annotation[#, {2, "Sinbad-clade" -> "Pao-clade"}, "Tooltip"]& ], 
     TagBox[
      TooltipBox[
       {RGBColor[1, 0, 0], 
        LineBox[{{1.2604612305411917`, 3.190208388622425}, {
         1.5842939052873772`, 2.2774172829338855`}}]},
       RowBox[{"{", 
         RowBox[{"1", ",", 
           RowBox[{"\"17.6-clade\"", "\[Rule]", "\"Gypsy-clade\""}]}], "}"}]],
      
      Annotation[#, {1, "17.6-clade" -> "Gypsy-clade"}, "Tooltip"]& ], 
     TagBox[
      TooltipBox[
       {RGBColor[1, 0, 0], 
        LineBox[{{1.2604612305411917`, 3.190208388622425}, {
         0.4318533404593765, 3.4819180913792422`}}]},
       RowBox[{"{", 
         RowBox[{"1", ",", 
           RowBox[{"\"17.6-clade\"", "\[Rule]", "\"Tas-clade\""}]}], "}"}]],
      Annotation[#, {1, "17.6-clade" -> "Tas-clade"}, "Tooltip"]& ], 
     TagBox[
      TooltipBox[
       {RGBColor[1, 0, 0], 
        LineBox[{{2.927485954642758, 4.490572133084389}, {2.8603409895092815`,
          4.488237743019723}, {2.8423522942301758`, 4.487927336224046}, {
         2.8243637529092855`, 4.488246540500231}, {2.806397395423074, 
         4.4891949649310465`}, {2.788475224480314, 4.490771448017476}, {
         2.770619188676213, 4.492974059101162}, {2.7528511556128117`, 
         4.49580010072881}, {2.7351928851185705`, 4.499246111955652}, {
         2.487607060626925, 4.5520757211992775`}, {2.4700801781082964`, 
         4.556137481827564}, {2.4527061480659187`, 4.560810017574873}, {
         2.4355062478078686`, 4.566087606165928}, {2.418501541392154, 
         4.571963784340444}, {2.4017128538303725`, 4.578431355768438}, {
         2.3851607455841197`, 4.585482399863297}, {2.3688654873853783`, 
         4.5931082814818165`}, {2.3085213934136437`, 4.6226461561934515`}}]},
       RowBox[{"{", 
         RowBox[{"1", ",", 
           RowBox[{"\"Gammaretrovirus\"", "\[Rule]", "\"Osvaldo-clade\""}]}], 
         "}"}]],
      Annotation[#, {1, "Gammaretrovirus" -> "Osvaldo-clade"}, "Tooltip"]& ], 
     
     TagBox[
      TooltipBox[
       {RGBColor[1, 0, 0], 
        LineBox[{{2.927485954642758, 4.490572133084389}, {2.8671418606710235`,
          4.520110007796025}, {2.850846602472282, 4.5277358894145445`}, {
         2.8342944942260293`, 4.5347869335094035`}, {2.8175058066642484`, 
         4.541254504937397}, {2.800501100248533, 4.547130683111914}, {
         2.783301199990483, 4.552408271702968}, {2.7659271699481054`, 
         4.557080807450278}, {2.748400287429477, 4.561142568078564}, {
         2.5008144629378313`, 4.613972177322189}, {2.48315619244359, 
         4.617418188549031}, {2.465388159380189, 4.620244230176679}, {
         2.447532123576088, 4.622446841260365}, {2.429609952633328, 
         4.624023324346795}, {2.4116435951471162`, 4.62497174877761}, {
         2.393655053826226, 4.625290953053796}, {2.3756663585471207`, 
         4.624980546258119}, {2.3085213934136437`, 4.6226461561934515`}}]},
       RowBox[{"{", 
         RowBox[{"1", ",", 
           
           RowBox[{"\"Epsilonretrovirus\"", "\[Rule]", 
             "\"Osvaldo-clade\""}]}], "}"}]],
      Annotation[#, {1, "Epsilonretrovirus" -> "Osvaldo-clade"}, 
       "Tooltip"]& ], 
     TagBox[
      TooltipBox[
       {RGBColor[1, 0, 0], 
        LineBox[{{2.081064959716065, 2.3295221714293946`}, {
         1.5842939052873772`, 2.2774172829338855`}}]},
       RowBox[{"{", 
         RowBox[{"1", ",", 
           RowBox[{"\"Gypsy-clade\"", "\[Rule]", "\"Gypsy-clade\""}]}], "}"}]],
      Annotation[#, {1, "Gypsy-clade" -> "Gypsy-clade"}, "Tooltip"]& ], 
     TagBox[
      TooltipBox[
       {RGBColor[0, 0, 1], 
        LineBox[{{1.5842939052873772`, 2.2774172829338855`}, {
         0.8756744987619065, 1.5107375748631653`}}]},
       RowBox[{"{", 
         RowBox[{"2", ",", 
           RowBox[{"\"Gypsy-clade\"", "\[Rule]", "\"Spumaretrovirus\""}]}], 
         "}"}]],
      Annotation[#, {2, "Gypsy-clade" -> "Spumaretrovirus"}, "Tooltip"]& ], 
     TagBox[
      TooltipBox[
       {RGBColor[1, 0, 0], 
        LineBox[{{9.917018759914143, 6.995598032744068}, {10.622564045711155`,
          6.767543944797093}}]},
       RowBox[{"{", 
         RowBox[{"1", ",", 
           RowBox[{"\"CoDi-A\"", "\[Rule]", "\"CoDi-A\""}]}], "}"}]],
      Annotation[#, {1, "CoDi-A" -> "CoDi-A"}, "Tooltip"]& ], 
     TagBox[
      TooltipBox[
       {RGBColor[1, 0, 0], 
        LineBox[{{9.917018759914143, 6.995598032744068}, {10.522344911796118`,
          7.260045631700395}}]},
       RowBox[{"{", 
         RowBox[{"1", ",", 
           RowBox[{"\"CoDi-A\"", "\[Rule]", "\"CoDi-A\""}]}], "}"}]],
      Annotation[#, {1, "CoDi-A" -> "CoDi-A"}, "Tooltip"]& ], 
     TagBox[
      TooltipBox[
       {RGBColor[0, 0, 1], 
        LineBox[{{9.917018759914143, 6.995598032744068}, {8.577015349338586, 
         7.681146280682207}}]},
       RowBox[{"{", 
         RowBox[{"2", ",", 
           RowBox[{"\"CoDi-A\"", "\[Rule]", "\"Galadriel-clade\""}]}], "}"}]],
      
      Annotation[#, {2, "CoDi-A" -> "Galadriel-clade"}, "Tooltip"]& ], 
     TagBox[
      TooltipBox[
       {RGBColor[0, 0, 1], 
        LineBox[{{9.917018759914143, 6.995598032744068}, {10.013060651502313`,
          6.90041640894341}, {10.038329444126358`, 6.874481949287531}, {
         10.062675322117009`, 6.847679219889505}, {10.086068470011469`, 
         6.820041045023799}, {10.108480239118938`, 6.7916012721028896`}, {
         10.129883182605571`, 6.762394730225642}, {10.15025108910756, 
         6.7324571875234485`}, {10.16955901483118, 6.701825307356365}, {
         10.433660377882966`, 6.266111446330796}, {10.451884677152291`, 
         6.234822742387337}, {10.469003031367146`, 6.202915532742897}, {
         10.484994476335828`, 6.170428892933077}, {10.499839427949166`, 
         6.13740260809937}, {10.51351970616441, 6.10387712426583}, {
         10.526018557269646`, 6.069893498806375}, {10.537320674401418`, 
         6.035493350163395}, {10.577272167543608`, 5.906313380180145}}]},
       RowBox[{"{", 
         RowBox[{"2", ",", 
           RowBox[{"\"CoDi-A\"", "\[Rule]", "\"Ty (Pseudovirus)\""}]}], "}"}]],
      Annotation[#, {2, "CoDi-A" -> "Ty (Pseudovirus)"}, "Tooltip"]& ], 
     TagBox[
      TooltipBox[
       {RGBColor[0, 0, 1], 
        LineBox[{{9.917018759914143, 6.995598032744068}, {9.956970253056335, 
         6.866418062760819}, {9.968272370188107, 6.83201791411784}, {
         9.980771221293343, 6.798034288658384}, {9.994451499508589, 
         6.764508804824844}, {10.009296451121925`, 6.731482519991137}, {
         10.025287896090607`, 6.698995880181317}, {10.042406250305461`, 
         6.667088670536877}, {10.060630549574787`, 6.635799966593418}, {
         10.324731912626573`, 6.200086105567849}, {10.344039838350193`, 
         6.169454225400766}, {10.364407744852182`, 6.139516682698572}, {
         10.385810688338815`, 6.1103101408213245`}, {10.408222457446286`, 
         6.081870367900415}, {10.431615605340745`, 6.054232193034709}, {
         10.455961483331395`, 6.027429463636684}, {10.48123027595544, 
         6.001495003980804}, {10.577272167543608`, 5.906313380180145}}]},
       RowBox[{"{", 
         RowBox[{"2", ",", 
           RowBox[{"\"CoDi-A\"", "\[Rule]", "\"Retrofit-clade\""}]}], "}"}]],
      Annotation[#, {2, "CoDi-A" -> "Retrofit-clade"}, "Tooltip"]& ], 
     TagBox[
      TooltipBox[
       {RGBColor[1, 0, 0], 
        LineBox[{{10.622564045711155`, 6.767543944797093}, {10.8574966251166, 
         5.924057253862169}}]},
       RowBox[{"{", 
         RowBox[{"1", ",", 
           RowBox[{"\"CoDi-A\"", "\[Rule]", "\"CoDi-A\""}]}], "}"}]],
      Annotation[#, {1, "CoDi-A" -> "CoDi-A"}, "Tooltip"]& ], 
     TagBox[
      TooltipBox[
       {RGBColor[1, 0, 0], 
        LineBox[{{10.622564045711155`, 6.767543944797093}, {
         10.522344911796118`, 7.260045631700395}}]},
       RowBox[{"{", 
         RowBox[{"1", ",", 
           RowBox[{"\"CoDi-A\"", "\[Rule]", "\"CoDi-A\""}]}], "}"}]],
      Annotation[#, {1, "CoDi-A" -> "CoDi-A"}, "Tooltip"]& ], 
     TagBox[
      TooltipBox[
       {RGBColor[1, 0, 0], 
        LineBox[{{11.026409479087416`, 4.66057992347172}, {
         10.892064250432636`, 4.5959846732394505`}, {10.855791261609294`, 
         4.579319080549103}, {10.818957357960679`, 4.563932877641844}, {
         10.781607648555536`, 4.5498449074101135`}, {10.74378787415013, 
         4.537072422850601}, {10.705544351171302`, 4.525631065935156}, {
         10.666923914994511`, 4.515534848454671}, {10.627973862586355`, 
         4.506796134859372}, {10.077833865263388`, 4.39344108293007}, {
         10.038601897258815`, 4.386070575187259}, {9.999136059543988, 
         4.380077299675011}, {9.959484684416333, 4.375468596127929}, {
         9.919696331393833, 4.372250108648444}, {9.879819727746035, 
         4.370425778794701}, {9.83990370881965, 4.369997840753485}, {
         9.79999715823176, 4.370966818604098}, {9.65105948578, 
         4.377192293648464}}]},
       RowBox[{"{", 
         RowBox[{"1", ",", 
           
           RowBox[{"\"Ty (Pseudovirus)\"", "\[Rule]", 
             "\"Ty (Pseudovirus)\""}]}], "}"}]],
      Annotation[#, {1, "Ty (Pseudovirus)" -> "Ty (Pseudovirus)"}, 
       "Tooltip"]& ], 
     TagBox[
      TooltipBox[
       {RGBColor[1, 0, 0], 
        LineBox[{{11.026409479087416`, 4.66057992347172}, {10.87747180663566, 
         4.666805398516086}, {10.83756525604777, 4.6677743763667}, {
         10.797649237121382`, 4.667346438325485}, {10.757772633473586`, 
         4.665522108471741}, {10.717984280451084`, 4.6623036209922555`}, {
         10.678332905323431`, 4.657694917445173}, {10.638867067608604`, 
         4.6517016419329265`}, {10.59963509960403, 4.644331134190114}, {
         10.049495102281064`, 4.530976082260812}, {10.010545049872906`, 
         4.522237368665514}, {9.971924613696116, 4.512141151185028}, {
         9.933681090717288, 4.500699794269583}, {9.895861316311882, 
         4.48792730971007}, {9.858511606906738, 4.47383933947834}, {
         9.821677703258125, 4.45845313657108}, {9.785404714434783, 
         4.441787543880733}, {9.65105948578, 4.377192293648464}}]},
       RowBox[{"{", 
         RowBox[{"1", ",", 
           
           RowBox[{"\"Retrofit-clade\"", "\[Rule]", 
             "\"Ty (Pseudovirus)\""}]}], "}"}]],
      Annotation[#, {1, "Retrofit-clade" -> "Ty (Pseudovirus)"}, 
       "Tooltip"]& ], 
     TagBox[
      TooltipBox[
       {RGBColor[1, 0, 0], 
        LineBox[{{11.026409479087416`, 4.66057992347172}, {11.03784413678235, 
         4.597211033030847}, {11.040608791834929`, 4.580190724123452}, {
         11.042776216657352`, 4.563084102525308}, {11.044343756887589`, 
         4.545912118059629}, {11.045309492819253`, 4.528695800597024}, {
         11.045672241752602`, 4.511456234301021}, {11.04543155944293, 
         4.4942145318071045`}, {11.044587740644628`, 4.4769918083668765`}, {
         11.028475622642125`, 4.23489300789417}, {11.027029700747704`, 
         4.217710355516316}, {11.02498344652224, 4.200588817136028}, {
         11.022339365934783`, 4.183549360844527}, {11.019100697089392`, 
         4.1666128542102525`}, {11.01527140625956, 4.149800038723146}, {
         11.01085618303086, 4.133131504393347}, {11.005860434557803`, 
         4.116627664535398}, {10.986129184081157`, 4.055332922289952}}]},
       RowBox[{"{", 
         RowBox[{"1", ",", 
           RowBox[{"\"Ty (Pseudovirus)\"", "\[Rule]", "\"1731-clade\""}]}], 
         "}"}]],
      Annotation[#, {1, "Ty (Pseudovirus)" -> "1731-clade"}, "Tooltip"]& ], 
     TagBox[
      TooltipBox[
       {RGBColor[1, 0, 0], 
        LineBox[{{11.026409479087416`, 4.66057992347172}, {
         11.036442296607294`, 4.597595022854033}, {11.038883478960132`, 
         4.58051106693839}, {11.040775798818913`, 4.563357640267329}, {
         11.042117311410538`, 4.54615237174359}, {11.04290663803701, 
         4.528912943548775}, {11.043142967492347`, 4.511657072971028}, {
         11.042826056896274`, 4.494402494196641}, {11.041956231943837`, 
         4.477166940084296}, {11.025844113941334`, 4.235068139611589}, {
         11.024422268568173`, 4.217869323467962}, {11.022449864031817`, 
         4.20072492084342}, {11.019928927409905`, 4.183652551366522}, {
         11.016862049516941`, 4.166669760635989}, {11.013252382241648`, 
         4.149794002188763}, {11.009103635307715`, 4.133042619562674}, {
         11.004420072461254`, 4.1164328284721545`}, {10.986129184081157`, 
         4.055332922289952}}]},
       RowBox[{"{", 
         RowBox[{"1", ",", 
           RowBox[{"\"Ty (Pseudovirus)\"", "\[Rule]", "\"Oryco\""}]}], "}"}]],
      
      Annotation[#, {1, "Ty (Pseudovirus)" -> "Oryco"}, "Tooltip"]& ], 
     TagBox[
      TooltipBox[
       {RGBColor[1, 0, 0], 
        LineBox[{{11.026409479087416`, 4.66057992347172}, {11.03505619767883, 
         4.597955302606779}, {11.037169245492327`, 4.580814584347339}, {
         11.03878277606464, 4.563619651587835}, {11.039895423694615`, 
         4.546385058213951}, {11.040506246631177`, 4.5291253916803305`}, {
         11.040614727870434`, 4.511855260663677}, {11.040220775593266`, 
         4.494589282697893}, {11.039324723243048`, 4.477342071801713}, {
         11.023212605240545`, 4.235243271329007}, {11.021815211240916`, 
         4.218029425636616}, {11.019917658353847`, 4.200863515041707}, {
         11.017521552678538`, 4.183760068865443}, {11.014628922292015`, 
         4.166733563558757}, {11.011242215532551`, 4.14979841044941}, {
         11.007364298927376`, 4.132968943544159}, {11.002998454766441`, 
         4.116259407396376}, {10.986129184081157`, 4.055332922289952}}]},
       RowBox[{"{", 
         RowBox[{"1", ",", 
           RowBox[{"\"Ty (Pseudovirus)\"", "\[Rule]", "\"Tork-clade\""}]}], 
         "}"}]],
      Annotation[#, {1, "Ty (Pseudovirus)" -> "Tork-clade"}, "Tooltip"]& ], 
     TagBox[
      TooltipBox[
       {RGBColor[1, 0, 0], 
        LineBox[{{11.026409479087416`, 4.66057992347172}, {
         11.033684486900968`, 4.5982909567002315`}, {11.035465133156414`, 
         4.5811006458787755`}, {11.036796503701384`, 4.563869716138995}, {
         11.037677691430382`, 4.546609907466487}, {11.03810809596192, 
         4.529332979522998}, {11.038087424047577`, 4.512050703634179}, {
         11.037615689771787`, 4.4947748547694095`}, {11.036693214542257`, 
         4.477517203519132}, {11.020581096539754`, 4.235418403046425}, {
         11.019208508868475`, 4.218190707602462}, {11.017386743943492`, 
         4.201004705746784}, {11.01511704299173, 4.183872106854179}, {
         11.012400952433312`, 4.166804583914286}, {11.009240322827933`, 
         4.149813765578405}, {11.00563730761401, 4.132911228236529}, {
         11.001594361641475`, 4.116108488129973}, {10.986129184081157`, 
         4.055332922289952}}]},
       RowBox[{"{", 
         RowBox[{"1", ",", 
           RowBox[{"\"Ty (Pseudovirus)\"", "\[Rule]", "\"GalEA-clade\""}]}], 
         "}"}]],
      Annotation[#, {1, "Ty (Pseudovirus)" -> "GalEA-clade"}, "Tooltip"]& ], 
     TagBox[
      TooltipBox[
       {RGBColor[1, 0, 0], 
        LineBox[{{11.026409479087416`, 4.66057992347172}, {
         11.032325717665582`, 4.59860114291854}, {11.033770119358858`, 
         4.5813686721120845`}, {11.034816294950934`, 4.564107447851407}, {
         11.035463686759721`, 4.54682667153225}, {11.035711949681756`, 
         4.5295355549729175`}, {11.035560951376171`, 4.512243315503763}, {
         11.035010772335239`, 4.4949591710537256`}, {11.034061705841467`, 
         4.477692335236551}, {11.017949587838963`, 4.235593534763844}, {
         11.016602139808745`, 4.218353211966613}, {11.014857028522686`, 
         4.201148592443179}, {11.012715184242701`, 4.1839888474151445`}, {
         11.010177748716128`, 4.166883124182982}, {11.007246074567096`, 
         4.149840541249906}, {11.003921724575491`, 4.132870183461098}, {
         11.000206470843878`, 4.115981097160868}, {10.986129184081157`, 
         4.055332922289952}}]},
       RowBox[{"{", 
         RowBox[{"1", ",", 
           RowBox[{"\"Ty (Pseudovirus)\"", "\[Rule]", "\"CoDi-B\""}]}], "}"}]],
      Annotation[#, {1, "Ty (Pseudovirus)" -> "CoDi-B"}, "Tooltip"]& ], 
     TagBox[
      TooltipBox[
       {RGBColor[1, 0, 0], 
        LineBox[{{11.026409479087416`, 4.66057992347172}, {
         11.030978356414973`, 4.598885101443099}, {11.032083121752356`, 
         4.5816181407982794`}, {11.032841423973007`, 4.564332498950128}, {
         11.033252958139213`, 4.5470351270112905`}, {11.033317558759842`, 
         4.5297329808114615`}, {11.03303519985691, 4.51243301810022}, {
         11.032405994976013`, 4.495142195749091}, {11.031430197140677`, 
         4.47786746695397}, {11.015318079138174`, 4.235768666481262}, {
         11.013996080748095`, 4.218516977966306}, {11.012328413421358`, 
         4.201295267190435}, {11.010315747780636`, 4.184110459557555}, {
         11.007958893183535`, 4.166969465631632}, {11.005258797397099`, 
         4.14987917835773}, {11.002216546216708`, 4.132846470290136}, {
         10.998833363029426`, 4.115878190828691}, {10.986129184081157`, 
         4.055332922289952}}]},
       RowBox[{"{", 
         RowBox[{"1", ",", 
           RowBox[{"\"Ty (Pseudovirus)\"", "\[Rule]", "\"CoDi-C\""}]}], "}"}]],
      Annotation[#, {1, "Ty (Pseudovirus)" -> "CoDi-C"}, "Tooltip"]& ], 
     TagBox[
      TooltipBox[
       {RGBColor[1, 0, 0], 
        LineBox[{{11.026409479087416`, 4.66057992347172}, {
         11.029640790458346`, 4.599142163313816}, {11.030403003649074`, 
         4.581848592592946}, {11.030871129435496`, 4.564544563713118}, {
         11.031045032531853`, 4.547235077442897}, {11.030924662681114`, 
         4.529925136128008}, {11.030510054669497`, 4.512619742245679}, {
         11.029801328316422`, 4.495323896958954}, {11.028798688439885`, 
         4.478042598671387}, {11.012686570437381`, 4.23594379819868}, {
         11.011390306794755`, 4.218682041109824}, {11.009800793999059`, 
         4.201444813771932}, {11.00791849141069, 4.184237097648295}, {
         11.005743943004681`, 4.167063865673626}, {11.003277777213482`, 
         4.149930080816912}, {11.000520706745357`, 4.132840694647138}, {
         10.997473528378412`, 4.115800645902317}, {10.986129184081157`, 
         4.055332922289952}}]},
       RowBox[{"{", 
         RowBox[{"1", ",", 
           
           RowBox[{"\"Ty (Pseudovirus)\"", "\[Rule]", 
             "\"Copia (hemivirus)\""}]}], "}"}]],
      Annotation[#, {1, "Ty (Pseudovirus)" -> "Copia (hemivirus)"}, 
       "Tooltip"]& ], 
     TagBox[
      TooltipBox[
       {RGBColor[1, 0, 0], 
        LineBox[{{11.026409479087416`, 4.66057992347172}, {
         11.028311336974994`, 4.599371758157415}, {11.028728580236098`, 
         4.58205963628756}, {11.028904618601528`, 4.564743381898415}, {
         11.02883941790842, 4.547426355466453}, {11.02853299080994, 
         4.530111917617971}, {11.027985396772818`, 4.512803428476911}, {
         11.027196742065815`, 4.495504247012785}, {11.026167179739096`, 
         4.478217730388807}, {11.010055061736592`, 4.2361189299161}, {
         11.008784791592024`, 4.218848432837686}, {11.007274060144404`, 
         4.201597306901423}, {11.005523160573617`, 4.184368899944635}, {
         11.003532432667743`, 4.167166555395696}, {11.001302262757113`, 
         4.149993611625177}, {10.998833083639337`, 4.132853401297997}, {
         10.99612537449531, 4.115749250726658}, {10.986129184081157`, 
         4.055332922289952}}]},
       RowBox[{"{", 
         RowBox[{"1", ",", 
           RowBox[{"\"Ty (Pseudovirus)\"", "\[Rule]", "\"Humnum-clade\""}]}], 
         "}"}]],
      Annotation[#, {1, "Ty (Pseudovirus)" -> "Humnum-clade"}, "Tooltip"]& ], 
     
     TagBox[
      TooltipBox[
       {RGBColor[1, 0, 0], 
        LineBox[{{11.026409479087416`, 4.66057992347172}, {11.02698825310667, 
         4.5995734210206125`}, {11.027058625526458`, 4.582250953430677}, {
         11.02694107188985, 4.564928741769797}, {11.026635606032007`, 
         4.547608824729248}, {11.026142263903916`, 4.530293240730246}, {
         11.025461103568153`, 4.512984027684045}, {11.02459220519206, 
         4.495683222752081}, {11.023535671038305`, 4.478392862106225}, {
         11.007423553035801`, 4.236294061633518}, {11.006179507450337`, 
         4.219016180216425}, {11.004748096847774`, 4.201752811502043}, {
         11.003129489694148`, 4.184505987256286}, {11.00132387648709, 
         4.167277737297909}, {10.999331469733407`, 4.150070089259618}, {
         10.997152503924072`, 4.132885068349431}, {10.994787235506626`, 
         4.115724697112326}, {10.986129184081157`, 4.055332922289952}}]},
       RowBox[{"{", 
         RowBox[{"1", ",", 
           
           RowBox[{"\"Ty (Pseudovirus)\"", "\[Rule]", 
             "\"Retrofit-clade\""}]}], "}"}]],
      Annotation[#, {1, "Ty (Pseudovirus)" -> "Retrofit-clade"}, 
       "Tooltip"]& ], 
     TagBox[
      TooltipBox[
       {RGBColor[1, 0, 0], 
        LineBox[{{11.026409479087416`, 4.66057992347172}, {
         11.025669747012651`, 4.599746798159241}, {11.025391879959743`, 
         4.582422302239497}, {11.02497964785285, 4.565100482656601}, {
         11.024433075492096`, 4.547782381501255}, {11.023752195759588`, 
         4.530469040640457}, {11.022937049617447`, 4.513161501654822}, {
         11.021987686105337`, 4.495860805775921}, {11.020904162337516`, 
         4.478567993823642}, {11.004792044335012`, 4.236469193350937}, {
         11.003574425496899`, 4.219185305670863}, {11.002222784841145`, 
         4.201911382071691}, {11.000737203683238`, 4.18464846176267}, {
         10.999117771396604`, 4.167397583291087}, {10.99736458540722, 
         4.150159784479784}, {10.995477751187776`, 4.132936102364723}, {
         10.99345738225131, 4.115727573132598}, {10.986129184081157`, 
         4.055332922289952}}]},
       RowBox[{"{", 
         RowBox[{"1", ",", 
           RowBox[{"\"Ty (Pseudovirus)\"", "\[Rule]", "\"Mtanga-clade\""}]}], 
         "}"}]],
      Annotation[#, {1, "Ty (Pseudovirus)" -> "Mtanga-clade"}, "Tooltip"]& ], 
     
     TagBox[
      TooltipBox[
       {RGBColor[1, 0, 0], 
        LineBox[{{11.026409479087416`, 4.66057992347172}, {
         11.024353989734225`, 4.599891651652591}, {11.023727058548538`, 
         4.582573520714501}, {11.0230194885051, 4.565258496991327}, {
         11.022231294947666`, 4.547946955961815}, {11.021362494968331`, 
         4.5306392730291885`}, {11.02041310740714, 4.513335823513006}, {
         11.019383152851702`, 4.496036982641023}, {11.018272653636725`, 
         4.478743125541059}, {11.002160535634221`, 4.2366443250683545`}, {
         11.000969515841039`, 4.219355826760153}, {10.999698001297082`, 
         4.202073062147252}, {10.998346019575328`, 4.184796406008853}, {
         10.996913599993688`, 4.167526232991695}, {10.995400773614385`, 
         4.150262917601929}, {10.993807573243275`, 4.133006834196998}, {
         10.992134033429133`, 4.115758356977518}, {10.986129184081157`, 
         4.055332922289952}}]},
       RowBox[{"{", 
         RowBox[{"1", ",", 
           RowBox[{"\"Ty (Pseudovirus)\"", "\[Rule]", "\"PyRE1G1-clade\""}]}],
          "}"}]],
      Annotation[#, {1, "Ty (Pseudovirus)" -> "PyRE1G1-clade"}, "Tooltip"]& ], 
     TagBox[
      TooltipBox[
       {RGBColor[1, 0, 0], 
        LineBox[{{11.026409479087416`, 4.66057992347172}, {
         11.023039127692181`, 4.600007862735355}, {11.022062859451406`, 
         4.58270452888541}, {11.021059724925562`, 4.5654027317786445`}, {
         11.020029726533188`, 4.548102513129381}, {11.01897286675759, 
         4.530803914648136}, {11.01788914814684, 4.5135069780415185`}, {
         11.016778573313763`, 4.496211745012133}, {11.015641144935936`, 
         4.478918257258474}, {10.999529026933432`, 4.236819456785772}, {
         10.998364747753172`, 4.21952775600213}, {10.997173620577538`, 
         4.202237883878482}, {10.995955648278315`, 4.184949882100401}, {
         10.994710833792011`, 4.1676637923489475`}, {10.993439180119854`, 
         4.150379656300573}, {10.992140690327776`, 4.13309751562702}, {
         10.990815367546412`, 4.115817411995218}, {10.986129184081157`, 
         4.055332922289952}}]},
       RowBox[{"{", 
         RowBox[{"1", ",", 
           
           RowBox[{"\"Ty (Pseudovirus)\"", "\[Rule]", 
             "\"Tricopia-clade\""}]}], "}"}]],
      Annotation[#, {1, "Ty (Pseudovirus)" -> "Tricopia-clade"}, 
       "Tooltip"]& ], 
     TagBox[
      TooltipBox[
       {RGBColor[1, 0, 0], 
        LineBox[{{11.026409479087416`, 4.66057992347172}, {
         11.021723295622161`, 4.600095433766448}, {11.020397972840797`, 
         4.582815330134646}, {11.01909948304872, 4.565533189461092}, {
         11.017827829376563`, 4.548249053412718}, {11.016583014890259`, 
         4.530962963661265}, {11.015365042591036`, 4.513674961883184}, {
         11.014173915415402`, 4.496385089759536}, {11.013009636235141`, 
         4.479093388975893}, {10.996897518232643`, 4.236994588503191}, {
         10.995760089854814`, 4.219701100749533}, {10.994649515021738`, 
         4.202405867720147}, {10.993565796410987`, 4.18510893111353}, {
         10.99250893663539, 4.167810332632285}, {10.991478938243015`, 
         4.150510113983022}, {10.990475803717171`, 4.133208316876257}, {
         10.989499535476398`, 4.115904983026311}, {10.986129184081157`, 
         4.055332922289952}}]},
       RowBox[{"{", 
         RowBox[{"1", ",", 
           RowBox[{"\"Retrofit-clade\"", "\[Rule]", "\"1731-clade\""}]}], 
         "}"}]],
      Annotation[#, {1, "Retrofit-clade" -> "1731-clade"}, "Tooltip"]& ], 
     TagBox[
      TooltipBox[
       {RGBColor[1, 0, 0], 
        LineBox[{{11.026409479087416`, 4.66057992347172}, {
         11.020404629739442`, 4.600154488784152}, {11.018731089925302`, 
         4.582906011564671}, {11.017137889554192`, 4.565649928159741}, {
         11.01562506317489, 4.548386612769975}, {11.01419264359325, 
         4.531116439752817}, {11.012840661871495`, 4.513839783614418}, {
         11.011569147327538`, 4.496557019001517}, {11.010378127534356`, 
         4.479268520693315}, {10.99426600953185, 4.23716972022061}, {
         10.993155510316873`, 4.219875863120646}, {10.992125555761433`, 
         4.202577022248664}, {10.991176168200244`, 4.185273572732481}, {
         10.99030736822091, 4.167965889799854}, {10.989519174663476`, 
         4.150654348770342}, {10.988811604620038`, 4.133339325047168}, {
         10.98818467343435, 4.116021194109078}, {10.986129184081157`, 
         4.055332922289952}}]},
       RowBox[{"{", 
         RowBox[{"1", ",", 
           RowBox[{"\"Retrofit-clade\"", "\[Rule]", "\"Oryco\""}]}], "}"}]],
      Annotation[#, {1, "Retrofit-clade" -> "Oryco"}, "Tooltip"]& ], 
     TagBox[
      TooltipBox[
       {RGBColor[1, 0, 0], 
        LineBox[{{11.026409479087416`, 4.66057992347172}, {
         11.019081280917263`, 4.600185272629073}, {11.0170609119808, 
         4.582976743396948}, {11.015174077761355`, 4.565753061281887}, {
         11.013420891771972`, 4.548515262470584}, {11.011801459485335`, 
         4.531264383999001}, {11.01031587832743, 4.51400146368998}, {
         11.008964237671677`, 4.4967275400908076`}, {11.007746618833563`, 
         4.479443652410734}, {10.99163450083106, 4.237344851938029}, {
         10.990550977063238`, 4.22005203998575}, {10.989601613551129`, 
         4.202751344106849}, {10.988786467408987`, 4.1854438051212135`}, {
         10.988105587676479`, 4.168130464260416}, {10.987559015315725`, 
         4.15081236310507}, {10.987146783208832`, 4.133490543522174}, {
         10.986868916155924`, 4.11616604760243}, {10.986129184081157`, 
         4.055332922289952}}]},
       RowBox[{"{", 
         RowBox[{"1", ",", 
           RowBox[{"\"Retrofit-clade\"", "\[Rule]", "\"Tork-clade\""}]}], 
         "}"}]],
      Annotation[#, {1, "Retrofit-clade" -> "Tork-clade"}, "Tooltip"]& ], 
     TagBox[
      TooltipBox[
       {RGBColor[1, 0, 0], 
        LineBox[{{11.026409479087416`, 4.66057992347172}, {
         11.017751427661949`, 4.600188148649346}, {11.015386159244503`, 
         4.583027777412242}, {11.013207193435168`, 4.565842756502055}, {
         11.011214786681485`, 4.548635108463764}, {11.009409173474427`, 
         4.531406858505387}, {11.007790566320802`, 4.514160034259629}, {
         11.006359155718238`, 4.496896665545248}, {11.005115110132774`, 
         4.479618784128156}, {10.98900299213027, 4.237519983655448}, {
         10.987946457976514`, 4.220229623009592}, {10.987077559600422`, 
         4.202928818077629}, {10.98639639926466, 4.185619605031427}, {
         10.985903057136568`, 4.168304021032426}, {10.985597591278726`, 
         4.150984103991877}, {10.985480037642118`, 4.133661892330996}, {
         10.985550410061906`, 4.116339424741061}, {10.986129184081157`, 
         4.055332922289952}}]},
       RowBox[{"{", 
         RowBox[{"1", ",", 
           RowBox[{"\"Retrofit-clade\"", "\[Rule]", "\"GalEA-clade\""}]}], 
         "}"}]],
      Annotation[#, {1, "Retrofit-clade" -> "GalEA-clade"}, "Tooltip"]& ], 
     TagBox[
      TooltipBox[
       {RGBColor[1, 0, 0], 
        LineBox[{{11.026409479087416`, 4.66057992347172}, {
         11.016413288673265`, 4.6001635950350135`}, {11.013705579529239`, 
         4.583059444463675}, {11.011236400411462`, 4.565919234136494}, {
         11.009006230500832`, 4.548746290365976}, {11.007015502594959`, 
         4.531543945817037}, {11.005264603024171`, 4.51431553886025}, {
         11.003753871576551`, 4.497064412923986}, {11.002483601431983`, 
         4.479793915845573}, {10.98637148342948, 4.2376951153728655`}, {
         10.98534192110276, 4.220408598748888}, {10.984553266395757`, 
         4.203109417284762}, {10.984005672358634`, 4.185800928143702}, {
         10.983699245260155`, 4.168486490295219}, {10.983634044567047`, 
         4.1511694638632575`}, {10.983810082932477`, 4.133853209474113}, {
         10.984227326193581`, 4.116541087604258}, {10.986129184081157`, 
         4.055332922289952}}]},
       RowBox[{"{", 
         RowBox[{"1", ",", 
           RowBox[{"\"Retrofit-clade\"", "\[Rule]", "\"CoDi-B\""}]}], "}"}]],
      Annotation[#, {1, "Retrofit-clade" -> "CoDi-B"}, "Tooltip"]& ], 
     TagBox[
      TooltipBox[
       {RGBColor[1, 0, 0], 
        LineBox[{{11.026409479087416`, 4.66057992347172}, {
         11.015065134790163`, 4.600112199859356}, {11.012017956423218`, 
         4.583072151114535}, {11.009260885955094`, 4.565982764944761}, {
         11.006794720163894`, 4.548848980088046}, {11.004620171757885`, 
         4.531675748113377}, {11.002737869169517`, 4.514468031989741}, {
         11.00114835637382, 4.497230804651848}, {10.999852092731194`, 
         4.479969047562992}, {10.98373997472869, 4.237870247090285}, {
         10.982737334852153`, 4.220588948802718}, {10.982028608499078`, 
         4.2032931035159935`}, {10.981614000487461`, 4.185987709633664}, {
         10.981493630636722`, 4.1686777683187755`}, {10.981667533733079`, 
         4.151368282048555}, {10.982135659519502`, 4.134064253168726}, {
         10.982897872710229`, 4.116770682447855}, {10.986129184081157`, 
         4.055332922289952}}]},
       RowBox[{"{", 
         RowBox[{"1", ",", 
           RowBox[{"\"Retrofit-clade\"", "\[Rule]", "\"CoDi-C\""}]}], "}"}]],
      Annotation[#, {1, "Retrofit-clade" -> "CoDi-C"}, "Tooltip"]& ], 
     TagBox[
      TooltipBox[
       {RGBColor[1, 0, 0], 
        LineBox[{{11.026409479087416`, 4.66057992347172}, {11.01370530013915, 
         4.600034654932982}, {11.010322116951869`, 4.583066375471536}, {
         11.007279865771478`, 4.566033667403944}, {11.004579769985043`, 
         4.548943380130041}, {11.002222915387941`, 4.5318023862041175`}, {
         11.00021024974722, 4.5146175785712375`}, {10.998542582420482`, 
         4.497395867795366}, {10.997220584030403`, 4.48014417928041}, {
         10.9811084660279, 4.238045378807703}, {10.980132668192564`, 
         4.220770650012582}, {10.979503463311667`, 4.203479827661454}, {
         10.979221104408735`, 4.186179864950211}, {10.979285705029364`, 
         4.168877718750383}, {10.97969723919557, 4.151580346811546}, {
         10.980455541416221`, 4.134294704963393}, {10.981560306753604`, 
         4.117027744318574}, {10.986129184081157`, 4.055332922289952}}]},
       RowBox[{"{", 
         RowBox[{"1", ",", 
           
           RowBox[{"\"Retrofit-clade\"", "\[Rule]", 
             "\"Copia (hemivirus)\""}]}], "}"}]],
      Annotation[#, {1, "Retrofit-clade" -> "Copia (hemivirus)"}, 
       "Tooltip"]& ], 
     TagBox[
      TooltipBox[
       {RGBColor[1, 0, 0], 
        LineBox[{{11.026409479087416`, 4.66057992347172}, {
         11.012332192324697`, 4.599931748600804}, {11.008616938593084`, 
         4.583042662300575}, {11.00529258860148, 4.566072304511766}, {
         11.002360914452447`, 4.549029721578691}, {10.999823478925874`, 
         4.531923998346528}, {10.99768163464589, 4.514764253318494}, {
         10.99593652335983, 4.49755963379506}, {10.994589075329612`, 
         4.480319310997829}, {10.978476957327109`, 4.238220510525122}, {
         10.977527890833336`, 4.220953674707947}, {10.976977711792404`, 
         4.203669530257909}, {10.976826713486819`, 4.186377290788755}, {
         10.977074976408854`, 4.169086174229424}, {10.977722368217641`, 
         4.151805397910265}, {10.978768543809718`, 4.134544173649588}, {
         10.980212945502993`, 4.117311702843133}, {10.986129184081157`, 
         4.055332922289952}}]},
       RowBox[{"{", 
         RowBox[{"1", ",", 
           RowBox[{"\"Retrofit-clade\"", "\[Rule]", "\"Humnum-clade\""}]}], 
         "}"}]],
      Annotation[#, {1, "Retrofit-clade" -> "Humnum-clade"}, "Tooltip"]& ], 
     TagBox[
      TooltipBox[
       {RGBColor[1, 0, 0], 
        LineBox[{{11.026409479087416`, 4.66057992347172}, {
         11.010944301527102`, 4.599804357631699}, {11.006901355554566`, 
         4.583001617525143}, {11.003298340340644`, 4.5660990801832675`}, {
         11.000137710735265`, 4.549108261847387}, {10.997421620176848`, 
         4.532040738907494}, {10.995151919225085`, 4.514908140014889}, {
         10.993330154300102`, 4.497722138159211}, {10.991957566628823`, 
         4.480494442715247}, {10.97584544862632, 4.23839564224254}, {
         10.97492297339679, 4.221137990992263}, {10.974451239121, 
         4.203862142127494}, {10.974430567206657`, 4.186579866238675}, {
         10.974860971738195`, 4.169302938295186}, {10.975742159467194`, 
         4.152043129622678}, {10.977073530012163`, 4.134812199882897}, {
         10.978854176267609`, 4.117621889061441}, {10.986129184081157`, 
         4.055332922289952}}]},
       RowBox[{"{", 
         RowBox[{"1", ",", 
           RowBox[{"\"Retrofit-clade\"", "\[Rule]", "\"Retrofit-clade\""}]}], 
         "}"}]],
      Annotation[#, {1, "Retrofit-clade" -> "Retrofit-clade"}, "Tooltip"]& ], 
     
     TagBox[
      TooltipBox[
       {RGBColor[1, 0, 0], 
        LineBox[{{11.026409479087416`, 4.66057992347172}, {
         11.009540208402136`, 4.599653438365296}, {11.005174364241201`, 
         4.582943902217513}, {11.001296447636026`, 4.5661144353122625`}, {
         10.997909740876562`, 4.549179282202915}, {10.99501711049004, 
         4.53215277689623}, {10.99262100481473, 4.5150493307199655`}, {
         10.99072345192766, 4.497883420125056}, {10.989326057928032`, 
         4.480669574432666}, {10.973213939925529`, 4.2385707739599585`}, {
         10.972317887575311`, 4.2213235630637795`}, {10.971923935298143`, 
         4.204057585097995}, {10.9720324165374, 4.186787454081342}, {
         10.972643239473962`, 4.169527787547721}, {10.973755887103938`, 
         4.152293194173836}, {10.97536941767625, 4.135098261414333}, {
         10.977482465489746`, 4.117957543154893}, {10.986129184081157`, 
         4.055332922289952}}]},
       RowBox[{"{", 
         RowBox[{"1", ",", 
           RowBox[{"\"Retrofit-clade\"", "\[Rule]", "\"Mtanga-clade\""}]}], 
         "}"}]],
      Annotation[#, {1, "Retrofit-clade" -> "Mtanga-clade"}, "Tooltip"]& ], 
     TagBox[
      TooltipBox[
       {RGBColor[1, 0, 0], 
        LineBox[{{11.026409479087416`, 4.66057992347172}, {
         11.008118590707321`, 4.599480017289518}, {11.00343502786086, 
         4.582870226198999}, {10.999286280926928`, 4.56611884357291}, {
         10.995676613651634`, 4.549243085125684}, {10.99260973575867, 
         4.532260294395151}, {10.990088799136759`, 4.515187924918252}, {
         10.988116394600402`, 4.4980435222937105`}, {10.986694549227241`, 
         4.4808447061500845`}, {10.970582431224738`, 4.238745905677376}, {
         10.969712606272301`, 4.2215103515650325`}, {10.969395695676228`, 
         4.204255772790645}, {10.969632025131565`, 4.186999902212897}, {
         10.970421351758038`, 4.169760474018083}, {10.971762864349662`, 
         4.152555205494344}, {10.973655184208443`, 4.135401778823282}, {
         10.976096366561281`, 4.118317822907639}, {10.986129184081157`, 
         4.055332922289952}}]},
       RowBox[{"{", 
         RowBox[{"1", ",", 
           RowBox[{"\"Retrofit-clade\"", "\[Rule]", "\"PyRE1G1-clade\""}]}], 
         "}"}]],
      Annotation[#, {1, "Retrofit-clade" -> "PyRE1G1-clade"}, "Tooltip"]& ], 
     TagBox[
      TooltipBox[
       {RGBColor[1, 0, 0], 
        LineBox[{{11.026409479087416`, 4.66057992347172}, {
         11.006678228610772`, 4.599285181226275}, {11.001682480137715`, 
         4.5827813413683245`}, {10.997267256909016`, 4.566112807038526}, {
         10.993437966079181`, 4.549299991551419}, {10.990199297233792`, 
         4.532363484917145}, {10.987555216646335`, 4.515324028625645}, {
         10.985508962420871`, 4.498202490245356}, {10.98406304052645, 
         4.481019837867502}, {10.967950922523947`, 4.238921037394795}, {
         10.967107103725645`, 4.221698313954568}, {10.966866421415974`, 
         4.204456611460651}, {10.967229170349322`, 4.187217045164648}, {
         10.968194906280987`, 4.1700007277020426`}, {10.969762446511224`, 
         4.152828743236364}, {10.971929871333646`, 4.135722121638221}, {
         10.974694526386225`, 4.118701812730825}, {10.986129184081157`, 
         4.055332922289952}}]},
       RowBox[{"{", 
         RowBox[{"1", ",", 
           RowBox[{"\"Retrofit-clade\"", "\[Rule]", "\"Tricopia-clade\""}]}], 
         "}"}]],
      Annotation[#, {1, "Retrofit-clade" -> "Tricopia-clade"}, "Tooltip"]& ], 
     
     TagBox[
      TooltipBox[
       {RGBColor[1, 0, 0], 
        LineBox[{{11.026409479087416`, 4.66057992347172}, {
         11.124562459779126`, 4.638474496261871}, {11.15073889378451, 
         4.632095962167931}, {11.176676115467155`, 4.624805425437956}, {
         11.202342360506695`, 4.616611814512597}, {11.227706196437456`, 
         4.607525163792822}, {11.252736561142607`, 4.597556601351177}, {
         11.277402800894727`, 4.586718335303663}, {11.301674707896261`, 
         4.575023638858921}, {11.640276889137397`, 4.404514895835}, {
         11.66412473851498, 4.391978091039124}, {11.687519324722352`, 
         4.378614531235999}, {11.710431997307266`, 4.364440582264653}, {
         11.732834695998603`, 4.349473602416635}, {11.75469998507071, 
         4.333731921177993}, {11.776001086942872`, 4.31723481678184}, {
         11.7967119149728, 4.300002492599057}, {11.872914932190259`, 
         4.234308065911916}}]},
       RowBox[{"{", 
         RowBox[{"1", ",", 
           RowBox[{"\"Ty (Pseudovirus)\"", "\[Rule]", "\"CoDi-D\""}]}], "}"}]],
      Annotation[#, {1, "Ty (Pseudovirus)" -> "CoDi-D"}, "Tooltip"]& ], 
     TagBox[
      TooltipBox[
       {RGBColor[1, 0, 0], 
        LineBox[{{11.026409479087416`, 4.66057992347172}, {11.11846138784513, 
         4.6303191889352835`}, {11.144047097306409`, 4.621605678103056}, {
         11.169441697001695`, 4.61234997143222}, {11.194633698527712`, 
         4.602556256163059}, {11.219611705135698`, 4.592228962928536}, {
         11.244364416887224`, 4.581372763749903}, {11.268880635766253`, 
         4.56999256992309}, {11.293149270745065`, 4.5580935297968646`}, {
         11.6317514519862, 4.387584786772943}, {11.655761524042921`, 
         4.375172283419814}, {11.679502171128386`, 4.362251932200758}, {
         11.70296265308008, 4.348829578224853}, {11.72613235648095, 
         4.33491129370498}, {11.749000799460845`, 4.320503375210778}, {
         11.771557636438489`, 4.305612340820103}, {11.793792662801767`, 
         4.290244927170284}, {11.872914932190259`, 4.234308065911916}}]},
       RowBox[{"{", 
         RowBox[{"1", ",", 
           RowBox[{"\"Ty (Pseudovirus)\"", "\[Rule]", "\"Hydra\""}]}], "}"}]],
      
      Annotation[#, {1, "Ty (Pseudovirus)" -> "Hydra"}, "Tooltip"]& ], 
     TagBox[
      TooltipBox[
       {RGBColor[1, 0, 0], 
        LineBox[{{11.026409479087416`, 4.66057992347172}, {
         11.113299658093974`, 4.622137361458557}, {11.138019102989317`, 
         4.611095167454052}, {11.16265911182186, 4.599876835621767}, {
         11.187218429544853`, 4.588482937371031}, {11.211695805221575`, 
         4.576914053053704}, {11.236089992089047`, 4.565170771934617}, {
         11.260399747621541`, 4.553253692161559}, {11.284623833593866`, 
         4.541163420734809}, {11.623226014835005`, 4.370654677710887}, {
         11.647363197385575`, 4.358391830452295}, {11.671412247079257`, 
         4.345957031973919}, {11.695371938969998`, 4.333350915646206}, {
         11.719241052663207`, 4.3205741235657324`}, {11.74301837237793, 
         4.307627306522498}, {11.76670268700876, 4.294511123966782}, {
         11.79029279018754, 4.281226243975545}, {11.872914932190259`, 
         4.234308065911916}}]},
       RowBox[{"{", 
         RowBox[{"1", ",", 
           RowBox[{"\"Ty (Pseudovirus)\"", "\[Rule]", "\"Oryco\""}]}], "}"}]],
      
      Annotation[#, {1, "Ty (Pseudovirus)" -> "Oryco"}, "Tooltip"]& ], 
     TagBox[
      TooltipBox[
       {RGBColor[1, 0, 0], 
        LineBox[{{11.026409479087416`, 4.66057992347172}, {
         11.109031621090136`, 4.613661745408094}, {11.132621724268915`, 
         4.600376865416857}, {11.156306038899745`, 4.58726068286114}, {
         11.180083358614468`, 4.574313865817906}, {11.203952472307677`, 
         4.561537073737433}, {11.227912164198418`, 4.548930957409719}, {
         11.2519612138921, 4.536496158931343}, {11.27609839644267, 
         4.524233311672752}, {11.61470057768381, 4.35372456864883}, {
         11.638924663656134`, 4.34163429722208}, {11.663234419188628`, 
         4.329717217449021}, {11.6876286060561, 4.317973936329934}, {
         11.71210598173282, 4.3064050520126065`}, {11.736665299455815`, 
         4.2950111537618705`}, {11.761305308288357`, 4.283792821929586}, {
         11.786024753183701`, 4.272750627925081}, {11.872914932190259`, 
         4.234308065911916}}]},
       RowBox[{"{", 
         RowBox[{"1", ",", 
           RowBox[{"\"Retrofit-clade\"", "\[Rule]", "\"CoDi-D\""}]}], "}"}]],
      Annotation[#, {1, "Retrofit-clade" -> "CoDi-D"}, "Tooltip"]& ], 
     TagBox[
      TooltipBox[
       {RGBColor[1, 0, 0], 
        LineBox[{{11.026409479087416`, 4.66057992347172}, {11.10553174847591, 
         4.604643062213353}, {11.127766774839188`, 4.589275648563533}, {
         11.150323611816834`, 4.574384614172859}, {11.17319205479673, 
         4.559976695678657}, {11.196361758197597`, 4.546058411158784}, {
         11.219822240149293`, 4.532636057182879}, {11.243562887234757`, 
         4.519715705963823}, {11.267572959291476`, 4.507303202610694}, {
         11.606175140532613`, 4.3367944595867725`}, {11.630443775511424`, 
         4.324895419460547}, {11.654959994390454`, 4.313515225633734}, {
         11.67971270614198, 4.302659026455101}, {11.704690712749965`, 
         4.292331733220578}, {11.729882714275984`, 4.282538017951417}, {
         11.755277313971268`, 4.273282311280581}, {11.780863023432547`, 
         4.2645688004483535`}, {11.872914932190259`, 4.234308065911916}}]},
       RowBox[{"{", 
         RowBox[{"1", ",", 
           RowBox[{"\"Retrofit-clade\"", "\[Rule]", "\"Hydra\""}]}], "}"}]],
      Annotation[#, {1, "Retrofit-clade" -> "Hydra"}, "Tooltip"]& ], 
     TagBox[
      TooltipBox[
       {RGBColor[1, 0, 0], 
        LineBox[{{11.026409479087416`, 4.66057992347172}, {
         11.102612496304877`, 4.594885496784579}, {11.123323324334805`, 
         4.577653172601796}, {11.144624426206969`, 4.561156068205643}, {
         11.166489715279074`, 4.545414386967001}, {11.188892413970413`, 
         4.530447407118984}, {11.211805086555326`, 4.516273458147637}, {
         11.235199672762697`, 4.502909898344512}, {11.25904752214028, 
         4.490373093548636}, {11.597649703381418`, 4.319864350524715}, {
         11.621921610382952`, 4.308169654079974}, {11.646587850135074`, 
         4.297331388032459}, {11.671618214840223`, 4.287362825590814}, {
         11.696982050770986`, 4.278276174871039}, {11.722648295810524`, 
         4.27008256394568}, {11.74858551749317, 4.262792027215705}, {
         11.774761951498554`, 4.256413493121765}, {11.872914932190259`, 
         4.234308065911916}}]},
       RowBox[{"{", 
         RowBox[{"1", ",", 
           RowBox[{"\"Retrofit-clade\"", "\[Rule]", "\"Oryco\""}]}], "}"}]],
      Annotation[#, {1, "Retrofit-clade" -> "Oryco"}, "Tooltip"]& ], 
     TagBox[
      TooltipBox[
       {RGBColor[1, 0, 0], 
        LineBox[{{11.026409479087416`, 4.66057992347172}, {
         11.099003483778166`, 4.576501611754206}, {11.118046237806753`, 
         4.553649880884368}, {11.136277753686665`, 4.530145840519755}, {
         11.153675703979815`, 4.506018275156919}, {11.170218782083913`, 
         4.4812967328995565`}, {11.185886728325846`, 4.456011489272083}, {
         11.200660354772918`, 4.4301935101423515`}, {11.214521568731579`, 
         4.403874413798954}, {11.403054980232595`, 4.030178165651764}, {
         11.415986806405863`, 4.003390184082314}, {11.42797340768233, 
         3.9761661235001773`}, {11.43900010453125, 3.948539324167956}, {
         11.449053392980007`, 3.9205436195669474`}, {11.458120961151913`, 
         3.892213294962583}, {11.466191704344086`, 3.8635830454165725`}, {
         11.473255738626952`, 3.834687933297196}, {11.497743007839956`, 
         3.7263393031037437`}}]},
       RowBox[{"{", 
         RowBox[{"1", ",", 
           RowBox[{"\"Ty (Pseudovirus)\"", "\[Rule]", "\"Sire\""}]}], "}"}]],
      Annotation[#, {1, "Ty (Pseudovirus)" -> "Sire"}, "Tooltip"]& ], 
     TagBox[
      TooltipBox[
       {RGBColor[1, 0, 0], 
        LineBox[{{11.026409479087416`, 4.66057992347172}, {
         11.050896748300422`, 4.552231293278267}, {11.05796078258329, 
         4.523336181158891}, {11.066031525775461`, 4.49470593161288}, {
         11.075099093947367`, 4.466375607008516}, {11.085152382396124`, 
         4.438379902407508}, {11.096179079245044`, 4.410753103075286}, {
         11.10816568052151, 4.383529042493149}, {11.12109750669478, 
         4.356741060923699}, {11.309630918195795`, 3.9830448127765106`}, {
         11.323492132154456`, 3.9567257164331124`}, {11.338265758601528`, 
         3.930907737303382}, {11.353933704843461`, 3.905622493675908}, {
         11.37047678294756, 3.8809009514185457`}, {11.387874733240709`, 
         3.856773386055709}, {11.40610624912062, 3.8332693456910962`}, {
         11.42514900314921, 3.8104176148212585`}, {11.497743007839956`, 
         3.7263393031037437`}}]},
       RowBox[{"{", 
         RowBox[{"1", ",", 
           RowBox[{"\"Retrofit-clade\"", "\[Rule]", "\"Sire\""}]}], "}"}]],
      Annotation[#, {1, "Retrofit-clade" -> "Sire"}, "Tooltip"]& ], 
     TagBox[
      TooltipBox[
       {RGBColor[0, 0, 1], 
        LineBox[{{11.026409479087416`, 4.66057992347172}, {
         11.123471819837624`, 4.6575743007838755`}, {11.149445734321336`, 
         4.656314762287941}, {11.175359673166152`, 4.65414717275646}, {
         11.201181900565304`, 4.651074186753174}, {11.22688079302751, 
         4.647099567646155}, {11.252424878105055`, 4.642228182998943}, {
         11.277782872936887`, 4.636465998609437}, {11.302923722559543`, 
         4.629820071203805}, {11.654994124411395`, 4.530128534537943}, {
         11.679887039790817`, 4.522607003128521}, {11.7045015355285, 
         4.5142190790462795`}, {11.7288074671958, 4.504975034660057}, {
         11.752775068250648`, 4.494886190796385}, {11.776374986491499`, 
         4.483964902875306}, {11.79957832000384, 4.4722245457791665`}, {
         11.822356652555271`, 4.459679497472907}, {11.906585483717052`, 
         4.411351081807064}}]},
       RowBox[{"{", 
         RowBox[{"2", ",", 
           RowBox[{"\"Ty (Pseudovirus)\"", "\[Rule]", "\"Sire\""}]}], "}"}]],
      Annotation[#, {2, "Ty (Pseudovirus)" -> "Sire"}, "Tooltip"]& ], 
     TagBox[
      TooltipBox[
       {RGBColor[0, 0, 1], 
        LineBox[{{11.026409479087416`, 4.66057992347172}, {
         11.110638310249202`, 4.612251507805878}, {11.133416642800631`, 
         4.599706459499619}, {11.156619976312975`, 4.587966102403478}, {
         11.180219894553824`, 4.5770448144824}, {11.204187495608672`, 
         4.566955970618728}, {11.228493427275971`, 4.557711926232505}, {
         11.253107923013655`, 4.5493240021502634`}, {11.278000838393076`, 
         4.5418024707408415`}, {11.63007124024493, 4.44211093407498}, {
         11.655212089867586`, 4.435465006669347}, {11.680570084699418`, 
         4.429702822279841}, {11.706114169776962`, 4.42483143763263}, {
         11.731813062239167`, 4.4208568185256105`}, {11.75763528963832, 
         4.417783832522325}, {11.783549228483137`, 4.4156162429908425`}, {
         11.809523142966848`, 4.414356704494909}, {11.906585483717052`, 
         4.411351081807064}}]},
       RowBox[{"{", 
         RowBox[{"2", ",", 
           RowBox[{"\"Retrofit-clade\"", "\[Rule]", "\"Sire\""}]}], "}"}]],
      Annotation[#, {2, "Retrofit-clade" -> "Sire"}, "Tooltip"]& ], 
     TagBox[
      TooltipBox[
       {RGBColor[1, 0, 0], 
        LineBox[{{9.65105948578, 4.377192293648464}, {10.895192192475996`, 
         4.271864887922956}}]},
       RowBox[{"{", 
         RowBox[{"1", ",", 
           
           RowBox[{"\"Ty (Pseudovirus)\"", "\[Rule]", 
             "\"Retrofit-clade\""}]}], "}"}]],
      Annotation[#, {1, "Ty (Pseudovirus)" -> "Retrofit-clade"}, 
       "Tooltip"]& ], 
     TagBox[
      TooltipBox[
       {RGBColor[0, 0, 1], 
        LineBox[{{9.65105948578, 4.377192293648464}, {7.5741110580498185`, 
         3.8034756033483}}]},
       RowBox[{"{", 
         RowBox[{"2", ",", 
           RowBox[{"\"Ty (Pseudovirus)\"", "\[Rule]", "\"Gmr1-clade\""}]}], 
         "}"}]],
      Annotation[#, {2, "Ty (Pseudovirus)" -> "Gmr1-clade"}, "Tooltip"]& ], 
     TagBox[
      TooltipBox[
       {RGBColor[1, 0, 0], 
        LineBox[{{10.986129184081157`, 4.055332922289952}, {
         11.091828047882057`, 4.096067156224444}, {11.120319300034238`, 
         4.106478296805884}, {11.149157389928275`, 4.1158861588727405`}, {
         11.178307000661789`, 4.124279220977253}, {11.207732433824777`, 
         4.131647204458244}, {11.237397653218087`, 4.137981086029002}, {
         11.267266328985572`, 4.143273108827751}, {11.297301882105868`, 
         4.147516791917189}, {11.720917029732998`, 4.199826093482316}, {
         11.751082676816447`, 4.203016239786561}, {11.781341475152306`, 
         4.2051489424558195`}, {11.811656367951066`, 4.206221589650948}, {
         11.841990229726488`, 4.206232867742076}, {11.872305911761742`, 
         4.205182762917358}, {11.902566287604042`, 4.203072561199889}, {
         11.932734298531965`, 4.199904846872758}, {12.045167053148989`, 
         4.1861061762027685`}}]},
       RowBox[{"{", 
         RowBox[{"1", ",", 
           RowBox[{"\"1731-clade\"", "\[Rule]", "\"CoDi-C\""}]}], "}"}]],
      Annotation[#, {1, "1731-clade" -> "CoDi-C"}, "Tooltip"]& ], 
     TagBox[
      TooltipBox[
       {RGBColor[1, 0, 0], 
        LineBox[{{10.986129184081157`, 4.055332922289952}, {
         11.091726156442132`, 4.094815215162175}, {11.120324877849857`, 
         4.104964501296476}, {11.149248069909095`, 4.11414839133812}, {
         11.178463154326781`, 4.122356540804359}, {11.207937224030273`, 
         4.129579704259963}, {11.237637080232979`, 4.135809745731025}, {
         11.267529269828572`, 4.141039647869095}, {11.297580123071638`, 
         4.145263519855343}, {11.721195270698772`, 4.1975728214204695`}, {
         11.75137093912951, 4.200785905600924}, {11.7816374336997, 
         4.20298458284538}, {11.811960663057038`, 4.204166376623878}, {
         11.842306471944708`, 4.2043299557962035`}, {11.872640679672928`, 
         4.2034751361112495`}, {11.902929118619145`, 4.201602880414545}, {
         11.933137672713514`, 4.19871529756374}, {12.045167053148989`, 
         4.1861061762027685`}}]},
       RowBox[{"{", 
         RowBox[{"1", ",", 
           RowBox[{"\"1731-clade\"", "\[Rule]", "\"Osser-clade\""}]}], "}"}]],
      
      Annotation[#, {1, "1731-clade" -> "Osser-clade"}, "Tooltip"]& ], 
     TagBox[
      TooltipBox[
       {RGBColor[1, 0, 0], 
        LineBox[{{10.986129184081157`, 4.055332922289952}, {
         11.091632572421894`, 4.093571900802051}, {11.12033636229198, 
         4.103456790554775}, {11.149342814688026`, 4.112414709829102}, {
         11.178622002237914`, 4.120436416302673}, {11.20814371617535, 
         4.12751363358955}, {11.237877497507744`, 4.13363905977937}, {
         11.267792668442222`, 4.138806374971082}, {11.297858364037412`, 
         4.143010247793496}, {11.721473511664543`, 4.195319549358623}, {
         11.75165871167543, 4.198555642471047}, {11.781932272558471`, 
         4.200820617038332}, {11.812262959603892`, 4.202112136175711}, {
         11.842619479162078`, 4.202428867359881}, {11.872970510930745`, 
         4.2017704838038235`}, {11.903284740269633`, 4.200137664793977}, {
         11.93353089050934, 4.197532094989376}, {12.045167053148989`, 
         4.1861061762027685`}}]},
       RowBox[{"{", 
         RowBox[{"1", ",", 
           RowBox[{"\"1731-clade\"", "\[Rule]", "\"pCreto\""}]}], "}"}]],
      Annotation[#, {1, "1731-clade" -> "pCreto"}, "Tooltip"]& ], 
     TagBox[
      TooltipBox[
       {RGBColor[1, 0, 0], 
        LineBox[{{10.986129184081157`, 4.055332922289952}, {
         11.091547541070915`, 4.092336991825648}, {11.120353923361508`, 
         4.10195500682148}, {11.14944173790163, 4.110685007875968}, {
         11.178783616983743`, 4.118518781236396}, {11.208351953859866`, 
         4.125448956379349}, {11.2381189287158, 4.131469012945371}, {
         11.268056534845815`, 4.136573286873754}, {11.298136605003183`, 
         4.14075697573165}, {11.721751752630315`, 4.193066277296777}, {
         11.751945985528888`, 4.196325444797635}, {11.782225972470783`, 
         4.198657024504724}, {11.81256322407514, 4.200058822716231}, {
         11.84292919708278, 4.200529520529236}, {11.87329532121156, 
         4.200068675080628}, {11.903633026037147`, 4.198676719963774}, {
         11.933913767873946`, 4.196354964820567}, {12.045167053148989`, 
         4.1861061762027685`}}]},
       RowBox[{"{", 
         RowBox[{"1", ",", 
           RowBox[{"\"1731-clade\"", "\[Rule]", "\"Ty (Pseudovirus)\""}]}], 
         "}"}]],
      Annotation[#, {1, "1731-clade" -> "Ty (Pseudovirus)"}, "Tooltip"]& ], 
     TagBox[
      TooltipBox[
       {RGBColor[1, 0, 0], 
        LineBox[{{10.986129184081157`, 4.055332922289952}, {
         11.091471303199489`, 4.091110255889826}, {11.120377727940848`, 
         4.1004589847353445`}, {11.149544951061646`, 4.108959174014208}, {
         11.178948069752295`, 4.116603566313046}, {11.20856197979691, 
         4.123385634893093}, {11.23836139700714, 4.12929958926268}, {
         11.268320878809673`, 4.134340380121127}, {11.298414845968955`, 
         4.138503703669803}, {11.722029993596088`, 4.190813005234929}, {
         11.75223275205373, 4.194095306851814}, {11.782518514865952`, 
         4.196493784126414}, {11.812861424220324`, 4.1980063892524395`}, {
         11.843235573513025`, 4.198631830776221}, {11.87361502946775, 
         4.198369574699332}, {11.903973854277398`, 4.197219844934524}, {
         11.934286127749619`, 4.195183623114545}, {12.045167053148989`, 
         4.1861061762027685`}}]},
       RowBox[{"{", 
         RowBox[{"1", ",", 
           RowBox[{"\"Oryco\"", "\[Rule]", "\"CoDi-C\""}]}], "}"}]],
      Annotation[#, {1, "Oryco" -> "CoDi-C"}, "Tooltip"]& ], 
     TagBox[
      TooltipBox[
       {RGBColor[1, 0, 0], 
        LineBox[{{10.986129184081157`, 4.055332922289952}, {
         11.091404094671429`, 4.0898914497764665`}, {11.120407939448377`, 
         4.0989685514402066`}, {11.14965256332767, 4.10723709185662}, {
         11.17911543018775, 4.114690699227842}, {11.208773835727419`, 
         4.121323629749392}, {11.238604924961937`, 4.127130772036381}, {
         11.268585709835245`, 4.13210765106239}, {11.298693086934728`, 
         4.136250431607957}, {11.72230823456186, 4.188559733173084}, {
         11.752519002922, 4.191865222781147}, {11.782809881903225`, 
         4.194330874217182}, {11.81315752913212, 4.195954787432117}, {
         11.84353855848925, 4.196735711026523}, {11.873929558130666`, 
         4.196673043214953}, {11.904307108529244`, 4.195766832289682}, {
         11.934647800521942`, 4.194017776583493}, {12.045167053148989`, 
         4.1861061762027685`}}]},
       RowBox[{"{", 
         RowBox[{"1", ",", 
           RowBox[{"\"Oryco\"", "\[Rule]", "\"Osser-clade\""}]}], "}"}]],
      Annotation[#, {1, "Oryco" -> "Osser-clade"}, "Tooltip"]& ], 
     TagBox[
      TooltipBox[
       {RGBColor[1, 0, 0], 
        LineBox[{{10.986129184081157`, 4.055332922289952}, {
         11.091346145898036`, 4.088680319574496}, {11.120444717493902`, 
         4.09748352671395}, {11.14976468128061, 4.105518640179602}, {
         11.179285766247741`, 4.112780104716675}, {11.208987562335265`, 
         4.1192628999498275`}, {11.238849534544489`, 4.12496254385409}, {
         11.268851037135388`, 4.129875095853621}, {11.2989713279005, 
         4.1339971595461105`}, {11.722586475527631`, 4.186306461111237}, {
         11.752804730132642`, 4.189635186616081}, {11.783100056513753`, 
         4.1921682725447145`}, {11.813451509321872`, 4.193903967591725}, {
         11.84383810440366, 4.194841071745659}, {11.874238833309375`, 
         4.194978937118673}, {11.904632677817544`, 4.194317468394471}, {
         11.934998624466374`, 4.192857122894196}, {12.045167053148989`, 
         4.1861061762027685`}}]},
       RowBox[{"{", 
         RowBox[{"1", ",", 
           RowBox[{"\"Oryco\"", "\[Rule]", "\"pCreto\""}]}], "}"}]],
      Annotation[#, {1, "Oryco" -> "pCreto"}, "Tooltip"]& ], 
     TagBox[
      TooltipBox[
       {RGBColor[1, 0, 0], 
        LineBox[{{10.986129184081157`, 4.055332922289952}, {
         11.091297681335226`, 4.0874766008944325`}, {11.120488217536433`, 
         4.096003723119542}, {11.149881408697818`, 4.103803693023742}, {
         11.179459144061836`, 4.11087170461768}, {11.209203199163149`, 
         4.1172034029116755`}, {11.239095247057692`, 4.122794886599062}, {
         11.269116869614932`, 4.127642710459999}, {11.299249568866271`, 
         4.131743887484264}, {11.722864716493403`, 4.184053189049391}, {
         11.753089926029803`, 4.187405192276833}, {11.78338902244156, 
         4.190005956354379}, {11.813743336793216`, 4.191853878808607}, {
         11.844134166126512`, 4.19294782103312}, {11.8745427849843, 
         4.193287108990101}, {11.904950456948336`, 4.192871533625626}, {
         11.93533844618381, 4.191701350998475}, {12.045167053148989`, 
         4.1861061762027685`}}]},
       RowBox[{"{", 
         RowBox[{"1", ",", 
           RowBox[{"\"Oryco\"", "\[Rule]", "\"Ty (Pseudovirus)\""}]}], "}"}]],
      
      Annotation[#, {1, "Oryco" -> "Ty (Pseudovirus)"}, "Tooltip"]& ], 
     TagBox[
      TooltipBox[
       {RGBColor[1, 0, 0], 
        LineBox[{{10.986129184081157`, 4.055332922289952}, {
         11.091258918985913`, 4.086280019115527}, {11.120538590545703`, 
         4.094528946178163}, {11.150002846330779`, 4.10209211980869}, {
         11.179635627791727`, 4.108965417941432}, {11.209420784529609`, 
         4.1151450945052686`}, {11.239342083098222`, 4.120627781465311}, {
         11.269383215851613`, 4.125410490658541}, {11.299527809832044`, 
         4.129490615422418}, {11.723142957459174`, 4.1817999169875435`}, {
         11.75337458332068, 4.185175233580675}, {11.78367676428335, 
         4.187843902394802}, {11.814032985113476`, 4.1898044689574165`}, {
         11.844426701124652`, 4.191055864724475}, {11.874841347194923`, 
         4.1915974076627736`}, {11.905260346795075`, 4.191428802621669}, {
         11.935667121023139`, 4.190550141493943}, {12.045167053148989`, 
         4.1861061762027685`}}]},
       RowBox[{"{", 
         RowBox[{"1", ",", 
           RowBox[{"\"Tork-clade\"", "\[Rule]", "\"CoDi-C\""}]}], "}"}]],
      Annotation[#, {1, "Tork-clade" -> "CoDi-C"}, "Tooltip"]& ], 
     TagBox[
      TooltipBox[
       {RGBColor[1, 0, 0], 
        LineBox[{{10.986129184081157`, 4.055332922289952}, {
         11.091230069909784`, 4.0850902896653665`}, {11.120595982668815`, 
         4.093058994564355}, {11.150129091686324`, 4.1003837854622684`}, {
         11.17981527949375, 4.107061160949718}, {11.209640355447545`, 
         4.113087929095965}, {11.239590062512601`, 4.118461208974731}, {
         11.26965008407743, 4.123178432041347}, {11.299806050797814`, 
         4.127237343360571}, {11.723421198424946`, 4.179546644925697}, {
         11.753658695092794`, 4.182945304249623}, {11.783963267526927`, 
         4.18568208694516}, {11.81432042948249, 4.187755684770647}, {
         11.844715669575697`, 4.189165106501214}, {11.875134458220577`, 
         4.189909678402614}, {11.905562254574443`, 4.189989044553282}, {
         11.935984513488727`, 4.18940316701447}, {12.045167053148989`, 
         4.1861061762027685`}}]},
       RowBox[{"{", 
         RowBox[{"1", ",", 
           RowBox[{"\"Tork-clade\"", "\[Rule]", "\"Osser-clade\""}]}], "}"}]],
      
      Annotation[#, {1, "Tork-clade" -> "Osser-clade"}, "Tooltip"]& ], 
     TagBox[
      TooltipBox[
       {RGBColor[1, 0, 0], 
        LineBox[{{10.986129184081157`, 4.055332922289952}, {
         11.091211337742537`, 4.083907118331686}, {11.120660534903493`, 
         4.0915936603229754`}, {11.150260238812248`, 4.098678550563674}, {
         11.179998158984295`, 4.105158847242812}, {11.209861947544526`, 
         4.111031859590704}, {11.239839204354356`, 4.116295148996224}, {
         11.269917482160544`, 4.120946530019373}, {11.300084291763588`, 
         4.124984071298725}, {11.72369943939072, 4.177293372863851}, {
         11.753942254830656`, 4.180715397918494}, {11.78424851858814, 
         4.183520485844151}, {11.8146056467986, 4.185707471903169}, {
         11.845001034477374`, 4.187275448008142}, {11.875422060753573`, 
         4.188223763098978}, {11.90585609411057, 4.188552023413225}, {
         11.936290497630894`, 4.1882600926495765`}, {12.045167053148989`, 
         4.1861061762027685`}}]},
       RowBox[{"{", 
         RowBox[{"1", ",", 
           RowBox[{"\"Tork-clade\"", "\[Rule]", "\"pCreto\""}]}], "}"}]],
      Annotation[#, {1, "Tork-clade" -> "pCreto"}, "Tooltip"]& ], 
     TagBox[
      TooltipBox[
       {RGBColor[1, 0, 0], 
        LineBox[{{10.986129184081157`, 4.055332922289952}, {11.09120291822677,
          4.08273020160591}, {11.12073238277932, 4.090132729107624}, {
         11.150396378088283`, 4.096976271500549}, {11.180184323708648`, 
         4.103258387855095}, {11.210085594985266`, 4.10897683748905}, {
         11.240089526842402`, 4.114129580766778}, {11.27018541758773, 
         4.118714779826713}, {11.300362532729359`, 4.122730799236878}, {
         11.723977680356493`, 4.175040100802004}, {11.754225256431713`, 
         4.17848550814333}, {11.78453250484607, 4.181359074520568}, {
[truncated: 1,492,385 more chars]
