# Supplementary material for: Network dynamics of eukaryotic LTR retroelements beyond phylogenetic trees
Source: Biol Direct. 2009 Nov 2;4:41. doi: 10.1186/1745-6150-4-41 (PMC2774666; doi:10.1186/1745-6150-4-41)
Supplement: Additional file 4 — Building multigraphs. Zip-file containing all notebooks (Mathematica files) needed to visualize or reproduce graphs shown in this study. This is presented as a mini-web site containing three folders and two HTML files. Opening the HTML file called "Index.html" and following the steps summarized therein users can reproduce the analyses using Mathematica 7.0 or simply visualize them using the freely available Mathematica Player. [file 1745-6150-4-41-S4.zip › Additional_file_4/additional files/mathematica/05a - Phenotypic neighbors network analysis.nb]

(* Content-type: application/mathematica *)

(*** Wolfram Notebook File ***)
(* http://www.wolfram.com/nb *)

(* CreatedBy='Mathematica 7.0' *)

(*CacheID: 234*)
(* Internal cache information:
NotebookFileLineBreakTest
NotebookFileLineBreakTest
NotebookDataPosition[       145,          7]
NotebookDataLength[    172778,       4338]
NotebookOptionsPosition[    170316,       4248]
NotebookOutlinePosition[    170681,       4264]
CellTagsIndexPosition[    170638,       4261]
WindowFrame->Normal*)

(* Beginning of Notebook Content *)
Notebook[{

Cell[CellGroupData[{
Cell["Phenotypic neighbors network analysis", "Title",
 CellChangeTimes->{{3.454130864486717*^9, 3.4541308719779*^9}, {
   3.454131074423276*^9, 3.4541310985830097`*^9}, 3.45430341092078*^9, {
   3.4546727317647953`*^9, 3.4546727347881403`*^9}, {3.455292118939158*^9, 
   3.455292120122135*^9}, {3.455428936018752*^9, 3.455428937178699*^9}, {
   3.46105903774587*^9, 3.461059049002783*^9}, {3.4637386508154273`*^9, 
   3.4637386553082275`*^9}, {3.4637386857126274`*^9, 3.4637386869762273`*^9}}],

Cell[CellGroupData[{

Cell["\<\
Additional packages needed : Combinatorica and GraphUtilities\
\>", "Section",
 CellChangeTimes->{{3.454672882819057*^9, 3.4546728939897337`*^9}}],

Cell[BoxData[
 RowBox[{
  RowBox[{"Needs", "[", "\"\<GraphUtilities`\>\"", "]"}], ";", 
  RowBox[{"Needs", "[", "\"\<Combinatorica`\>\"", "]"}], ";"}]], "Input",
 CellChangeTimes->{{3.454672914182555*^9, 3.454672936614912*^9}}]
}, Open  ]],

Cell[CellGroupData[{

Cell["Network plot", "Section",
 CellChangeTimes->{{3.454672882819057*^9, 3.4546728939897337`*^9}, {
  3.454672952515902*^9, 3.454672954083292*^9}}],

Cell[CellGroupData[{

Cell[BoxData[
 RowBox[{"GraphPlot", "[", 
  RowBox[{
   RowBox[{"mc", "=", 
    RowBox[{"addVirtualNodes", "[", 
     RowBox[{"buildDistanceGraph", "[", 
      RowBox[{
       RowBox[{"Sort", "[", "uniqueVectors", "]"}], ",", "False"}], "]"}], 
     "]"}]}], ",", 
   RowBox[{"VertexLabeling", "\[Rule]", "Tooltip"}], ",", 
   RowBox[{"EdgeLabeling", "\[Rule]", "Automatic"}]}], "]"}]], "Input",
 CellChangeTimes->{{3.454131367534783*^9, 3.454131369598198*^9}, {
   3.454303472642231*^9, 3.454303474633238*^9}, {3.454323885980598*^9, 
   3.4543238865730543`*^9}, {3.454323930895296*^9, 3.454323931038135*^9}, 
   3.454660851858077*^9, 3.455292128171576*^9, {3.4552921977574797`*^9, 
   3.4552922217736*^9}, {3.461059087619412*^9, 3.4610590882227373`*^9}, {
   3.463294244202962*^9, 3.463294321592577*^9}, {3.463822773047797*^9, 
   3.463822774935397*^9}}],

Cell[BoxData[
 GraphicsBox[
  TagBox[GraphicsComplexBox[CompressedData["
1:eJw9lXk01Osfx8cwzGDGrMa+ZOwqdSXp5vuurq4kFbJ0SyokqVC2Ilkv3bRo
IS2UZZAiSQvZrnSTZKluiytZslw7RSb85nfO7/yecz7n+eN5zvmc53k979ej
vfuQgxeZRCKliOu/8wXWdd7mLRTk0y8ohznK40R8YbXmBAncg+XmwbcUUOtp
Vfz49jwhMabOH2VRUdQzuuEfJwaYqqwGtzsKEF2fIuiXJSGdtPLjcgMu3Mzz
30SNyOFZlmVw+GUeTglOT5i4SKFBWzD3IZyHhr1x1ND7JAgrfAJsnPgwaTT1
em80SQhCar//EUcDP+5idcR+GWSXnDnp+o2FrPRg5ocQMoYclk9eimCDnlu6
m5JDwlCtSVzbTTIGd/We/cXtOyF090vSsyAj1y79WMwbHTA8Z+SPi1ThPjtS
WmWli48XzWSnWKoYrG+p95fTRc2xYe/1suqwmmb9EUfXg26LFfNQFhvjbla3
XDbqYIzvXGwVzcKP2JzBnmldxESfXpJnwcRMd1nJcIU+DmpqHxkeYSJkus/4
3Zwe1spSRCdf0RHOvbffkSkP3z7zkOkmWZRdiAlJjJVBEqGwsN6UjPmA+lPs
OAnwSeStJoV0UGvGRofiWPhKjfd/ocFG2gjdbOIbHTcyUPrLeRauu/wllXlM
CiURUyvmVeaJmqtLG2gPxOfpOM/8uZiPd1aLG5UTefBbtmts5yZZNAWXmcY4
MDHQMm/UEynmSYQvCc/8SFSl2n+a+iAHu8xTN5zrdbFqVX3lHkUWmsqTrNvf
jBD4rCHcfaiXYOoHHZY/10FQZy3S6lQGCf9DUdnWHDaSe2NDJaJ48E/zO5zz
kQlpox75tuM8hGjk/7K3XB4Ba+lr4oq4SFPJbVxsykHu68TD2XGqiNo8Zefw
KxtL51e/5WzgI51c0/RGQQadXYGzLr8rwjEs7GWYLwdjRhq5bvUUqASGBekt
48Ln2BsbTZ85gv0uykHkzEH7kqVVS8e+E88Kf6p0IzFh2Z2Z5hSpjAv3WtmH
DrMQvPVb/28vldCpd2OdMIuFyb+Vn7l0q6GLouRtt0QKnhJ6z7mXuXB4/JGk
WTpPZN6uW6sYwoNR1YHDKV9VIG13JnoijI0eudbXqoWqaLlSY29uz4B7/r5s
9UJNtB+QoDm9pWDX2qYFWnwDHI9kXU+uYCL5s2/sxnRx/xcGkQ/3M/FzSb1N
jh4Pocy0+/u7pFGl6vPl16McaLVm5qbbDBCeI4IN9E8McD0yFjauVoSt/MmL
hc4MkJ9IzwvnlFBLuqmDIkNk1pUESkyxMBezMO+bvyFeHyHnn/3CxGaHgOqi
6DmiwY+7QMKTjUHLT5G/ahviyUThph0sNuxUF1V0JLABNdP74e0PCIKcunTn
aQ5I/xuuaa831JoNEvkujOqQAA46qJoZAUZ9RFtxazBlgTK0WIzzKzurCWFO
TSqjQBFFVb/NWvS1EW4rbHRSy7jY7OW4SjTXTGjQ/x7SL2Ciwb2TSjdWR71s
+vqpCzPE4yazyahABvQ/9CwiLZGAc5VEKTWUhcdfYwnnexOEz5ZWj7FKFrYF
do9/c6PBnvndd6hfDuOR1iNSyVPEqKVhf5n6OMG/Jhm1bgcLlls9jnJLFdBX
LCTMdKSwm6HeHH9MRAQH6E27t40THpN/xsdTBokccqOhyHiaoPnEh/o388Ft
2zGTF6YB16MDs88d1bDmDrst01gLlcwvUn3beJAUMNqGqjRxyjVa664nH9v3
F2rRfLXhyNo0axfGgXVE91Pblxp4Q85wu5nPxR/C11EdbZqoviKau2THgeUQ
/ejOG3NE0Yrtl5wfsOE3Pbp+K0sdoyvvtgzd5aBoU7/r79JqeLuD+KfUlQ0Z
RoKMCV0LnO6GqZCVLJxYFtderPiO6CYlN15eREdShfkBtc0MeCV2KhuvFPuv
2q6BPKoAf11Ji07zScJ1sSj+6QkVVLG/Rx0f7iSuJrytOhelho51rQMvLIeJ
SzSqhnm6IhJqR13eyYwRlNFaubTfef/nniWrsldJQcx3/R6XmwFPCf7pux8t
hHyQtIYetdY2El7LLz0NzlRF1e3e5rnHd4kUr1mFmnIuIDy52nz2CWGbq1FC
j+VA0nvj6YP62ni/Xn3f8UcasBcVLT+rrwtDs53XmBl88JqJT8HBepiPe//Q
+CoPTm4vr/YXCdB3Iki1UnyPrufST9gfUMHiwTXlGdHa6JrYYbv0thIEP7uc
GzunhdzFU9PGTfrwFTQuX5EtzrF5vKjqiwFcuxIkfbrpWLl7oLZrg5irxo9r
sQcY8H407uR1VR/bPVWChbN0dEYL9xV/NsS/BaIUST/xu4kZoVemGsEkzy8x
d0IeAp90n3XShnjVEFiVpM1E7n3awM15I+y9U7TQxZCJ1j3l3hH2Bohyd3vh
QZKDnkHPimm6ISo0+4K3F8jB3UivjZPEwyD56qensdoYST74I3KPETYKHs17
DcnCKeJs+8wzHlyDeh+S7QYITrd6148pZZilukjXhwwTPQZqY2v1FTGunlYc
FK+IgurgOadcZXxQyxvdHc3DnzusTUlqirhLM670MuSiYFGmoE6ojMVU70VZ
qmx4Hdln29rHxXDWJ4NT4n1aiRujavOVEOT+mxRVm4crUyZ7/unnosk4gRKZ
Ls53Usq2xkdKWN0ke8MgmYXoW06WzJeKULT9GtnbSoUt1eqCTqgyzv+1+a2T
JgPj126tSOHy0XCuxJxaJoX3a+yt4sxUYL1wyLt4UganaBp2t56I/8lX9akR
Ezxcm1u3Pkbs9V43CrFwhAvBDDkoMIONm9u2JA6JvffvQKHbkHjdsVnUX7+d
hfB291L+IBvXe2zqmkK56Ei4rXLJjg87zztbu56LPeX5YGRihA2yPnmZh9hv
X39aZbPNhw9B9meTBUeY6MlRDn/ioQPKA5O1ht1MfN+z5bX7GS084ZTGVraw
4C4KV7sfq4P3y1IbSjIZ+MGNknjerIVbD7fXlWkwkLyaxmsIVML57DNe6Sk0
GD87cP9Hngp6BhItE28zoFDxap3aMyUsKm9vGQEFqyVi61rjVdFAISercaio
K2LvctdTQrlVnrsjjQRp26mND2ZUUJDgNCikTBOWDl6dvhMCzBKWFw8r07Dk
m4fpwaQFeGRtcXLnPmn8B9GJC4M=
    "], {
     {RGBColor[0.5, 0., 0.], 
      TagBox[
       TooltipBox[LineBox[{1, 2}],
        "1"],
       Annotation[#, 1, "Tooltip"]& ], 
      TagBox[
       TooltipBox[LineBox[{1, 3}],
        "1"],
       Annotation[#, 1, "Tooltip"]& ], 
      TagBox[
       TooltipBox[LineBox[{1, 4}],
        "1"],
       Annotation[#, 1, "Tooltip"]& ], 
      TagBox[
       TooltipBox[LineBox[{2, 3}],
        "1"],
       Annotation[#, 1, "Tooltip"]& ], 
      TagBox[
       TooltipBox[LineBox[{2, 9}],
        "1"],
       Annotation[#, 1, "Tooltip"]& ], 
      TagBox[
       TooltipBox[LineBox[{2, 10}],
        "1"],
       Annotation[#, 1, "Tooltip"]& ], 
      TagBox[
       TooltipBox[LineBox[{2, 11}],
        "1"],
       Annotation[#, 1, "Tooltip"]& ], 
      TagBox[
       TooltipBox[LineBox[{3, 12}],
        "1"],
       Annotation[#, 1, "Tooltip"]& ], 
      TagBox[
       TooltipBox[LineBox[{3, 13}],
        "1"],
       Annotation[#, 1, "Tooltip"]& ], 
      TagBox[
       TooltipBox[LineBox[{4, 41}],
        "1"],
       Annotation[#, 1, "Tooltip"]& ], 
      TagBox[
       TooltipBox[LineBox[{4, 10}],
        "1"],
       Annotation[#, 1, "Tooltip"]& ], 
      TagBox[
       TooltipBox[LineBox[{5, 2}],
        "1"],
       Annotation[#, 1, "Tooltip"]& ], 
      TagBox[
       TooltipBox[LineBox[{5, 6}],
        "1"],
       Annotation[#, 1, "Tooltip"]& ], 
      TagBox[
       TooltipBox[LineBox[{5, 7}],
        "1"],
       Annotation[#, 1, "Tooltip"]& ], 
      TagBox[
       TooltipBox[LineBox[{5, 8}],
        "1"],
       Annotation[#, 1, "Tooltip"]& ], 
      TagBox[
       TooltipBox[LineBox[{6, 10}],
        "1"],
       Annotation[#, 1, "Tooltip"]& ], 
      TagBox[
       TooltipBox[LineBox[{6, 44}],
        "1"],
       Annotation[#, 1, "Tooltip"]& ], 
      TagBox[
       TooltipBox[LineBox[{6, 37}],
        "1"],
       Annotation[#, 1, "Tooltip"]& ], 
      TagBox[
       TooltipBox[LineBox[{6, 7}],
        "1"],
       Annotation[#, 1, "Tooltip"]& ], 
      TagBox[
       TooltipBox[LineBox[{6, 8}],
        "1"],
       Annotation[#, 1, "Tooltip"]& ], 
      TagBox[
       TooltipBox[LineBox[{6, 132}],
        "3"],
       Annotation[#, 3, "Tooltip"]& ], 
      TagBox[
       TooltipBox[LineBox[{6, 134}],
        "3"],
       Annotation[#, 3, "Tooltip"]& ], 
      TagBox[
       TooltipBox[LineBox[{7, 11}],
        "1"],
       Annotation[#, 1, "Tooltip"]& ], 
      TagBox[
       TooltipBox[LineBox[{7, 47}],
        "1"],
       Annotation[#, 1, "Tooltip"]& ], 
      TagBox[
       TooltipBox[LineBox[{7, 8}],
        "1"],
       Annotation[#, 1, "Tooltip"]& ], 
      TagBox[
       TooltipBox[LineBox[{8, 48}],
        "1"],
       Annotation[#, 1, "Tooltip"]& ], 
      TagBox[
       TooltipBox[LineBox[{8, 65}],
        "1"],
       Annotation[#, 1, "Tooltip"]& ], 
      TagBox[
       TooltipBox[LineBox[{8, 91}],
        "2"],
       Annotation[#, 2, "Tooltip"]& ], 
      TagBox[
       TooltipBox[LineBox[{9, 13}],
        "1"],
       Annotation[#, 1, "Tooltip"]& ], 
      TagBox[
       TooltipBox[LineBox[{9, 31}],
        "1"],
       Annotation[#, 1, "Tooltip"]& ], 
      TagBox[
       TooltipBox[LineBox[{10, 11}],
        "1"],
       Annotation[#, 1, "Tooltip"]& ], 
      TagBox[
       TooltipBox[LineBox[{12, 13}],
        "1"],
       Annotation[#, 1, "Tooltip"]& ], 
      TagBox[
       TooltipBox[LineBox[{13, 77}],
        "2"],
       Annotation[#, 2, "Tooltip"]& ], 
      TagBox[
       TooltipBox[LineBox[{14, 15}],
        "1"],
       Annotation[#, 1, "Tooltip"]& ], 
      TagBox[
       TooltipBox[LineBox[{14, 16}],
        "1"],
       Annotation[#, 1, "Tooltip"]& ], 
      TagBox[
       TooltipBox[LineBox[{14, 100}],
        "2"],
       Annotation[#, 2, "Tooltip"]& ], 
      TagBox[
       TooltipBox[LineBox[{14, 101}],
        "2"],
       Annotation[#, 2, "Tooltip"]& ], 
      TagBox[
       TooltipBox[LineBox[{15, 28}],
        "1"],
       Annotation[#, 1, "Tooltip"]& ], 
      TagBox[
       TooltipBox[LineBox[{15, 16}],
        "1"],
       Annotation[#, 1, "Tooltip"]& ], 
      TagBox[
       TooltipBox[LineBox[{17, 18}],
        "1"],
       Annotation[#, 1, "Tooltip"]& ], 
      TagBox[
       TooltipBox[LineBox[{17, 19}],
        "1"],
       Annotation[#, 1, "Tooltip"]& ], 
      TagBox[
       TooltipBox[LineBox[{17, 20}],
        "1"],
       Annotation[#, 1, "Tooltip"]& ], 
      TagBox[
       TooltipBox[LineBox[{17, 21}],
        "1"],
       Annotation[#, 1, "Tooltip"]& ], 
      TagBox[
       TooltipBox[LineBox[{17, 106}],
        "2"],
       Annotation[#, 2, "Tooltip"]& ], 
      TagBox[
       TooltipBox[LineBox[{18, 32}],
        "1"],
       Annotation[#, 1, "Tooltip"]& ], 
      TagBox[
       TooltipBox[LineBox[{18, 108}],
        "2"],
       Annotation[#, 2, "Tooltip"]& ], 
      TagBox[
       TooltipBox[LineBox[{19, 52}],
        "1"],
       Annotation[#, 1, "Tooltip"]& ], 
      TagBox[
       TooltipBox[LineBox[{19, 32}],
        "1"],
       Annotation[#, 1, "Tooltip"]& ], 
      TagBox[
       TooltipBox[LineBox[{19, 20}],
        "1"],
       Annotation[#, 1, "Tooltip"]& ], 
      TagBox[
       TooltipBox[LineBox[{19, 21}],
        "1"],
       Annotation[#, 1, "Tooltip"]& ], 
      TagBox[
       TooltipBox[LineBox[{19, 109}],
        "2"],
       Annotation[#, 2, "Tooltip"]& ], 
      TagBox[
       TooltipBox[LineBox[{19, 140}],
        "3"],
       Annotation[#, 3, "Tooltip"]& ], 
      TagBox[
       TooltipBox[LineBox[{19, 142}],
        "3"],
       Annotation[#, 3, "Tooltip"]& ], 
      TagBox[
       TooltipBox[LineBox[{20, 59}],
        "1"],
       Annotation[#, 1, "Tooltip"]& ], 
      TagBox[
       TooltipBox[LineBox[{20, 61}],
        "1"],
       Annotation[#, 1, "Tooltip"]& ], 
      TagBox[
       TooltipBox[LineBox[{20, 21}],
        "1"],
       Annotation[#, 1, "Tooltip"]& ], 
      TagBox[
       TooltipBox[LineBox[{20, 112}],
        "2"],
       Annotation[#, 2, "Tooltip"]& ], 
      TagBox[
       TooltipBox[LineBox[{21, 114}],
        "2"],
       Annotation[#, 2, "Tooltip"]& ], 
      TagBox[
       TooltipBox[LineBox[{21, 115}],
        "2"],
       Annotation[#, 2, "Tooltip"]& ], 
      TagBox[
       TooltipBox[LineBox[{21, 150}],
        "3"],
       Annotation[#, 3, "Tooltip"]& ], 
      TagBox[
       TooltipBox[LineBox[{22, 23}],
        "1"],
       Annotation[#, 1, "Tooltip"]& ], 
      TagBox[
       TooltipBox[LineBox[{22, 24}],
        "1"],
       Annotation[#, 1, "Tooltip"]& ], 
      TagBox[
       TooltipBox[LineBox[{22, 25}],
        "1"],
       Annotation[#, 1, "Tooltip"]& ], 
      TagBox[
       TooltipBox[LineBox[{22, 26}],
        "1"],
       Annotation[#, 1, "Tooltip"]& ], 
      TagBox[
       TooltipBox[LineBox[{22, 70}],
        "2"],
       Annotation[#, 2, "Tooltip"]& ], 
      TagBox[
       TooltipBox[LineBox[{22, 72}],
        "2"],
       Annotation[#, 2, "Tooltip"]& ], 
      TagBox[
       TooltipBox[LineBox[{23, 12}],
        "1"],
       Annotation[#, 1, "Tooltip"]& ], 
      TagBox[
       TooltipBox[LineBox[{23, 27}],
        "1"],
       Annotation[#, 1, "Tooltip"]& ], 
      TagBox[
       TooltipBox[LineBox[{23, 73}],
        "2"],
       Annotation[#, 2, "Tooltip"]& ], 
      TagBox[
       TooltipBox[LineBox[{24, 74}],
        "2"],
       Annotation[#, 2, "Tooltip"]& ], 
      TagBox[
       TooltipBox[LineBox[{25, 54}],
        "1"],
       Annotation[#, 1, "Tooltip"]& ], 
      TagBox[
       TooltipBox[LineBox[{25, 45}],
        "1"],
       Annotation[#, 1, "Tooltip"]& ], 
      TagBox[
       TooltipBox[LineBox[{25, 39}],
        "1"],
       Annotation[#, 1, "Tooltip"]& ], 
      TagBox[
       TooltipBox[LineBox[{25, 26}],
        "1"],
       Annotation[#, 1, "Tooltip"]& ], 
      TagBox[
       TooltipBox[LineBox[{26, 56}],
        "1"],
       Annotation[#, 1, "Tooltip"]& ], 
      TagBox[
       TooltipBox[LineBox[{26, 89}],
        "2"],
       Annotation[#, 2, "Tooltip"]& ], 
      TagBox[
       TooltipBox[LineBox[{27, 13}],
        "1"],
       Annotation[#, 1, "Tooltip"]& ], 
      TagBox[
       TooltipBox[LineBox[{27, 75}],
        "2"],
       Annotation[#, 2, "Tooltip"]& ], 
      TagBox[
       TooltipBox[LineBox[{27, 76}],
        "2"],
       Annotation[#, 2, "Tooltip"]& ], 
      TagBox[
       TooltipBox[LineBox[{28, 102}],
        "2"],
       Annotation[#, 2, "Tooltip"]& ], 
      TagBox[
       TooltipBox[LineBox[{28, 103}],
        "2"],
       Annotation[#, 2, "Tooltip"]& ], 
      TagBox[
       TooltipBox[LineBox[{29, 30}],
        "1"],
       Annotation[#, 1, "Tooltip"]& ], 
      TagBox[
       TooltipBox[LineBox[{31, 68}],
        "1"],
       Annotation[#, 1, "Tooltip"]& ], 
      TagBox[
       TooltipBox[LineBox[{33, 34}],
        "1"],
       Annotation[#, 1, "Tooltip"]& ], 
      TagBox[
       TooltipBox[LineBox[{35, 36}],
        "1"],
       Annotation[#, 1, "Tooltip"]& ], 
      TagBox[
       TooltipBox[LineBox[{35, 6}],
        "1"],
       Annotation[#, 1, "Tooltip"]& ], 
      TagBox[
       TooltipBox[LineBox[{35, 37}],
        "1"],
       Annotation[#, 1, "Tooltip"]& ], 
      TagBox[
       TooltipBox[LineBox[{35, 120}],
        "3"],
       Annotation[#, 3, "Tooltip"]& ], 
      TagBox[
       TooltipBox[LineBox[{35, 122}],
        "3"],
       Annotation[#, 3, "Tooltip"]& ], 
      TagBox[
       TooltipBox[LineBox[{36, 4}],
        "1"],
       Annotation[#, 1, "Tooltip"]& ], 
      TagBox[
       TooltipBox[LineBox[{36, 38}],
        "1"],
       Annotation[#, 1, "Tooltip"]& ], 
      TagBox[
       TooltipBox[LineBox[{36, 6}],
        "1"],
       Annotation[#, 1, "Tooltip"]& ], 
      TagBox[
       TooltipBox[LineBox[{36, 37}],
        "1"],
       Annotation[#, 1, "Tooltip"]& ], 
      TagBox[
       TooltipBox[LineBox[{36, 25}],
        "1"],
       Annotation[#, 1, "Tooltip"]& ], 
      TagBox[
       TooltipBox[LineBox[{36, 39}],
        "1"],
       Annotation[#, 1, "Tooltip"]& ], 
      TagBox[
       TooltipBox[LineBox[{36, 40}],
        "1"],
       Annotation[#, 1, "Tooltip"]& ], 
      TagBox[
       TooltipBox[LineBox[{36, 124}],
        "3"],
       Annotation[#, 3, "Tooltip"]& ], 
      TagBox[
       TooltipBox[LineBox[{36, 126}],
        "3"],
       Annotation[#, 3, "Tooltip"]& ], 
      TagBox[
       TooltipBox[LineBox[{37, 47}],
        "1"],
       Annotation[#, 1, "Tooltip"]& ], 
      TagBox[
       TooltipBox[LineBox[{37, 48}],
        "1"],
       Annotation[#, 1, "Tooltip"]& ], 
      TagBox[
       TooltipBox[LineBox[{37, 136}],
        "3"],
       Annotation[#, 3, "Tooltip"]& ], 
      TagBox[
       TooltipBox[LineBox[{37, 138}],
        "3"],
       Annotation[#, 3, "Tooltip"]& ], 
      TagBox[
       TooltipBox[LineBox[{38, 44}],
        "1"],
       Annotation[#, 1, "Tooltip"]& ], 
      TagBox[
       TooltipBox[LineBox[{38, 45}],
        "1"],
       Annotation[#, 1, "Tooltip"]& ], 
      TagBox[
       TooltipBox[LineBox[{38, 46}],
        "1"],
       Annotation[#, 1, "Tooltip"]& ], 
      TagBox[
       TooltipBox[LineBox[{38, 78}],
        "2"],
       Annotation[#, 2, "Tooltip"]& ], 
      TagBox[
       TooltipBox[LineBox[{38, 80}],
        "2"],
       Annotation[#, 2, "Tooltip"]& ], 
      TagBox[
       TooltipBox[LineBox[{38, 82}],
        "2"],
       Annotation[#, 2, "Tooltip"]& ], 
      TagBox[
       TooltipBox[LineBox[{39, 86}],
        "2"],
       Annotation[#, 2, "Tooltip"]& ], 
      TagBox[
       TooltipBox[LineBox[{40, 8}],
        "1"],
       Annotation[#, 1, "Tooltip"]& ], 
      TagBox[
       TooltipBox[LineBox[{40, 48}],
        "1"],
       Annotation[#, 1, "Tooltip"]& ], 
      TagBox[
       TooltipBox[LineBox[{41, 42}],
        "1"],
       Annotation[#, 1, "Tooltip"]& ], 
      TagBox[
       TooltipBox[LineBox[{41, 43}],
        "1"],
       Annotation[#, 1, "Tooltip"]& ], 
      TagBox[
       TooltipBox[LineBox[{41, 128}],
        "3"],
       Annotation[#, 3, "Tooltip"]& ], 
      TagBox[
       TooltipBox[LineBox[{41, 130}],
        "3"],
       Annotation[#, 3, "Tooltip"]& ], 
      TagBox[
       TooltipBox[LineBox[{42, 55}],
        "1"],
       Annotation[#, 1, "Tooltip"]& ], 
      TagBox[
       TooltipBox[LineBox[{43, 55}],
        "1"],
       Annotation[#, 1, "Tooltip"]& ], 
      TagBox[
       TooltipBox[LineBox[{45, 46}],
        "1"],
       Annotation[#, 1, "Tooltip"]& ], 
      TagBox[
       TooltipBox[LineBox[{45, 56}],
        "1"],
       Annotation[#, 1, "Tooltip"]& ], 
      TagBox[
       TooltipBox[LineBox[{45, 57}],
        "1"],
       Annotation[#, 1, "Tooltip"]& ], 
      TagBox[
       TooltipBox[LineBox[{45, 85}],
        "2"],
       Annotation[#, 2, "Tooltip"]& ], 
      TagBox[
       TooltipBox[LineBox[{46, 87}],
        "2"],
       Annotation[#, 2, "Tooltip"]& ], 
      TagBox[
       TooltipBox[LineBox[{47, 60}],
        "1"],
       Annotation[#, 1, "Tooltip"]& ], 
      TagBox[
       TooltipBox[LineBox[{47, 48}],
        "1"],
       Annotation[#, 1, "Tooltip"]& ], 
      TagBox[
       TooltipBox[LineBox[{48, 64}],
        "1"],
       Annotation[#, 1, "Tooltip"]& ], 
      TagBox[
       TooltipBox[LineBox[{48, 93}],
        "2"],
       Annotation[#, 2, "Tooltip"]& ], 
      TagBox[
       TooltipBox[LineBox[{48, 94}],
        "2"],
       Annotation[#, 2, "Tooltip"]& ], 
      TagBox[
       TooltipBox[LineBox[{49, 50}],
        "1"],
       Annotation[#, 1, "Tooltip"]& ], 
      TagBox[
       TooltipBox[LineBox[{50, 51}],
        "1"],
       Annotation[#, 1, "Tooltip"]& ], 
      TagBox[
       TooltipBox[LineBox[{51, 69}],
        "1"],
       Annotation[#, 1, "Tooltip"]& ], 
      TagBox[
       TooltipBox[LineBox[{52, 32}],
        "1"],
       Annotation[#, 1, "Tooltip"]& ], 
      TagBox[
       TooltipBox[LineBox[{52, 59}],
        "1"],
       Annotation[#, 1, "Tooltip"]& ], 
      TagBox[
       TooltipBox[LineBox[{52, 110}],
        "2"],
       Annotation[#, 2, "Tooltip"]& ], 
      TagBox[
       TooltipBox[LineBox[{53, 25}],
        "1"],
       Annotation[#, 1, "Tooltip"]& ], 
      TagBox[
       TooltipBox[LineBox[{54, 42}],
        "1"],
       Annotation[#, 1, "Tooltip"]& ], 
      TagBox[
       TooltipBox[LineBox[{54, 84}],
        "2"],
       Annotation[#, 2, "Tooltip"]& ], 
      TagBox[
       TooltipBox[LineBox[{54, 144}],
        "3"],
       Annotation[#, 3, "Tooltip"]& ], 
      TagBox[
       TooltipBox[LineBox[{54, 146}],
        "3"],
       Annotation[#, 3, "Tooltip"]& ], 
      TagBox[
       TooltipBox[LineBox[{54, 148}],
        "3"],
       Annotation[#, 3, "Tooltip"]& ], 
      TagBox[
       TooltipBox[LineBox[{55, 63}],
        "1"],
       Annotation[#, 1, "Tooltip"]& ], 
      TagBox[
       TooltipBox[LineBox[{56, 57}],
        "1"],
       Annotation[#, 1, "Tooltip"]& ], 
      TagBox[
       TooltipBox[LineBox[{58, 52}],
        "1"],
       Annotation[#, 1, "Tooltip"]& ], 
      TagBox[
       TooltipBox[LineBox[{59, 61}],
        "1"],
       Annotation[#, 1, "Tooltip"]& ], 
      TagBox[
       TooltipBox[LineBox[{59, 113}],
        "2"],
       Annotation[#, 2, "Tooltip"]& ], 
      TagBox[
       TooltipBox[LineBox[{60, 64}],
        "1"],
       Annotation[#, 1, "Tooltip"]& ], 
      TagBox[
       TooltipBox[LineBox[{60, 90}],
        "2"],
       Annotation[#, 2, "Tooltip"]& ], 
      TagBox[
       TooltipBox[LineBox[{62, 55}],
        "1"],
       Annotation[#, 1, "Tooltip"]& ], 
      TagBox[
       TooltipBox[LineBox[{62, 63}],
        "1"],
       Annotation[#, 1, "Tooltip"]& ], 
      TagBox[
       TooltipBox[LineBox[{62, 88}],
        "2"],
       Annotation[#, 2, "Tooltip"]& ], 
      TagBox[
       TooltipBox[LineBox[{64, 68}],
        "1"],
       Annotation[#, 1, "Tooltip"]& ], 
      TagBox[
       TooltipBox[LineBox[{64, 98}],
        "2"],
       Annotation[#, 2, "Tooltip"]& ], 
      TagBox[
       TooltipBox[LineBox[{64, 99}],
        "2"],
       Annotation[#, 2, "Tooltip"]& ], 
      TagBox[
       TooltipBox[LineBox[{65, 95}],
        "2"],
       Annotation[#, 2, "Tooltip"]& ], 
      TagBox[
       TooltipBox[LineBox[{65, 96}],
        "2"],
       Annotation[#, 2, "Tooltip"]& ], 
      TagBox[
       TooltipBox[LineBox[{65, 97}],
        "2"],
       Annotation[#, 2, "Tooltip"]& ], 
      TagBox[
       TooltipBox[LineBox[{66, 67}],
        "1"],
       Annotation[#, 1, "Tooltip"]& ], 
      TagBox[
       TooltipBox[LineBox[{70, 71}],
        "2"],
       Annotation[#, 2, "Tooltip"]& ], 
      TagBox[
       TooltipBox[LineBox[{71, 118}],
        "3"],
       Annotation[#, 3, "Tooltip"]& ], 
      TagBox[
       TooltipBox[LineBox[{72, 29}],
        "2"],
       Annotation[#, 2, "Tooltip"]& ], 
      TagBox[
       TooltipBox[LineBox[{73, 71}],
        "2"],
       Annotation[#, 2, "Tooltip"]& ], 
      TagBox[
       TooltipBox[LineBox[{74, 67}],
        "2"],
       Annotation[#, 2, "Tooltip"]& ], 
      TagBox[
       TooltipBox[LineBox[{75, 29}],
        "2"],
       Annotation[#, 2, "Tooltip"]& ], 
      TagBox[
       TooltipBox[LineBox[{76, 33}],
        "2"],
       Annotation[#, 2, "Tooltip"]& ], 
      TagBox[
       TooltipBox[LineBox[{77, 34}],
        "2"],
       Annotation[#, 2, "Tooltip"]& ], 
      TagBox[
       TooltipBox[LineBox[{78, 79}],
        "2"],
       Annotation[#, 2, "Tooltip"]& ], 
      TagBox[
       TooltipBox[LineBox[{79, 104}],
        "2"],
       Annotation[#, 2, "Tooltip"]& ], 
      TagBox[
       TooltipBox[LineBox[{79, 105}],
        "2"],
       Annotation[#, 2, "Tooltip"]& ], 
      TagBox[
       TooltipBox[LineBox[{80, 81}],
        "2"],
       Annotation[#, 2, "Tooltip"]& ], 
      TagBox[
       TooltipBox[LineBox[{81, 116}],
        "2"],
       Annotation[#, 2, "Tooltip"]& ], 
      TagBox[
       TooltipBox[LineBox[{82, 83}],
        "2"],
       Annotation[#, 2, "Tooltip"]& ], 
      TagBox[
       TooltipBox[LineBox[{84, 71}],
        "2"],
       Annotation[#, 2, "Tooltip"]& ], 
      TagBox[
       TooltipBox[LineBox[{85, 83}],
        "2"],
       Annotation[#, 2, "Tooltip"]& ], 
      TagBox[
       TooltipBox[LineBox[{86, 83}],
        "2"],
       Annotation[#, 2, "Tooltip"]& ], 
      TagBox[
       TooltipBox[LineBox[{87, 83}],
        "2"],
       Annotation[#, 2, "Tooltip"]& ], 
      TagBox[
       TooltipBox[LineBox[{88, 71}],
        "2"],
       Annotation[#, 2, "Tooltip"]& ], 
      TagBox[
       TooltipBox[LineBox[{89, 30}],
        "2"],
       Annotation[#, 2, "Tooltip"]& ], 
      TagBox[
       TooltipBox[LineBox[{90, 30}],
        "2"],
       Annotation[#, 2, "Tooltip"]& ], 
      TagBox[
       TooltipBox[LineBox[{91, 92}],
        "2"],
       Annotation[#, 2, "Tooltip"]& ], 
      TagBox[
       TooltipBox[LineBox[{93, 66}],
        "2"],
       Annotation[#, 2, "Tooltip"]& ], 
      TagBox[
       TooltipBox[LineBox[{94, 67}],
        "2"],
       Annotation[#, 2, "Tooltip"]& ], 
      TagBox[
       TooltipBox[LineBox[{95, 66}],
        "2"],
       Annotation[#, 2, "Tooltip"]& ], 
      TagBox[
       TooltipBox[LineBox[{96, 67}],
        "2"],
       Annotation[#, 2, "Tooltip"]& ], 
      TagBox[
       TooltipBox[LineBox[{97, 92}],
        "2"],
       Annotation[#, 2, "Tooltip"]& ], 
      TagBox[
       TooltipBox[LineBox[{98, 66}],
        "2"],
       Annotation[#, 2, "Tooltip"]& ], 
      TagBox[
       TooltipBox[LineBox[{99, 67}],
        "2"],
       Annotation[#, 2, "Tooltip"]& ], 
      TagBox[
       TooltipBox[LineBox[{100, 79}],
        "2"],
       Annotation[#, 2, "Tooltip"]& ], 
      TagBox[
       TooltipBox[LineBox[{101, 17}],
        "2"],
       Annotation[#, 2, "Tooltip"]& ], 
      TagBox[
       TooltipBox[LineBox[{102, 17}],
        "2"],
       Annotation[#, 2, "Tooltip"]& ], 
      TagBox[
       TooltipBox[LineBox[{103, 18}],
        "2"],
       Annotation[#, 2, "Tooltip"]& ], 
      TagBox[
       TooltipBox[LineBox[{104, 81}],
        "2"],
       Annotation[#, 2, "Tooltip"]& ], 
      TagBox[
       TooltipBox[LineBox[{105, 83}],
        "2"],
       Annotation[#, 2, "Tooltip"]& ], 
      TagBox[
       TooltipBox[LineBox[{106, 107}],
        "2"],
       Annotation[#, 2, "Tooltip"]& ], 
      TagBox[
       TooltipBox[LineBox[{107, 117}],
        "2"],
       Annotation[#, 2, "Tooltip"]& ], 
      TagBox[
       TooltipBox[LineBox[{108, 29}],
        "2"],
       Annotation[#, 2, "Tooltip"]& ], 
      TagBox[
       TooltipBox[LineBox[{109, 107}],
        "2"],
       Annotation[#, 2, "Tooltip"]& ], 
      TagBox[
       TooltipBox[LineBox[{110, 111}],
        "2"],
       Annotation[#, 2, "Tooltip"]& ], 
      TagBox[
       TooltipBox[LineBox[{112, 107}],
        "2"],
       Annotation[#, 2, "Tooltip"]& ], 
      TagBox[
       TooltipBox[LineBox[{113, 111}],
        "2"],
       Annotation[#, 2, "Tooltip"]& ], 
      TagBox[
       TooltipBox[LineBox[{114, 107}],
        "2"],
       Annotation[#, 2, "Tooltip"]& ], 
      TagBox[
       TooltipBox[LineBox[{115, 111}],
        "2"],
       Annotation[#, 2, "Tooltip"]& ], 
      TagBox[
       TooltipBox[LineBox[{116, 83}],
        "2"],
       Annotation[#, 2, "Tooltip"]& ], 
      TagBox[
       TooltipBox[LineBox[{117, 111}],
        "2"],
       Annotation[#, 2, "Tooltip"]& ], 
      TagBox[
       TooltipBox[LineBox[{118, 119}],
        "3"],
       Annotation[#, 3, "Tooltip"]& ], 
      TagBox[
       TooltipBox[LineBox[{119, 69}],
        "3"],
       Annotation[#, 3, "Tooltip"]& ], 
      TagBox[
       TooltipBox[LineBox[{120, 121}],
        "3"],
       Annotation[#, 3, "Tooltip"]& ], 
      TagBox[
       TooltipBox[LineBox[{121, 49}],
        "3"],
       Annotation[#, 3, "Tooltip"]& ], 
      TagBox[
       TooltipBox[LineBox[{122, 123}],
        "3"],
       Annotation[#, 3, "Tooltip"]& ], 
      TagBox[
       TooltipBox[LineBox[{123, 50}],
        "3"],
       Annotation[#, 3, "Tooltip"]& ], 
      TagBox[
       TooltipBox[LineBox[{124, 125}],
        "3"],
       Annotation[#, 3, "Tooltip"]& ], 
      TagBox[
       TooltipBox[LineBox[{125, 49}],
        "3"],
       Annotation[#, 3, "Tooltip"]& ], 
      TagBox[
       TooltipBox[LineBox[{126, 127}],
        "3"],
       Annotation[#, 3, "Tooltip"]& ], 
      TagBox[
       TooltipBox[LineBox[{127, 50}],
        "3"],
       Annotation[#, 3, "Tooltip"]& ], 
      TagBox[
       TooltipBox[LineBox[{128, 129}],
        "3"],
       Annotation[#, 3, "Tooltip"]& ], 
      TagBox[
       TooltipBox[LineBox[{129, 49}],
        "3"],
       Annotation[#, 3, "Tooltip"]& ], 
      TagBox[
       TooltipBox[LineBox[{130, 131}],
        "3"],
       Annotation[#, 3, "Tooltip"]& ], 
      TagBox[
       TooltipBox[LineBox[{131, 50}],
        "3"],
       Annotation[#, 3, "Tooltip"]& ], 
      TagBox[
       TooltipBox[LineBox[{132, 133}],
        "3"],
       Annotation[#, 3, "Tooltip"]& ], 
      TagBox[
       TooltipBox[LineBox[{133, 49}],
        "3"],
       Annotation[#, 3, "Tooltip"]& ], 
      TagBox[
       TooltipBox[LineBox[{134, 135}],
        "3"],
       Annotation[#, 3, "Tooltip"]& ], 
      TagBox[
       TooltipBox[LineBox[{135, 50}],
        "3"],
       Annotation[#, 3, "Tooltip"]& ], 
      TagBox[
       TooltipBox[LineBox[{136, 137}],
        "3"],
       Annotation[#, 3, "Tooltip"]& ], 
      TagBox[
       TooltipBox[LineBox[{137, 49}],
        "3"],
       Annotation[#, 3, "Tooltip"]& ], 
      TagBox[
       TooltipBox[LineBox[{138, 139}],
        "3"],
       Annotation[#, 3, "Tooltip"]& ], 
      TagBox[
       TooltipBox[LineBox[{139, 50}],
        "3"],
       Annotation[#, 3, "Tooltip"]& ], 
      TagBox[
       TooltipBox[LineBox[{140, 141}],
        "3"],
       Annotation[#, 3, "Tooltip"]& ], 
      TagBox[
       TooltipBox[LineBox[{141, 49}],
        "3"],
       Annotation[#, 3, "Tooltip"]& ], 
      TagBox[
       TooltipBox[LineBox[{142, 143}],
        "3"],
       Annotation[#, 3, "Tooltip"]& ], 
      TagBox[
       TooltipBox[LineBox[{143, 50}],
        "3"],
       Annotation[#, 3, "Tooltip"]& ], 
      TagBox[
       TooltipBox[LineBox[{144, 145}],
        "3"],
       Annotation[#, 3, "Tooltip"]& ], 
      TagBox[
       TooltipBox[LineBox[{145, 49}],
        "3"],
       Annotation[#, 3, "Tooltip"]& ], 
      TagBox[
       TooltipBox[LineBox[{146, 147}],
        "3"],
       Annotation[#, 3, "Tooltip"]& ], 
      TagBox[
       TooltipBox[LineBox[{147, 50}],
        "3"],
       Annotation[#, 3, "Tooltip"]& ], 
      TagBox[
       TooltipBox[LineBox[{148, 149}],
        "3"],
       Annotation[#, 3, "Tooltip"]& ], 
      TagBox[
       TooltipBox[LineBox[{149, 69}],
        "3"],
       Annotation[#, 3, "Tooltip"]& ], 
      TagBox[
       TooltipBox[LineBox[{150, 151}],
        "3"],
       Annotation[#, 3, "Tooltip"]& ], 
      TagBox[
       TooltipBox[LineBox[{151, 51}],
        "3"],
       Annotation[#, 3, "Tooltip"]& ]}, 
     {RGBColor[0, 0, 0.7], 
      TagBox[
       TooltipBox[PointBox[1],
        "\"{1, 1, 1, 2, 3, 1, 2, 1}\"",
        LabelStyle->"TextStyling"],
       Annotation[#, "{1, 1, 1, 2, 3, 1, 2, 1}", "Tooltip"]& ], 
      TagBox[
       TooltipBox[PointBox[2],
        "\"{1, 1, 1, 2, 4, 1, 2, 1}\"",
        LabelStyle->"TextStyling"],
       Annotation[#, "{1, 1, 1, 2, 4, 1, 2, 1}", "Tooltip"]& ], 
      TagBox[
       TooltipBox[PointBox[3],
        "\"{1, 1, 1, 2, 7, 1, 2, 1}\"",
        LabelStyle->"TextStyling"],
       Annotation[#, "{1, 1, 1, 2, 7, 1, 2, 1}", "Tooltip"]& ], 
      TagBox[
       TooltipBox[PointBox[4],
        "\"{2, 1, 1, 2, 3, 1, 2, 1}\"",
        LabelStyle->"TextStyling"],
       Annotation[#, "{2, 1, 1, 2, 3, 1, 2, 1}", "Tooltip"]& ], 
      TagBox[
       TooltipBox[PointBox[5],
        "\"{1, 1, 1, 2, 4, 1, 1, 1}\"",
        LabelStyle->"TextStyling"],
       Annotation[#, "{1, 1, 1, 2, 4, 1, 1, 1}", "Tooltip"]& ], 
      TagBox[
       TooltipBox[PointBox[6],
        "\"{2, 1, 1, 2, 4, 1, 1, 1}\"",
        LabelStyle->"TextStyling"],
       Annotation[#, "{2, 1, 1, 2, 4, 1, 1, 1}", "Tooltip"]& ], 
      TagBox[
       TooltipBox[PointBox[7],
        "\"{3, 1, 1, 2, 4, 1, 1, 1}\"",
        LabelStyle->"TextStyling"],
       Annotation[#, "{3, 1, 1, 2, 4, 1, 1, 1}", "Tooltip"]& ], 
      TagBox[
       TooltipBox[PointBox[8],
        "\"{5, 1, 1, 2, 4, 1, 1, 1}\"",
        LabelStyle->"TextStyling"],
       Annotation[#, "{5, 1, 1, 2, 4, 1, 1, 1}", "Tooltip"]& ], 
      TagBox[
       TooltipBox[PointBox[9],
        "\"{1, 5, 1, 2, 4, 1, 2, 1}\"",
        LabelStyle->"TextStyling"],
       Annotation[#, "{1, 5, 1, 2, 4, 1, 2, 1}", "Tooltip"]& ], 
      TagBox[
       TooltipBox[PointBox[10],
        "\"{2, 1, 1, 2, 4, 1, 2, 1}\"",
        LabelStyle->"TextStyling"],
       Annotation[#, "{2, 1, 1, 2, 4, 1, 2, 1}", "Tooltip"]& ], 
      TagBox[
       TooltipBox[PointBox[11],
        "\"{3, 1, 1, 2, 4, 1, 2, 1}\"",
        LabelStyle->"TextStyling"],
       Annotation[#, "{3, 1, 1, 2, 4, 1, 2, 1}", "Tooltip"]& ], 
      TagBox[
       TooltipBox[PointBox[12],
        "\"{1, 2, 1, 2, 7, 1, 2, 1}\"",
        LabelStyle->"TextStyling"],
       Annotation[#, "{1, 2, 1, 2, 7, 1, 2, 1}", "Tooltip"]& ], 
      TagBox[
       TooltipBox[PointBox[13],
        "\"{1, 5, 1, 2, 7, 1, 2, 1}\"",
        LabelStyle->"TextStyling"],
       Annotation[#, "{1, 5, 1, 2, 7, 1, 2, 1}", "Tooltip"]& ], 
      TagBox[
       TooltipBox[PointBox[14],
        "\"{1, 1, 2, 1, 5, 2, 1, 1}\"",
        LabelStyle->"TextStyling"],
       Annotation[#, "{1, 1, 2, 1, 5, 2, 1, 1}", "Tooltip"]& ], 
      TagBox[
       TooltipBox[PointBox[15],
        "\"{1, 3, 2, 1, 5, 2, 1, 1}\"",
        LabelStyle->"TextStyling"],
       Annotation[#, "{1, 3, 2, 1, 5, 2, 1, 1}", "Tooltip"]& ], 
      TagBox[
       TooltipBox[PointBox[16],
        "\"{1, 4, 2, 1, 5, 2, 1, 1}\"",
        LabelStyle->"TextStyling"],
       Annotation[#, "{1, 4, 2, 1, 5, 2, 1, 1}", "Tooltip"]& ], 
      TagBox[
       TooltipBox[PointBox[17],
        "\"{1, 1, 3, 1, 5, 1, 1, 1}\"",
        LabelStyle->"TextStyling"],
       Annotation[#, "{1, 1, 3, 1, 5, 1, 1, 1}", "Tooltip"]& ], 
      TagBox[
       TooltipBox[PointBox[18],
        "\"{1, 5, 3, 1, 5, 1, 1, 1}\"",
        LabelStyle->"TextStyling"],
       Annotation[#, "{1, 5, 3, 1, 5, 1, 1, 1}", "Tooltip"]& ], 
      TagBox[
       TooltipBox[PointBox[19],
        "\"{2, 1, 3, 1, 5, 1, 1, 1}\"",
        LabelStyle->"TextStyling"],
       Annotation[#, "{2, 1, 3, 1, 5, 1, 1, 1}", "Tooltip"]& ], 
      TagBox[
       TooltipBox[PointBox[20],
        "\"{3, 1, 3, 1, 5, 1, 1, 1}\"",
        LabelStyle->"TextStyling"],
       Annotation[#, "{3, 1, 3, 1, 5, 1, 1, 1}", "Tooltip"]& ], 
      TagBox[
       TooltipBox[PointBox[21],
        "\"{6, 1, 3, 1, 5, 1, 1, 1}\"",
        LabelStyle->"TextStyling"],
       Annotation[#, "{6, 1, 3, 1, 5, 1, 1, 1}", "Tooltip"]& ], 
      TagBox[
       TooltipBox[PointBox[22],
        "\"{1, 2, 1, 2, 3, 1, 1, 1}\"",
        LabelStyle->"TextStyling"],
       Annotation[#, "{1, 2, 1, 2, 3, 1, 1, 1}", "Tooltip"]& ], 
      TagBox[
       TooltipBox[PointBox[23],
        "\"{1, 2, 1, 2, 7, 1, 1, 1}\"",
        LabelStyle->"TextStyling"],
       Annotation[#, "{1, 2, 1, 2, 7, 1, 1, 1}", "Tooltip"]& ], 
      TagBox[
       TooltipBox[PointBox[24],
        "\"{1, 2, 3, 2, 3, 1, 1, 1}\"",
        LabelStyle->"TextStyling"],
       Annotation[#, "{1, 2, 3, 2, 3, 1, 1, 1}", "Tooltip"]& ], 
      TagBox[
       TooltipBox[PointBox[25],
        "\"{2, 2, 1, 2, 3, 1, 1, 1}\"",
        LabelStyle->"TextStyling"],
       Annotation[#, "{2, 2, 1, 2, 3, 1, 1, 1}", "Tooltip"]& ], 
      TagBox[
       TooltipBox[PointBox[26],
        "\"{3, 2, 1, 2, 3, 1, 1, 1}\"",
        LabelStyle->"TextStyling"],
       Annotation[#, "{3, 2, 1, 2, 3, 1, 1, 1}", "Tooltip"]& ], 
      TagBox[
       TooltipBox[PointBox[27],
        "\"{1, 5, 1, 2, 7, 1, 1, 1}\"",
        LabelStyle->"TextStyling"],
       Annotation[#, "{1, 5, 1, 2, 7, 1, 1, 1}", "Tooltip"]& ], 
      TagBox[
       TooltipBox[PointBox[28],
        "\"{1, 3, 3, 1, 5, 2, 1, 1}\"",
        LabelStyle->"TextStyling"],
       Annotation[#, "{1, 3, 3, 1, 5, 2, 1, 1}", "Tooltip"]& ], 
      TagBox[
       TooltipBox[PointBox[29],
        "\"{1, 5, 1, 1, 3, 1, 1, 1}\"",
        LabelStyle->"TextStyling"],
       Annotation[#, "{1, 5, 1, 1, 3, 1, 1, 1}", "Tooltip"]& ], 
      TagBox[
       TooltipBox[PointBox[30],
        "\"{3, 5, 1, 1, 3, 1, 1, 1}\"",
        LabelStyle->"TextStyling"],
       Annotation[#, "{3, 5, 1, 1, 3, 1, 1, 1}", "Tooltip"]& ], 
      TagBox[
       TooltipBox[PointBox[31],
        "\"{5, 5, 1, 2, 4, 1, 2, 1}\"",
        LabelStyle->"TextStyling"],
       Annotation[#, "{5, 5, 1, 2, 4, 1, 2, 1}", "Tooltip"]& ], 
      TagBox[
       TooltipBox[PointBox[32],
        "\"{2, 5, 3, 1, 5, 1, 1, 1}\"",
        LabelStyle->"TextStyling"],
       Annotation[#, "{2, 5, 3, 1, 5, 1, 1, 1}", "Tooltip"]& ], 
      TagBox[
       TooltipBox[PointBox[33],
        "\"{1, 5, 4, 2, 7, 1, 1, 2}\"",
        LabelStyle->"TextStyling"],
       Annotation[#, "{1, 5, 4, 2, 7, 1, 1, 2}", "Tooltip"]& ], 
      TagBox[
       TooltipBox[PointBox[34],
        "\"{1, 5, 4, 2, 7, 1, 2, 2}\"",
        LabelStyle->"TextStyling"],
       Annotation[#, "{1, 5, 4, 2, 7, 1, 2, 2}", "Tooltip"]& ], 
      TagBox[
       TooltipBox[PointBox[35],
        "\"{2, 1, 1, 2, 2, 1, 1, 1}\"",
        LabelStyle->"TextStyling"],
       Annotation[#, "{2, 1, 1, 2, 2, 1, 1, 1}", "Tooltip"]& ], 
      TagBox[
       TooltipBox[PointBox[36],
        "\"{2, 1, 1, 2, 3, 1, 1, 1}\"",
        LabelStyle->"TextStyling"],
       Annotation[#, "{2, 1, 1, 2, 3, 1, 1, 1}", "Tooltip"]& ], 
      TagBox[
       TooltipBox[PointBox[37],
        "\"{2, 1, 1, 2, 6, 1, 1, 1}\"",
        LabelStyle->"TextStyling"],
       Annotation[#, "{2, 1, 1, 2, 6, 1, 1, 1}", "Tooltip"]& ], 
      TagBox[
       TooltipBox[PointBox[38],
        "\"{2, 1, 1, 2, 3, 2, 1, 1}\"",
        LabelStyle->"TextStyling"],
       Annotation[#, "{2, 1, 1, 2, 3, 2, 1, 1}", "Tooltip"]& ], 
      TagBox[
       TooltipBox[PointBox[39],
        "\"{2, 4, 1, 2, 3, 1, 1, 1}\"",
        LabelStyle->"TextStyling"],
       Annotation[#, "{2, 4, 1, 2, 3, 1, 1, 1}", "Tooltip"]& ], 
      TagBox[
       TooltipBox[PointBox[40],
        "\"{5, 1, 1, 2, 3, 1, 1, 1}\"",
        LabelStyle->"TextStyling"],
       Annotation[#, "{5, 1, 1, 2, 3, 1, 1, 1}", "Tooltip"]& ], 
      TagBox[
       TooltipBox[PointBox[41],
        "\"{2, 1, 1, 2, 3, 1, 2, 2}\"",
        LabelStyle->"TextStyling"],
       Annotation[#, "{2, 1, 1, 2, 3, 1, 2, 2}", "Tooltip"]& ], 
      TagBox[
       TooltipBox[PointBox[42],
        "\"{2, 2, 1, 2, 3, 1, 2, 2}\"",
        LabelStyle->"TextStyling"],
       Annotation[#, "{2, 2, 1, 2, 3, 1, 2, 2}", "Tooltip"]& ], 
      TagBox[
       TooltipBox[PointBox[43],
        "\"{3, 1, 1, 2, 3, 1, 2, 2}\"",
        LabelStyle->"TextStyling"],
       Annotation[#, "{3, 1, 1, 2, 3, 1, 2, 2}", "Tooltip"]& ], 
      TagBox[
       TooltipBox[PointBox[44],
        "\"{2, 1, 1, 2, 4, 2, 1, 1}\"",
        LabelStyle->"TextStyling"],
       Annotation[#, "{2, 1, 1, 2, 4, 2, 1, 1}", "Tooltip"]& ], 
      TagBox[
       TooltipBox[PointBox[45],
        "\"{2, 2, 1, 2, 3, 2, 1, 1}\"",
        LabelStyle->"TextStyling"],
       Annotation[#, "{2, 2, 1, 2, 3, 2, 1, 1}", "Tooltip"]& ], 
      TagBox[
       TooltipBox[PointBox[46],
        "\"{2, 5, 1, 2, 3, 2, 1, 1}\"",
        LabelStyle->"TextStyling"],
       Annotation[#, "{2, 5, 1, 2, 3, 2, 1, 1}", "Tooltip"]& ], 
      TagBox[
       TooltipBox[PointBox[47],
        "\"{3, 1, 1, 2, 6, 1, 1, 1}\"",
        LabelStyle->"TextStyling"],
       Annotation[#, "{3, 1, 1, 2, 6, 1, 1, 1}", "Tooltip"]& ], 
      TagBox[
       TooltipBox[PointBox[48],
        "\"{5, 1, 1, 2, 6, 1, 1, 1}\"",
        LabelStyle->"TextStyling"],
       Annotation[#, "{5, 1, 1, 2, 6, 1, 1, 1}", "Tooltip"]& ], 
      TagBox[
       TooltipBox[PointBox[49],
        "\"{2, 1, 1, 3, 5, 1, 1, 2}\"",
        LabelStyle->"TextStyling"],
       Annotation[#, "{2, 1, 1, 3, 5, 1, 1, 2}", "Tooltip"]& ], 
      TagBox[
       TooltipBox[PointBox[50],
        "\"{2, 1, 1, 5, 5, 1, 1, 2}\"",
        LabelStyle->"TextStyling"],
       Annotation[#, "{2, 1, 1, 5, 5, 1, 1, 2}", "Tooltip"]& ], 
      TagBox[
       TooltipBox[PointBox[51],
        "\"{6, 1, 1, 5, 5, 1, 1, 2}\"",
        LabelStyle->"TextStyling"],
       Annotation[#, "{6, 1, 1, 5, 5, 1, 1, 2}", "Tooltip"]& ], 
      TagBox[
       TooltipBox[PointBox[52],
        "\"{2, 2, 3, 1, 5, 1, 1, 1}\"",
        LabelStyle->"TextStyling"],
       Annotation[#, "{2, 2, 3, 1, 5, 1, 1, 1}", "Tooltip"]& ], 
      TagBox[
       TooltipBox[PointBox[53],
        "\"{2, 2, 1, 2, 1, 1, 1, 1}\"",
        LabelStyle->"TextStyling"],
       Annotation[#, "{2, 2, 1, 2, 1, 1, 1, 1}", "Tooltip"]& ], 
      TagBox[
       TooltipBox[PointBox[54],
        "\"{2, 2, 1, 2, 3, 1, 1, 2}\"",
        LabelStyle->"TextStyling"],
       Annotation[#, "{2, 2, 1, 2, 3, 1, 1, 2}", "Tooltip"]& ], 
      TagBox[
       TooltipBox[PointBox[55],
        "\"{3, 2, 1, 2, 3, 1, 2, 2}\"",
        LabelStyle->"TextStyling"],
       Annotation[#, "{3, 2, 1, 2, 3, 1, 2, 2}", "Tooltip"]& ], 
      TagBox[
       TooltipBox[PointBox[56],
        "\"{3, 2, 1, 2, 3, 2, 1, 1}\"",
        LabelStyle->"TextStyling"],
       Annotation[#, "{3, 2, 1, 2, 3, 2, 1, 1}", "Tooltip"]& ], 
      TagBox[
       TooltipBox[PointBox[57],
        "\"{5, 2, 1, 2, 3, 2, 1, 1}\"",
        LabelStyle->"TextStyling"],
       Annotation[#, "{5, 2, 1, 2, 3, 2, 1, 1}", "Tooltip"]& ], 
      TagBox[
       TooltipBox[PointBox[58],
        "\"{2, 2, 2, 1, 5, 1, 1, 1}\"",
        LabelStyle->"TextStyling"],
       Annotation[#, "{2, 2, 2, 1, 5, 1, 1, 1}", "Tooltip"]& ], 
      TagBox[
       TooltipBox[PointBox[59],
        "\"{3, 2, 3, 1, 5, 1, 1, 1}\"",
        LabelStyle->"TextStyling"],
       Annotation[#, "{3, 2, 3, 1, 5, 1, 1, 1}", "Tooltip"]& ], 
      TagBox[
       TooltipBox[PointBox[60],
        "\"{3, 5, 1, 2, 6, 1, 1, 1}\"",
        LabelStyle->"TextStyling"],
       Annotation[#, "{3, 5, 1, 2, 6, 1, 1, 1}", "Tooltip"]& ], 
      TagBox[
       TooltipBox[PointBox[61],
        "\"{3, 4, 3, 1, 5, 1, 1, 1}\"",
        LabelStyle->"TextStyling"],
       Annotation[#, "{3, 4, 3, 1, 5, 1, 1, 1}", "Tooltip"]& ], 
      TagBox[
       TooltipBox[PointBox[62],
        "\"{3, 2, 1, 2, 2, 1, 2, 2}\"",
        LabelStyle->"TextStyling"],
       Annotation[#, "{3, 2, 1, 2, 2, 1, 2, 2}", "Tooltip"]& ], 
      TagBox[
       TooltipBox[PointBox[63],
        "\"{3, 2, 1, 2, 4, 1, 2, 2}\"",
        LabelStyle->"TextStyling"],
       Annotation[#, "{3, 2, 1, 2, 4, 1, 2, 2}", "Tooltip"]& ], 
      TagBox[
       TooltipBox[PointBox[64],
        "\"{5, 5, 1, 2, 6, 1, 1, 1}\"",
        LabelStyle->"TextStyling"],
       Annotation[#, "{5, 5, 1, 2, 6, 1, 1, 1}", "Tooltip"]& ], 
      TagBox[
       TooltipBox[PointBox[65],
        "\"{5, 2, 1, 2, 4, 1, 1, 1}\"",
        LabelStyle->"TextStyling"],
       Annotation[#, "{5, 2, 1, 2, 4, 1, 1, 1}", "Tooltip"]& ], 
      TagBox[
       TooltipBox[PointBox[66],
        "\"{5, 2, 2, 2, 6, 1, 1, 1}\"",
        LabelStyle->"TextStyling"],
       Annotation[#, "{5, 2, 2, 2, 6, 1, 1, 1}", "Tooltip"]& ], 
      TagBox[
       TooltipBox[PointBox[67],
        "\"{5, 2, 3, 2, 6, 1, 1, 1}\"",
        LabelStyle->"TextStyling"],
       Annotation[#, "{5, 2, 3, 2, 6, 1, 1, 1}", "Tooltip"]& ], 
      TagBox[
       TooltipBox[PointBox[68],
        "\"{5, 5, 1, 2, 6, 1, 2, 1}\"",
        LabelStyle->"TextStyling"],
       Annotation[#, "{5, 5, 1, 2, 6, 1, 2, 1}", "Tooltip"]& ], 
      TagBox[
       TooltipBox[PointBox[69],
        "\"{6, 2, 1, 5, 5, 1, 1, 2}\"",
        LabelStyle->"TextStyling"],
       Annotation[#, "{6, 2, 1, 5, 5, 1, 1, 2}", "Tooltip"]& ], 
      TagBox[
       TooltipBox[PointBox[70],
        "\"v2104\"",
        LabelStyle->"TextStyling"],
       Annotation[#, "v2104", "Tooltip"]& ], 
      TagBox[
       TooltipBox[PointBox[71],
        "\"{1, 2, 1, 2, 2, 1, 1, 2}\"",
        LabelStyle->"TextStyling"],
       Annotation[#, "{1, 2, 1, 2, 2, 1, 1, 2}", "Tooltip"]& ], 
      TagBox[
       TooltipBox[PointBox[72],
        "\"v2105\"",
        LabelStyle->"TextStyling"],
       Annotation[#, "v2105", "Tooltip"]& ], 
      TagBox[
       TooltipBox[PointBox[73],
        "\"v2106\"",
        LabelStyle->"TextStyling"],
       Annotation[#, "v2106", "Tooltip"]& ], 
      TagBox[
       TooltipBox[PointBox[74],
        "\"v2107\"",
        LabelStyle->"TextStyling"],
       Annotation[#, "v2107", "Tooltip"]& ], 
      TagBox[
       TooltipBox[PointBox[75],
        "\"v2108\"",
        LabelStyle->"TextStyling"],
       Annotation[#, "v2108", "Tooltip"]& ], 
      TagBox[
       TooltipBox[PointBox[76],
        "\"v2109\"",
        LabelStyle->"TextStyling"],
       Annotation[#, "v2109", "Tooltip"]& ], 
      TagBox[
       TooltipBox[PointBox[77],
        "\"v2110\"",
        LabelStyle->"TextStyling"],
       Annotation[#, "v2110", "Tooltip"]& ], 
      TagBox[
       TooltipBox[PointBox[78],
        "\"v2111\"",
        LabelStyle->"TextStyling"],
       Annotation[#, "v2111", "Tooltip"]& ], 
      TagBox[
       TooltipBox[PointBox[79],
        "\"{1, 1, 2, 2, 3, 2, 1, 1}\"",
        LabelStyle->"TextStyling"],
       Annotation[#, "{1, 1, 2, 2, 3, 2, 1, 1}", "Tooltip"]& ], 
      TagBox[
       TooltipBox[PointBox[80],
        "\"v2112\"",
        LabelStyle->"TextStyling"],
       Annotation[#, "v2112", "Tooltip"]& ], 
      TagBox[
       TooltipBox[PointBox[81],
        "\"{2, 1, 2, 4, 3, 2, 1, 1}\"",
        LabelStyle->"TextStyling"],
       Annotation[#, "{2, 1, 2, 4, 3, 2, 1, 1}", "Tooltip"]& ], 
      TagBox[
       TooltipBox[PointBox[82],
        "\"v2113\"",
        LabelStyle->"TextStyling"],
       Annotation[#, "v2113", "Tooltip"]& ], 
      TagBox[
       TooltipBox[PointBox[83],
        "\"{2, 4, 2, 2, 3, 2, 1, 1}\"",
        LabelStyle->"TextStyling"],
       Annotation[#, "{2, 4, 2, 2, 3, 2, 1, 1}", "Tooltip"]& ], 
      TagBox[
       TooltipBox[PointBox[84],
        "\"v2114\"",
        LabelStyle->"TextStyling"],
       Annotation[#, "v2114", "Tooltip"]& ], 
      TagBox[
       TooltipBox[PointBox[85],
        "\"v2115\"",
        LabelStyle->"TextStyling"],
       Annotation[#, "v2115", "Tooltip"]& ], 
      TagBox[
       TooltipBox[PointBox[86],
        "\"v2116\"",
        LabelStyle->"TextStyling"],
       Annotation[#, "v2116", "Tooltip"]& ], 
      TagBox[
       TooltipBox[PointBox[87],
        "\"v2117\"",
        LabelStyle->"TextStyling"],
       Annotation[#, "v2117", "Tooltip"]& ], 
      TagBox[
       TooltipBox[PointBox[88],
        "\"v2118\"",
        LabelStyle->"TextStyling"],
       Annotation[#, "v2118", "Tooltip"]& ], 
      TagBox[
       TooltipBox[PointBox[89],
        "\"v2119\"",
        LabelStyle->"TextStyling"],
       Annotation[#, "v2119", "Tooltip"]& ], 
      TagBox[
       TooltipBox[PointBox[90],
        "\"v2120\"",
        LabelStyle->"TextStyling"],
       Annotation[#, "v2120", "Tooltip"]& ], 
      TagBox[
       TooltipBox[PointBox[91],
        "\"v2121\"",
        LabelStyle->"TextStyling"],
       Annotation[#, "v2121", "Tooltip"]& ], 
      TagBox[
       TooltipBox[PointBox[92],
        "\"{5, 4, 1, 5, 4, 1, 1, 1}\"",
        LabelStyle->"TextStyling"],
       Annotation[#, "{5, 4, 1, 5, 4, 1, 1, 1}", "Tooltip"]& ], 
      TagBox[
       TooltipBox[PointBox[93],
        "\"v2122\"",
        LabelStyle->"TextStyling"],
       Annotation[#, "v2122", "Tooltip"]& ], 
      TagBox[
       TooltipBox[PointBox[94],
        "\"v2123\"",
        LabelStyle->"TextStyling"],
       Annotation[#, "v2123", "Tooltip"]& ], 
      TagBox[
       TooltipBox[PointBox[95],
        "\"v2124\"",
        LabelStyle->"TextStyling"],
       Annotation[#, "v2124", "Tooltip"]& ], 
      TagBox[
       TooltipBox[PointBox[96],
        "\"v2125\"",
        LabelStyle->"TextStyling"],
       Annotation[#, "v2125", "Tooltip"]& ], 
      TagBox[
       TooltipBox[PointBox[97],
        "\"v2126\"",
        LabelStyle->"TextStyling"],
       Annotation[#, "v2126", "Tooltip"]& ], 
      TagBox[
       TooltipBox[PointBox[98],
        "\"v2127\"",
        LabelStyle->"TextStyling"],
       Annotation[#, "v2127", "Tooltip"]& ], 
      TagBox[
       TooltipBox[PointBox[99],
        "\"v2128\"",
        LabelStyle->"TextStyling"],
       Annotation[#, "v2128", "Tooltip"]& ], 
      TagBox[
       TooltipBox[PointBox[100],
        "\"v2129\"",
        LabelStyle->"TextStyling"],
       Annotation[#, "v2129", "Tooltip"]& ], 
      TagBox[
       TooltipBox[PointBox[101],
        "\"v2130\"",
        LabelStyle->"TextStyling"],
       Annotation[#, "v2130", "Tooltip"]& ], 
      TagBox[
       TooltipBox[PointBox[102],
        "\"v2131\"",
        LabelStyle->"TextStyling"],
       Annotation[#, "v2131", "Tooltip"]& ], 
      TagBox[
       TooltipBox[PointBox[103],
        "\"v2132\"",
        LabelStyle->"TextStyling"],
       Annotation[#, "v2132", "Tooltip"]& ], 
      TagBox[
       TooltipBox[PointBox[104],
        "\"v2133\"",
        LabelStyle->"TextStyling"],
       Annotation[#, "v2133", "Tooltip"]& ], 
      TagBox[
       TooltipBox[PointBox[105],
        "\"v2134\"",
        LabelStyle->"TextStyling"],
       Annotation[#, "v2134", "Tooltip"]& ], 
      TagBox[
       TooltipBox[PointBox[106],
        "\"v2135\"",
        LabelStyle->"TextStyling"],
       Annotation[#, "v2135", "Tooltip"]& ], 
      TagBox[
       TooltipBox[PointBox[107],
        "\"{4, 1, 3, 1, 5, 1, 2, 1}\"",
        LabelStyle->"TextStyling"],
       Annotation[#, "{4, 1, 3, 1, 5, 1, 2, 1}", "Tooltip"]& ], 
      TagBox[
       TooltipBox[PointBox[108],
        "\"v2136\"",
        LabelStyle->"TextStyling"],
       Annotation[#, "v2136", "Tooltip"]& ], 
      TagBox[
       TooltipBox[PointBox[109],
        "\"v2137\"",
        LabelStyle->"TextStyling"],
       Annotation[#, "v2137", "Tooltip"]& ], 
      TagBox[
       TooltipBox[PointBox[110],
        "\"v2138\"",
        LabelStyle->"TextStyling"],
       Annotation[#, "v2138", "Tooltip"]& ], 
      TagBox[
       TooltipBox[PointBox[111],
        "\"{6, 2, 3, 1, 5, 1, 2, 1}\"",
        LabelStyle->"TextStyling"],
       Annotation[#, "{6, 2, 3, 1, 5, 1, 2, 1}", "Tooltip"]& ], 
      TagBox[
       TooltipBox[PointBox[112],
        "\"v2139\"",
        LabelStyle->"TextStyling"],
       Annotation[#, "v2139", "Tooltip"]& ], 
      TagBox[
       TooltipBox[PointBox[113],
        "\"v2140\"",
        LabelStyle->"TextStyling"],
       Annotation[#, "v2140", "Tooltip"]& ], 
      TagBox[
       TooltipBox[PointBox[114],
        "\"v2141\"",
        LabelStyle->"TextStyling"],
       Annotation[#, "v2141", "Tooltip"]& ], 
      TagBox[
       TooltipBox[PointBox[115],
        "\"v2142\"",
        LabelStyle->"TextStyling"],
       Annotation[#, "v2142", "Tooltip"]& ], 
      TagBox[
       TooltipBox[PointBox[116],
        "\"v2143\"",
        LabelStyle->"TextStyling"],
       Annotation[#, "v2143", "Tooltip"]& ], 
      TagBox[
       TooltipBox[PointBox[117],
        "\"v2144\"",
        LabelStyle->"TextStyling"],
       Annotation[#, "v2144", "Tooltip"]& ], 
      TagBox[
       TooltipBox[PointBox[118],
        "\"v3145-1\"",
        LabelStyle->"TextStyling"],
       Annotation[#, "v3145-1", "Tooltip"]& ], 
      TagBox[
       TooltipBox[PointBox[119],
        "\"v3145-2\"",
        LabelStyle->"TextStyling"],
       Annotation[#, "v3145-2", "Tooltip"]& ], 
      TagBox[
       TooltipBox[PointBox[120],
        "\"v3146-1\"",
        LabelStyle->"TextStyling"],
       Annotation[#, "v3146-1", "Tooltip"]& ], 
      TagBox[
       TooltipBox[PointBox[121],
        "\"v3146-2\"",
        LabelStyle->"TextStyling"],
       Annotation[#, "v3146-2", "Tooltip"]& ], 
      TagBox[
       TooltipBox[PointBox[122],
        "\"v3147-1\"",
        LabelStyle->"TextStyling"],
       Annotation[#, "v3147-1", "Tooltip"]& ], 
      TagBox[
       TooltipBox[PointBox[123],
        "\"v3147-2\"",
        LabelStyle->"TextStyling"],
       Annotation[#, "v3147-2", "Tooltip"]& ], 
      TagBox[
       TooltipBox[PointBox[124],
        "\"v3148-1\"",
        LabelStyle->"TextStyling"],
       Annotation[#, "v3148-1", "Tooltip"]& ], 
      TagBox[
       TooltipBox[PointBox[125],
        "\"v3148-2\"",
        LabelStyle->"TextStyling"],
       Annotation[#, "v3148-2", "Tooltip"]& ], 
      TagBox[
       TooltipBox[PointBox[126],
        "\"v3149-1\"",
        LabelStyle->"TextStyling"],
       Annotation[#, "v3149-1", "Tooltip"]& ], 
      TagBox[
       TooltipBox[PointBox[127],
        "\"v3149-2\"",
        LabelStyle->"TextStyling"],
       Annotation[#, "v3149-2", "Tooltip"]& ], 
      TagBox[
       TooltipBox[PointBox[128],
        "\"v3150-1\"",
        LabelStyle->"TextStyling"],
       Annotation[#, "v3150-1", "Tooltip"]& ], 
      TagBox[
       TooltipBox[PointBox[129],
        "\"v3150-2\"",
        LabelStyle->"TextStyling"],
       Annotation[#, "v3150-2", "Tooltip"]& ], 
      TagBox[
       TooltipBox[PointBox[130],
        "\"v3151-1\"",
        LabelStyle->"TextStyling"],
       Annotation[#, "v3151-1", "Tooltip"]& ], 
      TagBox[
       TooltipBox[PointBox[131],
        "\"v3151-2\"",
        LabelStyle->"TextStyling"],
       Annotation[#, "v3151-2", "Tooltip"]& ], 
      TagBox[
       TooltipBox[PointBox[132],
        "\"v3152-1\"",
        LabelStyle->"TextStyling"],
       Annotation[#, "v3152-1", "Tooltip"]& ], 
      TagBox[
       TooltipBox[PointBox[133],
        "\"v3152-2\"",
        LabelStyle->"TextStyling"],
       Annotation[#, "v3152-2", "Tooltip"]& ], 
      TagBox[
       TooltipBox[PointBox[134],
        "\"v3153-1\"",
        LabelStyle->"TextStyling"],
       Annotation[#, "v3153-1", "Tooltip"]& ], 
      TagBox[
       TooltipBox[PointBox[135],
        "\"v3153-2\"",
        LabelStyle->"TextStyling"],
       Annotation[#, "v3153-2", "Tooltip"]& ], 
      TagBox[
       TooltipBox[PointBox[136],
        "\"v3154-1\"",
        LabelStyle->"TextStyling"],
       Annotation[#, "v3154-1", "Tooltip"]& ], 
      TagBox[
       TooltipBox[PointBox[137],
        "\"v3154-2\"",
        LabelStyle->"TextStyling"],
       Annotation[#, "v3154-2", "Tooltip"]& ], 
      TagBox[
       TooltipBox[PointBox[138],
        "\"v3155-1\"",
        LabelStyle->"TextStyling"],
       Annotation[#, "v3155-1", "Tooltip"]& ], 
      TagBox[
       TooltipBox[PointBox[139],
        "\"v3155-2\"",
        LabelStyle->"TextStyling"],
       Annotation[#, "v3155-2", "Tooltip"]& ], 
      TagBox[
       TooltipBox[PointBox[140],
        "\"v3156-1\"",
        LabelStyle->"TextStyling"],
       Annotation[#, "v3156-1", "Tooltip"]& ], 
      TagBox[
       TooltipBox[PointBox[141],
        "\"v3156-2\"",
        LabelStyle->"TextStyling"],
       Annotation[#, "v3156-2", "Tooltip"]& ], 
      TagBox[
       TooltipBox[PointBox[142],
        "\"v3157-1\"",
        LabelStyle->"TextStyling"],
       Annotation[#, "v3157-1", "Tooltip"]& ], 
      TagBox[
       TooltipBox[PointBox[143],
        "\"v3157-2\"",
        LabelStyle->"TextStyling"],
       Annotation[#, "v3157-2", "Tooltip"]& ], 
      TagBox[
       TooltipBox[PointBox[144],
        "\"v3158-1\"",
        LabelStyle->"TextStyling"],
       Annotation[#, "v3158-1", "Tooltip"]& ], 
      TagBox[
       TooltipBox[PointBox[145],
        "\"v3158-2\"",
        LabelStyle->"TextStyling"],
       Annotation[#, "v3158-2", "Tooltip"]& ], 
      TagBox[
       TooltipBox[PointBox[146],
        "\"v3159-1\"",
        LabelStyle->"TextStyling"],
       Annotation[#, "v3159-1", "Tooltip"]& ], 
      TagBox[
       TooltipBox[PointBox[147],
        "\"v3159-2\"",
        LabelStyle->"TextStyling"],
       Annotation[#, "v3159-2", "Tooltip"]& ], 
      TagBox[
       TooltipBox[PointBox[148],
        "\"v3160-1\"",
        LabelStyle->"TextStyling"],
       Annotation[#, "v3160-1", "Tooltip"]& ], 
      TagBox[
       TooltipBox[PointBox[149],
        "\"v3160-2\"",
        LabelStyle->"TextStyling"],
       Annotation[#, "v3160-2", "Tooltip"]& ], 
      TagBox[
       TooltipBox[PointBox[150],
        "\"v3161-1\"",
        LabelStyle->"TextStyling"],
       Annotation[#, "v3161-1", "Tooltip"]& ], 
      TagBox[
       TooltipBox[PointBox[151],
        "\"v3161-2\"",
        LabelStyle->"TextStyling"],
       Annotation[#, "v3161-2", "Tooltip"]& ]}}],
   Annotation[#, VertexCoordinateRules -> CompressedData["
1:eJw9lXk01Osfx8cwzGDGrMa+ZOwqdSXp5vuurq4kFbJ0SyokqVC2Ilkv3bRo
IS2UZZAiSQvZrnSTZKluiytZslw7RSb85nfO7/yecz7n+eN5zvmc53k979ej
vfuQgxeZRCKliOu/8wXWdd7mLRTk0y8ohznK40R8YbXmBAncg+XmwbcUUOtp
Vfz49jwhMabOH2VRUdQzuuEfJwaYqqwGtzsKEF2fIuiXJSGdtPLjcgMu3Mzz
30SNyOFZlmVw+GUeTglOT5i4SKFBWzD3IZyHhr1x1ND7JAgrfAJsnPgwaTT1
em80SQhCar//EUcDP+5idcR+GWSXnDnp+o2FrPRg5ocQMoYclk9eimCDnlu6
m5JDwlCtSVzbTTIGd/We/cXtOyF090vSsyAj1y79WMwbHTA8Z+SPi1ThPjtS
WmWli48XzWSnWKoYrG+p95fTRc2xYe/1suqwmmb9EUfXg26LFfNQFhvjbla3
XDbqYIzvXGwVzcKP2JzBnmldxESfXpJnwcRMd1nJcIU+DmpqHxkeYSJkus/4
3Zwe1spSRCdf0RHOvbffkSkP3z7zkOkmWZRdiAlJjJVBEqGwsN6UjPmA+lPs
OAnwSeStJoV0UGvGRofiWPhKjfd/ocFG2gjdbOIbHTcyUPrLeRauu/wllXlM
CiURUyvmVeaJmqtLG2gPxOfpOM/8uZiPd1aLG5UTefBbtmts5yZZNAWXmcY4
MDHQMm/UEynmSYQvCc/8SFSl2n+a+iAHu8xTN5zrdbFqVX3lHkUWmsqTrNvf
jBD4rCHcfaiXYOoHHZY/10FQZy3S6lQGCf9DUdnWHDaSe2NDJaJ48E/zO5zz
kQlpox75tuM8hGjk/7K3XB4Ba+lr4oq4SFPJbVxsykHu68TD2XGqiNo8Zefw
KxtL51e/5WzgI51c0/RGQQadXYGzLr8rwjEs7GWYLwdjRhq5bvUUqASGBekt
48Ln2BsbTZ85gv0uykHkzEH7kqVVS8e+E88Kf6p0IzFh2Z2Z5hSpjAv3WtmH
DrMQvPVb/28vldCpd2OdMIuFyb+Vn7l0q6GLouRtt0QKnhJ6z7mXuXB4/JGk
WTpPZN6uW6sYwoNR1YHDKV9VIG13JnoijI0eudbXqoWqaLlSY29uz4B7/r5s
9UJNtB+QoDm9pWDX2qYFWnwDHI9kXU+uYCL5s2/sxnRx/xcGkQ/3M/FzSb1N
jh4Pocy0+/u7pFGl6vPl16McaLVm5qbbDBCeI4IN9E8McD0yFjauVoSt/MmL
hc4MkJ9IzwvnlFBLuqmDIkNk1pUESkyxMBezMO+bvyFeHyHnn/3CxGaHgOqi
6DmiwY+7QMKTjUHLT5G/ahviyUThph0sNuxUF1V0JLABNdP74e0PCIKcunTn
aQ5I/xuuaa831JoNEvkujOqQAA46qJoZAUZ9RFtxazBlgTK0WIzzKzurCWFO
TSqjQBFFVb/NWvS1EW4rbHRSy7jY7OW4SjTXTGjQ/x7SL2Ciwb2TSjdWR71s
+vqpCzPE4yazyahABvQ/9CwiLZGAc5VEKTWUhcdfYwnnexOEz5ZWj7FKFrYF
do9/c6PBnvndd6hfDuOR1iNSyVPEqKVhf5n6OMG/Jhm1bgcLlls9jnJLFdBX
LCTMdKSwm6HeHH9MRAQH6E27t40THpN/xsdTBokccqOhyHiaoPnEh/o388Ft
2zGTF6YB16MDs88d1bDmDrst01gLlcwvUn3beJAUMNqGqjRxyjVa664nH9v3
F2rRfLXhyNo0axfGgXVE91Pblxp4Q85wu5nPxR/C11EdbZqoviKau2THgeUQ
/ejOG3NE0Yrtl5wfsOE3Pbp+K0sdoyvvtgzd5aBoU7/r79JqeLuD+KfUlQ0Z
RoKMCV0LnO6GqZCVLJxYFtderPiO6CYlN15eREdShfkBtc0MeCV2KhuvFPuv
2q6BPKoAf11Ji07zScJ1sSj+6QkVVLG/Rx0f7iSuJrytOhelho51rQMvLIeJ
SzSqhnm6IhJqR13eyYwRlNFaubTfef/nniWrsldJQcx3/R6XmwFPCf7pux8t
hHyQtIYetdY2El7LLz0NzlRF1e3e5rnHd4kUr1mFmnIuIDy52nz2CWGbq1FC
j+VA0nvj6YP62ni/Xn3f8UcasBcVLT+rrwtDs53XmBl88JqJT8HBepiPe//Q
+CoPTm4vr/YXCdB3Iki1UnyPrufST9gfUMHiwTXlGdHa6JrYYbv0thIEP7uc
GzunhdzFU9PGTfrwFTQuX5EtzrF5vKjqiwFcuxIkfbrpWLl7oLZrg5irxo9r
sQcY8H407uR1VR/bPVWChbN0dEYL9xV/NsS/BaIUST/xu4kZoVemGsEkzy8x
d0IeAp90n3XShnjVEFiVpM1E7n3awM15I+y9U7TQxZCJ1j3l3hH2Bohyd3vh
QZKDnkHPimm6ISo0+4K3F8jB3UivjZPEwyD56qensdoYST74I3KPETYKHs17
DcnCKeJs+8wzHlyDeh+S7QYITrd6148pZZilukjXhwwTPQZqY2v1FTGunlYc
FK+IgurgOadcZXxQyxvdHc3DnzusTUlqirhLM670MuSiYFGmoE6ojMVU70VZ
qmx4Hdln29rHxXDWJ4NT4n1aiRujavOVEOT+mxRVm4crUyZ7/unnosk4gRKZ
Ls53Usq2xkdKWN0ke8MgmYXoW06WzJeKULT9GtnbSoUt1eqCTqgyzv+1+a2T
JgPj126tSOHy0XCuxJxaJoX3a+yt4sxUYL1wyLt4UganaBp2t56I/8lX9akR
Ezxcm1u3Pkbs9V43CrFwhAvBDDkoMIONm9u2JA6JvffvQKHbkHjdsVnUX7+d
hfB291L+IBvXe2zqmkK56Ei4rXLJjg87zztbu56LPeX5YGRihA2yPnmZh9hv
X39aZbPNhw9B9meTBUeY6MlRDn/ioQPKA5O1ht1MfN+z5bX7GS084ZTGVraw
4C4KV7sfq4P3y1IbSjIZ+MGNknjerIVbD7fXlWkwkLyaxmsIVML57DNe6Sk0
GD87cP9Hngp6BhItE28zoFDxap3aMyUsKm9vGQEFqyVi61rjVdFAISercaio
K2LvctdTQrlVnrsjjQRp26mND2ZUUJDgNCikTBOWDl6dvhMCzBKWFw8r07Dk
m4fpwaQFeGRtcXLnPmn8B9GJC4M=
     "]]& ],
  AspectRatio->Automatic,
  FrameTicks->None,
  PlotRange->All,
  PlotRangePadding->Scaled[0.1]]], "Output",
 CellChangeTimes->{
  3.45413137739996*^9, 3.4543062757274103`*^9, 3.454323824103775*^9, 
   3.4543239091296387`*^9, 3.454323951216708*^9, {3.454660844622126*^9, 
   3.454660871917206*^9}, 3.4546678052084312`*^9, {3.455292191499716*^9, 
   3.45529220731813*^9}, 3.45529234556953*^9, 3.460868395036683*^9, {
   3.463294295198134*^9, 3.4632943227818604`*^9}, 3.463822778538997*^9, 
   3.4655416002005997`*^9}]
}, Open  ]],

Cell["\<\
Nodes: Strategies (Marker combinations)
Edges: PAM state transition\
\>", "Text",
 CellChangeTimes->{{3.454672752380046*^9, 3.454672792225862*^9}, {
  3.4546728337580233`*^9, 3.454672845826386*^9}, {3.4610590953432703`*^9, 
  3.461059101183139*^9}, {3.463738701250227*^9, 3.463738704791427*^9}},
 FontFamily->"DejaVu Serif",
 FontSize->14]
}, Open  ]],

Cell[CellGroupData[{

Cell["Adjacency matrix", "Section",
 CellChangeTimes->{{3.454672882819057*^9, 3.4546728939897337`*^9}, {
  3.454672952515902*^9, 3.454672967427343*^9}}],

Cell[CellGroupData[{

Cell["Directed graph", "Subsection",
 CellChangeTimes->{{3.454673855051258*^9, 3.454673858634845*^9}}],

Cell[CellGroupData[{

Cell[BoxData[
 RowBox[{"ArrayPlot", "[", 
  RowBox[{"a", "=", 
   RowBox[{"AdjacencyMatrix", "[", "mc", "]"}]}], "]"}]], "Input",
 CellChangeTimes->{{3.454147724591709*^9, 3.45414773713666*^9}, 
   3.45430355426476*^9, 3.4543063346502438`*^9, 3.454393020390305*^9, {
   3.4546653278485003`*^9, 3.4546653348862267`*^9}, 3.454667653978869*^9, {
   3.45467321172223*^9, 3.4546732127471447`*^9}, {3.454673447468762*^9, 
   3.454673447754702*^9}, 3.455292132523431*^9, {3.455292202187965*^9, 
   3.4552922250524*^9}, {3.4608687365597754`*^9, 3.460868737774665*^9}, 
   3.460868803040361*^9, {3.461059109394994*^9, 3.461059109916205*^9}, {
   3.4632943281612988`*^9, 3.463294328432019*^9}}],

Cell[BoxData[
 GraphicsBox[
  RasterBox[SparseArray[
   Automatic, {151, 151}, 1, {
    1, {{0, 1, 2, 3, 4, 5, 6, 7, 8, 9, 10, 11, 12, 13, 14, 15, 16, 17, 18, 19,
       20, 21, 22, 23, 24, 25, 26, 27, 28, 29, 30, 31, 32, 33, 34, 35, 36, 37,
       38, 39, 40, 40, 41, 42, 43, 44, 45, 46, 47, 48, 49, 50, 51, 52, 53, 54,
       55, 56, 57, 58, 58, 59, 60, 61, 62, 63, 64, 65, 66, 66, 67, 68, 69, 71,
       72, 73, 74, 75, 76, 77, 78, 79, 80, 80, 80, 80, 81, 84, 87, 87, 90, 90,
       92, 94, 95, 95, 96, 97, 102, 103, 106, 107, 108, 109, 112, 114, 115, 
      119, 119, 120, 121, 125, 127, 128, 134, 138, 147, 152, 152, 153, 153, 
      154, 154, 155, 157, 160, 162, 166, 167, 170, 176, 179, 183, 190, 192, 
      197, 197, 199, 203, 204, 205, 205, 206, 208, 211, 214, 221, 225, 227, 
      229, 233, 236}, {{51}, {151}, {69}, {149}, {50}, {147}, {49}, {145}, {
      50}, {143}, {49}, {141}, {50}, {139}, {49}, {137}, {50}, {135}, {49}, {
      133}, {50}, {131}, {49}, {129}, {50}, {127}, {49}, {125}, {50}, {123}, {
      49}, {121}, {69}, {119}, {111}, {83}, {111}, {107}, {111}, {107}, {
      111}, {107}, {29}, {117}, {107}, {83}, {81}, {18}, {17}, {17}, {79}, {
      67}, {66}, {92}, {67}, {66}, {67}, {66}, {92}, {30}, {30}, {71}, {83}, {
      83}, {83}, {71}, {83}, {116}, {81}, {104}, {105}, {79}, {34}, {33}, {
      29}, {67}, {71}, {29}, {118}, {71}, {67}, {95}, {96}, {97}, {68}, {
      98}, {99}, {55}, {63}, {88}, {64}, {90}, {61}, {113}, {52}, {57}, {
      63}, {42}, {84}, {144}, {146}, {148}, {25}, {32}, {59}, {110}, {69}, {
      51}, {50}, {64}, {93}, {94}, {60}, {48}, {87}, {46}, {56}, {57}, {85}, {
      55}, {55}, {42}, {43}, {128}, {130}, {8}, {48}, {86}, {44}, {45}, {
      46}, {78}, {80}, {82}, {47}, {48}, {136}, {138}, {4}, {38}, {6}, {37}, {
      25}, {39}, {40}, {124}, {126}, {36}, {6}, {37}, {120}, {122}, {34}, {
      68}, {30}, {102}, {103}, {13}, {75}, {76}, {56}, {89}, {54}, {45}, {
      39}, {26}, {74}, {12}, {27}, {73}, {23}, {24}, {25}, {26}, {70}, {72}, {
      114}, {115}, {150}, {59}, {61}, {21}, {112}, {52}, {32}, {20}, {21}, {
      109}, {140}, {142}, {32}, {108}, {18}, {19}, {20}, {21}, {106}, {28}, {
      16}, {15}, {16}, {100}, {101}, {77}, {13}, {11}, {13}, {31}, {48}, {
      65}, {91}, {11}, {47}, {8}, {10}, {44}, {37}, {7}, {8}, {132}, {134}, {
      2}, {6}, {7}, {8}, {41}, {10}, {12}, {13}, {3}, {9}, {10}, {11}, {2}, {
      3}, {4}}}, {0, 0, 0, 0, 0, 0, 0, 0, 0, 0, 0, 0, 0, 0, 0, 0, 0, 0, 0, 0, 
     0, 0, 0, 0, 0, 0, 0, 0, 0, 0, 0, 0, 0, 0, 0, 0, 0, 0, 0, 0, 0, 0, 0, 0, 
     0, 0, 0, 0, 0, 0, 0, 0, 0, 0, 0, 0, 0, 0, 0, 0, 0, 0, 0, 0, 0, 0, 0, 0, 
     0, 0, 0, 0, 0, 0, 0, 0, 0, 0, 0, 0, 0, 0, 0, 0, 0, 0, 0, 0, 0, 0, 0, 0, 
     0, 0, 0, 0, 0, 0, 0, 0, 0, 0, 0, 0, 0, 0, 0, 0, 0, 0, 0, 0, 0, 0, 0, 0, 
     0, 0, 0, 0, 0, 0, 0, 0, 0, 0, 0, 0, 0, 0, 0, 0, 0, 0, 0, 0, 0, 0, 0, 0, 
     0, 0, 0, 0, 0, 0, 0, 0, 0, 0, 0, 0, 0, 0, 0, 0, 0, 0, 0, 0, 0, 0, 0, 0, 
     0, 0, 0, 0, 0, 0, 0, 0, 0, 0, 0, 0, 0, 0, 0, 0, 0, 0, 0, 0, 0, 0, 0, 0, 
     0, 0, 0, 0, 0, 0, 0, 0, 0, 0, 0, 0, 0, 0, 0, 0, 0, 0, 0, 0, 0, 0, 0, 0, 
     0, 0, 0, 0, 0, 0, 0, 0, 0, 0, 0, 0, 0, 0, 0, 0, 0, 0, 0, 0, 0, 0, 0, 
     0}}], {{0, 0}, {151, 151}}, {0, 1}],
  Frame->Automatic,
  FrameLabel->{None, None},
  FrameTicks->{{None, None}, {None, None}}]], "Output",
 CellChangeTimes->{3.454673591725142*^9, 3.455292430634418*^9, 
  3.4608685709954967`*^9, 3.4608687508594103`*^9, 3.460868817108306*^9, 
  3.463294333775642*^9, 3.463822792001797*^9, 3.4655416033526*^9}]
}, Open  ]]
}, Open  ]],

Cell[CellGroupData[{

Cell["Undirected graph", "Subsection",
 CellChangeTimes->{{3.454673868771346*^9, 3.4546738716286173`*^9}}],

Cell[CellGroupData[{

Cell[BoxData[
 RowBox[{"ArrayPlot", "[", 
  RowBox[{"am", "=", 
   RowBox[{"a", "+", 
    RowBox[{"Transpose", "[", "a", "]"}]}]}], "]"}]], "Input",
 CellChangeTimes->{{3.4540660049051743`*^9, 3.454066012523758*^9}, {
   3.454133471030019*^9, 3.454133483924123*^9}, {3.4541482440612307`*^9, 
   3.454148273946735*^9}, 3.454148324752075*^9, {3.454303606303803*^9, 
   3.454303607264621*^9}, {3.454306427762198*^9, 3.4543064291193047`*^9}, {
   3.454393042375606*^9, 3.454393043415358*^9}, 3.454673412153211*^9, {
   3.45467354713402*^9, 3.454673548174017*^9}, {3.455292136412003*^9, 
   3.455292137692369*^9}, {3.45529222878106*^9, 3.455292229932991*^9}, {
   3.455292447794606*^9, 3.455292449536525*^9}, 3.4608687521874447`*^9, {
   3.460868810064138*^9, 3.4608688216498203`*^9}, {3.460868856848772*^9, 
   3.460868861665888*^9}}],

Cell[BoxData[
 GraphicsBox[
  RasterBox[SparseArray[Automatic, {151, 151}, 1, {1, {CompressedData["
1:eJwt0c1LEwAAxuEpESkaQ2TIyKiRMUJKJIaExIg+NMZQyRgRpEXIiDlkiAyJ
EREjRpdMjAQZFiNGHUKJOnSIEKGCIRgYggdPdRG6dvIRfeH5B97fybvZofG6
QCDwMrC/eg5xmCM00sRRgrTQSog2whzjOCeIcIrTRDlDJ2fpopvzxOjhAr1c
JM4lLnOVPq6TIMkAN7hJilvcYZR73GeMNA/IkGWCHJNMkWeahxR4xGOeUOQp
JZ4xw+zBP69YoMwib6jwlirv+MASH/nEF76ywnd+UmONdTb4zSZbbPOHv+zw
j/97XURqoJkgIdoI006EDqKcI0acK1yjnwRJBhkmxW1GGCNNhhx5ChQp8ZwX
zDFPmddUqPKeZT7zjVV+UOMXG+wCHsRDQg==
      "], CompressedData["
1:eJwNwoVa4gAAAOAxYIx2LHCUINsIHWyDG3igEiI2wuwWW1Ts7u6OV/Nx7v7v
dxXLhSIIAMCvDAD+B75D+M9nRvx6F8SPV158exbQl0cefboX6Idbnr67FqCb
Sx66Ohd8F6e87+xYoE4OeepoX3Af7PLuve1MdqdUzkt4GS/FylhpZW1jK1xG
Syb74vLq+hZSykm5vM1kQwyIIZdIJ1LJkWQ6meLSXGp4Eh6JOyyOhmxA8kis
JGYLvX39C5uM1D2/yeS7pucXmJy+2uqy2ivT5ixhb27tGdgmsqGdr6pEqm1s
Ymp0vJiGxycmuXhTcSrSEGkcwGLBxBAWrl8Ls1ELW+evaWgk/T2v758k+tcZ
WxF+MvzBycXNw8tHaO/o7Oru6U2AaW8wMTqmouMcw/aTTCBa1wsxvohPjCj8
NafnFMyRVB9Vywa6uguQmwpyt/duBQPRpMd7eExB9O6+q7Oj2oSG1U32waGW
9iWHcXbOrG/vIMjoIEH9EVmPhWgjdNZWcyVpaW5BUGx94xtBY/X4KhJ2Yvjy
4zMy51yamTWhGL5oMBpsFcaK6Rm5WmftlJv1oEoDKiAtqK9SQiovlxxWQtog
rHRTmlpaBV9eg5AKllE+jQzU6WVKuVqjBeWKfzzRdEg=
      "]}, CompressedData["
1:eJxTTMoPSmJkYGC4ASJGwbAEALM8AoE=
     "]}], {{0, 0}, {151, 151}}, {0, 1}],
  Frame->Automatic,
  FrameLabel->{None, None},
  FrameTicks->{{None, None}, {None, None}}]], "Output",
 CellChangeTimes->{3.454673644238109*^9, 3.4552926084986343`*^9, 
  3.460868725977421*^9, 3.460868756337553*^9, 3.460868822483486*^9, 
  3.460868862914763*^9, 3.4632943361459503`*^9, 3.463822796260597*^9, 
  3.4655416058185997`*^9},
 ImageCache->GraphicsData["CompressedBitmap", "\<\
eJzlnF+IFVUcx+/u3nG5m9qS2rZlyy1aLksiYsm2ZLat2bKgYtEikUmrLe5F
NLlthPgSUUkIIYIYCHIRehBfRAwLWVnEVkQKkUgkKPChlyCit+hh2nMWv99m
GuScufM7c+5NuHd/zv19vnPm/M6c/zNbJqanJvdNTFd3T5RHaxMHpqq73yu/
8m5t/lBHW6HQNjX/2VMuKDssFO59hepPVduFQgeO6Y/6nlRfbS35e1F91+Y/
oT7+i7LaQ+02/69TClwNd2WEFeiIgSfheR4SnSZJTQ0ehPttWIGf4AG434G1
WBRkUm8hf0ui4H6APwLs9hPkNX4Pa6koyDjehLVCFBxAligj7AW9TJ5mYL6D
Tq+fYOxCV0CnR55mbK/B6hMFX0N6fwW4UhRkYK5C4kk/QV7jXUiURUHG8TKs
iii4GO66wPbjv/2+0wzrJVirRMFYesuI8oA8zQB/BWuNKLgD7jdgrfYTZETZ
Y1wnCjKpc4jjWlGQcTwLcMhPcBtAdooGRUHG8QysDaIgk3od1npRkOE4jXCM
+AluBcjuyLAoyDjWYY2KgkzqFVib/AQ5oN4HcLMoyLzcC4kxUfBPgJ2wdoiC
F+HejqSe9BPkHA4bVqNrzABkWZ0UBT+B+7RdUt2Dq+B+1e4aU4N/wT1IKEPt
OLbVudj7cP/YLhNTgxyiz9llonuwAvceWMoIH5Gn/0iIcjEhyvzVKN5Cshw7
sqIyyuLUYGxu2rwyzhPsgFUXBVn0OAOmi96j8jQj2tNkdB+YIEo/45I+ButL
UfBoQnpnHYEszlf8BHVe6uPPAzzsCGQlbJSrjYGBXZaIuXO4MWB3FRmArO8s
k2oJclLlAUgcEgW74T5jVxrdgyMARwDeFAWHAC6CpYzQaDmvMfoImIeQ6It+
gnvgzmUVo25PanA7wF2OwEmArzsCuXDNPotRONyD38B9YWtFtOZjR2ubc7Fx
uL9jl/upwQtwfxZWr12i/ZBgDrwNqy4KnoP7Glh6IKU7CVVHEkz+m7CMusup
wZVwj23lMto2lCe9Hgy7HZo22mGTFc1eraaNJk8ao9eBYRGfFQXXIof2AjSq
m92DvPOWpsjaxuhTYDjyZJPB9QN2BI1WS4Rkea1c5LLMYlcgt7V+AYtXa7Sj
MgOJTXAfg3VNFDwO925YTyP5SbOhH+QoewLuQ7A6EsQONrcYh5B6lUV3ES1H
u5YgR/TsRTFyG5VVNI5SpmKHILYE1g3fQV7tIKyjjiS4RMfB4C1RsAp3jqs4
OXDEkQSTPwqLA30u1m1vbjG63xVw52iezf8dUZBR5uwlq43bzSOxUzkVIaEH
ZNdFQVYMvGl2wvoUl8Tmli2S0eMsDk+gjPAJKYbr34+BHkJm16IX17xi3C5H
2a9hydLsb3MnxuloabC3tIrloz65nJ55V7+vGGfK7396yyd4Wv2k7Ne+CIt7
NpZAjNXUsLL0PfSRFyfgYJ+rNQ/DYlNjtG6TqRin9Sj7FsSOOZJgrc4ZO3aB
9YqSbiI34NiJ1pPlAxrsKIYL+ShO87GAxxG5nxyBuukL5EHWOuMI0SyOse9i
9HSKv2KszF4A2ItjvzmS4D3CEQEbj+OOJPiww8JjuNHbI2nT6KnWk2XNMIzS
pXNU3zpzCbJGj24KyfJeYLnnqIwb8rRsl7Jmose0ptFzQg5PxcwaQRZdShAz
erwlU7ExuO+CxBk/wc1wZ/firChYQf5yYt1oJiU1uAzu3FZ+2U9wGO6HcbVG
c3WpQfZ3GccixGLlyqlYGeC3ytKV4X5RkF3P5UjqNLLTqHT7IcFFO66TJC1o
fZ6jGAe2yxNOwPq4GzH82bMTcCb4nJ8g+5fMgS5Y3Et33rmY3irQFW2v2Mhe
cCTRHwX1/fUDrC341Wi4JykW6/SNR3/VFtfK3/i/nUDf1Owr62NcIfoQ1ssJ
CTHaWZvLqdiK1WGVIGvUgmYqprtfJdxbAapY3v/NIdGHGCojfE6Uid0BnEnU
OpaPEDWmU0aGzcCqiYJJrS3ngFkmOQNhNGZpVlmOftmx0+EzejdOVjocl5dg
xZ4u25iPTtKiZymq+FLeiqz2K1Edo3em+aazsBKnjnNs9iCsp2BxB9ZnecsG
0YqQo0vO9P2ejxibe8pqiUFkB7c/8alxxtLo5V6tear4LgcUY6P3tjRKF/69
e4iFkqObv13qBKjZA1yI0duEUoOxjipvCJ2di2zrSn/FIsyrAoz+9vhNxf/5
PVR/7r21ue0fc3g1Yg==\
\>"]]
}, Open  ]]
}, Open  ]]
}, Open  ]],

Cell[CellGroupData[{

Cell["\<\
Degree distribution (non-cumulative and cumulative) P(k) ; Pc(k)\
\>", "Section",
 CellChangeTimes->{{3.4546738912116013`*^9, 3.454673906443248*^9}, {
  3.454674704002079*^9, 3.45467471971795*^9}, {3.454674771619096*^9, 
  3.454674777986486*^9}, {3.45467484957076*^9, 3.4546748587237597`*^9}, {
  3.463738719049827*^9, 3.463738719299427*^9}}],

Cell[TextData[{
 "NOTE: For degree distribution and (average) clustering coeeficients we \
convert the graph into ",
 StyleBox["Combinatorica",
  FontSlant->"Italic"],
 " format"
}], "Text",
 CellChangeTimes->{{3.454673918990315*^9, 3.454673974284123*^9}},
 FontFamily->"DejaVu Serif",
 FontSize->14],

Cell[CellGroupData[{

Cell[BoxData[{
 RowBox[{
  RowBox[{"mcCD", "=", 
   RowBox[{"ToCombinatoricaGraph", "[", "mc", "]"}]}], 
  ";"}], "\[IndentingNewLine]", 
 RowBox[{"mcCU", "=", 
  RowBox[{"FromAdjacencyMatrix", "[", 
   RowBox[{
    RowBox[{"ToAdjacencyMatrix", "[", "mcCD", "]"}], "+", 
    RowBox[{"Transpose", "[", 
     RowBox[{"ToAdjacencyMatrix", "[", "mcCD", "]"}], "]"}]}], 
   "]"}]}]}], "Input",
 CellChangeTimes->{{3.4540669287590637`*^9, 3.454066939175457*^9}, {
   3.454133528327155*^9, 3.454133562246337*^9}, 3.454148324769183*^9, {
   3.454148383213695*^9, 3.454148412340391*^9}, {3.454148456912354*^9, 
   3.45414848977124*^9}, {3.454148655999199*^9, 3.454148660815777*^9}, {
   3.454148716564537*^9, 3.454148717440692*^9}, 3.454148829255652*^9, {
   3.454303788197954*^9, 3.454303790089952*^9}, {3.4543038229481993`*^9, 
   3.454303824554566*^9}, {3.454306520867601*^9, 3.4543065242117443`*^9}, {
   3.4543255411001062`*^9, 3.454325544332692*^9}, {3.454393051095251*^9, 
   3.454393055911425*^9}, 3.4546734121593122`*^9, {3.454674199041898*^9, 
   3.454674204258998*^9}, {3.455292159583078*^9, 3.455292165614401*^9}, {
   3.455292240270389*^9, 3.455292254462524*^9}, {3.461059150245667*^9, 
   3.461059167680641*^9}, {3.4632943559362392`*^9, 3.4632943776865873`*^9}}],

Cell[BoxData[
 InterpretationBox[
  StyleBox[
   RowBox[{"\[SkeletonIndicator]", 
    RowBox[{"Graph", ":", "<"}], "236", ",", "151", ",", "Undirected", 
    RowBox[{">", "\[SkeletonIndicator]"}]}],
   ShowAutoStyles->False,
   AutoSpacing->False],
  Combinatorica`Graph[CompressedData["
1:eJxd1WlbTVEUAOBDiBKhDJmiIjSZShIhpDKFVDTIlCFNMs/zPIY/6Uc467mv
Lz6s5z337OHcvc7a+6wZHOm4mZUkyZ80pqUx/T+zOMO9LM7kHOYwV5+5zDM2
h6XcYI5ZzOZs97L573cOS1jKMlbwJV+bYzZzWe1eOWu4l2etKY+rPTvXmvK4
xPVyHkljXhrzmc+LvKQtnyvSWJDGQi5iAQt5iZd5zZhiXuENcxSwkMXcxmF+
5GdjCtnARo5qG+cEf6WxWB7CpVzGIh5ki77LediYVmOKWMr1rOR21uq7g93m
bGO73F5m5GdlGqvYwjbe0NbNHu+8We4ib2vSWMt21/G+S/zfsIx3eV9bGddx
Pcv5kI/1rWYN3/K9OSpYySoe5XF2eFanZ8V8sec2chOf8rm2WtbpU+dZVdzB
ep7WdsZ/r+Eu103sZV8am9PYwnt8xGd8xXf8xG/GbuUDPuELvuEHfuEPYw/w
t3e8kw28KRen+JXfOSU3u7lHburN0cgxuWhijzF72KWtmYO8kGTOpH4O8Hwa
+9LYz172c1BbK/s4wAvWfoc/k8wePSQO8xS7eDvJ1NgxcZFDvJpkau+EGOKt
JFOLJ8VpdvIMrzL6xxl8TsR648y7LoY5ynFOemcjYowTnLSGWHfs0ai72KNR
P7EHo/5iD0YdPU0ydRh7IuopvilRj/FNibqKPRl1GXsy6ivO0qjPOEujzqJW
ok6jVqLepuQ5zsyot7+QH3Rq
   
   "], {{{0.999134408101731, 0.04159849212656074}}, {{0.9965391309055929, 
    0.08312496961759158}}, {{0.9922186613134151, 0.12450754250813273`}}, {{
    0.986180478852149, 0.16567456995853705`}}, {{0.978435036725432, 
    0.20655478427793078`}}, {{0.968995743717171, 0.24707741430168517`}}, {{
    0.9578789409784727, 0.28717230790931003`}}, {{0.9451038737381077, 
    0.32677005347066784`}}, {{0.930692657985482, 0.3658021000102635}}, {{
    0.914670242183795, 0.40420087588158177`}}, {{0.8970643640796641, 
    0.4418999057460275}}, {{0.8779055026839868, 0.47883392565395405`}}, {{
    0.8572268255071717, 0.5149389960285559}}, {{0.8350641311400809, 
    0.5501526123570275}}, {{0.8114557872800905, 0.5844138133973636}}, {{
    0.7864426643095538, 0.6176632867134735}}, {{0.7600680645416582, 
    0.6498434713559086}}, {{0.7323776472561624, 0.6808986575104463}}, {{
    0.7034193496547901, 0.7107750829420176}}, {{0.6732433038731243, 
    0.7394210260670169}}, {{0.6419017501926655, 0.7667868954928695}}, {{
    0.6094489466033041, 0.7928253158698472}}, {{0.5759410748727659, 
    0.817491209906506}}, {{0.5414361432856473, 0.8407418764067626}}, {{
    0.5059938862204125, 0.862537064193513}}, {{0.4696756607382058, 
    0.8828390417908181}}, {{0.4325443403625011, 0.9016126627440239}}, {{
    0.3946642062334764, 0.9188254264647339}}, {{0.3561008358255469, 
    0.934447534495301}}, {{0.3169209894207028, 0.9484519420954353}}, {{
    0.2771924945341906, 0.960814405061619}}, {{0.23698412849261888`, 
    0.9715135216982798}}, {{0.1963654993677641, 0.9805307698680591}}, {{
    0.15540692547220475`, 0.987850539057036}}, {{0.1141793136253984, 
    0.9934601573993961}}, {{0.07275403640094372, 0.9973499136147604}}, {{
    0.031202808567538987`, 0.9995130738201965}}, {{-0.010402437062464118`, 
    0.9999458931878071}}, {{-0.0519896741619804, 
    0.9986476224277165}}, {{-0.09348690758000018, 
    0.9956205090852279}}, {{-0.134822297978429, 
    0.9908697936499102}}, {{-0.1759242861991856, 
    0.9844037004833469}}, {{-0.21672171714625646`, 
    0.976233423581255}}, {{-0.25714396296824604`, 
    0.9663731071946204}}, {{-0.29712104532816747`, 
    0.9548398213434005}}, {{-0.3365837565488062, 
    0.9416535322651819}}, {{-0.37546377942392994`, 
    0.926837067849953}}, {{-0.4136938054879281, 
    0.9104160781208317}}, {{-0.4512076515391375, 
    0.89241899082916}}, {{-0.4879403742151284, 
    0.8728769622408421}}, {{-0.5238283824216015, 
    0.8518238231991216}}, {{-0.5588095474202596, 
    0.829296020557174}}, {{-0.5928233103850727, 
    0.8053325540819045}}, {{-0.6258107872407376, 
    0.7799749089381839}}, {{-0.6577148706018328, 
    0.7532669838704033}}, {{-0.6884803286362, 
    0.7252550152056793}}, {{-0.7180539006813971, 
    0.6959874968102734}}, {{-0.7463843894486938, 
    0.6655150961377966}}, {{-0.773422749654988, 
    0.6338905665145346}}, {{-0.7991221729292056, 
    0.6011686558137449}}, {{-0.8234381688461943, 
    0.5674060116770235}}, {{-0.8463286419478254, 
    0.5326610834468287}}, {{-0.8677539646179707, 
    0.4969940209799245}}, {{-0.8876770456851878, 
    0.4604665705169236}}, {{-0.9060633946343561, 
    0.42314196778819646`}}, {{-0.9228811813160973, 
    0.3850848285411992}}, {{-0.9381012910506142, 
    0.34636103667873885`}}, {{-0.9516973750305532, 
    0.30703763020182817`}}, {{-0.9636458959356314, 
    0.26718268515458515`}}, {{-0.9739261686800659, 
    0.2268651977720866}}, {{-0.9825203962222571, 
    0.18615496503520668`}}, {{-0.9894137003747403, 
    0.1451224638392127}}, {{-0.9945941475610622, 
    0.10383872898530663`}}, {{-0.998052769474995, 
    0.062375230206328104`}}, {{-0.9997835786063229, 
    0.020803748439511063`}}, {{-0.9997835786063229, -0.020803748439511265`}}, \
{{-0.998052769474995, -0.062375230206328305`}}, {{-0.9945941475610622, \
-0.10383872898530683`}}, {{-0.9894137003747403, -0.1451224638392129}}, \
{{-0.9825203962222571, -0.18615496503520687`}}, {{-0.9739261686800658, \
-0.2268651977720868}}, {{-0.9636458959356314, -0.2671826851545854}}, \
{{-0.951697375030553, -0.3070376302018288}}, {{-0.938101291050614, \
-0.3463610366787394}}, {{-0.9228811813160972, -0.38508482854119935`}}, \
{{-0.906063394634356, -0.4231419677881966}}, {{-0.8876770456851877, \
-0.4604665705169238}}, {{-0.8677539646179706, -0.4969940209799247}}, \
{{-0.8463286419478253, -0.5326610834468289}}, {{-0.8234381688461941, \
-0.5674060116770236}}, {{-0.7991221729292055, -0.601168655813745}}, \
{{-0.7734227496549879, -0.6338905665145348}}, {{-0.7463843894486937, \
-0.6655150961377967}}, {{-0.718053900681397, -0.6959874968102735}}, \
{{-0.6884803286361998, -0.7252550152056795}}, {{-0.6577148706018326, \
-0.7532669838704035}}, {{-0.6258107872407375, -0.779974908938184}}, \
{{-0.5928233103850725, -0.8053325540819047}}, {{-0.558809547420259, \
-0.8292960205571743}}, {{-0.5238283824216009, -0.851823823199122}}, \
{{-0.48794037421512787`, -0.8728769622408424}}, {{-0.45120765153913694`, \
-0.8924189908291602}}, {{-0.41369380548792756`, -0.9104160781208319}}, \
{{-0.37546377942392933`, -0.9268370678499533}}, {{-0.3365837565488064, \
-0.9416535322651818}}, {{-0.2971210453281675, -0.9548398213434005}}, \
{{-0.2571439629682461, -0.9663731071946204}}, {{-0.2167217171462565, \
-0.976233423581255}}, {{-0.1759242861991854, -0.984403700483347}}, \
{{-0.13482229797842882`, -0.9908697936499102}}, {{-0.09348690757999997, \
-0.995620509085228}}, {{-0.0519896741619802, -0.9986476224277165}}, \
{{-0.01040243706246392, -0.9999458931878071}}, {{
    0.031202808567539406`, -0.9995130738201965}}, {{
    0.07275403640094413, -0.9973499136147604}}, {{
    0.11417931362539882`, -0.9934601573993961}}, {{
    0.1554069254722054, -0.9878505390570359}}, {{
    0.1963654993677647, -0.980530769868059}}, {{
    0.2369841284926195, -0.9715135216982796}}, {{
    0.27719249453419037`, -0.960814405061619}}, {{
    0.31692098942070257`, -0.9484519420954353}}, {{
    0.35610083582554686`, -0.934447534495301}}, {{
    0.3946642062334764, -0.9188254264647339}}, {{
    0.43254434036250106`, -0.9016126627440239}}, {{
    0.469675660738206, -0.882839041790818}}, {{
    0.5059938862204127, -0.8625370641935128}}, {{
    0.5414361432856474, -0.8407418764067625}}, {{
    0.575941074872766, -0.8174912099065059}}, {{
    0.6094489466033043, -0.7928253158698471}}, {{
    0.6419017501926658, -0.7667868954928693}}, {{
    0.6732433038731246, -0.7394210260670167}}, {{
    0.7034193496547905, -0.7107750829420173}}, {{
    0.7323776472561627, -0.680898657510446}}, {{
    0.7600680645416587, -0.6498434713559081}}, {{
    0.7864426643095541, -0.617663286713473}}, {{
    0.8114557872800908, -0.5844138133973632}}, {{
    0.8350641311400808, -0.5501526123570276}}, {{
    0.8572268255071717, -0.5149389960285559}}, {{
    0.8779055026839868, -0.47883392565395405`}}, {{
    0.8970643640796641, -0.44189990574602744`}}, {{
    0.914670242183795, -0.4042008758815817}}, {{
    0.930692657985482, -0.3658021000102633}}, {{
    0.9451038737381077, -0.3267700534706677}}, {{
    0.9578789409784728, -0.28717230790930975`}}, {{
    0.9689957437171711, -0.24707741430168487`}}, {{
    0.9784350367254321, -0.20655478427793042`}}, {{
    0.986180478852149, -0.16567456995853663`}}, {{
    0.9922186613134152, -0.12450754250813226`}}, {{
    0.996539130905593, -0.08312496961759105}}, {{
    0.999134408101731, -0.04159849212656016}}, {{1., 0}}}],
  Editable->False]], "Output",
 GeneratedCell->False,
 CellAutoOverwrite->False,
 CellChangeTimes->{3.454393084711748*^9, 3.454660942959943*^9, 
  3.454673412160391*^9, 3.454674237319716*^9, 3.455292696930812*^9, 
  3.460869263307234*^9, 3.4632943807557087`*^9, 3.4638228926539974`*^9, 
  3.4655416091316*^9}]
}, Open  ]],

Cell[BoxData[
 RowBox[{
  RowBox[{
   RowBox[{"degreeDistribution", "[", "g_", "]"}], ":=", 
   RowBox[{"Module", "[", 
    RowBox[{
     RowBox[{"{", 
      RowBox[{"vertexDegs", ",", "i", ",", 
       RowBox[{"degDistro", "=", 
        RowBox[{"{", "}"}]}], ",", 
       RowBox[{"cumulativeDegDistro", "=", 
        RowBox[{"{", "}"}]}]}], "}"}], ",", "\[IndentingNewLine]", 
     RowBox[{"(*", " ", 
      RowBox[{"g_", " ", "\[Rule]", " ", 
       RowBox[{"Graph", " ", "in", " ", "Combinatorica", " ", "format"}]}], 
      " ", "*)"}], "\[IndentingNewLine]", 
     RowBox[{
      RowBox[{"vertexDegs", "=", 
       RowBox[{"DegreeSequence", "[", "g", "]"}]}], ";", 
      "\[IndentingNewLine]", "\[IndentingNewLine]", 
      RowBox[{"For", "[", 
       RowBox[{
        RowBox[{"i", "=", "0"}], ",", 
        RowBox[{"i", "\[LessEqual]", 
         RowBox[{"vertexDegs", "[", 
          RowBox[{"[", "1", "]"}], "]"}]}], ",", 
        RowBox[{"i", "++"}], ",", "\[IndentingNewLine]", 
        RowBox[{
         RowBox[{"AppendTo", "[", 
          RowBox[{"degDistro", ",", 
           RowBox[{"{", 
            RowBox[{"i", ",", 
             RowBox[{
              RowBox[{"Length", "[", 
               RowBox[{"Select", "[", 
                RowBox[{"vertexDegs", ",", 
                 RowBox[{
                  RowBox[{"#1", "\[Equal]", "i"}], "&"}]}], "]"}], "]"}], "/", 
              RowBox[{"Length", "[", "vertexDegs", "]"}]}]}], "}"}]}], "]"}], 
         ";", 
         RowBox[{"AppendTo", "[", 
          RowBox[{"cumulativeDegDistro", ",", 
           RowBox[{"{", 
            RowBox[{"i", ",", 
             RowBox[{
              RowBox[{"Length", "[", 
               RowBox[{"Select", "[", 
                RowBox[{"vertexDegs", ",", 
                 RowBox[{
                  RowBox[{"#1", ">", "i"}], "&"}]}], "]"}], "]"}], "/", 
              RowBox[{"Length", "[", "vertexDegs", "]"}]}]}], "}"}]}], "]"}], 
         ";"}]}], "\[IndentingNewLine]", "]"}], ";", "\[IndentingNewLine]", 
      RowBox[{"{", 
       RowBox[{
        RowBox[{"degDistro", " ", "//", "N"}], ",", 
        RowBox[{"cumulativeDegDistro", "//", "N"}]}], "}"}]}]}], 
    "\[IndentingNewLine]", "]"}]}], ";"}]], "Input",
 CellChangeTimes->{{3.4541340539020643`*^9, 3.45413414546056*^9}, {
   3.454134227703055*^9, 3.454134449606448*^9}, {3.454134791331009*^9, 
   3.454134801356845*^9}, {3.45413485396509*^9, 3.454134870052767*^9}, {
   3.4541349050213346`*^9, 3.454134934672674*^9}, {3.45413509582342*^9, 
   3.4541352103197813`*^9}, {3.454146857508963*^9, 3.454146869901935*^9}, 
   3.454148324843577*^9, {3.4541483557134438`*^9, 3.4541483731283607`*^9}, 
   3.454330150828874*^9, {3.454330201193083*^9, 3.4543302364581337`*^9}, {
   3.454330277597917*^9, 3.4543302782197847`*^9}, 3.454673412161834*^9, {
   3.454677036894075*^9, 3.4546770381557426`*^9}}],

Cell[BoxData[
 RowBox[{
  RowBox[{"pk", "=", 
   RowBox[{"degreeDistribution", "[", "mcCU", "]"}]}], ";"}]], "Input",
 CellChangeTimes->{{3.454134436580572*^9, 3.454134473071116*^9}, 
   3.4541483248436623`*^9, {3.454148518160348*^9, 3.454148527753313*^9}, 
   3.454149371640606*^9, 3.4543038853465347`*^9, {3.454325602412612*^9, 
   3.454325606348225*^9}, {3.454393094007675*^9, 3.454393102550888*^9}, 
   3.454673412161923*^9, 3.455292270781086*^9, 3.461059176751699*^9, {
   3.463294389256205*^9, 3.463294389870079*^9}}],

Cell[CellGroupData[{

Cell[BoxData[
 RowBox[{"{", 
  RowBox[{
   RowBox[{"ListLogPlot", "[", 
    RowBox[{"pk", "[", 
     RowBox[{"[", "1", "]"}], "]"}], "]"}], ",", 
   RowBox[{"ListLogPlot", "[", 
    RowBox[{"pk", "[", 
     RowBox[{"[", "2", "]"}], "]"}], "]"}]}], "}"}]], "Input",
 CellChangeTimes->{{3.454330320259569*^9, 3.454330320307971*^9}, 
   3.4543931109033613`*^9, 3.4546734121620197`*^9, {3.4546742999226637`*^9, 
   3.4546743400893297`*^9}, {3.454675723091008*^9, 3.454675729999679*^9}}],

Cell[BoxData[
 RowBox[{"{", 
  RowBox[{
   GraphicsBox[{{}, 
     {Hue[0.67, 0.6, 0.6], 
      PointBox[{{1., -4.324132656254979}, {2., -0.5513717181603407}, {
       3., -2.1269080789187598`}, {4., -2.184066492758708}, {
       5., -2.820055259478705}, {6., -3.071369687759611}, {
       7., -3.2255203675868693`}, {8., -4.324132656254979}, {
       9., -5.017279836814924}, {10., -4.324132656254979}}]}, {}},
    AspectRatio->NCache[GoldenRatio^(-1), 0.6180339887498948],
    Axes->True,
    AxesOrigin->{0., -5.017279836814924},
    CoordinatesToolOptions:>{"DisplayFunction" -> ({
        Part[#, 1], 
        Exp[
         Part[#, 2]]}& ), "CopiedValueFunction" -> ({
        Part[#, 1], 
        Exp[
         Part[#, 2]]}& )},
    FrameTicks->{{{{-4.605170185988092, 
         FormBox[
          TagBox[
           InterpretationBox["\"0.01\"", 0.01, AutoDelete -> True], 
           NumberForm[#, {
             DirectedInfinity[1], 2}, NumberPadding -> {"", "0"}]& ], 
          TraditionalForm]}, {-3.912023005428146, 
         FormBox[
          TagBox[
           InterpretationBox["\"0.02\"", 0.02, AutoDelete -> True], 
           NumberForm[#, {
             DirectedInfinity[1], 2}, NumberPadding -> {"", "0"}]& ], 
          TraditionalForm]}, {-2.995732273553991, 
         FormBox[
          TagBox[
           InterpretationBox["\"0.05\"", 0.05, AutoDelete -> True], 
           NumberForm[#, {
             DirectedInfinity[1], 2}, NumberPadding -> {"", "0"}]& ], 
          TraditionalForm]}, {-2.302585092994046, 
         FormBox[
          TagBox[
           InterpretationBox["\"0.10\"", 0.1, AutoDelete -> True], 
           NumberForm[#, {
             DirectedInfinity[1], 2}, NumberPadding -> {"", "0"}]& ], 
          TraditionalForm]}, {-1.6094379124341003`, 
         FormBox[
          TagBox[
           InterpretationBox["\"0.20\"", 0.2, AutoDelete -> True], 
           NumberForm[#, {
             DirectedInfinity[1], 2}, NumberPadding -> {"", "0"}]& ], 
          TraditionalForm]}, {-0.6931471805599453, 
         FormBox[
          TagBox[
           InterpretationBox["\"0.50\"", 0.5, AutoDelete -> True], 
           NumberForm[#, {
             DirectedInfinity[1], 2}, NumberPadding -> {"", "0"}]& ], 
          TraditionalForm]}, {0., 
         FormBox[
          TagBox[
           InterpretationBox["\"1.00\"", 1., AutoDelete -> True], 
           NumberForm[#, {
             DirectedInfinity[1], 2}, NumberPadding -> {"", "0"}]& ], 
          TraditionalForm]}, {0.6931471805599453, 
         FormBox[
          TagBox[
           InterpretationBox["\"2.00\"", 2., AutoDelete -> True], 
           NumberForm[#, {
             DirectedInfinity[1], 2}, NumberPadding -> {"", "0"}]& ], 
          TraditionalForm]}, {1.6094379124341003`, 
         FormBox[
          TagBox[
           InterpretationBox["\"5.00\"", 5., AutoDelete -> True], 
           NumberForm[#, {
             DirectedInfinity[1], 2}, NumberPadding -> {"", "0"}]& ], 
          TraditionalForm]}, {-3.506557897319982, 
         FormBox["\"\"", TraditionalForm], {0.00375, 0.}, {
          Thickness[0.001]}}, {-3.2188758248682006`, 
         FormBox["\"\"", TraditionalForm], {0.00375, 0.}, {
          Thickness[0.001]}}, {-2.8134107167600364`, 
         FormBox["\"\"", TraditionalForm], {0.00375, 0.}, {
          Thickness[0.001]}}, {-2.6592600369327783`, 
         FormBox["\"\"", TraditionalForm], {0.00375, 0.}, {
          Thickness[0.001]}}, {-2.5257286443082556`, 
         FormBox["\"\"", TraditionalForm], {0.00375, 0.}, {
          Thickness[0.001]}}, {-2.4079456086518722`, 
         FormBox["\"\"", TraditionalForm], {0.00375, 0.}, {
          Thickness[0.001]}}, {-1.2039728043259361`, 
         FormBox["\"\"", TraditionalForm], {0.00375, 0.}, {
          Thickness[0.001]}}, {-0.916290731874155, 
         FormBox["\"\"", TraditionalForm], {0.00375, 0.}, {
          Thickness[0.001]}}, {-0.5108256237659907, 
         FormBox["\"\"", TraditionalForm], {0.00375, 0.}, {
          Thickness[0.001]}}, {-0.35667494393873245`, 
         FormBox["\"\"", TraditionalForm], {0.00375, 0.}, {
          Thickness[0.001]}}, {-0.2231435513142097, 
         FormBox["\"\"", TraditionalForm], {0.00375, 0.}, {
          Thickness[0.001]}}, {-0.10536051565782628`, 
         FormBox["\"\"", TraditionalForm], {0.00375, 0.}, {
          Thickness[0.001]}}, {1.0986122886681098`, 
         FormBox["\"\"", TraditionalForm], {0.00375, 0.}, {
          Thickness[0.001]}}, {1.3862943611198906`, 
         FormBox["\"\"", TraditionalForm], {0.00375, 0.}, {
          Thickness[0.001]}}}, {{-4.605170185988092, 
         FormBox["\"\"", TraditionalForm]}, {-3.912023005428146, 
         FormBox["\"\"", TraditionalForm]}, {-2.995732273553991, 
         FormBox["\"\"", TraditionalForm]}, {-2.302585092994046, 
         FormBox["\"\"", TraditionalForm]}, {-1.6094379124341003`, 
         FormBox["\"\"", TraditionalForm]}, {-0.6931471805599453, 
         FormBox["\"\"", TraditionalForm]}, {0., 
         FormBox["\"\"", TraditionalForm]}, {0.6931471805599453, 
         FormBox["\"\"", TraditionalForm]}, {1.6094379124341003`, 
         FormBox["\"\"", TraditionalForm]}, {-3.506557897319982, 
         FormBox["\"\"", TraditionalForm], {0.00375, 0.}, {
          Thickness[0.001]}}, {-3.2188758248682006`, 
         FormBox["\"\"", TraditionalForm], {0.00375, 0.}, {
          Thickness[0.001]}}, {-2.8134107167600364`, 
         FormBox["\"\"", TraditionalForm], {0.00375, 0.}, {
          Thickness[0.001]}}, {-2.6592600369327783`, 
         FormBox["\"\"", TraditionalForm], {0.00375, 0.}, {
          Thickness[0.001]}}, {-2.5257286443082556`, 
         FormBox["\"\"", TraditionalForm], {0.00375, 0.}, {
          Thickness[0.001]}}, {-2.4079456086518722`, 
         FormBox["\"\"", TraditionalForm], {0.00375, 0.}, {
          Thickness[0.001]}}, {-1.2039728043259361`, 
         FormBox["\"\"", TraditionalForm], {0.00375, 0.}, {
          Thickness[0.001]}}, {-0.916290731874155, 
         FormBox["\"\"", TraditionalForm], {0.00375, 0.}, {
          Thickness[0.001]}}, {-0.5108256237659907, 
         FormBox["\"\"", TraditionalForm], {0.00375, 0.}, {
          Thickness[0.001]}}, {-0.35667494393873245`, 
         FormBox["\"\"", TraditionalForm], {0.00375, 0.}, {
          Thickness[0.001]}}, {-0.2231435513142097, 
         FormBox["\"\"", TraditionalForm], {0.00375, 0.}, {
          Thickness[0.001]}}, {-0.10536051565782628`, 
         FormBox["\"\"", TraditionalForm], {0.00375, 0.}, {
          Thickness[0.001]}}, {1.0986122886681098`, 
         FormBox["\"\"", TraditionalForm], {0.00375, 0.}, {
          Thickness[0.001]}}, {1.3862943611198906`, 
         FormBox["\"\"", TraditionalForm], {0.00375, 0.}, {
          Thickness[0.001]}}}}, {Automatic, Automatic}},
    GridLines->{None, None},
    Method->{},
    PlotRange->{{0., 10.}, {-5.017279836814924, -0.5513717181603407}},
    PlotRangeClipping->True,
    PlotRangePadding->{
      Scaled[0.02], 
      Scaled[0.02]},
    Ticks->{Automatic, {{-4.605170185988092, 
        FormBox[
         TagBox[
          InterpretationBox["\"0.01\"", 0.01, AutoDelete -> True], 
          NumberForm[#, {
            DirectedInfinity[1], 2}, NumberPadding -> {"", "0"}]& ], 
         TraditionalForm]}, {-3.912023005428146, 
        FormBox[
         TagBox[
          InterpretationBox["\"0.02\"", 0.02, AutoDelete -> True], 
          NumberForm[#, {
            DirectedInfinity[1], 2}, NumberPadding -> {"", "0"}]& ], 
         TraditionalForm]}, {-2.995732273553991, 
        FormBox[
         TagBox[
          InterpretationBox["\"0.05\"", 0.05, AutoDelete -> True], 
          NumberForm[#, {
            DirectedInfinity[1], 2}, NumberPadding -> {"", "0"}]& ], 
         TraditionalForm]}, {-2.302585092994046, 
        FormBox[
         TagBox[
          InterpretationBox["\"0.10\"", 0.1, AutoDelete -> True], 
          NumberForm[#, {
            DirectedInfinity[1], 2}, NumberPadding -> {"", "0"}]& ], 
         TraditionalForm]}, {-1.6094379124341003`, 
        FormBox[
         TagBox[
          InterpretationBox["\"0.20\"", 0.2, AutoDelete -> True], 
          NumberForm[#, {
            DirectedInfinity[1], 2}, NumberPadding -> {"", "0"}]& ], 
         TraditionalForm]}, {-0.6931471805599453, 
        FormBox[
         TagBox[
          InterpretationBox["\"0.50\"", 0.5, AutoDelete -> True], 
          NumberForm[#, {
            DirectedInfinity[1], 2}, NumberPadding -> {"", "0"}]& ], 
         TraditionalForm]}, {0., 
        FormBox[
         TagBox[
          InterpretationBox["\"1.00\"", 1., AutoDelete -> True], 
          NumberForm[#, {
            DirectedInfinity[1], 2}, NumberPadding -> {"", "0"}]& ], 
         TraditionalForm]}, {0.6931471805599453, 
        FormBox[
         TagBox[
          InterpretationBox["\"2.00\"", 2., AutoDelete -> True], 
          NumberForm[#, {
            DirectedInfinity[1], 2}, NumberPadding -> {"", "0"}]& ], 
         TraditionalForm]}, {1.6094379124341003`, 
        FormBox[
         TagBox[
          InterpretationBox["\"5.00\"", 5., AutoDelete -> True], 
          NumberForm[#, {
            DirectedInfinity[1], 2}, NumberPadding -> {"", "0"}]& ], 
         TraditionalForm]}, {-3.506557897319982, 
        FormBox["\"\"", TraditionalForm], {0.00375, 0.}, {
         Thickness[0.001]}}, {-3.2188758248682006`, 
        FormBox["\"\"", TraditionalForm], {0.00375, 0.}, {
         Thickness[0.001]}}, {-2.8134107167600364`, 
        FormBox["\"\"", TraditionalForm], {0.00375, 0.}, {
         Thickness[0.001]}}, {-2.6592600369327783`, 
        FormBox["\"\"", TraditionalForm], {0.00375, 0.}, {
         Thickness[0.001]}}, {-2.5257286443082556`, 
        FormBox["\"\"", TraditionalForm], {0.00375, 0.}, {
         Thickness[0.001]}}, {-2.4079456086518722`, 
        FormBox["\"\"", TraditionalForm], {0.00375, 0.}, {
         Thickness[0.001]}}, {-1.2039728043259361`, 
        FormBox["\"\"", TraditionalForm], {0.00375, 0.}, {
         Thickness[0.001]}}, {-0.916290731874155, 
        FormBox["\"\"", TraditionalForm], {0.00375, 0.}, {
         Thickness[0.001]}}, {-0.5108256237659907, 
        FormBox["\"\"", TraditionalForm], {0.00375, 0.}, {
         Thickness[0.001]}}, {-0.35667494393873245`, 
        FormBox["\"\"", TraditionalForm], {0.00375, 0.}, {
         Thickness[0.001]}}, {-0.2231435513142097, 
        FormBox["\"\"", TraditionalForm], {0.00375, 0.}, {
         Thickness[0.001]}}, {-0.10536051565782628`, 
        FormBox["\"\"", TraditionalForm], {0.00375, 0.}, {
         Thickness[0.001]}}, {1.0986122886681098`, 
        FormBox["\"\"", TraditionalForm], {0.00375, 0.}, {
         Thickness[0.001]}}, {1.3862943611198906`, 
        FormBox["\"\"", TraditionalForm], {0.00375, 0.}, {
         Thickness[0.001]}}}}], ",", 
   GraphicsBox[{{}, 
     {Hue[0.67, 0.6, 0.6], 
      PointBox[{{0., 0.}, {1., -0.013333530869465144`}, {
       2., -0.8901454517698328}, {3., -1.2330902028966633`}, {
       4., -1.7214429708105952`}, {5., -2.1269080789187598`}, {
       6., -2.6193845640165536`}, {7., -3.407841924380824}, {
       8., -3.9186675481468147`}, {9., -4.324132656254979}}]}, {}},
    AspectRatio->NCache[GoldenRatio^(-1), 0.6180339887498948],
    Axes->True,
    AxesOrigin->{0., -4.324132656254979},
    CoordinatesToolOptions:>{"DisplayFunction" -> ({
        Part[#, 1], 
        Exp[
         Part[#, 2]]}& ), "CopiedValueFunction" -> ({
        Part[#, 1], 
        Exp[
         Part[#, 2]]}& )},
    FrameTicks->{{{{-4.605170185988092, 
         FormBox[
          TagBox[
           InterpretationBox["\"0.01\"", 0.01, AutoDelete -> True], 
           NumberForm[#, {
             DirectedInfinity[1], 2}, NumberPadding -> {"", "0"}]& ], 
          TraditionalForm]}, {-3.912023005428146, 
         FormBox[
          TagBox[
           InterpretationBox["\"0.02\"", 0.02, AutoDelete -> True], 
           NumberForm[#, {
             DirectedInfinity[1], 2}, NumberPadding -> {"", "0"}]& ], 
          TraditionalForm]}, {-2.995732273553991, 
         FormBox[
          TagBox[
           InterpretationBox["\"0.05\"", 0.05, AutoDelete -> True], 
           NumberForm[#, {
             DirectedInfinity[1], 2}, NumberPadding -> {"", "0"}]& ], 
          TraditionalForm]}, {-2.302585092994046, 
         FormBox[
          TagBox[
           InterpretationBox["\"0.10\"", 0.1, AutoDelete -> True], 
           NumberForm[#, {
             DirectedInfinity[1], 2}, NumberPadding -> {"", "0"}]& ], 
          TraditionalForm]}, {-1.6094379124341003`, 
         FormBox[
          TagBox[
           InterpretationBox["\"0.20\"", 0.2, AutoDelete -> True], 
           NumberForm[#, {
             DirectedInfinity[1], 2}, NumberPadding -> {"", "0"}]& ], 
          TraditionalForm]}, {-0.6931471805599453, 
         FormBox[
          TagBox[
           InterpretationBox["\"0.50\"", 0.5, AutoDelete -> True], 
           NumberForm[#, {
             DirectedInfinity[1], 2}, NumberPadding -> {"", "0"}]& ], 
          TraditionalForm]}, {0., 
         FormBox[
          TagBox[
           InterpretationBox["\"1.00\"", 1., AutoDelete -> True], 
           NumberForm[#, {
             DirectedInfinity[1], 2}, NumberPadding -> {"", "0"}]& ], 
          TraditionalForm]}, {0.6931471805599453, 
         FormBox[
          TagBox[
           InterpretationBox["\"2.00\"", 2., AutoDelete -> True], 
           NumberForm[#, {
             DirectedInfinity[1], 2}, NumberPadding -> {"", "0"}]& ], 
          TraditionalForm]}, {1.6094379124341003`, 
         FormBox[
          TagBox[
           InterpretationBox["\"5.00\"", 5., AutoDelete -> True], 
           NumberForm[#, {
             DirectedInfinity[1], 2}, NumberPadding -> {"", "0"}]& ], 
          TraditionalForm]}, {-3.506557897319982, 
         FormBox["\"\"", TraditionalForm], {0.00375, 0.}, {
          Thickness[0.001]}}, {-3.2188758248682006`, 
         FormBox["\"\"", TraditionalForm], {0.00375, 0.}, {
          Thickness[0.001]}}, {-2.8134107167600364`, 
         FormBox["\"\"", TraditionalForm], {0.00375, 0.}, {
          Thickness[0.001]}}, {-2.6592600369327783`, 
         FormBox["\"\"", TraditionalForm], {0.00375, 0.}, {
          Thickness[0.001]}}, {-2.5257286443082556`, 
         FormBox["\"\"", TraditionalForm], {0.00375, 0.}, {
          Thickness[0.001]}}, {-2.4079456086518722`, 
         FormBox["\"\"", TraditionalForm], {0.00375, 0.}, {
          Thickness[0.001]}}, {-1.2039728043259361`, 
         FormBox["\"\"", TraditionalForm], {0.00375, 0.}, {
          Thickness[0.001]}}, {-0.916290731874155, 
         FormBox["\"\"", TraditionalForm], {0.00375, 0.}, {
          Thickness[0.001]}}, {-0.5108256237659907, 
         FormBox["\"\"", TraditionalForm], {0.00375, 0.}, {
          Thickness[0.001]}}, {-0.35667494393873245`, 
         FormBox["\"\"", TraditionalForm], {0.00375, 0.}, {
          Thickness[0.001]}}, {-0.2231435513142097, 
         FormBox["\"\"", TraditionalForm], {0.00375, 0.}, {
          Thickness[0.001]}}, {-0.10536051565782628`, 
         FormBox["\"\"", TraditionalForm], {0.00375, 0.}, {
          Thickness[0.001]}}, {1.0986122886681098`, 
         FormBox["\"\"", TraditionalForm], {0.00375, 0.}, {
          Thickness[0.001]}}, {1.3862943611198906`, 
         FormBox["\"\"", TraditionalForm], {0.00375, 0.}, {
          Thickness[0.001]}}}, {{-4.605170185988092, 
         FormBox["\"\"", TraditionalForm]}, {-3.912023005428146, 
         FormBox["\"\"", TraditionalForm]}, {-2.995732273553991, 
         FormBox["\"\"", TraditionalForm]}, {-2.302585092994046, 
         FormBox["\"\"", TraditionalForm]}, {-1.6094379124341003`, 
         FormBox["\"\"", TraditionalForm]}, {-0.6931471805599453, 
         FormBox["\"\"", TraditionalForm]}, {0., 
         FormBox["\"\"", TraditionalForm]}, {0.6931471805599453, 
         FormBox["\"\"", TraditionalForm]}, {1.6094379124341003`, 
         FormBox["\"\"", TraditionalForm]}, {-3.506557897319982, 
         FormBox["\"\"", TraditionalForm], {0.00375, 0.}, {
          Thickness[0.001]}}, {-3.2188758248682006`, 
         FormBox["\"\"", TraditionalForm], {0.00375, 0.}, {
          Thickness[0.001]}}, {-2.8134107167600364`, 
         FormBox["\"\"", TraditionalForm], {0.00375, 0.}, {
          Thickness[0.001]}}, {-2.6592600369327783`, 
         FormBox["\"\"", TraditionalForm], {0.00375, 0.}, {
          Thickness[0.001]}}, {-2.5257286443082556`, 
         FormBox["\"\"", TraditionalForm], {0.00375, 0.}, {
          Thickness[0.001]}}, {-2.4079456086518722`, 
         FormBox["\"\"", TraditionalForm], {0.00375, 0.}, {
          Thickness[0.001]}}, {-1.2039728043259361`, 
         FormBox["\"\"", TraditionalForm], {0.00375, 0.}, {
          Thickness[0.001]}}, {-0.916290731874155, 
         FormBox["\"\"", TraditionalForm], {0.00375, 0.}, {
          Thickness[0.001]}}, {-0.5108256237659907, 
         FormBox["\"\"", TraditionalForm], {0.00375, 0.}, {
          Thickness[0.001]}}, {-0.35667494393873245`, 
         FormBox["\"\"", TraditionalForm], {0.00375, 0.}, {
          Thickness[0.001]}}, {-0.2231435513142097, 
         FormBox["\"\"", TraditionalForm], {0.00375, 0.}, {
          Thickness[0.001]}}, {-0.10536051565782628`, 
         FormBox["\"\"", TraditionalForm], {0.00375, 0.}, {
          Thickness[0.001]}}, {1.0986122886681098`, 
         FormBox["\"\"", TraditionalForm], {0.00375, 0.}, {
          Thickness[0.001]}}, {1.3862943611198906`, 
         FormBox["\"\"", TraditionalForm], {0.00375, 0.}, {
          Thickness[0.001]}}}}, {Automatic, Automatic}},
    GridLines->{None, None},
    Method->{},
    PlotRange->{{0., 9.}, {-4.324132656254979, 0.}},
    PlotRangeClipping->True,
    PlotRangePadding->{
      Scaled[0.02], 
      Scaled[0.02]},
    Ticks->{Automatic, {{-4.605170185988092, 
        FormBox[
         TagBox[
          InterpretationBox["\"0.01\"", 0.01, AutoDelete -> True], 
          NumberForm[#, {
            DirectedInfinity[1], 2}, NumberPadding -> {"", "0"}]& ], 
         TraditionalForm]}, {-3.912023005428146, 
        FormBox[
         TagBox[
          InterpretationBox["\"0.02\"", 0.02, AutoDelete -> True], 
          NumberForm[#, {
            DirectedInfinity[1], 2}, NumberPadding -> {"", "0"}]& ], 
         TraditionalForm]}, {-2.995732273553991, 
        FormBox[
         TagBox[
          InterpretationBox["\"0.05\"", 0.05, AutoDelete -> True], 
          NumberForm[#, {
            DirectedInfinity[1], 2}, NumberPadding -> {"", "0"}]& ], 
         TraditionalForm]}, {-2.302585092994046, 
        FormBox[
         TagBox[
          InterpretationBox["\"0.10\"", 0.1, AutoDelete -> True], 
          NumberForm[#, {
            DirectedInfinity[1], 2}, NumberPadding -> {"", "0"}]& ], 
         TraditionalForm]}, {-1.6094379124341003`, 
        FormBox[
         TagBox[
          InterpretationBox["\"0.20\"", 0.2, AutoDelete -> True], 
          NumberForm[#, {
            DirectedInfinity[1], 2}, NumberPadding -> {"", "0"}]& ], 
         TraditionalForm]}, {-0.6931471805599453, 
        FormBox[
         TagBox[
          InterpretationBox["\"0.50\"", 0.5, AutoDelete -> True], 
          NumberForm[#, {
            DirectedInfinity[1], 2}, NumberPadding -> {"", "0"}]& ], 
         TraditionalForm]}, {0., 
        FormBox[
         TagBox[
          InterpretationBox["\"1.00\"", 1., AutoDelete -> True], 
          NumberForm[#, {
            DirectedInfinity[1], 2}, NumberPadding -> {"", "0"}]& ], 
         TraditionalForm]}, {0.6931471805599453, 
        FormBox[
         TagBox[
          InterpretationBox["\"2.00\"", 2., AutoDelete -> True], 
          NumberForm[#, {
            DirectedInfinity[1], 2}, NumberPadding -> {"", "0"}]& ], 
         TraditionalForm]}, {1.6094379124341003`, 
        FormBox[
         TagBox[
          InterpretationBox["\"5.00\"", 5., AutoDelete -> True], 
          NumberForm[#, {
            DirectedInfinity[1], 2}, NumberPadding -> {"", "0"}]& ], 
         TraditionalForm]}, {-3.506557897319982, 
        FormBox["\"\"", TraditionalForm], {0.00375, 0.}, {
         Thickness[0.001]}}, {-3.2188758248682006`, 
        FormBox["\"\"", TraditionalForm], {0.00375, 0.}, {
         Thickness[0.001]}}, {-2.8134107167600364`, 
        FormBox["\"\"", TraditionalForm], {0.00375, 0.}, {
         Thickness[0.001]}}, {-2.6592600369327783`, 
        FormBox["\"\"", TraditionalForm], {0.00375, 0.}, {
         Thickness[0.001]}}, {-2.5257286443082556`, 
        FormBox["\"\"", TraditionalForm], {0.00375, 0.}, {
         Thickness[0.001]}}, {-2.4079456086518722`, 
        FormBox["\"\"", TraditionalForm], {0.00375, 0.}, {
         Thickness[0.001]}}, {-1.2039728043259361`, 
        FormBox["\"\"", TraditionalForm], {0.00375, 0.}, {
         Thickness[0.001]}}, {-0.916290731874155, 
        FormBox["\"\"", TraditionalForm], {0.00375, 0.}, {
         Thickness[0.001]}}, {-0.5108256237659907, 
        FormBox["\"\"", TraditionalForm], {0.00375, 0.}, {
         Thickness[0.001]}}, {-0.35667494393873245`, 
        FormBox["\"\"", TraditionalForm], {0.00375, 0.}, {
         Thickness[0.001]}}, {-0.2231435513142097, 
        FormBox["\"\"", TraditionalForm], {0.00375, 0.}, {
         Thickness[0.001]}}, {-0.10536051565782628`, 
        FormBox["\"\"", TraditionalForm], {0.00375, 0.}, {
         Thickness[0.001]}}, {1.0986122886681098`, 
        FormBox["\"\"", TraditionalForm], {0.00375, 0.}, {
         Thickness[0.001]}}, {1.3862943611198906`, 
        FormBox["\"\"", TraditionalForm], {0.00375, 0.}, {
         Thickness[0.001]}}}}]}], "}"}]], "Output",
 CellChangeTimes->{
  3.455020368474366*^9, 3.4552926980612392`*^9, 3.460869284945326*^9, 
   3.463294395191773*^9, 3.4655416308196*^9, {3.4655416696476*^9, 
   3.4655416732466*^9}}]
}, Open  ]],

Cell[CellGroupData[{

Cell[BoxData[
 RowBox[{
  RowBox[{"powerLogLogPlot", "=", 
   RowBox[{"LogLogPlot", "[", 
    RowBox[{
     RowBox[{"1.3", 
      RowBox[{"x", "^", 
       RowBox[{"-", "1.95"}]}]}], ",", 
     RowBox[{"{", 
      RowBox[{"x", ",", "0.01", ",", 
       RowBox[{"Max", "[", 
        RowBox[{"pk", "[", 
         RowBox[{"[", 
          RowBox[{"1", ",", "All", ",", "1"}], "]"}], "]"}], "]"}]}], "}"}], 
     ",", 
     RowBox[{"PlotRange", "\[Rule]", 
      RowBox[{"{", 
       RowBox[{
        RowBox[{"{", 
         RowBox[{"1", ",", "12"}], "}"}], ",", 
        RowBox[{"{", 
         RowBox[{"0.0120", ",", "1.0"}], "}"}]}], "}"}]}]}], "]"}]}], ";", 
  RowBox[{"Show", "[", 
   RowBox[{"powerLogLogPlot", ",", 
    RowBox[{"ListLogLogPlot", "[", 
     RowBox[{"pk", "[", 
      RowBox[{"[", "1", "]"}], "]"}], "]"}]}], "]"}]}]], "Input",
 CellChangeTimes->{{3.45543005287374*^9, 3.4554302429513893`*^9}, {
   3.455430290601479*^9, 3.4554303241529913`*^9}, {3.4554306116603727`*^9, 
   3.4554306698670607`*^9}, 3.463294442024643*^9, {3.463294558252656*^9, 
   3.4632946124321413`*^9}, {3.4655416851636*^9, 3.4655416854996*^9}, {
   3.4655417284406*^9, 3.4655417334955997`*^9}}],

Cell[BoxData[
 GraphicsBox[{{{}, {}, 
    {Hue[0.67, 0.6, 0.6], LineBox[CompressedData["
1:eJwBcQKO/SFib1JlAgAAACYAAAACAAAATGlDx8s4wT8AAAAAAAAAAPfV5ZsB
1Mc/AtvfVrjDub+sKSbIBpnUP8p9NVfTX9e/ASiaJukC3j9HPbLHjN3kv1vY
ii6ZZuM/kOKdKZRv7b/G6tV3r7XnPwrwRJxM6/K/BF1B8zNi7D86TGdh53n3
vzlKWO11X/A/3btzSbS6+7/ZFSD6iLzyP3hElrdMKwDAgYju3ZQO9T8PwbK1
fm4CwMHdvne6OPc/YEdExcmKBMDrYp8ql5H5P2n8q/Og1AbArMqBk43C+z8s
u4gzkfcIwHbZatN86P0//Y+l3sAPC8AVDDKWkR4AQIeTmKh8VQ3Au5yvnfE0
AUDLoACEUXQPwDYE3J3MOQFA+tDwXcl9D8Cwawiepz4BQCgB4TdBhw/Apjph
nl1IAUCIYcHrMJoPwJDYEp/JWwFAQyKCUxDAD8BmFHagoYIBQN/RgZHnBRDA
Eow8o1HQAUBaUwNhplEQwI3zaKMs1QFAcmv7TWJWEMAIW5WjB9oBQIqD8zoe
WxDA/Snuo73jAUC5s+MUlmQQwOjHn6Qp9wFAFxTEyIV3EMC+AwOmAR4CQNXU
hDBlnRDAOWsvptwiAkDt7HwdIaIQwLTSW6a3JwJABQV1Ct2mEMCpobSmbTEC
QDQ1ZeRUsBDAlD9mp9lEAkCSlUWYRMMQwA+nkqe0SQJAqq09hQDIEMCKDr+n
j04CQMLFNXK8zBDAf90XqEVYAkDx9SVMNNYQwPpERKggXQJACQ4eOfDaEMB0
rHCo+2ECQCAmFias3xDA7xOdqNZmAkA4Pg4TaOQQwGp7yaixawJAUFYGACTp
EMC9Ih4e
      "]]}}, {{}, 
    {Hue[0.67, 0.6, 0.6], 
     PointBox[{{0., -4.324132656254979}, {
      0.6931471805599453, -0.5513717181603407}, {
      1.0986122886681098`, -2.1269080789187598`}, {
      1.3862943611198906`, -2.184066492758708}, {
      1.6094379124341003`, -2.820055259478705}, {
      1.791759469228055, -3.071369687759611}, {
      1.9459101490553132`, -3.2255203675868693`}, {
      2.0794415416798357`, -4.324132656254979}, {
      2.1972245773362196`, -5.017279836814924}, {
      2.302585092994046, -4.324132656254979}}]}, {}}},
  AspectRatio->NCache[GoldenRatio^(-1), 0.6180339887498948],
  Axes->True,
  AxesOrigin->{0., -4.422848629194137},
  CoordinatesToolOptions:>{"DisplayFunction" -> ({
      Exp[
       Part[#, 1]], 
      Exp[
       Part[#, 2]]}& ), "CopiedValueFunction" -> ({
      Exp[
       Part[#, 1]], 
      Exp[
       Part[#, 2]]}& )},
  FrameTicks->{{{{-4.605170185988092, 
       FormBox[
        TagBox[
         InterpretationBox["\"0.01\"", 0.01, AutoDelete -> True], 
         NumberForm[#, {
           DirectedInfinity[1], 2}, NumberPadding -> {"", "0"}]& ], 
        TraditionalForm]}, {-3.912023005428146, 
       FormBox[
        TagBox[
         InterpretationBox["\"0.02\"", 0.02, AutoDelete -> True], 
         NumberForm[#, {
           DirectedInfinity[1], 2}, NumberPadding -> {"", "0"}]& ], 
        TraditionalForm]}, {-2.995732273553991, 
       FormBox[
        TagBox[
         InterpretationBox["\"0.05\"", 0.05, AutoDelete -> True], 
         NumberForm[#, {
           DirectedInfinity[1], 2}, NumberPadding -> {"", "0"}]& ], 
        TraditionalForm]}, {-2.302585092994046, 
       FormBox[
        TagBox[
         InterpretationBox["\"0.10\"", 0.1, AutoDelete -> True], 
         NumberForm[#, {
           DirectedInfinity[1], 2}, NumberPadding -> {"", "0"}]& ], 
        TraditionalForm]}, {-1.6094379124341003`, 
       FormBox[
        TagBox[
         InterpretationBox["\"0.20\"", 0.2, AutoDelete -> True], 
         NumberForm[#, {
           DirectedInfinity[1], 2}, NumberPadding -> {"", "0"}]& ], 
        TraditionalForm]}, {-0.6931471805599453, 
       FormBox[
        TagBox[
         InterpretationBox["\"0.50\"", 0.5, AutoDelete -> True], 
         NumberForm[#, {
           DirectedInfinity[1], 2}, NumberPadding -> {"", "0"}]& ], 
        TraditionalForm]}, {0., 
       FormBox[
        TagBox[
         InterpretationBox["\"1.00\"", 1., AutoDelete -> True], NumberForm[#, {
           DirectedInfinity[1], 2}, NumberPadding -> {"", "0"}]& ], 
        TraditionalForm]}, {0.6931471805599453, 
       FormBox[
        TagBox[
         InterpretationBox["\"2.00\"", 2., AutoDelete -> True], NumberForm[#, {
           DirectedInfinity[1], 2}, NumberPadding -> {"", "0"}]& ], 
        TraditionalForm]}, {1.6094379124341003`, 
       FormBox[
        TagBox[
         InterpretationBox["\"5.00\"", 5., AutoDelete -> True], NumberForm[#, {
           DirectedInfinity[1], 2}, NumberPadding -> {"", "0"}]& ], 
        TraditionalForm]}, {-3.506557897319982, 
       FormBox["\"\"", TraditionalForm], {0.00375, 0.}, {
        Thickness[0.001]}}, {-3.2188758248682006`, 
       FormBox["\"\"", TraditionalForm], {0.00375, 0.}, {
        Thickness[0.001]}}, {-2.8134107167600364`, 
       FormBox["\"\"", TraditionalForm], {0.00375, 0.}, {
        Thickness[0.001]}}, {-2.6592600369327783`, 
       FormBox["\"\"", TraditionalForm], {0.00375, 0.}, {
        Thickness[0.001]}}, {-2.5257286443082556`, 
       FormBox["\"\"", TraditionalForm], {0.00375, 0.}, {
        Thickness[0.001]}}, {-2.4079456086518722`, 
       FormBox["\"\"", TraditionalForm], {0.00375, 0.}, {
        Thickness[0.001]}}, {-1.2039728043259361`, 
       FormBox["\"\"", TraditionalForm], {0.00375, 0.}, {
        Thickness[0.001]}}, {-0.916290731874155, 
       FormBox["\"\"", TraditionalForm], {0.00375, 0.}, {
        Thickness[0.001]}}, {-0.5108256237659907, 
       FormBox["\"\"", TraditionalForm], {0.00375, 0.}, {
        Thickness[0.001]}}, {-0.35667494393873245`, 
       FormBox["\"\"", TraditionalForm], {0.00375, 0.}, {
        Thickness[0.001]}}, {-0.2231435513142097, 
       FormBox["\"\"", TraditionalForm], {0.00375, 0.}, {
        Thickness[0.001]}}, {-0.10536051565782628`, 
       FormBox["\"\"", TraditionalForm], {0.00375, 0.}, {
        Thickness[0.001]}}, {1.0986122886681098`, 
       FormBox["\"\"", TraditionalForm], {0.00375, 0.}, {
        Thickness[0.001]}}, {1.3862943611198906`, 
       FormBox["\"\"", TraditionalForm], {0.00375, 0.}, {
        Thickness[0.001]}}}, {{-4.605170185988092, 
       FormBox["\"\"", TraditionalForm]}, {-3.912023005428146, 
       FormBox["\"\"", TraditionalForm]}, {-2.995732273553991, 
       FormBox["\"\"", TraditionalForm]}, {-2.302585092994046, 
       FormBox["\"\"", TraditionalForm]}, {-1.6094379124341003`, 
       FormBox["\"\"", TraditionalForm]}, {-0.6931471805599453, 
       FormBox["\"\"", TraditionalForm]}, {0., 
       FormBox["\"\"", TraditionalForm]}, {0.6931471805599453, 
       FormBox["\"\"", TraditionalForm]}, {1.6094379124341003`, 
       FormBox["\"\"", TraditionalForm]}, {-3.506557897319982, 
       FormBox["\"\"", TraditionalForm], {0.00375, 0.}, {
        Thickness[0.001]}}, {-3.2188758248682006`, 
       FormBox["\"\"", TraditionalForm], {0.00375, 0.}, {
        Thickness[0.001]}}, {-2.8134107167600364`, 
       FormBox["\"\"", TraditionalForm], {0.00375, 0.}, {
        Thickness[0.001]}}, {-2.6592600369327783`, 
       FormBox["\"\"", TraditionalForm], {0.00375, 0.}, {
        Thickness[0.001]}}, {-2.5257286443082556`, 
       FormBox["\"\"", TraditionalForm], {0.00375, 0.}, {
        Thickness[0.001]}}, {-2.4079456086518722`, 
       FormBox["\"\"", TraditionalForm], {0.00375, 0.}, {
        Thickness[0.001]}}, {-1.2039728043259361`, 
       FormBox["\"\"", TraditionalForm], {0.00375, 0.}, {
        Thickness[0.001]}}, {-0.916290731874155, 
       FormBox["\"\"", TraditionalForm], {0.00375, 0.}, {
        Thickness[0.001]}}, {-0.5108256237659907, 
       FormBox["\"\"", TraditionalForm], {0.00375, 0.}, {
        Thickness[0.001]}}, {-0.35667494393873245`, 
       FormBox["\"\"", TraditionalForm], {0.00375, 0.}, {
        Thickness[0.001]}}, {-0.2231435513142097, 
       FormBox["\"\"", TraditionalForm], {0.00375, 0.}, {
        Thickness[0.001]}}, {-0.10536051565782628`, 
       FormBox["\"\"", TraditionalForm], {0.00375, 0.}, {
        Thickness[0.001]}}, {1.0986122886681098`, 
       FormBox["\"\"", TraditionalForm], {0.00375, 0.}, {
        Thickness[0.001]}}, {1.3862943611198906`, 
       FormBox["\"\"", TraditionalForm], {0.00375, 0.}, {
        Thickness[0.001]}}}}, {{{0., 
       FormBox[
        TagBox[
         InterpretationBox["\"1.0\"", 1., AutoDelete -> True], 
         NumberForm[#, {
           DirectedInfinity[1], 1}, NumberPadding -> {"", "0"}]& ], 
        TraditionalForm]}, {2.302585092994046, 
       FormBox[
        TagBox[
         InterpretationBox["\"10.0\"", 10., AutoDelete -> True], 
         NumberForm[#, {
           DirectedInfinity[1], 1}, NumberPadding -> {"", "0"}]& ], 
        TraditionalForm]}, {1.6094379124341003`, 
       FormBox[
        TagBox[
         InterpretationBox["\"5.0\"", 5., AutoDelete -> True], 
         NumberForm[#, {
           DirectedInfinity[1], 1}, NumberPadding -> {"", "0"}]& ], 
        TraditionalForm]}, {3.912023005428146, 
       FormBox[
        TagBox[
         InterpretationBox["\"50.0\"", 50., AutoDelete -> True], 
         NumberForm[#, {
           DirectedInfinity[1], 1}, NumberPadding -> {"", "0"}]& ], 
        TraditionalForm]}, {0.6931471805599453, 
       FormBox[
        TagBox[
         InterpretationBox["\"2.0\"", 2., AutoDelete -> True], 
         NumberForm[#, {
           DirectedInfinity[1], 1}, NumberPadding -> {"", "0"}]& ], 
        TraditionalForm]}, {2.995732273553991, 
       FormBox[
        TagBox[
         InterpretationBox["\"20.0\"", 20., AutoDelete -> True], 
         NumberForm[#, {
           DirectedInfinity[1], 1}, NumberPadding -> {"", "0"}]& ], 
        TraditionalForm]}, {1.0986122886681098`, 
       FormBox[
        TagBox[
         InterpretationBox["\"3.0\"", 3., AutoDelete -> True], 
         NumberForm[#, {
           DirectedInfinity[1], 1}, NumberPadding -> {"", "0"}]& ], 
        TraditionalForm]}, {3.4011973816621555`, 
       FormBox[
        TagBox[
         InterpretationBox["\"30.0\"", 30., AutoDelete -> True], 
         NumberForm[#, {
           DirectedInfinity[1], 1}, NumberPadding -> {"", "0"}]& ], 
        TraditionalForm]}, {0.4054651081081644, 
       FormBox[
        TagBox[
         InterpretationBox["\"1.5\"", 1.5, AutoDelete -> True], NumberForm[#, {
           DirectedInfinity[1], 1}, NumberPadding -> {"", "0"}]& ], 
        TraditionalForm]}, {2.70805020110221, 
       FormBox[
        TagBox[
         InterpretationBox["\"15.0\"", 15., AutoDelete -> True], 
         NumberForm[#, {
           DirectedInfinity[1], 1}, NumberPadding -> {"", "0"}]& ], 
        TraditionalForm]}, {1.9459101490553132`, 
       FormBox[
        TagBox[
         InterpretationBox["\"7.0\"", 7., AutoDelete -> True], 
         NumberForm[#, {
           DirectedInfinity[1], 1}, NumberPadding -> {"", "0"}]& ], 
        TraditionalForm]}, {4.248495242049359, 
       FormBox[
        TagBox[
         InterpretationBox["\"70.0\"", 70., AutoDelete -> True], 
         NumberForm[#, {
           DirectedInfinity[1], 1}, NumberPadding -> {"", "0"}]& ], 
        TraditionalForm]}, {0.09531017980432493, 
       FormBox["\"\"", TraditionalForm], {0.00375, 0.}, {
        Thickness[0.001]}}, {0.1823215567939548, 
       FormBox["\"\"", TraditionalForm], {0.00375, 0.}, {
        Thickness[0.001]}}, {0.26236426446749106`, 
       FormBox["\"\"", TraditionalForm], {0.00375, 0.}, {
        Thickness[0.001]}}, {0.336472236621213, 
       FormBox["\"\"", TraditionalForm], {0.00375, 0.}, {
        Thickness[0.001]}}, {0.47000362924573563`, 
       FormBox["\"\"", TraditionalForm], {0.00375, 0.}, {
        Thickness[0.001]}}, {0.5306282510621705, 
       FormBox["\"\"", TraditionalForm], {0.00375, 0.}, {
        Thickness[0.001]}}, {0.5877866649021191, 
       FormBox["\"\"", TraditionalForm], {0.00375, 0.}, {
        Thickness[0.001]}}, {0.6418538861723948, 
       FormBox["\"\"", TraditionalForm], {0.00375, 0.}, {
        Thickness[0.001]}}, {1.3862943611198906`, 
       FormBox["\"\"", TraditionalForm], {0.00375, 0.}, {
        Thickness[0.001]}}, {1.791759469228055, 
       FormBox["\"\"", TraditionalForm], {0.00375, 0.}, {
        Thickness[0.001]}}, {2.0794415416798357`, 
       FormBox["\"\"", TraditionalForm], {0.00375, 0.}, {
        Thickness[0.001]}}, {2.1972245773362196`, 
       FormBox["\"\"", TraditionalForm], {0.00375, 0.}, {
        Thickness[0.001]}}, {2.3978952727983707`, 
       FormBox["\"\"", TraditionalForm], {0.00375, 0.}, {
        Thickness[0.001]}}, {2.4849066497880004`, 
       FormBox["\"\"", TraditionalForm], {0.00375, 0.}, {
        Thickness[0.001]}}, {2.5649493574615367`, 
       FormBox["\"\"", TraditionalForm], {0.00375, 0.}, {
        Thickness[0.001]}}, {2.6390573296152584`, 
       FormBox["\"\"", TraditionalForm], {0.00375, 0.}, {
        Thickness[0.001]}}, {2.772588722239781, 
       FormBox["\"\"", TraditionalForm], {0.00375, 0.}, {
        Thickness[0.001]}}, {2.833213344056216, 
       FormBox["\"\"", TraditionalForm], {0.00375, 0.}, {
        Thickness[0.001]}}, {2.8903717578961645`, 
       FormBox["\"\"", TraditionalForm], {0.00375, 0.}, {
        Thickness[0.001]}}, {2.9444389791664403`, 
       FormBox["\"\"", TraditionalForm], {0.00375, 0.}, {
        Thickness[0.001]}}, {3.6888794541139363`, 
       FormBox["\"\"", TraditionalForm], {0.00375, 0.}, {
        Thickness[0.001]}}, {4.0943445622221, 
       FormBox["\"\"", TraditionalForm], {0.00375, 0.}, {
        Thickness[0.001]}}}, {{0., 
       FormBox["\"\"", TraditionalForm]}, {2.302585092994046, 
       FormBox["\"\"", TraditionalForm]}, {1.6094379124341003`, 
       FormBox["\"\"", TraditionalForm]}, {3.912023005428146, 
       FormBox["\"\"", TraditionalForm]}, {0.6931471805599453, 
       FormBox["\"\"", TraditionalForm]}, {2.995732273553991, 
       FormBox["\"\"", TraditionalForm]}, {1.0986122886681098`, 
       FormBox["\"\"", TraditionalForm]}, {3.4011973816621555`, 
       FormBox["\"\"", TraditionalForm]}, {0.4054651081081644, 
       FormBox["\"\"", TraditionalForm]}, {2.70805020110221, 
       FormBox["\"\"", TraditionalForm]}, {1.9459101490553132`, 
       FormBox["\"\"", TraditionalForm]}, {4.248495242049359, 
       FormBox["\"\"", TraditionalForm]}, {0.09531017980432493, 
       FormBox["\"\"", TraditionalForm], {0.00375, 0.}, {
        Thickness[0.001]}}, {0.1823215567939548, 
       FormBox["\"\"", TraditionalForm], {0.00375, 0.}, {
        Thickness[0.001]}}, {0.26236426446749106`, 
       FormBox["\"\"", TraditionalForm], {0.00375, 0.}, {
        Thickness[0.001]}}, {0.336472236621213, 
       FormBox["\"\"", TraditionalForm], {0.00375, 0.}, {
        Thickness[0.001]}}, {0.47000362924573563`, 
       FormBox["\"\"", TraditionalForm], {0.00375, 0.}, {
        Thickness[0.001]}}, {0.5306282510621705, 
       FormBox["\"\"", TraditionalForm], {0.00375, 0.}, {
        Thickness[0.001]}}, {0.5877866649021191, 
       FormBox["\"\"", TraditionalForm], {0.00375, 0.}, {
        Thickness[0.001]}}, {0.6418538861723948, 
       FormBox["\"\"", TraditionalForm], {0.00375, 0.}, {
        Thickness[0.001]}}, {1.3862943611198906`, 
       FormBox["\"\"", TraditionalForm], {0.00375, 0.}, {
        Thickness[0.001]}}, {1.791759469228055, 
       FormBox["\"\"", TraditionalForm], {0.00375, 0.}, {
        Thickness[0.001]}}, {2.0794415416798357`, 
       FormBox["\"\"", TraditionalForm], {0.00375, 0.}, {
        Thickness[0.001]}}, {2.1972245773362196`, 
       FormBox["\"\"", TraditionalForm], {0.00375, 0.}, {
        Thickness[0.001]}}, {2.3978952727983707`, 
       FormBox["\"\"", TraditionalForm], {0.00375, 0.}, {
        Thickness[0.001]}}, {2.4849066497880004`, 
       FormBox["\"\"", TraditionalForm], {0.00375, 0.}, {
        Thickness[0.001]}}, {2.5649493574615367`, 
       FormBox["\"\"", TraditionalForm], {0.00375, 0.}, {
        Thickness[0.001]}}, {2.6390573296152584`, 
       FormBox["\"\"", TraditionalForm], {0.00375, 0.}, {
        Thickness[0.001]}}, {2.772588722239781, 
       FormBox["\"\"", TraditionalForm], {0.00375, 0.}, {
        Thickness[0.001]}}, {2.833213344056216, 
       FormBox["\"\"", TraditionalForm], {0.00375, 0.}, {
        Thickness[0.001]}}, {2.8903717578961645`, 
       FormBox["\"\"", TraditionalForm], {0.00375, 0.}, {
        Thickness[0.001]}}, {2.9444389791664403`, 
       FormBox["\"\"", TraditionalForm], {0.00375, 0.}, {
        Thickness[0.001]}}, {3.6888794541139363`, 
       FormBox["\"\"", TraditionalForm], {0.00375, 0.}, {
        Thickness[0.001]}}, {4.0943445622221, 
       FormBox["\"\"", TraditionalForm], {0.00375, 0.}, {
        Thickness[0.001]}}}}},
  GridLines->{None, None},
  Method->{},
  PlotRange->{{0., 2.4849066497880004`}, {-4.422848629194137, 0.}},
  PlotRangeClipping->True,
  PlotRangePadding->{{None, None}, {None, None}},
  Ticks->{{{0., 
      FormBox[
       TagBox[
        InterpretationBox["\"1.0\"", 1., AutoDelete -> True], NumberForm[#, {
          DirectedInfinity[1], 1}, NumberPadding -> {"", "0"}]& ], 
       TraditionalForm]}, {2.302585092994046, 
      FormBox[
       TagBox[
        InterpretationBox["\"10.0\"", 10., AutoDelete -> True], NumberForm[#, {
          DirectedInfinity[1], 1}, NumberPadding -> {"", "0"}]& ], 
       TraditionalForm]}, {1.6094379124341003`, 
      FormBox[
       TagBox[
        InterpretationBox["\"5.0\"", 5., AutoDelete -> True], NumberForm[#, {
          DirectedInfinity[1], 1}, NumberPadding -> {"", "0"}]& ], 
       TraditionalForm]}, {3.912023005428146, 
      FormBox[
       TagBox[
        InterpretationBox["\"50.0\"", 50., AutoDelete -> True], NumberForm[#, {
          DirectedInfinity[1], 1}, NumberPadding -> {"", "0"}]& ], 
       TraditionalForm]}, {0.6931471805599453, 
      FormBox[
       TagBox[
        InterpretationBox["\"2.0\"", 2., AutoDelete -> True], NumberForm[#, {
          DirectedInfinity[1], 1}, NumberPadding -> {"", "0"}]& ], 
       TraditionalForm]}, {2.995732273553991, 
      FormBox[
       TagBox[
        InterpretationBox["\"20.0\"", 20., AutoDelete -> True], NumberForm[#, {
          DirectedInfinity[1], 1}, NumberPadding -> {"", "0"}]& ], 
       TraditionalForm]}, {1.0986122886681098`, 
      FormBox[
       TagBox[
        InterpretationBox["\"3.0\"", 3., AutoDelete -> True], NumberForm[#, {
          DirectedInfinity[1], 1}, NumberPadding -> {"", "0"}]& ], 
       TraditionalForm]}, {3.4011973816621555`, 
      FormBox[
       TagBox[
        InterpretationBox["\"30.0\"", 30., AutoDelete -> True], NumberForm[#, {
          DirectedInfinity[1], 1}, NumberPadding -> {"", "0"}]& ], 
       TraditionalForm]}, {0.4054651081081644, 
      FormBox[
       TagBox[
        InterpretationBox["\"1.5\"", 1.5, AutoDelete -> True], 
        NumberForm[#, {
          DirectedInfinity[1], 1}, NumberPadding -> {"", "0"}]& ], 
       TraditionalForm]}, {2.70805020110221, 
      FormBox[
       TagBox[
        InterpretationBox["\"15.0\"", 15., AutoDelete -> True], NumberForm[#, {
          DirectedInfinity[1], 1}, NumberPadding -> {"", "0"}]& ], 
       TraditionalForm]}, {1.9459101490553132`, 
      FormBox[
       TagBox[
        InterpretationBox["\"7.0\"", 7., AutoDelete -> True], NumberForm[#, {
          DirectedInfinity[1], 1}, NumberPadding -> {"", "0"}]& ], 
       TraditionalForm]}, {4.248495242049359, 
      FormBox[
       TagBox[
        InterpretationBox["\"70.0\"", 70., AutoDelete -> True], NumberForm[#, {
          DirectedInfinity[1], 1}, NumberPadding -> {"", "0"}]& ], 
       TraditionalForm]}, {0.09531017980432493, 
      FormBox["\"\"", TraditionalForm], {0.00375, 0.}, {
       Thickness[0.001]}}, {0.1823215567939548, 
      FormBox["\"\"", TraditionalForm], {0.00375, 0.}, {
       Thickness[0.001]}}, {0.26236426446749106`, 
      FormBox["\"\"", TraditionalForm], {0.00375, 0.}, {
       Thickness[0.001]}}, {0.336472236621213, 
      FormBox["\"\"", TraditionalForm], {0.00375, 0.}, {
       Thickness[0.001]}}, {0.47000362924573563`, 
      FormBox["\"\"", TraditionalForm], {0.00375, 0.}, {
       Thickness[0.001]}}, {0.5306282510621705, 
      FormBox["\"\"", TraditionalForm], {0.00375, 0.}, {
       Thickness[0.001]}}, {0.5877866649021191, 
      FormBox["\"\"", TraditionalForm], {0.00375, 0.}, {
       Thickness[0.001]}}, {0.6418538861723948, 
      FormBox["\"\"", TraditionalForm], {0.00375, 0.}, {
       Thickness[0.001]}}, {1.3862943611198906`, 
      FormBox["\"\"", TraditionalForm], {0.00375, 0.}, {
       Thickness[0.001]}}, {1.791759469228055, 
      FormBox["\"\"", TraditionalForm], {0.00375, 0.}, {
       Thickness[0.001]}}, {2.0794415416798357`, 
      FormBox["\"\"", TraditionalForm], {0.00375, 0.}, {
       Thickness[0.001]}}, {2.1972245773362196`, 
      FormBox["\"\"", TraditionalForm], {0.00375, 0.}, {
       Thickness[0.001]}}, {2.3978952727983707`, 
      FormBox["\"\"", TraditionalForm], {0.00375, 0.}, {
       Thickness[0.001]}}, {2.4849066497880004`, 
      FormBox["\"\"", TraditionalForm], {0.00375, 0.}, {
       Thickness[0.001]}}, {2.5649493574615367`, 
      FormBox["\"\"", TraditionalForm], {0.00375, 0.}, {
       Thickness[0.001]}}, {2.6390573296152584`, 
      FormBox["\"\"", TraditionalForm], {0.00375, 0.}, {
       Thickness[0.001]}}, {2.772588722239781, 
      FormBox["\"\"", TraditionalForm], {0.00375, 0.}, {
       Thickness[0.001]}}, {2.833213344056216, 
      FormBox["\"\"", TraditionalForm], {0.00375, 0.}, {
       Thickness[0.001]}}, {2.8903717578961645`, 
      FormBox["\"\"", TraditionalForm], {0.00375, 0.}, {
       Thickness[0.001]}}, {2.9444389791664403`, 
      FormBox["\"\"", TraditionalForm], {0.00375, 0.}, {
       Thickness[0.001]}}, {3.6888794541139363`, 
      FormBox["\"\"", TraditionalForm], {0.00375, 0.}, {
       Thickness[0.001]}}, {4.0943445622221, 
      FormBox["\"\"", TraditionalForm], {0.00375, 0.}, {
       Thickness[0.001]}}}, {{-4.605170185988092, 
      FormBox[
       TagBox[
        InterpretationBox["\"0.01\"", 0.01, AutoDelete -> True], 
        NumberForm[#, {
          DirectedInfinity[1], 2}, NumberPadding -> {"", "0"}]& ], 
       TraditionalForm]}, {-3.912023005428146, 
      FormBox[
       TagBox[
        InterpretationBox["\"0.02\"", 0.02, AutoDelete -> True], 
        NumberForm[#, {
          DirectedInfinity[1], 2}, NumberPadding -> {"", "0"}]& ], 
       TraditionalForm]}, {-2.995732273553991, 
      FormBox[
       TagBox[
        InterpretationBox["\"0.05\"", 0.05, AutoDelete -> True], 
        NumberForm[#, {
          DirectedInfinity[1], 2}, NumberPadding -> {"", "0"}]& ], 
       TraditionalForm]}, {-2.302585092994046, 
      FormBox[
       TagBox[
        InterpretationBox["\"0.10\"", 0.1, AutoDelete -> True], NumberForm[#, {
          DirectedInfinity[1], 2}, NumberPadding -> {"", "0"}]& ], 
       TraditionalForm]}, {-1.6094379124341003`, 
      FormBox[
       TagBox[
        InterpretationBox["\"0.20\"", 0.2, AutoDelete -> True], NumberForm[#, {
          DirectedInfinity[1], 2}, NumberPadding -> {"", "0"}]& ], 
       TraditionalForm]}, {-0.6931471805599453, 
      FormBox[
       TagBox[
        InterpretationBox["\"0.50\"", 0.5, AutoDelete -> True], NumberForm[#, {
          DirectedInfinity[1], 2}, NumberPadding -> {"", "0"}]& ], 
       TraditionalForm]}, {0., 
      FormBox[
       TagBox[
        InterpretationBox["\"1.00\"", 1., AutoDelete -> True], 
        NumberForm[#, {
          DirectedInfinity[1], 2}, NumberPadding -> {"", "0"}]& ], 
       TraditionalForm]}, {0.6931471805599453, 
      FormBox[
       TagBox[
        InterpretationBox["\"2.00\"", 2., AutoDelete -> True], 
        NumberForm[#, {
          DirectedInfinity[1], 2}, NumberPadding -> {"", "0"}]& ], 
       TraditionalForm]}, {1.6094379124341003`, 
      FormBox[
       TagBox[
        InterpretationBox["\"5.00\"", 5., AutoDelete -> True], 
        NumberForm[#, {
          DirectedInfinity[1], 2}, NumberPadding -> {"", "0"}]& ], 
       TraditionalForm]}, {-3.506557897319982, 
      FormBox["\"\"", TraditionalForm], {0.00375, 0.}, {
       Thickness[0.001]}}, {-3.2188758248682006`, 
      FormBox["\"\"", TraditionalForm], {0.00375, 0.}, {
       Thickness[0.001]}}, {-2.8134107167600364`, 
      FormBox["\"\"", TraditionalForm], {0.00375, 0.}, {
       Thickness[0.001]}}, {-2.6592600369327783`, 
      FormBox["\"\"", TraditionalForm], {0.00375, 0.}, {
       Thickness[0.001]}}, {-2.5257286443082556`, 
      FormBox["\"\"", TraditionalForm], {0.00375, 0.}, {
       Thickness[0.001]}}, {-2.4079456086518722`, 
      FormBox["\"\"", TraditionalForm], {0.00375, 0.}, {
       Thickness[0.001]}}, {-1.2039728043259361`, 
      FormBox["\"\"", TraditionalForm], {0.00375, 0.}, {
       Thickness[0.001]}}, {-0.916290731874155, 
      FormBox["\"\"", TraditionalForm], {0.00375, 0.}, {
       Thickness[0.001]}}, {-0.5108256237659907, 
      FormBox["\"\"", TraditionalForm], {0.00375, 0.}, {
       Thickness[0.001]}}, {-0.35667494393873245`, 
      FormBox["\"\"", TraditionalForm], {0.00375, 0.}, {
       Thickness[0.001]}}, {-0.2231435513142097, 
      FormBox["\"\"", TraditionalForm], {0.00375, 0.}, {
       Thickness[0.001]}}, {-0.10536051565782628`, 
      FormBox["\"\"", TraditionalForm], {0.00375, 0.}, {
       Thickness[0.001]}}, {1.0986122886681098`, 
      FormBox["\"\"", TraditionalForm], {0.00375, 0.}, {
       Thickness[0.001]}}, {1.3862943611198906`, 
      FormBox["\"\"", TraditionalForm], {0.00375, 0.}, {
       Thickness[0.001]}}}}]], "Output",
 CellChangeTimes->{{3.455430145876439*^9, 3.455430205279653*^9}, 
   3.455430243338979*^9, {3.4554302922378197`*^9, 3.455430324447879*^9}, {
   3.4554306213769503`*^9, 3.455430670449442*^9}, {3.460869321894136*^9, 
   3.460869350844289*^9}, 3.4608693810127077`*^9, {3.463294578164576*^9, 
   3.4632946128230658`*^9}, {3.4655416533856*^9, 3.4655416860966*^9}, {
   3.4655417296466*^9, 3.4655417337736*^9}}]
}, Open  ]]
}, Open  ]],

Cell[CellGroupData[{

Cell["Average clustering coefficients C(k)", "Section",
 CellChangeTimes->{{3.454674684604437*^9, 3.454674698961813*^9}}],

Cell[CellGroupData[{

Cell["Clustering coefficient for a given vertex", "Subsection",
 CellChangeTimes->{{3.454677721386629*^9, 3.454677753051671*^9}}],

Cell[BoxData[
 RowBox[{
  RowBox[{
   RowBox[{"clusteringCoefficient", "[", 
    RowBox[{"g_", ",", "v_"}], "]"}], ":=", 
   RowBox[{"Module", "[", 
    RowBox[{
     RowBox[{"{", 
      RowBox[{"dist1Vertices", ",", "dist2Vertices", ",", 
       RowBox[{"triplets", "=", "0"}], ",", "i", ",", "deg", ",", "cc"}], 
      "}"}], ",", "\[IndentingNewLine]", 
     RowBox[{"(*", " ", 
      RowBox[{"g_", " ", "\[Rule]", " ", 
       RowBox[{"Graph", " ", "in", " ", "Combinatorica", " ", "format"}]}], 
      " ", "*)"}], "\[IndentingNewLine]", 
     RowBox[{"(*", " ", 
      RowBox[{"v_", " ", "\[Rule]", " ", 
       RowBox[{
       "Vertex", " ", "for", " ", "which", " ", "to", " ", "obtain", " ", 
        "the", " ", "clustering", " ", "coefficient"}]}], " ", "*)"}], 
     "\[IndentingNewLine]", 
     RowBox[{
      RowBox[{"deg", "=", 
       RowBox[{
        RowBox[{"Degrees", "[", "g", "]"}], "[", 
        RowBox[{"[", "v", "]"}], "]"}]}], ";", "\[IndentingNewLine]", 
      RowBox[{"dist1Vertices", "=", 
       RowBox[{"DeleteCases", "[", 
        RowBox[{
         RowBox[{"Neighborhood", "[", 
          RowBox[{"g", ",", "v", ",", "1"}], "]"}], ",", "v"}], "]"}]}], ";", 
      "\[IndentingNewLine]", "\[IndentingNewLine]", 
      RowBox[{"For", "[", 
       RowBox[{
        RowBox[{"i", "=", "1"}], ",", 
        RowBox[{"i", "\[LessEqual]", 
         RowBox[{"Length", "[", "dist1Vertices", "]"}]}], ",", 
        RowBox[{"i", "++"}], ",", "\[IndentingNewLine]", 
        RowBox[{
         RowBox[{"dist2Vertices", "=", 
          RowBox[{"DeleteCases", "[", 
           RowBox[{
            RowBox[{"Neighborhood", "[", 
             RowBox[{"g", ",", 
              RowBox[{"dist1Vertices", "[", 
               RowBox[{"[", "i", "]"}], "]"}], ",", "1"}], "]"}], ",", 
            RowBox[{"dist1Vertices", "[", 
             RowBox[{"[", "i", "]"}], "]"}]}], "]"}]}], ";", 
         "\[IndentingNewLine]", 
         RowBox[{"dist2Vertices", "=", 
          RowBox[{"DeleteCases", "[", 
           RowBox[{"dist2Vertices", ",", "v"}], "]"}]}], ";", 
         "\[IndentingNewLine]", 
         RowBox[{"triplets", "=", 
          RowBox[{"triplets", "+", 
           RowBox[{"Length", "[", 
            RowBox[{"Intersection", "[", 
             RowBox[{"dist1Vertices", ",", "dist2Vertices"}], "]"}], 
            "]"}]}]}], ";"}]}], "\[IndentingNewLine]", "]"}], ";", 
      "\[IndentingNewLine]", "\[IndentingNewLine]", 
      RowBox[{"cc", "=", 
       RowBox[{"triplets", "/", 
        RowBox[{"(", 
         RowBox[{
          RowBox[{"deg", "*", "deg"}], "-", "1"}], ")"}]}]}], " ", ";", 
      "\[IndentingNewLine]", 
      RowBox[{"cc", " ", "//", "N"}]}]}], "\[IndentingNewLine]", "]"}]}], 
  ";"}]], "Input",
 CellChangeTimes->{{3.454150111029544*^9, 3.4541502852897663`*^9}, {
   3.4541504702656727`*^9, 3.454150539492156*^9}, {3.454150832585463*^9, 
   3.454150867298066*^9}, {3.454150914577305*^9, 3.454150949886454*^9}, {
   3.4541513408738956`*^9, 3.454151420255623*^9}, 3.45467341217529*^9, {
   3.454677051331711*^9, 3.4546770862947187`*^9}}]
}, Open  ]],

Cell[CellGroupData[{

Cell["Average clustering coefficients for all degrees", "Subsection",
 CellChangeTimes->{{3.454677721386629*^9, 3.454677790300089*^9}}],

Cell[BoxData[
 RowBox[{
  RowBox[{
   RowBox[{"averageClusteringCoefficients", "[", "g_", "]"}], ":=", 
   RowBox[{"Module", "[", 
    RowBox[{
     RowBox[{"{", 
      RowBox[{
      "coefficients", ",", "degrees", ",", "degreeList", ",", "i", ",", "k", 
       ",", "verticesOfDegreeK", ",", 
       RowBox[{"avgC", "=", 
        RowBox[{"{", "}"}]}]}], "}"}], ",", "\[IndentingNewLine]", 
     RowBox[{"(*", " ", 
      RowBox[{"g_", " ", "\[Rule]", " ", 
       RowBox[{"Graph", " ", "in", " ", "Combinatorica", " ", "format"}]}], 
      " ", "*)"}], "\[IndentingNewLine]", 
     RowBox[{
      RowBox[{"coefficients", "=", 
       RowBox[{
        RowBox[{
         RowBox[{"clusteringCoefficient", "[", 
          RowBox[{"g", ",", "#1"}], "]"}], " ", "&"}], "/@", " ", 
        RowBox[{"Range", "[", 
         RowBox[{"V", "[", "g", "]"}], "]"}]}]}], ";", "\[IndentingNewLine]", 
      
      RowBox[{"degrees", "=", 
       RowBox[{"Degrees", "[", "g", "]"}]}], ";", "\[IndentingNewLine]", 
      "\[IndentingNewLine]", 
      RowBox[{"degreeList", "=", 
       RowBox[{"Union", "[", "degrees", "]"}]}], ";", "\[IndentingNewLine]", 
      "\[IndentingNewLine]", 
      RowBox[{"For", "[", 
       RowBox[{
        RowBox[{"k", "=", "0"}], ",", 
        RowBox[{"k", "\[LessEqual]", 
         RowBox[{
          RowBox[{"DegreeSequence", "[", "g", "]"}], "[", 
          RowBox[{"[", "1", "]"}], "]"}]}], ",", 
        RowBox[{"k", "++"}], ",", "\[IndentingNewLine]", 
        RowBox[{
         RowBox[{"verticesOfDegreeK", "=", 
          RowBox[{"Flatten", "[", 
           RowBox[{"Position", "[", 
            RowBox[{"degrees", ",", "k"}], "]"}], "]"}]}], ";", 
         "\[IndentingNewLine]", 
         RowBox[{"If", "[", 
          RowBox[{
           RowBox[{
            RowBox[{"Length", "[", "verticesOfDegreeK", "]"}], ">", "0"}], 
           ",", "\[IndentingNewLine]", 
           RowBox[{"AppendTo", "[", 
            RowBox[{"avgC", ",", 
             RowBox[{"{", 
              RowBox[{"k", ",", 
               RowBox[{"Mean", "[", 
                RowBox[{"Part", "[", 
                 RowBox[{"coefficients", ",", "verticesOfDegreeK"}], "]"}], 
                "]"}]}], "}"}]}], "]"}], ",", "\[IndentingNewLine]", 
           RowBox[{"AppendTo", "[", 
            RowBox[{"avgC", ",", 
             RowBox[{"{", 
              RowBox[{"k", ",", "0"}], "}"}]}], "]"}]}], 
          "\[IndentingNewLine]", "]"}], ";"}]}], "\[IndentingNewLine]", "]"}],
       ";", "\[IndentingNewLine]", "\[IndentingNewLine]", "avgC"}]}], 
    "\[IndentingNewLine]", "]"}]}], ";"}]], "Input",
 CellChangeTimes->{{3.454151603503645*^9, 3.454151728640257*^9}, {
   3.454151769132605*^9, 3.454151801838216*^9}, {3.4541518410887527`*^9, 
   3.454151843583466*^9}, {3.45415187780973*^9, 3.454151893930686*^9}, {
   3.454151999527479*^9, 3.454152049084548*^9}, {3.45415209676757*^9, 
   3.454152129117572*^9}, {3.4541521595359583`*^9, 3.4541522017181253`*^9}, {
   3.4541522576644783`*^9, 3.454152280244091*^9}, {3.4541524911743507`*^9, 
   3.454152535275461*^9}, {3.454152801233827*^9, 3.454152803789381*^9}, {
   3.454153137777917*^9, 3.454153164367736*^9}, {3.454153262269493*^9, 
   3.454153264556693*^9}, {3.454153436040628*^9, 3.45415344311782*^9}, {
   3.4541534780796843`*^9, 3.4541535306026773`*^9}, 3.4546734121794863`*^9, {
   3.454676995389357*^9, 3.4546770213266687`*^9}, {3.454677099263612*^9, 
   3.454677107103847*^9}}],

Cell[CellGroupData[{

Cell[BoxData[
 RowBox[{"avgCK", "=", 
  RowBox[{"averageClusteringCoefficients", "[", "mcCU", "]"}]}]], "Input",
 CellChangeTimes->{{3.454152541400981*^9, 3.4541525522287197`*^9}, {
   3.4541533183459377`*^9, 3.454153324700768*^9}, {3.454153533878911*^9, 
   3.454153560887702*^9}, 3.454304059037484*^9, {3.454333312367619*^9, 
   3.454333314247727*^9}, 3.454393181703776*^9, 3.454673412179576*^9, {
   3.4546771160115*^9, 3.454677117882853*^9}, 3.455292322045225*^9, 
   3.461059221210264*^9, {3.463294639328425*^9, 3.4632946410379677`*^9}}],

Cell[BoxData[
 RowBox[{"{", 
  RowBox[{
   RowBox[{"{", 
    RowBox[{"0", ",", "0"}], "}"}], ",", 
   RowBox[{"{", 
    RowBox[{"1", ",", "Indeterminate"}], "}"}], ",", 
   RowBox[{"{", 
    RowBox[{"2", ",", "0.03065134099616858`"}], "}"}], ",", 
   RowBox[{"{", 
    RowBox[{"3", ",", "0.1388888888888889`"}], "}"}], ",", 
   RowBox[{"{", 
    RowBox[{"4", ",", "0.08627450980392158`"}], "}"}], ",", 
   RowBox[{"{", 
    RowBox[{"5", ",", "0.07407407407407407`"}], "}"}], ",", 
   RowBox[{"{", 
    RowBox[{"6", ",", "0.09795918367346938`"}], "}"}], ",", 
   RowBox[{"{", 
    RowBox[{"7", ",", "0.11111111111111109`"}], "}"}], ",", 
   RowBox[{"{", 
    RowBox[{"8", ",", "0.06349206349206349`"}], "}"}], ",", 
   RowBox[{"{", 
    RowBox[{"9", ",", "0.`"}], "}"}], ",", 
   RowBox[{"{", 
    RowBox[{"10", ",", "0.10101010101010102`"}], "}"}]}], "}"}]], "Output",
 CellChangeTimes->{3.4608714385648117`*^9, 3.46329464552067*^9, 
  3.4655417487516003`*^9}]
}, Open  ]],

Cell[CellGroupData[{

Cell[BoxData[
 RowBox[{"ListLogLogPlot", "[", "avgCK", "]"}]], "Input",
 CellChangeTimes->{{3.4541541885993853`*^9, 3.4541542307217283`*^9}, {
   3.4543041206071033`*^9, 3.454304124050974*^9}, {3.45439517480927*^9, 
   3.454395176184503*^9}, 3.454673412185505*^9, {3.454677129178252*^9, 
   3.4546771319297733`*^9}, {3.454678462629821*^9, 3.454678464644058*^9}, {
   3.463294651877761*^9, 3.4632946563893948`*^9}}],

Cell[BoxData[
 GraphicsBox[{{}, 
   {Hue[0.67, 0.6, 0.6], 
    PointBox[{{0.6931471805599453, -3.4850788656428575`}, {
     1.0986122886681098`, -1.9740810260220096`}, {
     1.3862943611198906`, -2.45022109180011}, {
     1.6094379124341003`, -2.6026896854443837`}, {
     1.791759469228055, -2.323204380196781}, {
     1.9459101490553132`, -2.1972245773362196`}, {
     2.0794415416798357`, -2.7568403652716422`}, {
     2.302585092994046, -2.2925347571405443`}}]}, {}},
  AspectRatio->NCache[GoldenRatio^(-1), 0.6180339887498948],
  Axes->True,
  AxesOrigin->{0.6931471805599453, -3.4850788656428575`},
  CoordinatesToolOptions:>{"DisplayFunction" -> ({
      Exp[
       Part[#, 1]], 
      Exp[
       Part[#, 2]]}& ), "CopiedValueFunction" -> ({
      Exp[
       Part[#, 1]], 
      Exp[
       Part[#, 2]]}& )},
  FrameTicks->{{{{-4.605170185988091, 
       FormBox[
        TagBox[
         InterpretationBox["\"0.010\"", 0.01, AutoDelete -> True], 
         NumberForm[#, {
           DirectedInfinity[1], 3}, NumberPadding -> {"", "0"}]& ], 
        TraditionalForm]}, {-2.3025850929940455`, 
       FormBox[
        TagBox[
         InterpretationBox["\"0.100\"", 0.1, AutoDelete -> True], 
         NumberForm[#, {
           DirectedInfinity[1], 3}, NumberPadding -> {"", "0"}]& ], 
        TraditionalForm]}, {-2.995732273553991, 
       FormBox[
        TagBox[
         InterpretationBox["\"0.050\"", 0.05, AutoDelete -> True], 
         NumberForm[#, {
           DirectedInfinity[1], 3}, NumberPadding -> {"", "0"}]& ], 
        TraditionalForm]}, {-0.6931471805599453, 
       FormBox[
        TagBox[
         InterpretationBox["\"0.500\"", 0.5, AutoDelete -> True], 
         NumberForm[#, {
           DirectedInfinity[1], 3}, NumberPadding -> {"", "0"}]& ], 
        TraditionalForm]}, {-3.912023005428146, 
       FormBox[
        TagBox[
         InterpretationBox["\"0.020\"", 0.02, AutoDelete -> True], 
         NumberForm[#, {
           DirectedInfinity[1], 3}, NumberPadding -> {"", "0"}]& ], 
        TraditionalForm]}, {-1.6094379124341003`, 
       FormBox[
        TagBox[
         InterpretationBox["\"0.200\"", 0.2, AutoDelete -> True], 
         NumberForm[#, {
           DirectedInfinity[1], 3}, NumberPadding -> {"", "0"}]& ], 
        TraditionalForm]}, {-3.506557897319982, 
       FormBox[
        TagBox[
         InterpretationBox["\"0.030\"", 0.03, AutoDelete -> True], 
         NumberForm[#, {
           DirectedInfinity[1], 3}, NumberPadding -> {"", "0"}]& ], 
        TraditionalForm]}, {-1.203972804325936, 
       FormBox[
        TagBox[
         InterpretationBox[
         "\"0.300\"", 0.30000000000000004`, AutoDelete -> True], 
         NumberForm[#, {
           DirectedInfinity[1], 3}, NumberPadding -> {"", "0"}]& ], 
        TraditionalForm]}, {-4.199705077879927, 
       FormBox[
        TagBox[
         InterpretationBox["\"0.015\"", 0.015, AutoDelete -> True], 
         NumberForm[#, {
           DirectedInfinity[1], 3}, NumberPadding -> {"", "0"}]& ], 
        TraditionalForm]}, {-1.897119984885881, 
       FormBox[
        TagBox[
         InterpretationBox[
         "\"0.150\"", 0.15000000000000002`, AutoDelete -> True], 
         NumberForm[#, {
           DirectedInfinity[1], 3}, NumberPadding -> {"", "0"}]& ], 
        TraditionalForm]}, {-2.659260036932778, 
       FormBox[
        TagBox[
         InterpretationBox["\"0.070\"", 0.07, AutoDelete -> True], 
         NumberForm[#, {
           DirectedInfinity[1], 3}, NumberPadding -> {"", "0"}]& ], 
        TraditionalForm]}, {-0.3566749439387323, 
       FormBox[
        TagBox[
         InterpretationBox[
         "\"0.700\"", 0.7000000000000001, AutoDelete -> True], 
         NumberForm[#, {
           DirectedInfinity[1], 3}, NumberPadding -> {"", "0"}]& ], 
        TraditionalForm]}, {-4.487387150331708, 
       FormBox["\"\"", TraditionalForm], {0.00375, 0.}, {
        Thickness[0.001]}}, {-4.382026634673882, 
       FormBox["\"\"", TraditionalForm], {0.00375, 0.}, {
        Thickness[0.001]}}, {-4.286716454869556, 
       FormBox["\"\"", TraditionalForm], {0.00375, 0.}, {
        Thickness[0.001]}}, {-4.135166556742356, 
       FormBox["\"\"", TraditionalForm], {0.00375, 0.}, {
        Thickness[0.001]}}, {-4.074541934925921, 
       FormBox["\"\"", TraditionalForm], {0.00375, 0.}, {
        Thickness[0.001]}}, {-4.017383521085972, 
       FormBox["\"\"", TraditionalForm], {0.00375, 0.}, {
        Thickness[0.001]}}, {-3.9633162998156966`, 
       FormBox["\"\"", TraditionalForm], {0.00375, 0.}, {
        Thickness[0.001]}}, {-3.2188758248682006`, 
       FormBox["\"\"", TraditionalForm], {0.00375, 0.}, {
        Thickness[0.001]}}, {-2.8134107167600364`, 
       FormBox["\"\"", TraditionalForm], {0.00375, 0.}, {
        Thickness[0.001]}}, {-2.5257286443082556`, 
       FormBox["\"\"", TraditionalForm], {0.00375, 0.}, {
        Thickness[0.001]}}, {-2.4079456086518722`, 
       FormBox["\"\"", TraditionalForm], {0.00375, 0.}, {
        Thickness[0.001]}}, {-2.2072749131897207`, 
       FormBox["\"\"", TraditionalForm], {0.00375, 0.}, {
        Thickness[0.001]}}, {-2.120263536200091, 
       FormBox["\"\"", TraditionalForm], {0.00375, 0.}, {
        Thickness[0.001]}}, {-2.040220828526554, 
       FormBox["\"\"", TraditionalForm], {0.00375, 0.}, {
        Thickness[0.001]}}, {-1.9661128563728327`, 
       FormBox["\"\"", TraditionalForm], {0.00375, 0.}, {
        Thickness[0.001]}}, {-1.8170772772123447`, 
       FormBox["\"\"", TraditionalForm], {0.00375, 0.}, {
        Thickness[0.001]}}, {-1.7429693050586228`, 
       FormBox["\"\"", TraditionalForm], {0.00375, 0.}, {
        Thickness[0.001]}}, {-1.6739764335716714`, 
       FormBox["\"\"", TraditionalForm], {0.00375, 0.}, {
        Thickness[0.001]}}, {-0.9162907318741551, 
       FormBox["\"\"", TraditionalForm], {0.00375, 0.}, {
        Thickness[0.001]}}, {-0.5108256237659907, 
       FormBox["\"\"", TraditionalForm], {0.00375, 0.}, {
        Thickness[0.001]}}}, {{-4.605170185988091, 
       FormBox["\"\"", TraditionalForm]}, {-2.3025850929940455`, 
       FormBox["\"\"", TraditionalForm]}, {-2.995732273553991, 
       FormBox["\"\"", TraditionalForm]}, {-0.6931471805599453, 
       FormBox["\"\"", TraditionalForm]}, {-3.912023005428146, 
       FormBox["\"\"", TraditionalForm]}, {-1.6094379124341003`, 
       FormBox["\"\"", TraditionalForm]}, {-3.506557897319982, 
       FormBox["\"\"", TraditionalForm]}, {-1.203972804325936, 
       FormBox["\"\"", TraditionalForm]}, {-4.199705077879927, 
       FormBox["\"\"", TraditionalForm]}, {-1.897119984885881, 
       FormBox["\"\"", TraditionalForm]}, {-2.659260036932778, 
       FormBox["\"\"", TraditionalForm]}, {-0.3566749439387323, 
       FormBox["\"\"", TraditionalForm]}, {-4.487387150331708, 
       FormBox["\"\"", TraditionalForm], {0.00375, 0.}, {
        Thickness[0.001]}}, {-4.382026634673882, 
       FormBox["\"\"", TraditionalForm], {0.00375, 0.}, {
        Thickness[0.001]}}, {-4.286716454869556, 
       FormBox["\"\"", TraditionalForm], {0.00375, 0.}, {
        Thickness[0.001]}}, {-4.135166556742356, 
       FormBox["\"\"", TraditionalForm], {0.00375, 0.}, {
        Thickness[0.001]}}, {-4.074541934925921, 
       FormBox["\"\"", TraditionalForm], {0.00375, 0.}, {
        Thickness[0.001]}}, {-4.017383521085972, 
       FormBox["\"\"", TraditionalForm], {0.00375, 0.}, {
        Thickness[0.001]}}, {-3.9633162998156966`, 
       FormBox["\"\"", TraditionalForm], {0.00375, 0.}, {
        Thickness[0.001]}}, {-3.2188758248682006`, 
       FormBox["\"\"", TraditionalForm], {0.00375, 0.}, {
        Thickness[0.001]}}, {-2.8134107167600364`, 
       FormBox["\"\"", TraditionalForm], {0.00375, 0.}, {
        Thickness[0.001]}}, {-2.5257286443082556`, 
       FormBox["\"\"", TraditionalForm], {0.00375, 0.}, {
        Thickness[0.001]}}, {-2.4079456086518722`, 
       FormBox["\"\"", TraditionalForm], {0.00375, 0.}, {
        Thickness[0.001]}}, {-2.2072749131897207`, 
       FormBox["\"\"", TraditionalForm], {0.00375, 0.}, {
        Thickness[0.001]}}, {-2.120263536200091, 
       FormBox["\"\"", TraditionalForm], {0.00375, 0.}, {
        Thickness[0.001]}}, {-2.040220828526554, 
       FormBox["\"\"", TraditionalForm], {0.00375, 0.}, {
        Thickness[0.001]}}, {-1.9661128563728327`, 
       FormBox["\"\"", TraditionalForm], {0.00375, 0.}, {
        Thickness[0.001]}}, {-1.8170772772123447`, 
       FormBox["\"\"", TraditionalForm], {0.00375, 0.}, {
        Thickness[0.001]}}, {-1.7429693050586228`, 
       FormBox["\"\"", TraditionalForm], {0.00375, 0.}, {
        Thickness[0.001]}}, {-1.6739764335716714`, 
       FormBox["\"\"", TraditionalForm], {0.00375, 0.}, {
        Thickness[0.001]}}, {-0.9162907318741551, 
       FormBox["\"\"", TraditionalForm], {0.00375, 0.}, {
        Thickness[0.001]}}, {-0.5108256237659907, 
       FormBox["\"\"", TraditionalForm], {0.00375, 0.}, {
        Thickness[0.001]}}}}, {{{0., 
       FormBox[
        TagBox[
         InterpretationBox["\"1.0\"", 1., AutoDelete -> True], 
         NumberForm[#, {
           DirectedInfinity[1], 1}, NumberPadding -> {"", "0"}]& ], 
        TraditionalForm]}, {2.302585092994046, 
       FormBox[
        TagBox[
         InterpretationBox["\"10.0\"", 10., AutoDelete -> True], 
         NumberForm[#, {
           DirectedInfinity[1], 1}, NumberPadding -> {"", "0"}]& ], 
        TraditionalForm]}, {1.6094379124341003`, 
       FormBox[
        TagBox[
         InterpretationBox["\"5.0\"", 5., AutoDelete -> True], 
         NumberForm[#, {
           DirectedInfinity[1], 1}, NumberPadding -> {"", "0"}]& ], 
        TraditionalForm]}, {3.912023005428146, 
       FormBox[
        TagBox[
         InterpretationBox["\"50.0\"", 50., AutoDelete -> True], 
         NumberForm[#, {
           DirectedInfinity[1], 1}, NumberPadding -> {"", "0"}]& ], 
        TraditionalForm]}, {0.6931471805599453, 
       FormBox[
        TagBox[
         InterpretationBox["\"2.0\"", 2., AutoDelete -> True], 
         NumberForm[#, {
           DirectedInfinity[1], 1}, NumberPadding -> {"", "0"}]& ], 
        TraditionalForm]}, {2.995732273553991, 
       FormBox[
        TagBox[
         InterpretationBox["\"20.0\"", 20., AutoDelete -> True], 
         NumberForm[#, {
           DirectedInfinity[1], 1}, NumberPadding -> {"", "0"}]& ], 
        TraditionalForm]}, {1.0986122886681098`, 
       FormBox[
        TagBox[
         InterpretationBox["\"3.0\"", 3., AutoDelete -> True], 
         NumberForm[#, {
           DirectedInfinity[1], 1}, NumberPadding -> {"", "0"}]& ], 
        TraditionalForm]}, {3.4011973816621555`, 
       FormBox[
        TagBox[
         InterpretationBox["\"30.0\"", 30., AutoDelete -> True], 
         NumberForm[#, {
           DirectedInfinity[1], 1}, NumberPadding -> {"", "0"}]& ], 
        TraditionalForm]}, {0.4054651081081644, 
       FormBox[
        TagBox[
         InterpretationBox["\"1.5\"", 1.5, AutoDelete -> True], NumberForm[#, {
           DirectedInfinity[1], 1}, NumberPadding -> {"", "0"}]& ], 
        TraditionalForm]}, {2.70805020110221, 
       FormBox[
        TagBox[
         InterpretationBox["\"15.0\"", 15., AutoDelete -> True], 
         NumberForm[#, {
           DirectedInfinity[1], 1}, NumberPadding -> {"", "0"}]& ], 
        TraditionalForm]}, {1.9459101490553132`, 
       FormBox[
        TagBox[
         InterpretationBox["\"7.0\"", 7., AutoDelete -> True], 
         NumberForm[#, {
           DirectedInfinity[1], 1}, NumberPadding -> {"", "0"}]& ], 
        TraditionalForm]}, {4.248495242049359, 
       FormBox[
        TagBox[
         InterpretationBox["\"70.0\"", 70., AutoDelete -> True], 
         NumberForm[#, {
           DirectedInfinity[1], 1}, NumberPadding -> {"", "0"}]& ], 
        TraditionalForm]}, {0.09531017980432493, 
       FormBox["\"\"", TraditionalForm], {0.00375, 0.}, {
        Thickness[0.001]}}, {0.1823215567939548, 
       FormBox["\"\"", TraditionalForm], {0.00375, 0.}, {
        Thickness[0.001]}}, {0.26236426446749106`, 
       FormBox["\"\"", TraditionalForm], {0.00375, 0.}, {
        Thickness[0.001]}}, {0.336472236621213, 
       FormBox["\"\"", TraditionalForm], {0.00375, 0.}, {
        Thickness[0.001]}}, {0.47000362924573563`, 
       FormBox["\"\"", TraditionalForm], {0.00375, 0.}, {
        Thickness[0.001]}}, {0.5306282510621705, 
       FormBox["\"\"", TraditionalForm], {0.00375, 0.}, {
        Thickness[0.001]}}, {0.5877866649021191, 
       FormBox["\"\"", TraditionalForm], {0.00375, 0.}, {
        Thickness[0.001]}}, {0.6418538861723948, 
       FormBox["\"\"", TraditionalForm], {0.00375, 0.}, {
        Thickness[0.001]}}, {1.3862943611198906`, 
       FormBox["\"\"", TraditionalForm], {0.00375, 0.}, {
        Thickness[0.001]}}, {1.791759469228055, 
       FormBox["\"\"", TraditionalForm], {0.00375, 0.}, {
        Thickness[0.001]}}, {2.0794415416798357`, 
       FormBox["\"\"", TraditionalForm], {0.00375, 0.}, {
        Thickness[0.001]}}, {2.1972245773362196`, 
       FormBox["\"\"", TraditionalForm], {0.00375, 0.}, {
        Thickness[0.001]}}, {2.3978952727983707`, 
       FormBox["\"\"", TraditionalForm], {0.00375, 0.}, {
        Thickness[0.001]}}, {2.4849066497880004`, 
       FormBox["\"\"", TraditionalForm], {0.00375, 0.}, {
        Thickness[0.001]}}, {2.5649493574615367`, 
       FormBox["\"\"", TraditionalForm], {0.00375, 0.}, {
        Thickness[0.001]}}, {2.6390573296152584`, 
       FormBox["\"\"", TraditionalForm], {0.00375, 0.}, {
        Thickness[0.001]}}, {2.772588722239781, 
       FormBox["\"\"", TraditionalForm], {0.00375, 0.}, {
        Thickness[0.001]}}, {2.833213344056216, 
       FormBox["\"\"", TraditionalForm], {0.00375, 0.}, {
        Thickness[0.001]}}, {2.8903717578961645`, 
       FormBox["\"\"", TraditionalForm], {0.00375, 0.}, {
        Thickness[0.001]}}, {2.9444389791664403`, 
       FormBox["\"\"", TraditionalForm], {0.00375, 0.}, {
        Thickness[0.001]}}, {3.6888794541139363`, 
       FormBox["\"\"", TraditionalForm], {0.00375, 0.}, {
        Thickness[0.001]}}, {4.0943445622221, 
       FormBox["\"\"", TraditionalForm], {0.00375, 0.}, {
        Thickness[0.001]}}}, {{0., 
       FormBox["\"\"", TraditionalForm]}, {2.302585092994046, 
       FormBox["\"\"", TraditionalForm]}, {1.6094379124341003`, 
       FormBox["\"\"", TraditionalForm]}, {3.912023005428146, 
       FormBox["\"\"", TraditionalForm]}, {0.6931471805599453, 
       FormBox["\"\"", TraditionalForm]}, {2.995732273553991, 
       FormBox["\"\"", TraditionalForm]}, {1.0986122886681098`, 
       FormBox["\"\"", TraditionalForm]}, {3.4011973816621555`, 
       FormBox["\"\"", TraditionalForm]}, {0.4054651081081644, 
       FormBox["\"\"", TraditionalForm]}, {2.70805020110221, 
       FormBox["\"\"", TraditionalForm]}, {1.9459101490553132`, 
       FormBox["\"\"", TraditionalForm]}, {4.248495242049359, 
       FormBox["\"\"", TraditionalForm]}, {0.09531017980432493, 
       FormBox["\"\"", TraditionalForm], {0.00375, 0.}, {
        Thickness[0.001]}}, {0.1823215567939548, 
       FormBox["\"\"", TraditionalForm], {0.00375, 0.}, {
        Thickness[0.001]}}, {0.26236426446749106`, 
       FormBox["\"\"", TraditionalForm], {0.00375, 0.}, {
        Thickness[0.001]}}, {0.336472236621213, 
       FormBox["\"\"", TraditionalForm], {0.00375, 0.}, {
        Thickness[0.001]}}, {0.47000362924573563`, 
       FormBox["\"\"", TraditionalForm], {0.00375, 0.}, {
        Thickness[0.001]}}, {0.5306282510621705, 
       FormBox["\"\"", TraditionalForm], {0.00375, 0.}, {
        Thickness[0.001]}}, {0.5877866649021191, 
       FormBox["\"\"", TraditionalForm], {0.00375, 0.}, {
        Thickness[0.001]}}, {0.6418538861723948, 
       FormBox["\"\"", TraditionalForm], {0.00375, 0.}, {
        Thickness[0.001]}}, {1.3862943611198906`, 
       FormBox["\"\"", TraditionalForm], {0.00375, 0.}, {
        Thickness[0.001]}}, {1.791759469228055, 
       FormBox["\"\"", TraditionalForm], {0.00375, 0.}, {
        Thickness[0.001]}}, {2.0794415416798357`, 
       FormBox["\"\"", TraditionalForm], {0.00375, 0.}, {
        Thickness[0.001]}}, {2.1972245773362196`, 
       FormBox["\"\"", TraditionalForm], {0.00375, 0.}, {
        Thickness[0.001]}}, {2.3978952727983707`, 
       FormBox["\"\"", TraditionalForm], {0.00375, 0.}, {
        Thickness[0.001]}}, {2.4849066497880004`, 
       FormBox["\"\"", TraditionalForm], {0.00375, 0.}, {
        Thickness[0.001]}}, {2.5649493574615367`, 
       FormBox["\"\"", TraditionalForm], {0.00375, 0.}, {
        Thickness[0.001]}}, {2.6390573296152584`, 
       FormBox["\"\"", TraditionalForm], {0.00375, 0.}, {
        Thickness[0.001]}}, {2.772588722239781, 
       FormBox["\"\"", TraditionalForm], {0.00375, 0.}, {
        Thickness[0.001]}}, {2.833213344056216, 
       FormBox["\"\"", TraditionalForm], {0.00375, 0.}, {
        Thickness[0.001]}}, {2.8903717578961645`, 
       FormBox["\"\"", TraditionalForm], {0.00375, 0.}, {
        Thickness[0.001]}}, {2.9444389791664403`, 
       FormBox["\"\"", TraditionalForm], {0.00375, 0.}, {
        Thickness[0.001]}}, {3.6888794541139363`, 
       FormBox["\"\"", TraditionalForm], {0.00375, 0.}, {
        Thickness[0.001]}}, {4.0943445622221, 
       FormBox["\"\"", TraditionalForm], {0.00375, 0.}, {
        Thickness[0.001]}}}}},
  GridLines->{None, None},
  Method->{},
  PlotRange->{{0.6931471805599453, 
   2.302585092994046}, {-3.4850788656428575`, -1.9740810260220096`}},
  PlotRangeClipping->True,
  PlotRangePadding->{
    Scaled[0.02], 
    Scaled[0.02]},
  Ticks->{{{0., 
      FormBox[
       TagBox[
        InterpretationBox["\"1.0\"", 1., AutoDelete -> True], NumberForm[#, {
          DirectedInfinity[1], 1}, NumberPadding -> {"", "0"}]& ], 
       TraditionalForm]}, {2.302585092994046, 
      FormBox[
       TagBox[
        InterpretationBox["\"10.0\"", 10., AutoDelete -> True], NumberForm[#, {
          DirectedInfinity[1], 1}, NumberPadding -> {"", "0"}]& ], 
       TraditionalForm]}, {1.6094379124341003`, 
      FormBox[
       TagBox[
        InterpretationBox["\"5.0\"", 5., AutoDelete -> True], NumberForm[#, {
          DirectedInfinity[1], 1}, NumberPadding -> {"", "0"}]& ], 
       TraditionalForm]}, {3.912023005428146, 
      FormBox[
       TagBox[
        InterpretationBox["\"50.0\"", 50., AutoDelete -> True], NumberForm[#, {
          DirectedInfinity[1], 1}, NumberPadding -> {"", "0"}]& ], 
       TraditionalForm]}, {0.6931471805599453, 
      FormBox[
       TagBox[
        InterpretationBox["\"2.0\"", 2., AutoDelete -> True], NumberForm[#, {
          DirectedInfinity[1], 1}, NumberPadding -> {"", "0"}]& ], 
       TraditionalForm]}, {2.995732273553991, 
      FormBox[
       TagBox[
        InterpretationBox["\"20.0\"", 20., AutoDelete -> True], NumberForm[#, {
          DirectedInfinity[1], 1}, NumberPadding -> {"", "0"}]& ], 
       TraditionalForm]}, {1.0986122886681098`, 
      FormBox[
       TagBox[
        InterpretationBox["\"3.0\"", 3., AutoDelete -> True], NumberForm[#, {
          DirectedInfinity[1], 1}, NumberPadding -> {"", "0"}]& ], 
       TraditionalForm]}, {3.4011973816621555`, 
      FormBox[
       TagBox[
        InterpretationBox["\"30.0\"", 30., AutoDelete -> True], NumberForm[#, {
          DirectedInfinity[1], 1}, NumberPadding -> {"", "0"}]& ], 
       TraditionalForm]}, {0.4054651081081644, 
      FormBox[
       TagBox[
        InterpretationBox["\"1.5\"", 1.5, AutoDelete -> True], 
        NumberForm[#, {
          DirectedInfinity[1], 1}, NumberPadding -> {"", "0"}]& ], 
       TraditionalForm]}, {2.70805020110221, 
      FormBox[
       TagBox[
        InterpretationBox["\"15.0\"", 15., AutoDelete -> True], NumberForm[#, {
          DirectedInfinity[1], 1}, NumberPadding -> {"", "0"}]& ], 
       TraditionalForm]}, {1.9459101490553132`, 
      FormBox[
       TagBox[
        InterpretationBox["\"7.0\"", 7., AutoDelete -> True], NumberForm[#, {
          DirectedInfinity[1], 1}, NumberPadding -> {"", "0"}]& ], 
       TraditionalForm]}, {4.248495242049359, 
      FormBox[
       TagBox[
        InterpretationBox["\"70.0\"", 70., AutoDelete -> True], NumberForm[#, {
          DirectedInfinity[1], 1}, NumberPadding -> {"", "0"}]& ], 
       TraditionalForm]}, {0.09531017980432493, 
      FormBox["\"\"", TraditionalForm], {0.00375, 0.}, {
       Thickness[0.001]}}, {0.1823215567939548, 
      FormBox["\"\"", TraditionalForm], {0.00375, 0.}, {
       Thickness[0.001]}}, {0.26236426446749106`, 
      FormBox["\"\"", TraditionalForm], {0.00375, 0.}, {
       Thickness[0.001]}}, {0.336472236621213, 
      FormBox["\"\"", TraditionalForm], {0.00375, 0.}, {
       Thickness[0.001]}}, {0.47000362924573563`, 
      FormBox["\"\"", TraditionalForm], {0.00375, 0.}, {
       Thickness[0.001]}}, {0.5306282510621705, 
      FormBox["\"\"", TraditionalForm], {0.00375, 0.}, {
       Thickness[0.001]}}, {0.5877866649021191, 
      FormBox["\"\"", TraditionalForm], {0.00375, 0.}, {
       Thickness[0.001]}}, {0.6418538861723948, 
      FormBox["\"\"", TraditionalForm], {0.00375, 0.}, {
       Thickness[0.001]}}, {1.3862943611198906`, 
      FormBox["\"\"", TraditionalForm], {0.00375, 0.}, {
       Thickness[0.001]}}, {1.791759469228055, 
      FormBox["\"\"", TraditionalForm], {0.00375, 0.}, {
       Thickness[0.001]}}, {2.0794415416798357`, 
      FormBox["\"\"", TraditionalForm], {0.00375, 0.}, {
       Thickness[0.001]}}, {2.1972245773362196`, 
      FormBox["\"\"", TraditionalForm], {0.00375, 0.}, {
       Thickness[0.001]}}, {2.3978952727983707`, 
      FormBox["\"\"", TraditionalForm], {0.00375, 0.}, {
       Thickness[0.001]}}, {2.4849066497880004`, 
      FormBox["\"\"", TraditionalForm], {0.00375, 0.}, {
       Thickness[0.001]}}, {2.5649493574615367`, 
      FormBox["\"\"", TraditionalForm], {0.00375, 0.}, {
       Thickness[0.001]}}, {2.6390573296152584`, 
      FormBox["\"\"", TraditionalForm], {0.00375, 0.}, {
       Thickness[0.001]}}, {2.772588722239781, 
      FormBox["\"\"", TraditionalForm], {0.00375, 0.}, {
       Thickness[0.001]}}, {2.833213344056216, 
      FormBox["\"\"", TraditionalForm], {0.00375, 0.}, {
       Thickness[0.001]}}, {2.8903717578961645`, 
      FormBox["\"\"", TraditionalForm], {0.00375, 0.}, {
       Thickness[0.001]}}, {2.9444389791664403`, 
      FormBox["\"\"", TraditionalForm], {0.00375, 0.}, {
       Thickness[0.001]}}, {3.6888794541139363`, 
      FormBox["\"\"", TraditionalForm], {0.00375, 0.}, {
       Thickness[0.001]}}, {4.0943445622221, 
      FormBox["\"\"", TraditionalForm], {0.00375, 0.}, {
       Thickness[0.001]}}}, {{-4.605170185988091, 
      FormBox[
       TagBox[
        InterpretationBox["\"0.010\"", 0.01, AutoDelete -> True], 
        NumberForm[#, {
          DirectedInfinity[1], 3}, NumberPadding -> {"", "0"}]& ], 
       TraditionalForm]}, {-2.3025850929940455`, 
      FormBox[
       TagBox[
        InterpretationBox["\"0.100\"", 0.1, AutoDelete -> True], 
        NumberForm[#, {
          DirectedInfinity[1], 3}, NumberPadding -> {"", "0"}]& ], 
       TraditionalForm]}, {-2.995732273553991, 
      FormBox[
       TagBox[
        InterpretationBox["\"0.050\"", 0.05, AutoDelete -> True], 
        NumberForm[#, {
          DirectedInfinity[1], 3}, NumberPadding -> {"", "0"}]& ], 
       TraditionalForm]}, {-0.6931471805599453, 
      FormBox[
       TagBox[
        InterpretationBox["\"0.500\"", 0.5, AutoDelete -> True], 
        NumberForm[#, {
          DirectedInfinity[1], 3}, NumberPadding -> {"", "0"}]& ], 
       TraditionalForm]}, {-3.912023005428146, 
      FormBox[
       TagBox[
        InterpretationBox["\"0.020\"", 0.02, AutoDelete -> True], 
        NumberForm[#, {
          DirectedInfinity[1], 3}, NumberPadding -> {"", "0"}]& ], 
       TraditionalForm]}, {-1.6094379124341003`, 
      FormBox[
       TagBox[
        InterpretationBox["\"0.200\"", 0.2, AutoDelete -> True], 
        NumberForm[#, {
          DirectedInfinity[1], 3}, NumberPadding -> {"", "0"}]& ], 
       TraditionalForm]}, {-3.506557897319982, 
      FormBox[
       TagBox[
        InterpretationBox["\"0.030\"", 0.03, AutoDelete -> True], 
        NumberForm[#, {
          DirectedInfinity[1], 3}, NumberPadding -> {"", "0"}]& ], 
       TraditionalForm]}, {-1.203972804325936, 
      FormBox[
       TagBox[
        InterpretationBox[
        "\"0.300\"", 0.30000000000000004`, AutoDelete -> True], NumberForm[#, {
          DirectedInfinity[1], 3}, NumberPadding -> {"", "0"}]& ], 
       TraditionalForm]}, {-4.199705077879927, 
      FormBox[
       TagBox[
        InterpretationBox["\"0.015\"", 0.015, AutoDelete -> True], 
        NumberForm[#, {
          DirectedInfinity[1], 3}, NumberPadding -> {"", "0"}]& ], 
       TraditionalForm]}, {-1.897119984885881, 
      FormBox[
       TagBox[
        InterpretationBox[
        "\"0.150\"", 0.15000000000000002`, AutoDelete -> True], NumberForm[#, {
          DirectedInfinity[1], 3}, NumberPadding -> {"", "0"}]& ], 
       TraditionalForm]}, {-2.659260036932778, 
      FormBox[
       TagBox[
        InterpretationBox["\"0.070\"", 0.07, AutoDelete -> True], 
        NumberForm[#, {
          DirectedInfinity[1], 3}, NumberPadding -> {"", "0"}]& ], 
       TraditionalForm]}, {-0.3566749439387323, 
      FormBox[
       TagBox[
        InterpretationBox[
        "\"0.700\"", 0.7000000000000001, AutoDelete -> True], NumberForm[#, {
          DirectedInfinity[1], 3}, NumberPadding -> {"", "0"}]& ], 
       TraditionalForm]}, {-4.487387150331708, 
      FormBox["\"\"", TraditionalForm], {0.00375, 0.}, {
       Thickness[0.001]}}, {-4.382026634673882, 
      FormBox["\"\"", TraditionalForm], {0.00375, 0.}, {
       Thickness[0.001]}}, {-4.286716454869556, 
      FormBox["\"\"", TraditionalForm], {0.00375, 0.}, {
       Thickness[0.001]}}, {-4.135166556742356, 
      FormBox["\"\"", TraditionalForm], {0.00375, 0.}, {
       Thickness[0.001]}}, {-4.074541934925921, 
      FormBox["\"\"", TraditionalForm], {0.00375, 0.}, {
       Thickness[0.001]}}, {-4.017383521085972, 
      FormBox["\"\"", TraditionalForm], {0.00375, 0.}, {
       Thickness[0.001]}}, {-3.9633162998156966`, 
      FormBox["\"\"", TraditionalForm], {0.00375, 0.}, {
       Thickness[0.001]}}, {-3.2188758248682006`, 
      FormBox["\"\"", TraditionalForm], {0.00375, 0.}, {
       Thickness[0.001]}}, {-2.8134107167600364`, 
      FormBox["\"\"", TraditionalForm], {0.00375, 0.}, {
       Thickness[0.001]}}, {-2.5257286443082556`, 
      FormBox["\"\"", TraditionalForm], {0.00375, 0.}, {
       Thickness[0.001]}}, {-2.4079456086518722`, 
      FormBox["\"\"", TraditionalForm], {0.00375, 0.}, {
       Thickness[0.001]}}, {-2.2072749131897207`, 
      FormBox["\"\"", TraditionalForm], {0.00375, 0.}, {
       Thickness[0.001]}}, {-2.120263536200091, 
      FormBox["\"\"", TraditionalForm], {0.00375, 0.}, {
       Thickness[0.001]}}, {-2.040220828526554, 
      FormBox["\"\"", TraditionalForm], {0.00375, 0.}, {
       Thickness[0.001]}}, {-1.9661128563728327`, 
      FormBox["\"\"", TraditionalForm], {0.00375, 0.}, {
       Thickness[0.001]}}, {-1.8170772772123447`, 
      FormBox["\"\"", TraditionalForm], {0.00375, 0.}, {
       Thickness[0.001]}}, {-1.7429693050586228`, 
      FormBox["\"\"", TraditionalForm], {0.00375, 0.}, {
       Thickness[0.001]}}, {-1.6739764335716714`, 
      FormBox["\"\"", TraditionalForm], {0.00375, 0.}, {
       Thickness[0.001]}}, {-0.9162907318741551, 
      FormBox["\"\"", TraditionalForm], {0.00375, 0.}, {
       Thickness[0.001]}}, {-0.5108256237659907, 
      FormBox["\"\"", TraditionalForm], {0.00375, 0.}, {
       Thickness[0.001]}}}}]], "Output",
 CellChangeTimes->{3.454678384988051*^9, 3.4546784658295183`*^9, 
  3.460871450636713*^9, 3.463294657934805*^9, 3.4655417579606*^9}]
}, Open  ]]
}, Open  ]],

Cell[CellGroupData[{

Cell["Mean path length", "Subsection",
 CellChangeTimes->{{3.4638239844993973`*^9, 3.463823990084197*^9}}],

Cell[CellGroupData[{

Cell[BoxData[
 RowBox[{
  RowBox[{"Mean", "[", 
   RowBox[{"Mean", "[", 
    RowBox[{"AllPairsShortestPath", "[", "mcCU", "]"}], "]"}], "]"}], "//", 
  "N"}]], "Input",
 CellChangeTimes->{{3.4638239947017975`*^9, 3.463824039645397*^9}, 
   3.4638240788013973`*^9}],

Cell[BoxData["5.614753738871102`"], "Output",
 CellChangeTimes->{3.463824041673397*^9, 3.463824081266197*^9, 
  3.4655417711686*^9}]
}, Open  ]]
}, Open  ]]
}, Open  ]]
}, Open  ]]
},
WindowSize->{1424, 779},
WindowMargins->{{0, Automatic}, {Automatic, 0}},
ShowSelection->True,
FrontEndVersion->"7.0 for Microsoft Windows (32-bit) (November 10, 2008)",
StyleDefinitions->"Default.nb"
]
(* End of Notebook Content *)

(* Internal cache information *)
(*CellTagsOutline
CellTagsIndex->{}
*)
(*CellTagsIndex
CellTagsIndex->{}
*)
(*NotebookFileOutline
Notebook[{
Cell[CellGroupData[{
Cell[567, 22, 494, 6, 83, "Title"],
Cell[CellGroupData[{
Cell[1086, 32, 156, 3, 71, "Section"],
Cell[1245, 37, 227, 4, 31, "Input"]
}, Open  ]],
Cell[CellGroupData[{
Cell[1509, 46, 148, 2, 71, "Section"],
Cell[CellGroupData[{
Cell[1682, 52, 855, 17, 31, "Input"],
Cell[2540, 71, 57547, 1823, 249, "Output"]
}, Open  ]],
Cell[60102, 1897, 349, 8, 49, "Text"]
}, Open  ]],
Cell[CellGroupData[{
Cell[60488, 1910, 152, 2, 71, "Section"],
Cell[CellGroupData[{
Cell[60665, 1916, 102, 1, 36, "Subsection"],
Cell[CellGroupData[{
Cell[60792, 1921, 684, 11, 31, "Input"],
Cell[61479, 1934, 3527, 50, 374, "Output"]
}, Open  ]]
}, Open  ]],
Cell[CellGroupData[{
Cell[65055, 1990, 106, 1, 36, "Subsection"],
Cell[CellGroupData[{
Cell[65186, 1995, 830, 14, 31, "Input"],
Cell[66019, 2011, 3966, 71, 374, 1397, 27, "CachedBoxData", "BoxData", \
"Output"]
}, Open  ]]
}, Open  ]]
}, Open  ]],
Cell[CellGroupData[{
Cell[70046, 2089, 352, 6, 71, "Section"],
Cell[70401, 2097, 300, 9, 30, "Text"],
Cell[CellGroupData[{
Cell[70726, 2110, 1267, 23, 52, "Input"],
Cell[71996, 2135, 8740, 154, 30, "Output"]
}, Open  ]],
Cell[80751, 2292, 2857, 65, 212, "Input"],
Cell[83611, 2359, 523, 9, 31, "Input"],
Cell[CellGroupData[{
Cell[84159, 2372, 482, 11, 31, "Input"],
Cell[84644, 2385, 21783, 460, 135, "Output"]
}, Open  ]],
Cell[CellGroupData[{
Cell[106464, 2850, 1181, 31, 52, "Input"],
Cell[107648, 2883, 25219, 525, 246, "Output"]
}, Open  ]]
}, Open  ]],
Cell[CellGroupData[{
Cell[132916, 3414, 121, 1, 71, "Section"],
Cell[CellGroupData[{
Cell[133062, 3419, 129, 1, 36, "Subsection"],
Cell[133194, 3422, 3079, 72, 312, "Input"]
}, Open  ]],
Cell[CellGroupData[{
Cell[136310, 3499, 135, 1, 36, "Subsection"],
Cell[136448, 3502, 3439, 76, 352, "Input"],
Cell[CellGroupData[{
Cell[139912, 3582, 542, 8, 31, "Input"],
Cell[140457, 3592, 960, 26, 30, "Output"]
}, Open  ]],
Cell[CellGroupData[{
Cell[141454, 3623, 414, 6, 31, "Input"],
Cell[141871, 3631, 27814, 589, 238, "Output"]
}, Open  ]]
}, Open  ]],
Cell[CellGroupData[{
Cell[169734, 4226, 106, 1, 36, "Subsection"],
Cell[CellGroupData[{
Cell[169865, 4231, 264, 7, 31, "Input"],
Cell[170132, 4240, 132, 2, 30, "Output"]
}, Open  ]]
}, Open  ]]
}, Open  ]]
}, Open  ]]
}
]
*)

(* End of internal cache information *)
