# Supplementary material for: Network dynamics of eukaryotic LTR retroelements beyond phylogenetic trees
Source: Biol Direct. 2009 Nov 2;4:41. doi: 10.1186/1745-6150-4-41 (PMC2774666; doi:10.1186/1745-6150-4-41)
Supplement: Additional file 4 — Building multigraphs. Zip-file containing all notebooks (Mathematica files) needed to visualize or reproduce graphs shown in this study. This is presented as a mini-web site containing three folders and two HTML files. Opening the HTML file called "Index.html" and following the steps summarized therein users can reproduce the analyses using Mathematica 7.0 or simply visualize them using the freely available Mathematica Player. [file 1745-6150-4-41-S4.zip › Additional_file_4/additional files/mathematica/05b - Phenotypic neighbors network analysis (lineage multiedges).nb]

(* Content-type: application/mathematica *)

(*** Wolfram Notebook File ***)
(* http://www.wolfram.com/nb *)

(* CreatedBy='Mathematica 7.0' *)

(*CacheID: 234*)
(* Internal cache information:
NotebookFileLineBreakTest
NotebookFileLineBreakTest
NotebookDataPosition[       145,          7]
NotebookDataLength[    788792,      16424]
NotebookOptionsPosition[    785934,      16324]
NotebookOutlinePosition[    786303,      16340]
CellTagsIndexPosition[    786260,      16337]
WindowFrame->Normal*)

(* Beginning of Notebook Content *)
Notebook[{

Cell[CellGroupData[{
Cell["\<\
Phenotypic neighbors network analysis\[LineSeparator](multiedge lineage \
changes)\
\>", "Title",
 CellChangeTimes->{{3.454130864486717*^9, 3.4541308719779*^9}, {
   3.454131074423276*^9, 3.4541310985830097`*^9}, 3.45430341092078*^9, {
   3.4546727317647953`*^9, 3.4546727347881403`*^9}, {3.455292118939158*^9, 
   3.455292120122135*^9}, {3.455428936018752*^9, 3.455428937178699*^9}, {
   3.46105903774587*^9, 3.461059049002783*^9}, {3.4637387455854273`*^9, 
   3.4637387690946274`*^9}, {3.463738829466627*^9, 3.463738832649027*^9}}],

Cell[CellGroupData[{

Cell["\<\
Additional packages needed : Combinatorica and GraphUtilities\
\>", "Section",
 CellChangeTimes->{{3.454672882819057*^9, 3.4546728939897337`*^9}}],

Cell[BoxData[
 RowBox[{
  RowBox[{"Needs", "[", "\"\<GraphUtilities`\>\"", "]"}], ";", 
  RowBox[{"Needs", "[", "\"\<Combinatorica`\>\"", "]"}], ";"}]], "Input",
 CellChangeTimes->{{3.454672914182555*^9, 3.454672936614912*^9}}]
}, Open  ]],

Cell[CellGroupData[{

Cell["Network plot", "Section",
 CellChangeTimes->{{3.454672882819057*^9, 3.4546728939897337`*^9}, {
  3.454672952515902*^9, 3.454672954083292*^9}}],

Cell[CellGroupData[{

Cell[BoxData[
 RowBox[{"GraphPlot", "[", 
  RowBox[{
   RowBox[{"mcl", "=", 
    RowBox[{"addMultiLabeledEdges", "[", 
     RowBox[{
      RowBox[{"addVirtualNodes", "[", 
       RowBox[{"buildDistanceGraph", "[", 
        RowBox[{
         RowBox[{"Sort", "[", "uniqueVectors", "]"}], ",", "False"}], "]"}], 
       "]"}], ",", "excelAF3D"}], "]"}]}], ",", 
   RowBox[{"VertexLabeling", "\[Rule]", "Tooltip"}], ",", 
   RowBox[{"EdgeLabeling", "\[Rule]", "Automatic"}]}], "]"}]], "Input",
 CellChangeTimes->{{3.454131367534783*^9, 3.454131369598198*^9}, {
   3.454303472642231*^9, 3.454303474633238*^9}, {3.454323885980598*^9, 
   3.4543238865730543`*^9}, {3.454323930895296*^9, 3.454323931038135*^9}, 
   3.454660851858077*^9, 3.455292128171576*^9, {3.4552921977574797`*^9, 
   3.4552922217736*^9}, {3.461059087619412*^9, 3.4610590882227373`*^9}, {
   3.463294759262012*^9, 3.46329478655424*^9}, {3.4638238935669975`*^9, 
   3.463823901897397*^9}}],

Cell[BoxData[
 GraphicsBox[
  TagBox[GraphicsComplexBox[CompressedData["
1:eJw8mnk0Vf/3/+9kvpd7r3uveco8VJpkKPdJUSKVWQOVqTkJKanIHBoolULI
EM2ISihJlDQQzSklbxkipPB9fdb6rV//tJ7rHOecx977tfdzLzQ27nTyo1Eo
FPdZFMr//k/jZPJXrhLBJVaawl5nJg7FXq1VG6KAt+OuSWixDOp8LW/cvjwl
pA6qyA1wxHGta8D+vYs02EqcJ55XZPA3c1TIOkOHaLLF2/l6PHiaXGqN7JfC
ozzz0P1n+EjSShkycmfgiYbW5Jv9fDwJiBEPK6Og4N6mXUtd5GDUbOzXYTAs
1NpT9+dIjATkYk7WRmwVw8XSo4keIxzkZYWy3+yh4afT/OFTEVywCss3iuRT
8LPOKOZdDg29G74fW+z5R1jgtS1Zx5SGQoes8MOtmpD2HWce+KsEr4n+8hpL
bbw9OVdylKOE3sYXjYFS2rgf3udvJ6kCyzHOkRiWDrRfWLJ35nHxy9Oy2H25
Jgbl3G5YRnHwLzq/t2tMG4ejUmYVmbIx/vVOad89XexQ0wju62djz1i3Yfuk
DhZJivxNfMbCft7Nrc5sJrZ0m+wZa5HEnbTDexKixZAslJneaEzD1K7GJG4M
FXIUmqvRVRbE7w8O/Izh4Ld4bGCTKhdn+1lzh0ZYuJCN8sWpHGS6NzBywxko
jRg1m1KcEt4/N/uJxC3C8ymVveCGHNotZzYrJPCxbd6GQe8VkmgJvWN82ImN
nhdTBl0HST6F+2ftz30rrDnt+HH0jRQccpMuuDVqY+HCxmofAQctd5NtPrT2
C/FZtWDjzu9Ctm7IbubxT0LxCdOz9Yq9wsCdkRdtZLk48T06jBrJR+DZbbvz
37IhatDFfHeAjz2qlxYH3GVi1yKWdcw1Hs4qFjbPNJZF4auE3RdjlBC5ctTB
aQkXs6es2mTt5ZBFu9/SKiOGzi9BE+5xAjjv3ft07xZZDBqoFno2ikAxaG+I
zjweNoW3LlXbNCnktkc6/XWTxYdZs2tmD/4RPro6p9qTwob519yzLgcVkHbz
JXfnbg5CXUd+rHkqj06dC7YFeRwMv1Z45P5VGV9E5P0dZjHgS9V5zDvDg9Pt
txS18ilh7uX6RYI9fBjUbN+d/lsRog5Ho4b2ctEl9fKV0lUlvMi472jiKA2v
S5svqlxVw4ftVAmXNhFsWNQyTV1ODwcOcjJP3GPjxOct0cuzyPub9A5WbGVj
QWnj0nwdPsLYZ8u2fhFFjdKmb0v2yUL9ZW5h1tIeoW+/lj3rozR467OnN1sJ
sIyZePKqmzRoVaJTBZPyqKPkaOKaPnLrS4OooxxMHp5eNBKoj1fBtEvHvrGx
0mlX7bWoSeGTbbxpVF8ues0/HlyioY+qoasr1nG4cFCace9TPBdQNi7b/+GW
UEg7Pds7RRaU//fP4+wr+7q5vcJL7tK1e3bJ4pO4WvYug27huxsvQ0WmKUCd
I51q0VkrLMi/f1q6RIBrNWsmTLvfCT3NlmqevsPDSj/nhX8nnwtVWa9/6paw
8cSrU5xlqIJGySy70bRx4e2WucORQdLQfdM1gzKLCrcaarl4GAe3f0cL3W4O
CTeterl+sJqD1UFff414SsCR/WfLzx9S+HXQpp9xYlQ4YK7/447KL6HceXqk
7ToOzF3X7+OVy6D7RoFwriYDG6VVnseG/xWG7tIZ83r3S7h++EFsrEivMJ/W
rP/XcEwosSk2LPC5HHjv1o0X7VWFx76eicfOyrC+wn2Xa6iOavY3RvdqPuha
0u9+1qghySNK/bqvHNZuvaousUUDzpwVEw57ZWET8fXhsqeqaKVle+Zc4uFI
wavIT+/UUJvxd/KUgyzMf7L2eV+YFF4zW3vK7RYX28YG7Fw5KhiwuP7i53VZ
XFvxwyNOVBlt64Tvyz24EJOOFzNiqUP265PRPRYcHJoX8+GGoF34lXKi+cwM
FpLvmWxXXikNv4ROBUML0v9qHZ7QBmQQqE037TQZFnrM/Bv78JAiarh/Ig/0
dQrPxbfVHI9Uxifblz1N5n3CUxLiqiZZAsTXDbi3iw0KRQbqpM7G8f9/3vMk
FQPkZUh+7Xzcc3Y9FMqlXH9rWiAHivrPypd1zUK/+acehuYqoeby9+eTt68L
0/0mZO7f5QEFiVYmE1XCZYWqpaxoWdD9l6fs0NVAh53K5gOVqnD8e23+MV1t
6M/1Ps/OlgP/ufBjaKgOpmI6KgzP8eHi+fTcj2ta6D4UolRN4uhxPOuQ43ZF
zOy1vpsdpYEvQ+uWzb4sD60F7scHj6ujcObomGGLLrZoNc83u0jOsUns35pv
evD4Ek/f9JUFi409dV/sSV5V/52P3i4N/8pfLn7ndLHWVzG0YIKFzqiCzTc+
6+O/kr/p9G2kbg73s6pPG8CoaFtC4RATWpuyNtmK6uPZk6CaZA02CsskenKm
DBBw5dp0d302Xvrc9Y9w1EOkl2fTeooUdPS6zMZY+rin1h26tkQKXgY672ST
+eilnfv4MFoD/Sd2/DvoY4DlWpVTfj8l4RJx7MP4Iz48Qr5X0Bx6hLJfVb78
G1XA3NPuoo17+oRdesqDi3QF+KVy9kZIrAAltaGTLoUKeKNcNLAxio8H62yM
KcoCXJcwrPbT56FkRq5WfYECZor7z8hT4sIvePOyl9089OV91Esi96knLI+s
uySPEK81DHENPjJGjXze/+ChxTBe5GAWOd/J6aubK+Vh1SJ5Qe8EB1HFLubs
pwIIlv0++P2lOJaJW6ZphikgtWFlm4uaNH6dLzZL58nhyfFSE/E7DHRYO1rG
zFWEzfSf/jeGxZAkoepQXEXm5LPG0xFDfJyftLU7TPr6d08R4fR+HrTGaSFB
2VzkrF6V8JP0vf96rnr+JNedn//90biWg/0fvMrlernI7Fpa3xLGw6f4y4qn
HOTg4HvF9ctj0qd8b/UP9XNB06XNW0/62+85C5eu3iQHrYufjaYFs9GVr7C/
ar0mRG4ZLdL/ysYfn1WvvI6qo0q2PLr6BQdef/crl0VromPe6SeludL4x4uk
Pn6ujuKKtfV3VKVxwkqC/yRIHqkXj/plpUvA8NH2sn9FiujqSTBPuCwNmXvP
bJUfyWPG3Q8v+iECK2p0/ctYJTwRoZ1QlhVH/TXuBi8dedy1LPJylqBAdNno
8lvjiiiJd+ktEBkTmjv5dW4Z0sKE0PzkbgUJzBpZb7wjeRoqbUwTvTeLQneu
73uVBgb2ftiX0ZbCxNiFR9ZFuQxkHPFYuD6LCbGgLZHNBxn4Mu7+cvp1JjYv
Hmk7vZbMr18ZDWZ1TDjfdVoua85A45tQrQPtTJxPnHlrqTwDBrRlScM/mZBp
yCpZNErH2dTDNqcYLLRefRQn/ZqO3Nzb89cqs7CpuHnqkRwNlPT00FrSpy1r
8jq2jVGRmfFwet4RaTStfxT7u4MKh/Pn3mVclMaixwFpW+9SEe33xyu7RhpX
99rbtGdREfwtcEHRO9LnB7+mLI6m4rf02KXLf8hcK4gWVG6m4t68i8fz5GTw
RjN3huVKKk5aJh6JNpGBRfClwlnDDBgurK/b0sAEZbChpvwNAzTb4nvLvjPx
M3/TUsMaBpq2eVy0EmHBX5V2Ij2PAYeTH2Vtp7HwvLnLmhHPwAKB+6CjJQvL
5seu3LeFgeAPN3c7e7Lw+nXhBM2BAY1PidPsd7NwuffA6wIjBqq/VnRMT2JB
2B2zYsN2GlTaT8qndkpDpOWygdFyGrS7n0h6jktjD0tVXdeIhpN7RevG2TKo
fTuesFaShpHsDsNdOjIodnanvP5OxZqE0rgycxkwdb64Xqij4v2hsf21y2Wg
NBKTVp9NhfbAKPeotwx++vz4s2o/FbbnW0vlA2Wg96tI2K4nii5JTw03wmun
teWRpY8oWAdWn+hhsZAbduv270xRqGdt6dg+m4USfvf6nrei4DhKRr9yYSHp
2a3zEopi2J88/7FsCAtnftmMCj3FEKP2LEkjlQWJAONze8+IYdnArY3DV1io
WdS4OeeNGA6seH38cAMLs2ZX3CgIkcIbF4l8troMJJ54WhTfksI2zpSBy3wZ
DNg2PAkel0J9RuHtxQ4yqM+/Edq/kIlx3y11b71ksMzdmiMaxcS6B5bBsjtl
oKtctSi3nuhbCaXf9sugzcXkyHUpFvonrs1cFS+DueHLrZRWsZAxsGfViuMy
4O23Uue6Ej7T6WmHA5kIyvFoCz8riqcGw2WRe5nQePtcJfGjKLx3Kc3qjWZi
Msthpa6WGLz9/HdVn2AiauW7noWbxFD7wFxjNIcJj2v1aRXFYvid9M8gpYwJ
oeE8nag+MayQy799oJEJuYdtV2KMxdH5MkN4/zMT8TfrRhObpLCw46nzCjNS
/8e8Ht5kEv9q+jPqgxOpb4bdlp8OTMyXaPO4vkMad3VfP9BMIs/N2K5cnSSN
jM/5lEXkuZfenN0wWSKNvAOv8+eLsXAuwZzp90waUy+0zvZZs3D10jLn7iFp
qIt0abhGkLpUcajbrygDH820owNiVNhZeeg1vJXG6ltL5yUyqdhjEWrKy5PG
t+HkGcYyVDTesnkm3CYNK15b/meis31zt6+dS94fHOGfKU2FbqjKmfB/5D2s
dy/8pahY4BXSdqWOhZEi7T4LUSpi6zTyxJJZiBmSd1eboiBpz4vgdFdyHjJt
pm9NpsCJm9q8wV4S/+QuqXpHU/C4qIJuzpNEtP75Hf57KeAe53RvfS8B/f1X
kqO3UeA20/KSeIEEvn9viqlaR8HST+vcNXZJYPHyiTH+cgp+bC9vrbeQgEH1
gFqqOQU+FQEfJcQkULXLvcFch4IZ86ZPjL8Qh/aSPU73cyn4rn955dYeaVT+
eT+++SgFN/KDdqwtl0bW1uca3/dTYDSoGZYVSfp3C+2kkLz/yYH9I4sdpHF7
gXpyGHn/vZnnctcJpOF9dFbJqZUU0Jsb/MY/svA9W+vfeRsKHMo0lhkVsWCi
mPDz+AIK7jssOcgIYuFO4ta4OyenhAnfxTqaAyTRruLkGRU3JTx2tqLIy1gS
m9y6jhpFTAnfUPz23BqTwNH4nE1VoVPC/u67pT01ElhkN/jdJHhKGDpu8kki
QQJ/4iLbz4RMCR0K0g7orJIAl85s6to3JczU9OU7kf4/ZRAiUIieEj5VidLO
/CwOd0/zkWx/CiIHjVpUSP9U0YtcLgkKKr30Ha1Jv5Vlaa5MkaMg9/wJ5uOd
0rhWX+21+82U0Puw0bP7FtKo8Fu2YU7UlPCc6+YuoYQ0EhUancJ0poSX7jho
r2xnQSHq4G+vR5PCrNrgbzTC//oEXVHEb1Iotn/ZhH84C9G2Wlbvvo0JCw4q
yreJSCFqtUzV+sgxYfNzw+d/OiQhFuK44Yv8mLC26Wpvz1VJHCzXH4i+PCrs
FJt/tjxOEq46U9wA4ahwckNC8OYN5Msly1aUNI8I65xvRMgslMQy+e8Te9aM
CIvmLFQqVZRE6M/nFn1dv4XR0TncjeMSeDvi5XaST0HZ+g8q2WQedN4v7Mku
I/G/vojvKJCB0fM3p7dZk/geb77xi5yf16XHWq8/nxRaHB69c5qcr8ta/mOp
PpNC9/d2p+yLpKHtbxU3b2xCGKbwfJEcqZdLhw4ZVhydEG6VdfUWd5dGYdrW
ggUGE8Ljfv7yRobScFma1CxbMiqcvdlkTkaZFLie7KFKu1HhWU3msqk4KVyo
fXgyu2dEeFR/rtQNDynsDrGJ60oZEZ47Kmd/X1cK4byWhIsmI8KODS4bhL8l
IVJrt/Tf59/CU0v6NM1qJTGYmLyccfy38FCse2f1EUlE6Cn9a1v0W1gx5Lz+
q4skdu0ZTS+KpCLyv0I9LU02PvpsXZZcSEV9zZrT8fPZOLrVfH57CxWsnhlF
FvZsZJ2NvRsxToVhB3vGfC82Lm1taArUpmGmZ/ickEA27Mq+/cxdRebVnFXU
gUg2Zq7fuUTiIA1z5xUp55xgQy21/9yJyzTI0WPtYnPY0DXqOqe6WAR3Mvzf
ee3ngHXc271qtwj+e7paLfAIB/zlH+M35okg6ol8ddEZDu4s0BmcbBXBhcGf
NmIF5P5/wbTD4qLYs1fvcPRNDnZZbP32wUIUsi0BSSpkrzvaMRlFCxRF1su2
e82POWibE3/wfZ4oQgtX1KS95KC5OzjK7BgVN8MGlzvKspHy6crOv8RfNL32
i8nRYuObT3ufdg8VFRvLNtyYx0bf1HqvW8SvXHw8zSbClo2AVIrCFRsaNvvu
SKO5s5EYUx8iHkxD89O35VYBJF6q+g11OeT+gPkC8z1sdFL56z8/p2H9o7eq
/8WS552VXL99kwhE1t+9/mA9B1obfiV0p4ugNjf9hVEgB07OH1JqHolg+1Xj
iOUHOZCy2V86NCqCyVUl2topHFQnz1x4iMzvTU4vrG+e42C3usYmX09RmPly
HUcvceBau2JXZqIoLtETHgxUcJDikX3c6K4oBkwZ07LqORC/mTcYmENFzY0f
h4NF2LBa9psz9ZIK0W7fzmkkHpr/aSqZidCwJ+6tuzLZT15H8G1VTGhYekbJ
Z/1MNo7UNzQX+dNw/YzVob6FbCyu8B9+d4qGRQuq9Ood2Ai65PSntJ6G/iVu
L7+tIftNoLmm8QgNxUdmDa/YykaphLHm3SQRrNDixunZcDDaq3Sn/Y4IpKLL
j3a4cMCMPcA62SOCzyrc/ue+HMwMW7ylX14UtnEHOZwQDgqlvmp9sxWF5LSm
9adiOLhWsC1tT7AoRuNNF284RfgMT8nmXCD+RjZefRepl4ZpLRTfZlH8C/rn
/pDEo+71XXpNJfGPsQuaJsh+KznblpLRRwVXXu77Yhobei0d5+5NoyFTKVZh
hMlGkkzLIUU3GsyDHk47Ks/Gh2bVE5nxNMiMT3kztdmIvuc3bn6bhhlqrd82
zyb37+sy/NRDw0OV1NhckHh89P52QJGO3yviHpeuYGNfmOs3yesiONsdsDZZ
n4Mtxa0WaR9FEFG+OGGXGQcr3bxO/mGKQrniXJ7mMg76s/bfMjITRdSJoKDM
NRyMB96rV/MVRSz3/Z532zmQzJZ0eJgsijxq9b/Xhzi4XdBhyi4XxX8GJ1hH
0jjQS1v+39A7URhTbCL6CznYU+NgrzNGgeQ/X5MadTbuLB+8M3ucgqMlUkte
zmVD4ufZ8PwJCqSOOIq8WUrqIcQ05BCNzHuNT/rNa9moub5Zs1qcCuuXS3YX
kfOfFfrn2Ho28de/Xxf4RbMx/f4+z40KVPTsvJD+L52NkHvil2o1qVjo7Ku6
qZiNnhnaPsJq4i/qXAo973CQ+8rm71gjef787VdTmzmw+9E3XaKdirlKd2ee
+szBNtHLnVu/UWH1JnHOmmEOHi3vPaU8QoVO5eb2d6JcDG/c6C0QI/5YQ3wV
X4GL9WZnfjgr0HDEUfT7pAEX2eZnI54RP91cW/0vdQEXsf8dcTGwpMKgoZV7
T8BGfW9S98VVVGy3OKrnrMfG7AcPgr74UEHblHxvgTkb3u1mFu+DqXjZYjg/
hNT3bbW9/clk37h1VfLdCOmH7xfMzxs4QUXdjo6Pd3axEbXqUxuF+O8XTnrr
75F4LBil7LxdTMWMhwgYI/G4HqCiZ7qEhrsmswZ/kPr841Mclk76p4zi8B5X
Eo+4q0ZWZ1bT4JtWFdBL4uEffPeK+UYaysuXnyvs5IB2/efavZtoeL6prOvw
CAfKZkfcnMk+0TdpKxkmycWW9rmCR4GkP71PaDigysUVv47Yl0HkPCYbdxyf
zcW6+VMy+qEyKFkeJpr5WRo14vSLhfdlUJe4YWoXmWeC96sST4iy0WBUmHSB
+M+9ja5RDwzYqODeUBXOkkaR+bvPb5ezMbJyxvC6QRa0UowKW3aSOj/H5HGv
sjC75M/M9GNs3Pw5b0ngFhamtlfM1r7GRomzODdFkwWfhWrv1vpwIbb6jUnt
DAl80xSGFEZyUSy25UVplzjYbou1CzO5uFuZoH3yrDjs+mpfOd3mYjL3XNXe
5eKwLJzzOusVFxSduY/2TYrBXrL8Z+xPLoSnw0WvXxaDgfE5O4qILJqOBz+b
t0YMkQGdKQwlWRTxRSeniYnBTULt8SMy192N9UOP7SL7V1ixc4uaDOaV3s6L
UJFG3YM9Ug8cyd51+eZ2WhMLH+L2mx4/JAOK+t8S030sNPz1XmhYJgNazoly
M0MWzIzWnDvUK4PFSRcdVT8wsaRh9qSQ9FE3y4cXJsm+0HjFKf3ILDb+/Oey
8JcdEzMOVOLBV9Knf+ls1HYVx7gwbNEqBhfLPf4YLZIWh7iXTZOcNhcpRdPW
X3gshujrJ48zl3Ah+ZtyyDVODKUayoNaW7hYOifCNXiJGAQy6j9cU7gwU4j7
zpEUw9OAAfW0m1wsuPM02OqZKA6sDPrvZQcXrmPl2/nposiWH6ouiWLhhHvD
+hLS/2ogubJsGQuSqjGmZVQ2tOpmxO+QZWFb37NAFul/yXptd3+8Y+IFlZGx
Ro6NnFt5IqYFTLi4PTQ8R/zDgRKO6ZYgJvz+Vtg3GbPhp67eecySidXrKtu/
WhLtNcPmrhQTBfRpAV9J3RxlLAz+t0QCDrIeMvq6HAR9/e/gAoEEojZv+k9i
Pgca9WpPs0kd3NesUny0hIPN95TPmJaLw7fh47o1nqRfRFTXcOPFcejzf7Nq
txK989WdhWvEsdbJ7sWvAxxMJaacfjRTHAzbcPOeExyUWKiNVomIY1CbrneB
nLeZ7emHDhxnodpyq9plChsHH9SaCNewsHItozCR8O4ZYtpGa7OwYWvrjL+k
31vH7/vuPMAEc0R60QTp99LWU4tK7zAxoSfqc3QOidfHJ7uL45h4HLHh31Ur
Nv5uOR8hdGHik/OSbetWknmSSnEL1WDiZlDK1ElvNpzNZGLK10nAI6qu4I0p
BxJVlaxThhIQHNTJOLeUg3yp1zytcXHoUYKVvnmQ+Oisc/F/TPjbG23KNnOQ
0LFx18Yz4igZeqorHs7Bce+wvypbxBEp/bH6XRIHBYdp2zItxPFx1uoJ4ywO
Ul1Oa/9giSO090UN7QYHjuENqYszWTjFzzyjIcHGGeVTqu7knKrZbt8YQvL7
daXf6kwTFuw01Q+PEV5DmfdDinRyjufbNF0i8yHE4Nepp8+YiCx4KpG0iI12
2a6+8nNMGDxnsc45sfEsU5j/ejMTliNVOW82sDH86IW/8Xwm7n0eT19C+qNg
x+eTgbsl4DtojCQy3xZrPRCnWUmg78L+DbqrOTDiObQ9kZZA9u97+wYIr3co
P//5O3FMuNu6f9/LwZuPI6qcYnG82tVQK5XIAY/P+H5krzhU326MXneWg6yP
ibnWS8XxvTlj0zvih9y/sf/MkxOH4ueN8+NJfw2JDuFpk72Eu2Ge2QSHjRlH
/m6WD2PBdvc/saJppM+5Ruk8s2VBOmBery7J76/Eo312fBY8W55d2Ut4dwwH
BiR8YcK4Z5VCpjMbF9zM56dcZyLZoeN3mg8b8bYPGJ4Hyb6erSTjtZuN8n95
e3rIPt+wMsD4TxQbb3Ju5huQvS1w/fn2hWs5mGyyDTjsJoF++zdPL5F6/u12
QTVPUwL0XYk+P/Zx4Im00OQBcVw+2+j/J4HU+5oiBVSJY6ak88U3pzn4oaBx
826COL6qhv1MIvU9z3Ggj+4mDul/BtLscg4O9VftFUwTx2mj8TafOnJd0Pd9
1w0WKl0fXo1SYkPj++ELd6NJ/bMtd7vMYMNESpq70I2FK3MqrxUS/2J5XPPc
mA4Lhx0bl0aQ/Lou1q8cHmGiafNTgxbCq+F9dcykngkxay3XrGA27l1+MlWX
xoTCg12t3WT+Bc/aE5+3kYnX1S8bLqURv/A65tbXTAmEP5PY1U/8S9NU91Gl
bRJw7FvJ0IsgfEcqz1w1lYBfnUlwK9kHKvXiHuczJDBL4QRrhOwDMZ1SOmIt
4pjmkDA9nvCu3LP3URuZE0/b7lsllnKwtKCuTclPHB+6UhvGazg4faIv6d0M
ceykT1/V/oTMy5kBgvO3WViofHLpV1Lfjz+OBqceY8Hgn7JJBpn32n+vr1Lx
Y+FFv2PmCUeif9Y7LDUl8VhfYllH6tm7ZHPwNEkWGvdWcA0Ib0GeP26/YWKb
6lvXezEkPrFnk1UvMVHSPjMm/BQbpv52Z7zCmOicgQ1r89nYyPRoyCyVQJxl
qMQF4u99lvkbNkZK4NXXD+nZxN8vuxfcOrBcAo9tP2rdJv5e++ZnMU2yx7/5
78XiH0UcWFhfW7nrC+l3SGvVJ/nNzXeP6S0h/dK5YWpPLfG/BvurLoaIQ0tL
1rSliQNdp9TlVxaKw08wFzNbyX6hISdhkkSH3a1pXQmXZbHiueqprDg6VJ8s
bKpIksXrpjVDVYfo2Jtpu5G6TRasQQW71D10aNVL9m63l4WupcyeadvoGCjh
ZokbyuKadojsTi86Wt9vz30rKQu/q92bIxzpiH9/WGawh4u2Ss4+pwV0zE/q
+erUROb0l+HLOtNpED1vePo2m4OAoWH9Bnka/qhG1wQNstEtkxm8gEbD+yXe
kkdesOEwPygr8QcV5lEGOqxSMkc52zbdbqbigb5OLo3E9/Lx4/NfXadijYN/
b3AYG2usVil/Jn5s+f0PNtvJ/vFNvrixZxcVDxPDHw+TeXSK+c/EmvhxezPV
6ZP3ZKHx1bXL/g8ND6h3rsXkyOJZKr/R4w0NZXvmSB6IkcVhWYszQVU0LD+7
23kgQBbGfXM35pD9rs1qZ0uXnSzS+BLJAwlk391v3htA4sGffeO1724a5C/y
TQ4xZbHQ+oazqDcNkro7vEyJT8nfejLuzQoqOuZf5WTP5kAu9F761YVUJHzj
f6fKcvBkalZf1XQqLL4ZOssNkXr6np4oqU6Fulycew+Jx465yRVneFT8nEiR
jLnBxkVPe+mdUlSkazunDR4n/tslfmsyg4pfo2sMzUm/NWAcGxuZouARcw9n
M5lHU7bV/nIZdDRxdBSql/OQmXR6wQTRn1OiDRvdeajSznhz6jwdpR8iLj7b
wEPF9jU1X7LoaHe7v/HJVh6mvTCd9yWHjqKEaquqEB7elKYvTcunYzw1Qyvr
IA+Ct0Yvfl+iwwgzf+1I4OHRqtVBotfomHNt8pR+Kg9z406py/6jY0WMXvsW
JT7SPnbgOZWBy/zVS1jafPhcsOdZiDMgbVQcnjaDj6eNM087yjBwNW9j2MR8
PkqN09Mk5Bg4dwLLbKz4qEninN+sxsBZsa3im5fxEUgN5GzTY+DAGfdWP2c+
VF6nq0rPZqBizfWPpmv52Nb7k2d0jw4V5yt/OpbyIH+fP635ER1ufHHG5VU8
NJgEn2ppocO8YLilaDUPrSf6Mo076DBTVjv61IeHO2OuGf99okNbcmI9fzsP
2tPM1aa+01EfVbruQCgPw1+Kf23qo0P3jMgJkUM8uCzo5+oO0xGjP59aSOJR
u8uwdg4YuDC53voHh4+gbo8Ni20YKNxh/D2XxOOKdF/PRTsG3ijWle4m8fAf
dJh0W86AoXZ2uutMPlpcDXa7rWTgn/v5UFszPprO93jkOjGg0fJ5zqJFfPSY
/BxZ4MLAkNrby0uX85Gwv/7JNFcGJM6b1Ti7k+tHPl32L5TC16MhHWUGfBia
PlN2TpPCjoNBGfNZfNR9CXGZfUAK4/aJ3+UGeHhY07JYyl8KDuvnfPR+yYNN
lcehLnsp3MrzOSx/i4cb9blmj2dKwfld1fVlGTwkvXmBao4UlvMbNaZIPTTc
aKY8H5REpJT5Rks/Hjq31o9tIvNN2ubo+ccDXNzLsw/OpkpA88RRzrk2LkaX
PrIW/yCOtCidPokqLpxqGMnFFeK4svHCfKU8LroMrkicOi6OEQ6n+vURLhjW
2X9ebhJHQ36b2pJgLvZ3cbWCLMXx5BuqAtdxEZGQ/iKCS37e2aJmDfHRQ7MK
6yKXSqFa5Cj2LuVjuNVod7KyFC4EJSzynU3qY2/WecNfksi7MfQpmeTjyLHj
yZsfSyJ0SaXVBJ0P1b/mki45krg3ove48j8e9gaFuYzul0R7Wy636QUPNwXD
07w9JbHskXm/aSUPKSv2Zp6aLwkvnoWPVBYPheK7Ts3YLI7/lh/LPGUgi6+f
trnBThxqiykfW2VkcW84Y52JIfErEcwVicNcGE5+EyjKiKOs1D/ibjvZk8Z3
OA0Pi0H9zymNkLtcXH792PrpOzEEsaBQlcWF7eHAfSX1YpjqcPc7H8VF3Ezv
H6dviCH+sYuumh8Xr+w/7Vuty0S1fc+SApYAWw6+FfMj/qzmvL5ptpEA7ydX
9KWTPeV8aGSIg70ASprn9/5cx0TqGf2NOZsFmDdYY+cdzMQsv83hp+MEWHff
3fVbEhOlWqlrtS8K4Cv6/L99ZD/QHPldK7wvwImd7bd4dUx0eDw88uGDAB0O
7n9TfKXxUirhKXWHPO7k7hLRPiyNDTMqacqJ8tDc9aT8cq409AXPXhZelEf9
OeE71Xpp/LyXez6rRh76MoeKtvdII8tFoXf0jTzM3aLuprBloHGldn/RsDze
LmBqhJrKAHNDrEpYCpgwCXaR2ygDhl/HxjFtBfR6nZ9SSWFiUlPkSvsvPqQ9
ReZU32LigcvmZ1pSAlwVHk3P/8jE5zfKabpaAtTEHr/0SIQF37kPtToWCqD5
5/kegQELgkbz3bM8BKjXsjkf58BCR5DMQr3dAsz4leXI3s5Czmpt6bIUAWTs
bnvkH2HBOMJ10bNLAnjomJ1TN5Ihe6pCzC8zecQexabbS2Xw6US343E3eSS9
rJx09JGBo699afFueZTlrZRsC5fBC82Qk6bH5dEcFPxmyQkZBPaXXplxVR6s
9Fq/8/ky8OOuy4h+Ko9DAhOHlgoZLPqvtN24Vx78ZbM63jQQvXC4QV9KAQU1
mHdPTwr982ZQoiL4UBYkmy8akkRIxZ0D4aF8ZHgY1DtVSWJOx8A5v0A+nPQt
aidiJfHZ0XSR9VY+5LZtnuu6UhL23kMs2QA++LpHrbcoSOLnyTGHDh8+jhu5
azp2Ev+y14B+agMfSpavVbjFEtjlo/PNbj0fxltmH3O7IIr8hsPKbS58eMUe
+i21RRQjg5vSIon+IGujVDdbFI7Pb93RcuXj9Hl7t2N/RZDUaOdd7caH7CvZ
35F1IthoumFypScf2vG+5peSRTDV8LyxnfT3KKdOd0V3EWzSsCpyJe/3Olu8
6Yu6CObePDir3p+P2Jqk9U3aUlgv+9H6+FUyb8TddqX1S8LookoTtYyP6hcv
UxiVkjg5kVR0oJKPF7Far4yiJDE7ZSJEtIoPh6reIFV7SYj/4/FPV/MhtmTo
co+sJGx/51fMruUj7tWtlznvJJD56vfHVqLLBkTMPC6S/WbijXsk0U3KG4rP
ZYhC08c0hVXOh+uMzxfX+4qiyWHurtpSPp7PKYpdPF0UBcb+ugdu8NHc15zm
OSICu4Ct/ovJ96bNmhC7Xi2Cm3t0ZvGL+bCnSdPXJohgw8/trwcv8tG4uDhl
q7MIVKVzf7/N4kN4djR1QEUEeceMg1tP83EmZkBFicrC0AOfzasO8RH6OGRM
jez/9PQc04EwPt58X2l08gQLt59v07Mj+U89wqf5vmEhXN+k34vEz6f/4EiI
hjR6/9wvnLuGD+fbh2tLA6Sh9XhG61NHPtzsl66TvCyNs24v3WeQ+ZyyiM3a
MCiNziR26GrSXx8sCXCvc+VAdMHNCBdP0h9Nv0b57eFgdsDp9yvteGiS+zKy
i+w1y5R2Rk8z5cGjqdftYwUH34V6rc3aPBy4vTkst5342urilDVcHmJqnvuV
jnJwwVuqsXlCFjn7mzaIC7h463lmbEa3LGoZ5j0n53Bxy/rL56jnstDUWPCf
+WMmbtwtVPluzceGWQr/XBksHL34S9TCiNR/EXN4Aiw8zjo0L0PAR2HZu2a1
gyxY41OgNI2P36ltnMJ7LERV+xhk9PEg/ffH86gpsj9/VQ5f8o6HxMrvlRlW
0jA9PaSh0MSDWsZn9odoafg8aI/k3yHzcWhFR5QaB3FB4QkynbIo7J8z64oV
By2FFQUWL2WhbyqY8vDlwNZkncG5h4RH5bRvWBwHESKP3eZVyiJxxVMvajEH
fa2ubKkrsvC/cPVxdzMH16arvVbPk8Vp4/M+mkPEV2/6Ub83QxaxLz62XJTj
Yo+F3in5NFm0mR5WcyJ+YlmSbtclXT7CjN2WdBK/kfIq8fFnNh8zZ5nXv1nM
wIl57/MMx0l8T7XOXGjJwNzwvpNHv/DQckc1XcqEAYfP62/ynvIQGVOWvNSI
gdkGgRL3y3mIm8vXHFVnQGzsTnpmNg/H6jK/KPIYoCsKVlxP5IGqv3Haehc6
bB6p2D92l0VUrFAwYUPHPMN1UgrWsuj4rVYjZ0LHQw2TCyVGshhlNyuVadFx
NEe+LlFOFvJPs8694dDBtuDzbtNk8VOk1jBlgoZ9qx7LWfVx4S7nqdP2nQaV
jc7mOm+4CFZMWlPZQkPW2xWPd9ZzcbcorHD5JB3KZ6T0aXNJvZcUvzcm/u08
V7zCXp2PRfcWtYc9p4MYkjfGTD4URn0DjKrouGRm++HWKA/mN026VxF/a/jC
esb3Th7cm78u6j9Nx28n7VUPSTyuLHz4UyKB+D27yW8eFTwYZ+R8zt9HR+jl
hQWFOTxkT/mp996moXy1TW7NTllcOtr/SeYKDTf3Z61+6Un2KcsVoffIfhG/
7L/uq4tksV7827a/p2nYkTpuuW66LEqmz3z1+BgNMX+2re0UyIKa2rjQKJEG
XeGB5bYUWVSmXrmrFUODYXaL3rEfXKw5Evm1NJKGnd1zWI9ecCEvl/ed4k38
5MzvUj98+QhRdqZ9Ws/A3ww9QbgXHxe3fM2x38iA68dLNSIefFQdcHdf5MMA
J+Mh58gqPig36C/qic6vi+Cw7Pm4deLaj1aib5zrbEheTPprS86ZQKIlnbdY
yVjyMaviPDWdPO9womN0KvHvfcUXNgY6M6Ajp7xzDzkv7Nnv66cR/+qxvzya
0sbDwNGBoxuIvz2f8373sWc8KO29vmy6IwNbV1tb6T/mgTssVhhrzwC19Gnf
k/s8dH0p379jKQNLP0/ti7hL/LyLQm0Xqd/l+is/LSD1WJfx6thP4rcz1FJ4
rGs8/Db3N7dazUDYeqe+BD8+WuN7r/wh+qC1eIeYN/F7xfLmW9cwMOHBmRFN
+H/Z1DWfJDpk/NiVKcL//htl016i7ys+UAon/HYZ8hICosV6ukxGCf/bpOSq
reR5/rs1a4MJf2GJ/Jl9ngwwLMPDhwm/X7byuPMy4vcbl/q3E35Tr2J5ZXL+
Lh7cy1lD+NO2rc08v4SBo+k92z8T/ifHw2+1k/1gmHPKYhvhvxO7//TTRWR/
MPtl9o/wX/wyHLHfigH1sLe6Jwg/VflkSRc5rxIWBx7MIPxjCeq7JBaQ/PxE
44urZL+bu7eniOwDXx5+2DZM+O28jctnEn3aMU1zB+G3mbe2+DzZHy6sbXHp
JvxH539tGiL5GuzxEPg4kX6+e0phNtHN3F8RHwh/Q/jc0x4kf9oP1l1YbcNH
uLenXcAqBnr3rDn1mvCrXkg19iL5jBssCHI1JfFJSz8+n3yv/oGQdWbvechT
W3tDQPLzPqzRpILwj1nsZH8g32/r+2GaaQsP76O+Xk1eyMBnRd/5lYR/TYvq
SW3Cc/6MZKLFAx465rbUXTRnIPjWfuNqwr+r688iaTMGVN+vx2LCb2HYK+c9
n4FHdz2eNRJ+k6lKK0XyfVv8B0e1yDybWlzC37qCAVnbH7HFhD/9d2vaS9If
q7Y+PWVM/AV/dVydswMDJxOEC0sJf2pBbdF/JH8rxb8dNXEg/bPPxC6D5K/3
3ta8W4T/qeSygo2kHl0vHTw2X8jHyZPSDVYkn+IXX20uJ/yrErj6SqYMFM/K
cTlL+H83OrC55Ptsi/uM5V/zUHBlV6066a+s9b3aJwl/Z3m+cMk8BnzZHnac
Rh4+/apNjpnLgJXp4LUkwm/42+7K2zkMHK/fGyRWxYNuU0iuHdFnX5XlRhL+
G7+Ndj4j+6/juq2r/xL+sOyY7p2E58A8iQllwh8ozbmcSr5fr7uJXkv4n9he
f/vPlpz34h1Z6wh/ea5+bTE5T8d+uCcPEf6Lpw1ysq0ZWMgpPXKY8L+vsrvz
luQv54i3p7QtH2ZPxrFOyEBSbktZGuFnJiZ4a5N8JnhQN8iRfbUhIrlmcgYD
07ua7f8S/pPn5c+xiH5yVUc0nPDrHk1e6TOd9Ccz32NjhD910cXBKTJfAsXj
ioMJ/4GvnxO/EH1Xr1J+gPB3HUhWkyb3z2s0PbOV8GdcqLx0kOgbn6z6vhP+
8H6hmil5fuX90XY/cv4vpzxvOELycZJ+90YnqX/PtqTTqeQ8ff3z59sNwp9k
2/9OkvD8sFrmEET4vU0yr/8i9Wa8c3/7NGfib64PSzuQeqtvEIutJ/yRZ8se
y5F8ph3a5uxN+DeMNZxwI/nryE+17if8hw8wRsVJ/qSYMzzCCL8wSNyjU5uB
K6f/Wq/9wEOPJ71GnGjdlo8xnwh/ZfrvnblapB/FBkxueM5DYFhO3A2ij3g9
Kesk/DeLHWkm5H71+Ogy3zril6pry6frMPBuUZZoD+H/y3J2P6NL4hGncT2Y
7OcesrSgMH0GRIc33hG9zkP5MRs/3Y90zJ2p+2/nBcK3vTRubTWZd5LTAg4T
P2knV6xrn03HkzM2FzSJP/X/mE+biCSacs91OfGvFlP9p8N96fCLOM+YeEL8
q1SWQcsSMh/tf9NndvBhHVNeSjeiI+7m30Mfu/hoC1nVp0rm9b0uy0jJIT4S
1pWOLDhPxRX31VfPXRUgu2OZ49LDVKRVTnEsqwTIdGB9t99CtIXM8VVNAnSu
dT+1womKw06N9190CPDVxOLzagsqFuhJK1V1C6DC0BkP1qYiPq2mV2pMgP5l
mffy2FS83rpk620xOVzrVS4b+EeBwRWJkgdycijKGrEtlWHAfvbhB97E32+2
CllI+UdHVrANY/NjPhbE/6T+zw/8tH8SJUd4gl3bFZcRP2BWccDFv5v45Zl3
/Vxv0/Er+X7JylE+bgtF+Z45dHzOi/jwXESAihsNl9eS+d+pk7yuS1aAZzO8
RTbtpONR/OyaWA0BDgvus2L/UlExvrxPnuzDcmLrllz4REWf0fG+Rf8JQI8M
fv6qjoonaelbh0cFUE3W9NEvpILt079FhyGHXyXb/hQkUnHpY7NCm4wcZEI2
vfLcRkWR7ZLmKUU5jKt6By9dTsW8ti3i2dpyyPn79FTEdCqsrvvtvjlTDnPe
GDsl3aJAPCi+1FldDvdF6mZlEu3lJC/czJVDvuBDbXk5BVskmIWHyPtUZaTt
20opeHbwin3miADaZb99Jq5T8KXILbqexP+lh+Kg0RUKAgwliybeCLBp5nkt
/yIKjopoMJc+FSDK823EpVwK9t/t+VNULUDBncx9yx0o4Cm/V3xMEaCcV/kw
04aCuJol7bakPlwG6UpTCykYtku48JXUz5M/Xh8C51GwoaSpML+dxN815N6I
IQXneO94x5uIP/P5djNVg4LNpe+nCu7x8djKnWIvoIATRwntv86HVMj26eqS
FKSFLAjeSvaj/57FrAmIpeDWyC8MkfgY0c/FL9hHgUXXDOFOBTm8/8xsHdpB
+G6tKitnyuFQf0TjMV8Krrk7Zz+dEsDAPu2SYA0F/1X7MCt+CXDBuX97vBMF
HtPyZfd1CQBj8wfdyyh4WPz9nVy7AI4JLtLmiykwXel09mSjAN/bZgpud0wJ
W64uvlMqJYCyYUmDdfOUsMpfukgwyYdt+/WZZXVTwi5oMzcM8HFB7a8dr2pK
uPl+u/HpTj6ubW0M33hrSri/99Dmmld8ZK81SLlwc0rYuVGT9aGej00HvK68
uD4l7FOQC/1dQfxYa/T2EaIXj+dTpMj5Vm3uCR7/LIqZD+1PD5M9YWiH0hzN
KlHszBaa5RJ9XHRExOG0KPJcr34bITrDe8m+Q7tFkfPPK7Z/mIPpTSYKTxxF
UTFjbWPSCAfbbQt9zQ1EcTFUMKt5jAP+9+yXbSKiWNMfJ3LzL7l+7UpzyWcR
NDF2eJtPcdAR1xqX+Y2OsvcRbs7zuLjSEO5XeZ+cF5Ucxf1mXCzTuOivlUWH
B33O38WWXDQ4Kt/sCafD9rxRWMkiLp63Md3kPOlwHW75eM2Oi7MlSeZlZF9I
EDVesXIlF91fZ+o949FxYmb1jXh3Lj4fKajeOUTD5NOpendvLt6c9uV294vi
pNmjW+k8Ll4K3xXFN4uC2i72xF+ZC42wg+k5JaKQpKbPzNLk4r/lU+FIFIWl
7EimpQEXQ639qtsDRLF8y1nRRcZc7KIHbJ2zWBQWjLTDlwgPa+2xbZnqorjx
Q8t3tzkXnedMllX+E8EHfTu9c4THMXgdvZjKQAPNU60smIv8hVsnD72nw1Re
uHdBGLn+wWe7SiUdfceuLdcI5yLFs7XiSBodb9u3lG6M4EL9YZ37a9JPBiU3
jU0d4MJAVfBEyp6O/utyp8cOkniVDWTO1aFDKyDOxuEQF5luGuvWUenwtQ7/
Nk6uC6fd67wqqoU19S73Rc8qwXKysidLVgu74+bODjuohOjo1nGBuhb8b4SL
iPoqgdKaZcAx0sIUY7StYokSfFKaKxLna+HseeXYMwZKuD9jK/OQtRZG2hfN
vc5UQuKzobKfDlpIjm+wkuhTBDp3BLa4aUE3QNG+uFkRynpFd8Q/kOc5v4s+
yFbAwffF29d918KhvHDvkAF5VH11MtAY0EJZ7xfB42fyqJk7ffaqMS3kPvD7
EX1FHqKn5Id7prQgem1g8c0kedQVyEj3imrjjXzzA68t8niv9mO5E0sbFo6O
+ieWyOOshPgNJVltHC7b5OWhJY91lkupYz80UdY5YG+yRwmKegF+tf2amLST
ivznrIQ52bioO6IJr4NHvs2cpYRf1+dX601oYnb3Jr+30kqYL6sZeZ+hhZOv
hmokfirC3Gci/hdTC4eLQ1IfNikibEueTTlfCxVD75cpFCvirVrBqKSaFswW
R2jLHFHELb/P1ovytcCZJfT+8kQe28PWTmhf00KxzPFNMZflMU+hKz/1thas
q/mh71PkyVyMHI9/qIXM8QVavwPlMRZ0LZ72nDwvdePLVmd5BD/YV/HvnRZe
dL3Pi58vj0q7Uw27f2ihnq0dJlCWR4X2iRafES28f87ojqPKo0/W4uLdBm2Y
9W5ottvIheiF6zYG5doYyfYRMVvFxe/o8fWOudpI3tWYuceKi4Eb1z/NOKaN
1U3KRyTncFFhc/HB8/3asO6esXJEmwvJVcNKCzdrY+LZLTGhIhe38nRZe1y1
cdpS3KtbhgsTRZvGGCttWL3+cuy3KBfXCzRfd+hqIdVT3bTzBAfH0u5mPyD1
tzCqku92hIPnE6P3U6Y0cdis5e/sGA4i9M+kWv2niZTpw237DnHwzYge2Nmm
ifUrejRmRnAwIjC/s+e+JhiyJl0rwzl47Nb5VuyKJj5H1pd/2seB7pSl+Zkz
mlAye1T5gVyXcub8W1SrjX/Xnoo/u8TF5r/bV7eWaGP+pmapp8VcWFgIwv1O
a4P32uv9WqIdtJfXjx/WRsXZS9kHirgo1buVk7FTGwl3s/+bnc/FBheP3Y5r
tJF2ra5+3wUucqpSTyos0cbbgLcl7hlcHLpk5E2fo43oY8GJTalc/Jsvtc1d
QQtt3OuzKtS42HdZT99fRAsHi5N8Hwq40KWuVcwe1ISC4vvbO5hc7GUWB0l9
0EQr1T/oFoULq6xM1yuNmrirGjb/f/16wVPX1pRbmkgIa9Q06eLA6HrmwI08
TajbzaoKbuVgsSX/uPoJTbyfmD38v9//X8k/7LheVgfTyiftjviQ/lgxWNLI
0wHLxD9axYkL5oyCB9/4Ojj6J1j1DLhYbZ5qVirQQZKZ4BR9JhfN5fbNs+V0
wPNJ27FRhfQfZ43VG4meuvBhxh0pLqZEjZqtiZ625Km37DgHMvdWzH1Ffl7j
pF9iYDcHa0bc16RJ6+DK2/8a4wbYaAm1amtj6aD6YW5o/wc2hFFrLjQydXDK
MF834Ckbn+beZQdK6SBPRX7d8B02XhVKHn8koYPwUu+j5y6xUdu1tuC5mA7S
RLbP8DvDhq+u9GCKiA6Mq0WynePZQHyyJoWuA5VhWcvte9gwWHjsWCFXBw55
KkP9hF9hnJnQTeKR/37hgV2E/1Bj3bFPJB5RZxa9/ET4FeaF+h8j8eAKFh63
JvwDDh/ejhId+LVpdQbhn/2+rlVA+HrKel/1E/5DJ+gOP8n1gsR7FxcT/la1
eLtwon+k2u3OJPwaHscCLQhvyJtnN8sIf80pT9lIwvtu45NpCh/Z+HVhZ9IB
wisus6U1kfCnD7SpzZXUwecGuS0yd9kQDTyglSNOvrfAYV8x4e/I02M8FtXB
aR2nMz6E/87rFRZFDB3U/pVxXkD4Y11FPBfRdND3scPgf3+PPK74tPMXRwed
RTw/R18yz8791y72v3oQDknXEn7adRG3t0THPzsSpU3O/1HppUbbSTzM5h07
dpDw8zUUFlQRPZ8yJPWS8FM+qwU3Ea3iIftYk9Rr38klz9OJ/pbSfS6E8J+L
rPGaRvSVE9PXPiH83ZUN//sTDlh03Dz3hfCnFIusMyRa4yZXaRHhx/7yi7MJ
72KrlQZXCf/+kOqTY4T3q2fYGUPC35w7fVcEyXdcjOTcu4SfJq+XWEvyPRyh
W+tL+DUVP+AhyXdqVjVNn/CrOwXRE6gkXvvulzIJ/3HLl3JCwh/HC9qYT/jn
Kvvv1yP1sKPfhMl05sKT1jDRRvQKgTw7gPD3jsRHLCPxeD80EHmb8HOrDn+P
InrT375QCVXSzzw+zzr0v/qhiYu4E/7Gh4rrrIlODwu0zif8G7+M7X5Mnhdy
nGMzTvivKFEzEggftT09hjPIhlXj2RutpJ6d6mM2bif8HMtVPd8Ir4ZC6PRX
hH8ypnFrFeFd524ytpTwdyzp2eJJ8r1hYNqLZsK/82aD9h2S75AzmY82Ef4f
lwu+dpJ8zzdO/KxA+NfN//anhUK+x6xKqyuU1I+P/FQSWwc1d67dGCX8XcFG
q5aReFQc1VnhRPgXraPsekn0peapDRcJ/8LC9/b/i4+o8I7LEOG3+29m21Ki
9csTj1sS/lrPWKl5RJfcmYxKIPxi69P6esnP16ndSG0j/Ho2sxICiV5w7Pd0
vR8cBEeYXTMmvA1t4TuEhH+NlLfsIcKrcoD6L53wP16o655BeOdWxHf9Ifwu
Yw1nowivWXfCiQDC3/cglWFC8q0Q3rnpC+GPSuupLSP5FkyLfLKT8K9PXyhG
I/ytK7lqMoR/qRSdrUT4vSUvVz8g/I7eun7vZHQwIfFymrUfF5prf87eTuJR
PFxWmkr4BW3O6S1Em1j2rv9E+MU2qcWLku93Vxr8o0/8nsrh+1PSRJ9oPOYU
pPq/fu018YPcbxBbsfAO4U+xqI1OJ/pSkG2KKPG//fmbM+WIZhztELgRfouP
ux6+JnxHW73dtxP+i4aJBwyILh3U7blP+LN/dHevILx518o81JvZECuVVlpK
eN+dbdwdR/iZHzWNZUm+FWz1pcYJf0jJ7yXXCa9nut/PvYQ/SWQodhqpd4ZW
2Xdxwt97W08QMKUNw1vVDwsJf8eyL7LTCX+O53BMDOH/dS/67zGiZ+RxVFsI
f8sFE/dmoudpeI7JWXPR82bHtC6iQ9f5+HoR/o9lEWtaiVaY/HI9j/D70FLo
WUTn9Rwz7iX8upN5qtZE14VKGJsQ/lLxnJv3SL9/nFw1dZjwU6wuvTlA+Fxf
LUIG4U/0tB16RfgM9NbM7CP8zf6y5xhE5/mdS1pC+KeWhn9lEV56oEt+IeF/
V3bvwwDhDby4sJFbzMboh6Gsy4R37YwAmzjCv66TgcUk3/s8lX3FCH+uyJWO
0klt2Io+2ZVG+BtevnpxgHxPxO2nZbWE30hn1uEyokdLxwLFXLjImiVz6gnR
/keeCRwI/5xIO8k6os8/bos/RvijHjp8yiDaK+VkYSvhX/JMTtGF6P+j6L7j
sVzDOIArJXXC85KQIuF9ExElDXETGUlIKLOMzOyKrERklCQjZVMpRQipjIxE
trKSpkJ2icL5+fP6EM/3eq5x33Q6qw3DDNezcZJZz72lw5jv9fWCZ63hP2/f
/coa8bWI1O958NemfRoVhW9DG0OsDv5Vknku/vCZHih6w9eP/dYz5ViCeq6y
I5ec4Q+lBY20wRubeXp7PfyrrlUzNcGrk55auBX+0oFHudnwMm3+NBwHf1Ld
q9WL7/vXxNviVfCnGYmILoNfPbXkzyX4NccCTrXgeawNxK//hn/KoSmlG3GV
zOr43fCrmZvuqke84jPfQx/4+dNSJdMR7+0WMSuH33d5S9BJxHkDf7Ytx/nF
UrNPfiXiLzzHHh2EP4vT+1gc9lnMjb8nYuBXauDsW43YMDy45QP8kcv4l7+B
73PLf5zT8NOben+JIZbQYqtVhb/POM/wNLz/+Oc04uF3rVXcdhPew093CI/C
H3d6ODgHXleJ4W5N+EuedZrfhVf/h+zMffjHpz5Vh8HLWj67nAt+41+Z5fpz
osS57FdoAPy/2mtviOB5//t2mEXEhpPcW75+CxPiGF3OizbwD0l9FVo8f7D1
OOffg7/W+I9vIOK3vobvf8JfOeesKIbY3bTgwHb4gybun3qB/fUxz1HWG357
L90/SoiXFliMVsLPKnlwMh/zfn2Y3VO2QRrRtzmyzgO+7ObRWZEJigztarnQ
Dt+S833r3eCvslY3EkYcW+7dUwF/sIN7igW8rOsDfdY8p4gDk55pBLyJd7NU
7eH3ZBGLzoLXleOKz0v4Q/wClR/BO+rRbLMRfjfvrW5Z/0SJsc20xgX4V37Q
3HgOz887vX9BA/41838mRRH/GxVnXIE/JaFXtg7Pn+CRINgG/5Sf17cTiIek
y5bwSXOSGf+TLGPw1IU2fjOH/6Tb7lh3xFz20wN34G+WfBQ7jPn+XcZWYBz+
xqsXWY0Rfww9lL4X/nWvwqX44XNpavusBz/nvUguf/jafIyak+AX/nrTvhO+
Nq3MfcPwDx1NkWUgrh/oV9kLv1RrgqcDvMGPpBbC4feRiBbPhNcrMT+4D/57
0ulG7fDyckeMy8CveufX3J+/ooS/vcP4MvzPR969qodHZgvHGVv4kxKKWg8i
npX465cL/7s0fsNX8Dzfyzr6B/72Zl4DJcRL/y2tU4L/9LmqpifwxCwt5giH
f8hnR9VmxBxtk9Xt8E8e9t8eh33m8iFwROAfjdwYL92wFHFGiHSEHfwfxapU
KuHZ2VjUEAB/6OZV2WKI75rrfaqHfz7FNSwSvuY1mW48TRQ5qcD17Sd8VWt8
AizhZ+xhfa6JuMItnT0Xfk4Te44MeCu2DgjOwS8ze+T9DLwrtnEVacL//s8H
uhbibO3Jt/HwmwZ16gjC+2d5t70//KwXrW66wpco8jTsDfybhbRtF8/X/fRv
Qvz7OQnX/tynGxfjj2LbbeHvVMi85gtPn6JuRQH88r0Hfr7H/mpR3NzExM5J
Hus/fKOEeGbK21wL/mNHpmTuYd47XOL2jIP/bvi/Y3bwzTUkFj6EX2PrbpV2
eKQ9NY/MwK/HFJSvjDj6Qtf5/fA3Lpu6UwAfmx63TCT8dg+ShbYgTjZ6fe4t
/Nbdtzamw/eVt1pP8Cbm32emTEHEdxmtlafgD7jS/zB5Fv2/5UX9I/h/d1R6
ucEbHjD99Qr81w9yC8bBF6mopPMV/nIdulYNfFtL+J7thp/tvsBSpsXzWOZt
5Qj4dRm8yirw9TgO/+uFny9+A9t1+NpWbF4mAf+W9i1Ww5jvbe88XL3g31Qo
oa6DeGfwjGk1/E4/dzhTi++z3j+pF34H7ZUf/eB5LmQtzPhIkc5V/h+n8fzX
BzuOucCvPHfU9Tzi3vr548Xwq80rXFuJ+OkmdrIAf+LnHqU0+Fb3b9+kCj/D
v+yiKuJ7VqnrwuCXSXIynJzBfd70snLj4v5bGr68Gl6tkY7pWPgL5mVln8FX
/OFf9zT8NWeufq2Cb6eqYrU+/M0+Nus+wLf6Af1fDvyFNNV3qxAn7zpYzbyR
k5zlcRFcPJ/QYvRsDODXURn4FYt9ltU1IpIF/8Baa9NpzPe5i+8PTMK//bBT
UBGeP/y1ZciqSYq0MJ/yF0OcmeKodxT+orDVVA6evybNYnUS/F7+6ruUEe+Y
5v37BX4PofKZ7/C0vPW02vKAIjqH2o6mIr7pZXrlNPzRZ28dckDMxVz6Ig/+
A3fHPh5AfOu0794p+PtDOIvWwr/nxrviOPg1Qzvy+uFNjWndu/wo9nv5B56X
i+cThzh1R/gz2BvGn8O3e/NHmzfwvy48p9YCn/HNeAEx+E2FVmycgy9nV/O0
P/zcD3suKCH2ZS33boX/4bnbbkmY97WBFVJCQzQym5uZYAaPXp2ayy74b9gr
CLTj+daWtXy4uPj+Zbr3nERcI+8R3QD/i7MDE6yI/zi2U1wvcJ/pWavx6g/q
2fvuZ0P4pzYYK6YgTnfNv54Ivxrtx9soxF+FKu71wT8eIUfdRKw6n/pQCPef
BJEYvVN43xb5XBrX4L+dP2q/bPH8eeJ3KBv8ATdYa8vhvSsxpB8Av/TwxJlb
8BrliUcMwp/vsONyHHxcj8zYD8F/KvXlqsfwfR2MKL0Lv/ThFSuGMd8Psq/1
mIffo7sjRBVxxIVM3sPwl3P2PVwOD+8r8WM28Cut8H3mh+frC815/Rj+qZwU
Ux7Et+eUB//CX1zkENc0LUoO1sglKMPP+u+00x3Eq8N/F4fAf+vgvY9JiPfX
zW1pgJ/DMGSqEPHj5PZm6jJF3O99zhhGLHFzIdwA/vizq5KewGupvaT5Ivx9
N/PlGHjfUn9z31PwqyRVvXsO7yG6zb8o+M1rZ+K94d316OrZ5TKYdzv2XTeF
N+vLuURn+J3WZvbYwLd8dFthM/x5wm5Bsdhn/hJunFvmcN6XZ789vHg+Cbi8
xBf+EI+1VQ/wPP01HMox8K/x5zomhvjr+5e0T4vv33uLR8NvUbLcXp4m0UwR
k9o962MRXzX4cdUdft00jaOXEG+ftntfAr9Dz4WNtxF7bPfQYErEPH2x3acb
8fncUmF1+E/KdFgq4Ouz/O0sjYZfp/LqicX37XebzccZ/tyz1WOL/Zu5jfc4
B/y1zZVST+HVfX5KPwn+bUkxakbwRrFn7BSAX7bunsni+eRNydLGKPhvXW+6
sni/Wp7B82Ma/jhdyRmyeP48mWl4FP4lSQceX8e8X+fvNJgN/6G32l1H8HxZ
1ZNbKuF/qDQ90fZLlDB9upRP+0QRbp/j3hcQBzSuWWYKv+Dsr7MmiHnC5Ecz
4ZflThi1Qnxkd6/aCPz0O1b9NxF7rP3YLwc/n1C9yjzieXOeyCD4RzZc47yK
75ejOSvwFv5J18JTOnjfmpobA/Xh7/nq7WKH993BXLppJfwl398UFsJ7XUbL
8y78h0pE3GXhjeoa7NwB/0DQaO93+Fwc9z/Khd9N8drGZvg8b6mYCHBwkn7X
Y1ZDmO8Rb+tVA+CvXfCr3YP4o69uWyf8XLtCRmanRIlT1TuuMfh3bBC57If4
6w7+h0rwewvLOO5EPBff+OIK/BPXQlM3IQ5IUs7tgn++vVt8P+IMbs6fIjkU
+SNYzBKPeCH4zQc3+A1YI+hC8I9XZU1Uwy+7LuVcH+If8euvbjxHkQ+qrb43
8b45+akN2+E/0kRdD8X7dhPZbzGP+f+mblQ3F94dpZLej+C3lG1czYn3q26V
7awBv8L0z/8ewqs1F6vRBL+44qnIIPhC9xquUYH/7+MN1TewzwyvqH3Ihv/K
iaLej5jvd3xkn7EM00h3Qhlz2iTq92Xpvw1TOJ8W3V4nhpiz12TBFf5wkXeq
QxOihFmvWr4C/i3lO6K+I1Y61veavQz1e0lqdiM+v8Git8wU/s/eY14xiI8r
FErnwc96Qu+vMvKx1zpWdnUYRe4rfDWXgH8TMf7gCv968QMen/C+l3avivwP
fj7L7p1ZeN9rC9kUR+HfYx318x68hW8zA/LhP90VxjICr1BTJZsJ/OUrZj66
wVs9q393GP5/TEtbd8FrzeXLYwf/w5bH6wi8oalP6R3w678cHQ/FvD99ni9z
B/wpf6d5NeCZrUj+ehB+7QGXrLZxUfKy+ktGGvzyt+KZUxCH/ys5NwU/wyR5
70PEbvrdsqrw55x2OTiP2FlwX148/HsaHgtF4ettDFYqm1js//6GJEvk4xJ3
t4wh/Monh2LOIR+12cW9dfAXMvIFNsNf6jG5tg/3v4BMW/lKvO/vRs9HeuA/
2XnVPQ31TZM8f7cAflm2PUfq4GXOCah1hD8j4qOhHLyvwgvfsQpxEo0e9aFh
+FJVLR0j4T//zcxqEPP9zTiT4AL860Q3r9iGWNZ7LvIk/Dam2yTHxkRJefnF
Ri/4SwcLxP0QM79mv9UG/8qUyVR9xGVJ/Y6bWyhycFt3ojvi3S5LBnzg36Su
TOtBHKcQldsBf+njyW9hyAej9PJpuVv4+MX7I4GL9XP26sss+Glk80Al8mGa
+0h7sxdF/k5t0XdAvUdYlDDfh//d0exLvXjf527UplbB7x1n3JyA98192IJr
8f3btOd8S4d3a4rT4/PwG6v/s/kL7zK5wi/C8P+bNXmbsnjeEGOsy4PfgeVs
agz21+AVsfrN8zTSf8li/TvM37/nPp6Jgl+izHZ/3KgoCSk7VXQHfvkzEfc2
L8ZsTJ+WfcbzbonbsBJx9uMRTlP4nWoc7+1CfGN8V1sh/B+VRRWKEK/nL7q/
5iHuQ4dpBUHIxzpjI2F/+I9X1bxerJ9bAqeez8If+XaH2H+L9ZDUOB0BP4dg
bFaNIp3Y8gkrN0RyEr01vzO3HqKT+NpfYiohnOR9e76m53E6UfLWm2/wx3lo
fMY+4RSdpKXZrLU7y0mU47i/3/BAvUzEcfGf5iQduyoe2VxAvyjm9X+15CRV
eg7PV1yhExbzP7kNRpzk2edz/J436aTx0NaFVi3cLz0NzFvVGKTYUYixO4lG
OqotNrPqM0jbf6cKTl6jkV6+06FLLRjkZT13SP5FGhkdEXnx3IFBqjLP/ZDy
pJHDFjP8O88yyOlaD9teaxrZZ6i/0jaQQb6brG99fhT7RqyAWSeSQXiGJXZ0
qWD+qNckD8YxSF2JV/f27TRiq3LjT5Y8nTzlfGrlFsxJrqwIDSvXoJMb737I
XPLhJMM23zgqDHBfZ53q+8+dk1wu377ijiWdtH/svLDMDvfBcpYJFxc6iVs7
ouJqxon7iOzRDb50wjB9duLIEU6SoLG0JPsynbgL9Qg9UEP+rFTv8cTifmT0
us9nL+rp96afHvsZpPTsC5bPETSS6H12puwwgzjffiG2NYBGrDdYFw4YM8ie
3izxCTcaSb0eVjx4ikEe25XEbIf3pHZtUq07gwTxnvk3YUAjLiVWrL7+DNJK
d1gpo04jM78Vbq4MZxBJ7WWuE7toJI3r55xDLIMMrDOalhWjked6D+yW7sH7
NYi5TvPlJKOCiS7ZB+ikqeP8SKUr7gOG/OzqR+jE0W92/QHMR3ZZirfHnE6+
rbZTTTyO+5BSgJWlI508+VBypVIb+7DvRl3/OTpZ8Di38RnuyxnvkjccCcZ9
6turTaE7OcmBrzS5p9ewXy1PvaBv4SQSZ0e9eRQZ5EWg8beI8zRyounkNveD
DPLlVaLK/GkaeZITa/TSkEFex9teVT5JIzrvXV6vsGIQQfH948fwfnmV502I
C4P4pSnfUIH37An3AUcfBok/z3Vn6V4aOTcooRQZyiCOf3/rxWylEe99uUqp
MQwSklhZPSNIIy+SN8y3yuG+bnD7haUH5vlEyvy3/XSy5betdB28FeePG63Q
wX3FU+v98WOcZGNi06ftJnTCe3jDKC/q9/uCiaejLZ2crVl/nVkR71dKbiAX
/VBvND21DvPhHZsDxxL0Q97mKkVzUU6y2qavyiSSTjpPL0tq5uUkE9OlrE/3
MEhF5J/qnfY0ErNccpMQ+mHlf3EnOkxpRHde7sz1IwwS6zNgmapLI+K3DvVQ
6IcPtKxfN1VpROzuc0aCI4M8+vJboXI3jQQFP5aW8GIQMXfrUzySNKL+XKap
LphBavi/3Li5iUbOhwm9dY1mEP3E+rGDPDQSV9evxLoT95W3KyIZDpyEfLuS
aa9EJ9bpxlwOxrjfCNvJTWvRSeXrKW9xeDuvsKQ+MKITqutHiP0+ThKvsT/k
shWdfArJGhWTQv+X2YZFoB+Oc5cYOWAeJp80OFDgQyei+qnHty3+/Ypv2XoL
oXTS5ZXq672CkxSfC4012Yn+jr+R2W+EfXi9/lKdMoMINQedzNOikZZt8YMG
6AenmPRNq5SwL9bXHmI2YZC5blfFYVkayV1/c9cbWwYp5whZekycRrTPDEjl
ezLIuR8OmbpCNHK/Q7UwH/Ngge+M7jt4W+J3qb25yiDdfZmCQ+z4eMyKlMs7
6OS13Ld7Yic4ya4CPnkRzEOf5dt1gg5zkrlgr52rNen4vP2PkxU4yaBPu7DC
UXi2DPFfkOQkB0fuXnhiQSfNBwdubsX93+yleZEr+qFZVHPuHsVJrHiceBzR
D+Vf/zTNLsU8OHW2PzWITnqCFExFftOI34y+yII0g1SnywSHqdHImbCTgY4K
DHIl+lRbFOrXJmN1FBv6oS/vYfrZbTTyR7XYsA/9cH++1kWZTiMlQ23t3eiH
ce0Zp6n1NGLKuu7XvCuD6J1luxS1hkZ+vHqXcADz4K+Y/XE+NuybF3IJOREM
It4pr3yNBecv1uwbuTJ04nBI2cUA/esV53nFBfMwQ//q/Cj61fRikkyNKp3I
Rq+P7BPgJGNRv2IeasPzPfGOGAsn2X86YpBuiPvPt7nVXdhnzO9uhEtgPjjy
LsuZaqWR3wV7pp7ZYB6yVWUGFWM+z1pWdzjRSXY7v9K127j/bP25y7SRTpTX
27MMCFDkkNjS3f/acb/+71TROWaKqPMn6gv20MkLcUWpbU0cZPYNI7mqH99P
fGldYiwHucYcdmTwK50MZ4nMqJpykC9B6e1XBukk1tSwhAhzEFrWu5zcEdRb
5ME9Sd/ZCT9vwHXtCTp5tGzhvUsOO0ns9BbmWEcno+0VAj6ynCRLU3hlzgbU
b1Siy1ceTtLqYPipUYhOzt/llo6ZpRHRny6W7nS8X2apa9fe08izTW08CeJ0
4qFE7n0rp5HTHeYnFaTp5FSF0JlbGTRiV/vH9wTmC5vW8beloTQi9ZLNj0mB
TpbtNQw55EQjXr9jx0OS6ER++cGEA+85SPne8sqUTDohMbNN5nc4SD6ftbh0
Dp0U+XpX+LtxEPfA0w07C+lk/8dLS4oUOEiN+fJNj55jfr3XbOBezUGOOZkE
xdWgPsM0ljzoZif7jgVv/tlEJ2rLrQQuZ7OT9wM6QjlddFLCNb/n2Xl2st/k
1WM51PvWPXqbjVM5SfaHp/Qg9HtomuAslYJ6jt7z4tUxzLtVdyo6b3MSpUkb
nSXY/w/82aTzb3KS6xoixWKYd2ukPqqkxnKSrzq2Hfsw77Zsf70/4xrqQzv4
ym7s/6sS2NvhnKSF7t7Cm0gn4s8DIkeDOEnM20ZLY/S3Gu0pczfqy77clbEO
/f3DUkuTjvyrMPocC9DfN0f2uV3FfTLIPIHQ0d8amcMSvMs5yVDl21KHCwwS
18Xp9hLvJ6ctd/kF7PuQ/7r8YkZpJJPZTP9kAoM8+9XSfuUzjYy9sBj5L5NB
Kukfdz15i/1oe/dG5i6cR5rEOSbc8Lwi96UOq2A/Me1158P8l9c38tuG+b9y
aHsdF/bdnJXMK1XM/5n1sx1f0C9Wr5z3h2P+q+lu5I9Swb5jEueZQz5+r2jq
4MV+9zsVZxKHfNyJLp+7gH2gr7tnowHyofFVT6UR+493SezjeMw7690RT4ur
aCSr6+Kvs8gH0+vvlwef08iydykP3ZEPm5fKy5ahf472fakPsWMQn1px5hX5
NHJnR9r23DPYl2cW1v56SCNhNxqrv1/E/Bu2vtR0n0YU1bVNt15jkBX6Pw/F
3UM+6kmLVxKDWD57KnjoLo3ELpvjXiZFJwnNxU7mJymywr3a9+Y+OrHnCMtk
daJIkbW/sRnqIeC+V2/2GYow/d3IftAY94UcA7b9/hRZJ902YGyP+mE1vNR4
iSL/udhJRXjRiXTn6A/NSNw/UnuF3mHeDypcl3oSjfOpWd2kXDz6N+ZIBnsc
7qfZ7ivXY165XhfamdxAkdsrE79HBjDI88rdvp+bcJ+5bj33XxT2e4p3FGcr
RVQ+nnK8lswgDwRul4u3UUTA47sh3yMGYSZehZKIoxRtPia9YBCzUqHT/Pj8
S2cExTc0MsjGA1/IBL5ezbr4Y1ffM8jFYMmefHy/rJ1rSn9L0kmM8Il9PCco
ohk8sisR/ufyrs3nHXB+DtipYA9/RXmfzmcPilSW1QSbw2/W5sF60Jci/vdc
y87A77C2PCw3iCINHYrX7sOvFF1RSAunSL9qXvwM/Mz0iMeOURS5Si1xNIHf
W6/hV1kMRYpN7l8g8Kvq3gzReU2R5+7cefnwM8mxtt58Q5EUYYFXMvCz3Hm5
rQfP3zXarV0Cv5X4zTkK9wFzR/l6ZfhDJnd+2IvYq9Co8jX8frHydca4L0bT
n5RowV+Yrv7PpZEiuWM3dlXBv33Jx+U+9XjehKEzg/C3c00fbjGnSPxGjae3
4Hf7+ej6mB3yOaV77wz8d3Z5vVvvThHnwTZDD/jf0bgfHTlPkVsPxZuvwV+k
wDsaHYj3H6Czph7+jx99cjpDke9NnwTW4/wb9V1YWfgKRcYrd30JgF+bUlVz
RT3wcXyesYKfj4Ora8krioQ0bLTrgv+NdaK4Hp6vIEvF6Rj828S9h9KRD48A
hZF++E0Xes7/hufSBHOrA/y92voXNZCf1vTMuV/wS4xPDd3CxyX6rAzOw39n
8sjnMbxv2bV1ldPw81z171ZFvsN7nut+gD/VNiU20gz3qajLK5Lhr+989MXG
liL1n1NTLsLvMCZsZ+hKkamlxZcuw8/qW/3PBPen8Oqz/Dnwd7yfzPUMwPer
sykZhD+Hvr45Gf2Qpl5doAC/YPCmvi7Ug56ni0km/Jsan8dvQj14V6xzuwz/
z4bwLfnVFJm3daEW4JfccP3yyjqKsOZuH/aHX9trX5kj8hF+302DNQXnf7Mj
u3rhaUpxtI+Bf3qX3i1D5Gem4FzUxjKcH/IvvOnDxy+2D/+7C//+T7PfXfHn
mRKXTYj1Mch/iqkHaPj6R0KSj3TA/19g9RItU4q4GGnQ0+A/ut6ouM+GIhOS
XxjX4P/9y3I+2hkfv/x2TTL8Fpkfhm3Oov46qtJewT+U+fqNkR/qJULjwipv
OvnBFbn+FPohOePh8RPwr7+ldSnqMkXyGXfb6+D/Hb5zsA3zodddbzAH/vKw
ZT5WL3HfX/c0SwTzXH08Yqi8hiIKTw+qZMHfUJmWLYvnvW130lwK/vnJTqlK
vL8Pgk+in8F/9WKQiA18+kV85zThv+HQZCWEeEZg970O+CvOlC9M4s+vumFY
fhz+qGk5ub5aitDvewc1wH9uiOvCahOKrNm1bH0W/EmcHMxG1hQJCqxUToZ/
osruahPmIVUavKwQfh7jy96unhSxdPA69QX+uuV/lOV9KBJW/tRxC/xRnbnX
JNEPme2jVBD8PJ6We9RCKMLd/UFrBP7XGo/2BqMe9tHDTrbCf0Pd9w13Bc47
Bk/ENeFvMRDRPVdFEf7gSY8G+O+fkX0wj3w8k18mZQD/JIek+V30ywOyXeML
/FVKXGs94UsyHslzh7/UPfCuFeJ6oxOGS5oYJPhQCd9ZfL7aKtrmMPi3cd2I
f4Cv1+63argK/u0+F5ibjlPk/G7ukWz4T4U9K261pIi1VfNUDvwGlZxr2Bzx
PozYjOrhF4grTPHBPDBnmrRncsB5OaOUbaM39gHtrI8m/GI6JpK/sR/m/757
lwW/Lovo7Bzq4UwETzVnAvK7YnPkTtRDUmdF92/47Vh+C9S+wLy33JjsDL9d
2USJVCWezzXedwL+LWlnK2uRjwdvjxf5wL/UZ67yCp7/GnUw4r9c7HPlf/ZB
eJ/TP87vvQV/xNGZK3cRc+x7wCwB/3vJq5v/4vNza14KF8Nvcem0gQ/6TZjz
3bUX8C+w6Jy9fgzz9kV+ai78X80aGrSxD61VLys9h7/29+DFg/aYf06ZtE/w
j18WPR6KeZChGPxwPfw7x3eLLztHkZbzsnn28NvLG40/x36Ii89/VAe/5/zB
6gLUwzuFw/vk4HerTukbwHxYCJvR43djkH1Vp13OPcP89n3CdAP+b0VXRQfK
8HzvH5ryYn8bH/s0FIV8VD31nE6Df9q819AT+ZD55nVcBv6OR2s2xMCTO2TL
WQX/wVOH2X8ifiMVnX0U/jNLgjcEIOZcp/nwC/xVEV+MD+HPX2WR9i2BnzWB
9vqYEd5PwtjeIvhlXaVlGiwoYhGvLfEG/tYVUm/DMA/zBD23z8Cv3WyXGoN5
cEXHa/tu+NNrfeK/ox/Iz6z/wuF/GnKiKxj7gftYQ/ww/OnNVxMdMB93j18q
NIb/wEW+bQmoB4t90vWK8FOBAxViT9GvC7t1nsJvzHrtetJzvP8zj9cowJ/M
+EY/Xk6RyW7XkVfwb9hzcJ0J8iFuo/fYCH7nN6voGZgfa1757RiCvyPdfL0M
fC75Zep+8K/mOf9jOWJVr7pKjg8M0tQTcl0Qn0+ObS0shD9eLee7kCHmiWR+
xQv4by2169HEPtw4bl38Hv4Xzo1L6jEPDf2ulVE4/91589klFfPAUJjt79HF
+t/sofcG/WDW7xlxH37vKLGvh7AfWidtr3OE0UlhZYbPJszHhPQXWwPgX6cU
fUET9VAxarvfCv4vihZcPUU4f4U5R36Af7AjjNmglCKKsfQ0S/gfhAy5CqM/
eKS8E0fg9/3xhGU/8iHs5xftB7963yn/AsyPSd37ybRyBgkorX14Fvk5VMvT
kwl/eMukTwRi+flCk93wrzKyGJjA53cppZJ8+M+EW5UNHYX37hO5WvgLT/s9
fY19MCIx/X0EfrNJp7n/MA+Zjf8VbYb/j3ht5UOcj7oq3Fjc4ddgmT76GP2g
y3RgRwP8W3wNuNZiP6xZaEiWgf/d3F7bLtTD36O/MzPgH5lf1fYX80E4LaU0
FP7iuU6riEKK/BQWLF6G+/qOGg5PthLs9/DY5Zfh/3vySP0w8rHuwKs5rlQG
yanz4tuCfCgcLZ9Jhz+LEb2pGv1iqrJUTw7+IyZDT58jP5kST8wa4N+UxPuK
C968yo6zJ+CP1Zgitfh4/xYB+mP4Gxldu4v04ZUNSWuGn6bCUXEQ++Bn1qoK
pkN08l7fvuwQ5uEesXQBJfiPBPBfe4bz0ZrMJoMo+N+LViXHoR+GGvKZf8LP
k3DxZB/Oi26vd704Cr9xKrNZFOrBhFVSoA7+ymcXRXIwH4L1O7fnwB9Rqvtk
Xz5Flp5c0ywGv41I3kDVE4r8Gb6h8BB++fiz0k+Qj59NGWt2w3/1Q682DfMi
fdvkt1fwp3A3sb5Fv1g+eKFhAn/Ro2nZZcjHjyvjzePw2+8ve5qIeJhSoULh
j/5P5/ItxKdf/XRY9LcncO0POoL+sPVn6YHftORw/xvsA1XvkP1c8B9W7tkX
hfPx2DfTX8fg9+d60fH6FEW2UvI/c+DX5rwo4Yt+MFfW/8t2Hv1RotSS5Yb+
3f1j5FzY4t9/yDJVQz08f2od+xP+WO9/nmaoh28s1IMW+C28Xq8YzcV+vSTQ
oQ1/7oqF4z4FmIf95Vpt8F8MvZ/mX7T4+y3bD6bwb13Ll/4H+Vh7cPWxn/BP
+aqKD6A+NBVUggPgt/pvYM1B5ONZhKnU2macd/2dVURQLzk2Hpty4LeTZr/n
hviZLjtvAfy+bGHVenoUoSVVn/oG/wUfjpW62Aeb2qXd6fAb+sWebsM82MQx
ss8d/stvLMO60A9ZrpWv6+GvFq7+cxL9cC6ogF8K/vf3ecycXSjyL5VH5hb8
5iNvbOZRDwJOt9k5b2I/7PKs5UA9qJWoifyGX1Zu/7GUhxTpTqJq3eEXOh/a
uP0xRU5YPJP6A39VtvwGDfSH4B1v00D4f4YZcfYjH85J/IdpeQwyvLAQuJgP
lZiNzBnwj7YGaUUjH9VJDWd3wz85aqufg3r5qSp7vxl+xfUWoRrIz+ZPktuK
4P/eyri/SZcizVc1Xk/AX9H5QrwD89DT8J7eHvgHyXY1HpyP38bNzUTAv3d/
4t3v6IegerOxH/DHxLMs0UA/vIo8Zq0D//i9wBW7TuP8mDUTUgb/ltMCXoWo
B3/Bjks74Vf4/ZO3AvfJuw7+t9a5Mwjrr9Js3Qc4D2RWZMbD/ySrR2noEebl
+Z0D66MZZK+oezIn+uOD1dErWfBT34via5GP6dtar3bAf9l/lHVVMerh6OrK
Gvg3hbi2dCEf/V26d43hD1S917UT+ehoenxnAv6ZmbUcQsgHO8uDklL46YeP
vp88jPPxnwrpxZ/PyG7z2HXcAPeNmFNftOH/9obtuTHmQeK/DeJ34J/83Cj2
B/2wSnjejNWRTrrLHilJoR94Ppd1usJ/r/N3PRPOS/rrK8Y+wT8vtzfGEfXw
sWX1wnH4OQts7N1QDysFitYowt/7eMe/pdkUcUhY7foc/sszwQVpORSJjfrm
pgS/nGM0oxf98VU70PU1/LENajKPkI9H/d9eGsJPe/qzkB/zQkRpuPw7/L8W
6PFCyMe2MOUyH/i3FUxUliMfNLoXN1c/7kP0HJEZ7NuasxElFfBfOsmkWqNN
kcMm2ans8N+uGhfoxzyMvfFiixX8DQoHq1MwDwoMalsr4Lc6oLaCFeeD1398
eRjwd+5YW8SNfgg+aHzmOvwCDR/u1aEeqgYSHVnCka/UqiJh1INSkMpZf/i/
uX4oFUY92DePRFjCn+eSc6jgDkV2xTdv/gT/pP4a+vH7FPkVGNlqDX//1678
TPTHjYe3WEbg30HYe2LzKBLxVFvJG/6B8bLArZgXmiKt8ysrGCT9zb8YO+Sj
MUOu9Bb8vRmt85rIh+LVMxPS8Dt8P5zbgnw0UH476uD325f5OuEQnm+WbBCA
f+z1/UYbzMPJi+8Y3vA/93mv/w3nIyrIcKIXfrvorXt40Q/xdffXHYCf2uJn
+g/nxfTIWIVC+AO5UpOjUQ/pX/P/isHPHGf0uRvzIX2nz2g6/E+ljNg6sC8a
AunLQ+EPlqQnW2di3/0aa2C5iP29iyuWdo8ix4Z+LQ9b/Hl9dLCyM/pj1l33
EC2NQQxlWK/6oT/6Xy4nt+C3fMRnq4h5cfj+nPcW+Hc+l3iWh3zMs3EklsKv
e+vu+Q7kQ9F4Tv4w/Da+P+KzkY/ZiVbJVvjHbhkanNZC/3cF3ZGEP7WqcecI
5kGwVd77KPhPngqxkMA8+GtKC/8D/+zyK6Wb0Q9MCSp21vALvOSX/ox6aJdu
k34Hf1B97H1j1AOtWTLpEPwRxdFro1EPy37kn3oF/5WfzWaXsC+2ypr5PoDf
aDhpbG067qvaR03F4Y8aYV9Wl4V9ojS1+iH8aUWNLbvQH6W+5qo74K9YKq5p
g/4Q0L5f9hx+85hkM130Rzz/+x2a8Af7vFsyi3yseDxs2gX/0yM5DAvMi5ig
6kl7+H3cxKsvYn6e+On3oBd+b+uGpv0HKRLCumM/gZ+b78CBMzo474wJat+F
X1P0Y68bzkdJTOuT1pjSieT140G70Q8dwVPMwY6L96c1kq9RD7qadjoz8Pfv
XNsgsjgfN0vqu8KfcGG1rgbqwSZx6MMw/Cfua+TKoR6uDNz41Qy/RDaP8qsU
fH7ij67Diz+/K7nuHJBBEasFm4EW+P9FDZsvvYt+7IgbMYD/EqcNqzb643j1
v7I++N8qDppZoj+Ehtkk7OD3ObbyuDL6Y4XzXubf8Jf8nRkbxLywWj3CHQy/
3e4EflPUw+qN3Hnf4Ve/YSmwTpMi0gt1E3rwO/+oHJrHPEi69Nq7HP7+BJMX
JegHTpFACWn452OcIjXRD5p2BkMZ8P+9HaCTh3r4R+7c5PfB+cDk9MJP1MMn
4aYNN+B/7WAazYR6qD0kbERLxHy1q1zyA/eJsYQ3Tr/gZ7KNuu6VhPuKQpKy
B/xMSyQ75dLw8bKdN37Bf5mJe6ge/SH68b26F/zfjTOqZdEfo3MdZAF+dsXL
JzzRHzUKphYh8CvzlhWHoT9MGnPCaC24D6VfrfZEPfxgn0+7DT/zVHTgTtRD
1cdqxcWf/40FyoiNq6M/dvgV28BvyvuSOxTzYJWSuHUX/H/+acww4XwwECIt
pw2/bnxEkzH2w4YLk4LV8Gc8c4yJRz0cvd9CKcBfnv19fxHqwTJhy99i+Ju5
+buLMB/oTMbNsvCvZOw9chP3CV2t5d/4PHBfEV35dcstigRStnHx8P8XYL9v
NJki0foGa/muoz72+7reQH8EXmLoJ8J/i6PRdwPmZZWTtLLgY9TLShbzEPQH
5+5XLRnwV/YM0trQH/oRClPi8NuUml1nQj14X/l6swD+3fYW/RyYD2aDJsbL
pbCvzNnfvVKjyOVe5djz8B/2j39Mwzz4JniFfRL+/Ku9F9TRD7Wusy8c4P+8
02G/E/bDDtH9aV/hf0p6fvmjHp6KCOdbwK+WXBcXgHrYNqU/3Au/vkMXwxn1
EPY4Wv04/O+/5GcctKLI43l5MwX4732+sLM3Ae/vFOl8Br+a29ukrNvI79tK
e3n4H2QeHzdLxddX8aWew8++87XEctTDsM7mKgX4Y5cNHE5Af3DJ+wRUwN/O
73WMH/Xg8XMbUYWfL1dbPRz1MDc5N1cH/6SgPP8P1MOvl4osa+GPnIhlTz2A
/PW+jLwG/3ZNl9xE9MP549Q5Nm2cV+yltKLQD28Ur1Zdhv/Akocf/VAPI6HZ
bixOdKLzp9rlFOqBS6rhwkX4c910ZzRQD9UMs3GmCDrZ0LjlPB318M3qdbkf
/IVpEr//4fzAnefx9iT8fqmzIZFxFPm+UXT5R/iLKhb+mibi6z28GG0Ov/ue
z7abUQ/3FGd9++Af0wtoHEZ/bC2ZqDGFvzPiscR9zMvY2beO7+EnGUcvWqIe
jvVTzqbwx19VbeXGfHDav+rNe/hf+5vxVaIexoIclTfDLxuo9MRLFfP5u3XK
Xfht3Y7PiWrgPPcmOW0z/GWmmlqdqAdpjiD1u/Bv9vyZFoV6KAj1ucaAn+OR
4JLDqAfNdZM+WfBH1j6z4UI9eN7RXSUKvzpJaXtvTBF1nqW70+G/YJGp9hDn
aU/LB9oh8B8xd+9SuIHnT+EVWB6E++92T31u1IN6QnZkIPxGV7XfjqM/nBQb
bi3AX7Sy26wd8/JK6ICmD/yVTBM/n2Fe9jvZxP2Bvy7O5eJ91IPG8OMLHvC3
F0kJpqAebJbJrRyD35tjZcVN7IsT7edo8vDTPlkW6Kng/tat2lQO/5Cubkgu
+kErYvaKCvzbvtHPbMR+cD+rfbAW/tNzxf5pqIfMizPz6vD/ru9I24l6UJ7I
z6iD38hEta8X+yLBYqecBvwvrtZtu4H7RE7d7rxa+I0FBBLMcb9+y/2l5j78
whuGt4xFo1/ahYTF4H8QW3OnIRb3i/QjJpnwPz35Vq70JkUk0rc7bUxnkAMV
VV2lmJcJBj46N+HfUL8johH14H33OxNXJYMccnt5aBL18G5ou1cY/HmBKzZs
wb5Y2sdXwPQR54e0a3/c0A+fdl/z0IW/Lk5xVHw/zqPyu/i74U88oCS/F/2g
efXhvhPwK9ILn9uiHuKPq775Bv/lPwkuBaiHbqXDpfbwW0+06AqgHurdN84M
w9/xYpNZFvZFTxH7OSf4f1+QjdbC+WG1j6vYMPwSvbGDFOpB7hW/YjP8M91W
PqlRFJmR1FpzCH6Z4aBfF2Mowrohc74WfiXDovCgeMxntYujBH4z1e1701EP
Z4hqZxH8eXZcTP2oB72Qg9kS8K9abvB2D+aDQMwfg2T4M3/0luRjXyR8y23i
gJ/m75SliX44U3LO0Rb+BTa2Q8uVUf+zr4Km4MfsXlWDeki4zPfID/6KH/1r
81APLq9TGlnM6ORX5drTNZgPewfiayLgX5f1dyUL6sGFlXhTvnTitST8izPO
T9GXOxuuwb90ids0M+rBRfJeKnUL8U0O+Ur0R7z3kaIp+Bvi37/Ru0IRn4w7
4y7wy8Uq79uLejgZ0uQxCH9gpnTzIdQDt/lGkRPws1gJ+oehHrQypj61w8/s
JKM8jnooV3oQowq/kO1+WiD2xda6B+vz4Y/mff9ZHv1w5O4Jsw3wlzjK5wlh
P8yWhs4EwH/zFUtBH6GIwbG9qynFxZ/nZPXpoB729dp+vgV/yN1Yz5nF+cDs
fZgB/9bKQpdO7MtXE30bH8HvM7q79if6Y/YVx+Yd8K9wzXfejftUl0Sk7BP4
w9VXW5SiP5r7+/lk4X9rGBrpjnk5IxEuxefJIKkGBoLLIlAvyeqlMfDbBVz3
m7iK+5kfW9nqGNzn6i8z86AewpQD/7sAf1NweKor6qGi9rjrOPxtp1UPLsW+
MO40qDCFv7j3xcQr7IvOMuWGavh/fj92uRr9MN89fVIM/tBbbQvT6If6/Xn8
ifBfuuqxqliRIkZrw/Ik4Fd/OHGnRwn77kFCdyn8vsGv3iihHpS86w+rw5/u
xOQ6iP7I0OR53QK/0oJHcAf6gykkcKkR/BaaLXNLcX7o9RJ63A2/G9e1ejf0
h8x13uhj8N/jXvJBBPPy+IfKO/vg91jT5FJ4mSKH/qi5FsN/RoOt5F4kRcJj
099Lwu+3c6VI/zWch6VkslLg/6IQlGSEerCytw5iy8f9+R9tDRf2RZdltbQn
/Ck3eZ05FufjyPipd/Cf2NcSfwj9YNWR3r8dfk5rda832Ys/j/BqfQL/raAn
O68p4Os/PeWhCX+e9fQRG9QDxwavmB74G1TcucLQH37LXJvs4E/Wu3TqH/Jh
qS9aOQX//aY48hz9sfx9wEof+B86r4tsQH90tgYrL8AfWBexewv6I1pVZ5Uf
/H5tXtveoj+eXZsVPLn4+/xWtUqbEJzvP1Vy9cLP5KA2bBGOj+/pb9aB/8LI
vNQ91EPt/OupMvgn3gm5KaIeDqsIbhCD/6az2w1h7AtHleSBcPgPBFd6H0U/
CDTKTgzAzyk3xdSBfogu+tMtD39Q1eyyNMwDgd1MG9rhj+XTEbTfR5Grwor6
dvDTTd80jyEfXBkZ1D/4zXek72lFPlrYNjeGw89P9Wuxoz/q+LpZeU/TyZuK
a1MZ6A9b1R/yKfALra/hj0V/0LdlfROOxH7MCb/3Ef0xOR0SmAa/7rWJCyHo
jw0qMvGX4F8fVc7FG0yRm/3daQvwc1j08PCiHrp8+BPc4P8iWy7qhnqIafoz
3Qf/ljeXeemYD9muj+RV4L9davRqO84Pr2SKv6TCv/Ol/qpEzEcOxwanafit
9z3MNcZ+iNcZPKoCv09ycpgn5sGhtLmZCfhNeiayleUpIqmwQ+cy/G2Hclaf
Rz72hoRpbzhMJ+xLveTWoT9yB64efAj/uNpjvo3oDy+vqdt74XeUNbq9+P//
qJOLulUFf/0Ntrvm6I8pSfskdfi9WNfxJ2gs/r6/bLbm1uLPWxzadqE//H7b
UffhHzu027ouEPvhQaGAcDDm2WurvU2XsP+/PtkZA/8xsXvMe1EPRzPP5c7B
v1l5LHI19kV1vdEXM/g5BFoy9+P8MLydQ7wI/vU7ojn7MR/NmwveL29lkDct
4nEf0Q+6la+Pan5c/HmL5oQazs/hf16e4tqG8zjr5fJ1eyniPyJyKhv+gGe/
fy1DPjTc7Q8pwt/vLTl/Avmw3bJFrQV+78DcGmnkI8BS6II5/BN833d6IB81
WmTzD/hreyW2iaE/KjYV2jnBr2VcFamD/igymXYbgn929ReRQfTHh7upoU3w
V//3+Il3AOpXyDfkAPxd1y8YXAqiSNyeDdmF8HMabXjFjHro+ccjuD6DQU7b
JTROoB5Ct3lxe8H/6sUyxpHruN+4vHlWDz9vhWOoCPrhyq6tqlzwK4l9TLfB
+XHnN7UP2vDzS50T4cM8dAtUspKF/+VXRbWJ3ag/sey4Bvg5OOXOX9lDIY8G
q08eXvz7PfwX7yE/42LG5VPwr12aorUf+SBC//Iuwr/2rNpzY+Rj/tTTD2x+
OC8bWj6eQD6CxWzUo+H/eIlnCavq4u/7pYY4btNJ42uTM4noD2LcxTQFf0Ld
FlYJP+w7uvl7O/jTuVpt96Eevu2vnHwLP90g1LUB9VBsUKCyB/59fd1vOxd/
f1oS2hINv/cOedWTmI/7plRufYD/wcWVJ2zRD4e25N0RhD8wOKpmEPsh7Yzt
tC78l6a4V/3AeTH/xNKfRtsW//7LNXrdLoqk7+XrH4W/MXBbOA/ywR0mExYM
f9Lv4qdjiDV97Z/wmtMJW9DxDH3kw/Yu+7a78LcPXZJYzMe3gcJKGfj9vaYk
niEfOspGe4rg151N8ShTXvx9v43lDvhTQztqtdAfqWw0L94zDOIYkn7s/XnU
45XIjZHwS22ZcZ3yp8hC8KY1f+A3Vjebj0E9yBTv2WQEf8Ho+vQXqAfnj7zr
HsB/ceTjjAvmI5/2aP0E/PllVdfuox/WWUyzisOfpa4z6oR5MLYQmn4Efknb
iIgizEP3IpkFX/idfx8+kCyH89DuYIU1hE7iXvSvSUH8j7+4+h78B/XuJsgh
P8/iLm7eB//J4eYaa+TD/U/LbAP87pteBmxBPk719Dcbwl9ttzkpGPkwszmp
2At/4vuRgTOYnz3uST1G8Hse0Oabx7xgLlcfl4efqK6/f8UL/Tu3TzcX/jsW
t1zv++Lr/638j+8GgwzZrncyRT1oCt8p9oRftLdHKgP7QiS5bawK/kcXghT8
0Q+uQo7ay1/i4zmy1Aj6wSV61FEW/vHnUexjmAd+t41+LPp3dNfcCMI8fLg8
NS4Dfsfi+1c8duJ+mVieuxv+fsuQFZsRLw3yeN4I/6PMgjV+iIXcn3CfhN+k
my3nDPJzIPAhbQL+o7voT2jIR7d8/0pf+Fckay07jHy4ZRgaLrmCetobdVwS
+0Se/vaIL/yay2rtF///UFZuAXYn4OdmvvFP8Sx8dfec2+CXWGZ16iTqge3V
tp7d8HcFaTwTxXwIZlm28jr8T//e9bqMfWHs5G34Hv7/3naujkQ/uCT603ng
z2CXaZXCflDYWP5OAX7t60LcrpgHwZc6GvXgjzizl9LB+WjT6/LHDfD/uaf4
XV2WIrQl5jss4D+77YHeox0UcThT7zwFf+CBzo1ViPdq/vEJgf+p8C6dEHy+
WsI/dx5nnJ94f7z6g/wIyug4pcFv4F1gyot8GCqsCKTDzyvB3fAV+bjdydaQ
Cr9ApeIzC/RHtUjxx2D4f5SzaY97oP7b2Xx+w39I8a8eH+qB6TvTxePwh7qe
GfyJeliRabcmF/5LXeK+py9ShEXz6+Ff8BvveGZ2E/2g8I4y3Ay/SnTLGxfs
B/+El4fU4D+1sHNqDPNAwFnjuA789k8nvvFhH6w7nKP1G/7tdF759fCNrimq
CYH/96DIN9ntFDnI9Kd7nQ7Ou2YkfyXi7SdFTHPgv77jxr04xI4/lwntg/9r
rX7hB/z5cN2q2Vr4LbtL7n5EPqxfyZcdhP/ODLv8beRjPkxVpQb+Cf9iNk70
B+Pd6LFs+J/7XUpOc8P3c84+w3eJQcylqR3NZxb/+84m5vPwa3gr/C5EPbSc
netpgN9ij7DckQsUeXR3Se/qAgYplN4peQf9sCC1+fMu+KVnXWZycZ/4IXmp
TRv+xqjTt51xXmyuUI3Wgn/W9sryTzgfaT2UOCEkjXntWeo+IkORa/FfrHLh
j2Dif1wqjf7oZZtTgr/4pk6FNmKJT/8K2uDfqhf++A7im2xLeC3h/y/t5dka
/Pm9Q7V5P+G/c/f558X/P9hXzXJ2V/g3aFLZ+ugX832+zwbhr9knbf4S+yX0
MqO1Ef4o+YWxIy44v0i9NJeHP4JZf1UI6uGKlpJZIvxx1Wp9vqiH0tBxix/w
11M2GXKYj2PHW+aE4afOeXvmox9mA3++UYd/73+FB8dwnyhb+dLpKPwb0tuW
/sR5Uf5Jsq8a/Ev/Hja6i32QuyR/6BD8aeelvcrg0Q1//V83/KJt1B2yjSJ2
fbNtdvCfeZBFrktRpKlI/OIs/KQs3aoIcf44v9Fl+Jkupa3OwedHGPRd4/Kn
ky7zzWweyIeotYFLLPwJyjncq2UXf99fsIMjCfHfe7kemKc/9pprTsJvNXtW
eflpipxoSJIzhz/vr3fHPtSDatFCdOli/+ftT1XFfFiovZixPBP1b/qlgh/9
sNHFrmgP/F/sByXL0A+zllnrjOB/oBhZKol58OXKCSFj+BPPfl5rh3kYruEo
rAR/c7BAgyP2Ac8L64Hz8LeNrJK7iue/7sxdvEwJ5/OCb4VVkrhPOoaaRsOv
dmUD491WijwO2V8jZEEniuURJTWI08Ld+h/BzzHh6nIdn79//8Wbu/0X/30P
e+F9+HrcbuWfS+GXuX/e7yXyIZQ2/GA7/KdLNi2loz80R2Irec4yyK7isetP
HDB/Jy/NX4B/MEL+xpQzRTpWPEvrgd9NbHQfmyf2kcncHSH4d/+7E7HgjfM/
2/gqXfiHstYefY1+6FEtaLCBn9q3kzhiHhyMcps0h99yNKrhM84Huzf8C9sN
/+W1EdpSuC/pbxc8fB9+11W28aZ4n9b39tlsg18p/EOTGnyraKZxpfA7xTbb
r5PAPLlb7qMBv7sf//0OcbxPszW5b+FnZq9N9sLHN7KL15vDv1NxToQF+Tj6
8JntR/hLKK4v3shHoL6IqBH8SmcTj7zD/Lif0rhHHv7VZ+y+nrJDvoVfFWTA
/836iMZ9J9Tb3q1X/sLPN8KZ3456YJrMc9wHP49Jx5LP5ygyopAyawN/mkn5
p3b0g1NC9IAH/KtXy7fcxTwYdd76wxL+nK9qPKaYh6uV3pVug3/av/vNKPaB
2Va3Db3wT1fOh27B8/ZMXuY0hb9MMPNbHXzWXPN+X+H30BZYaroF9yPGqkxX
+P+rO7T9ixhF2tYvq5lzXvz3Z7TizPFxA979wpfgLwg9STXhz58wZ1lguYrz
0ZfVB2Tw9b+wmNz2gZ9bdk1mKPpt9RGWfAv4+7d/2sl3CucL/7zjtfB/9vEd
P4F6kFngMOCPZZCjPRcXEjEf2pYuTBrBv1XkgUAN5qN99YtQH/hng7pb+9AP
17+0nw6EP47mY/MF88BX7ueKU/DLiY0NtmMetg0XP6fDfyJhYdfDeIqIP87R
YpehkyG3jb9+4f1tH6SVhMFvzK41rAlPpEgLjdKlk7fU/c9Jm3Ef63DbdxN+
Rv5BrQkGRYbUdgmJutBJ5tKqI6r4+H0hmbQH8Le+Ff0Sh/x0/j2aJQG/7K1l
GT+QjwMl17lT4f8xEfF7N+rt9HIF8WD4C8aPh762wv0sM2bsB/xufD6RvKiH
I+r0v3vgF9oovMkS86GS76CiB/wHX4b038V8HH2fVnQNfvGxsI3fsR8a20Rs
rsJvXEf/I4DzYs2drUft4I9aM7b3IM5H0ZLh8fyL57+Ru/722IcP3/W/VYK/
mamsrgzP15BafrQE/kNmhm2v4fnKKXBoL/zBDpYs/XTMH+M9Ki/hP89uN7Yg
ivNEZ2K5FvzJb5e3bsHHX2QYqbXBP3e8N8kC+UnVP2GmB//S+ri5FOQjy6E+
shr+F7nL1YeQ78Yiz/R78F9+1NZ1/iTOZ4HVZ1aHMMhCD9eGJhs878ROv+Pw
Vzr38W1xxH1JYLnOVfjjhj6ohKMfbrHmXs6CP1NSvHYM+2GZOmlJhF9ZqcLP
COfFNftD39rDf6BacqEM87D42kn9xZ//OfcpRItgH8bn9BWegd/fx3UqBO+7
U9fwy3f4P5WWXtHA8zeGUpKn4M844HdiI7xK+leKhuFnqqSvYxPB+WGAPd0D
foPPSzkoxKKyNM5Z+INOiCqK4fMrXvTQz8GvqmijZ4SvxyrAzDIIf/Rpv4Rb
+H7b7HP4G+E3ddIS32qBecm4+VMSft6Xq1OCUQ9HjNj6veBvFcv9uvj3sVXi
0hnZ8L+dUddwQj+YvTm6pBR+dX2Nyj/YD3dOTuffgf+iAX0yCudFo6N51xzg
T5jg3rI9DPv1pdfMksXzj/TAiV7sw9BLBbmK46Jk3klfnA/38TaJ4nTFUVEi
7X7bOEOPIvXGG0qNfoqSJVWFgXpGuN+vCb8aPiRKPAeLOoXMMO8SYvM6f4iS
QnHDcArP+4s79h75js8vcX2x3h77+avn9MtvoqTyV2aECp5X7kwUp+VXUTKd
Prhi8d+fMgwcPv6yVZT0CN1ik2vCeWTgS55fiygRU+1RjOqgyKBEULZBsyj5
G35VfKGHIiFOCakHm0SJIZtVw4VPOA+W9A6aNooSE7G3PGt/YB91tDdHvhEl
qce65kpGcX79VBbT0yBKBF742Dn8psiSz36n1RA/kolW2jxHkYtOTy92wJ/T
zcRrCH/kQH7kOPy2yb23Vh+hyK4dXt2bRkTJDWEzh/fw+2W4NNgNixL6m4ED
r+C/LWhTUTMoSrJf6P6sh//mtrOce5AP/uOSPAPw3+FkWlM1IEqefOI4x+uK
80/5ZW5r5GO1VNMLM7wv/4avptVtomTsQUAVRzNFPnFzZ/siH7LdQYl2b7Gv
y29eOoR8uI3/d6+jlyJJhSI7ZJGPg84eV/U+U+QC0RnZgXxcTwr52Qf/kRO3
h7SQj9+FVWZeY6hnWUtTX+Sj6O6D8xunsW/PVzvXwG95k727FX6NJ+qUzYQo
7hnO/xLhV28zeZE8Jkq+6xxu9YLfNlntzCD8Ql/ryh2Oob/mv7ocQD083jK9
xNWcIlx73n7JRz24XnJ4E2pNkfEhF5btyMeUuJ7RY8zvV1sqV1ShHkp8QzqG
4Q9ZdZH3FPKx6Wm+pxz21521Hyxq20UJyy7r89/h13d3fuiDfDx05nFSfod9
s6rZUgX5uF3R35v9Huf9L7fuCSAfNV3OvzZ+oUjsStas/5APtYcPPqQPYt5d
bff5D/moPtteKTOO88Go7mEB5EP7442qBvi35RrKqyAfzI5bV7rO476eXV8/
Dr839z7BH/C3zFpf1kQ9tIgFfBiGvyClo+YR6sHcaS3/PPzh8jHJQshHmBS/
/Xr0a/7V/ZIpqAfpzjpLNcyrDwX3I8SRj6QfQUl+mFdZNiVtL1EPFO39owrM
q0f6Pvx2yMcu1XgJCvOqyaLTsq5DlKx/qSFT0YL+u37h5XnkQ8HF/uG6TtRb
/wndvciHft7O5359FNG2+76JFfnouqE4Pgx/hFSq1if4091te62GKHI+f/un
OvhtVUY4vsFfm37i9wv4jdid17v8Qb/dWp5YAb+l4fi1pQt4vunZA16T+H5+
2o8UtSnS26V9dAJ+2+xzcTb6FJnobaUW/3v7207iK24cx/kkqTHwL/yRR9Z2
voa/ZORYQTjq4atY6ecV2N/Xbpg8FEY+RkZOM2vh/LJc4IrXS9TDzorjVJw7
9meSp4AD8qHd7PP5O/wz2S029W+RP23JHwmtOI9GV//0Rj48G44bT8A/4DJk
JoN8vPsor6r7AfOoTq5yHP7sZEP/J18p0trnJFiCejj5i+WT0DD2wQVBv1Dk
QysrQPX64r+n9OXBV3PkQ5J0XFg1g33rqGKqiHw0cY6fDoE/MeLXljn49Ve2
FqfAf47ZIiEO9XBSjRQOwM/ybj59B/JxO6xpibQxRSbFag+2ox5+OG++6XMC
9aLz4NoZ5IPMj3st/n1I65bkM/zIx8N7LbfWYV+vPHntbyXqQc/AYd4R+5rp
x2khJ+TDyvjEzQqcX4V+vbZ7806UqHdxpri1UeR3SIC0N/KxfhmLW10XRbrt
/ySKIR+iiTc8N/Xj/MvBn92Depi3MM/y/Yb3s7bJJAr5cIxbWOiGn9KaKVBD
Pk4vpfntWfz3lO745C9BPhSGJNbfgn+X9p5ji/VgLjzUsQA/rfvPjsV/b8Ty
lhM/22H4A55070E+gtrFO1yO4rzcu7trCn7952rurfAb0qykH6Aejm4+Ni6N
fa3Fy/vFAvmoMpvRvGpLEefneyY4kY/bIi/PD8J/JOWxSSXqIatUz38/zu+b
t9uKOCMf3t9UdW/ivKKuWOXY1ClKTK2mDQ62/8/RmcdD+XZhXLulZiZLlmzF
zLRSJCnLjWQnSrayFKGfRLKTLKFkKVGUCpVSIZEoibITIkKSfUklWVO817x/
Pp/EfM99netch3meoRFSnnLFB/Vwdfo+frsdefFQHP861IN3TfjBcfB7t4b9
LYMegkqOe6kNIm/O/6fmiHq0GW4zjf2O/cNox8gK1IMud+FnB4tfsmniLvht
vAUU6X9o5MkNpWMq0IPL87BdzmyrScfLH9v+gX/8sUPwefB3qYc9+Az+uMCQ
U4sPIR/d56HlQg9nBD898jmMn69d5hKCelhXG1G/gT/Qaq5GB/XgF190+hDm
87F8TWlOlj461z5+if1FNuHknRLoQff3v3ghzDujAFumG+oR47aJ3d2fRtwu
FJ1qbKMT958dqyQx7zQ47/H6oB6R8/++emDeFVxp6RJAPZoahr+/6aaRWIW2
tmzo4XN88qplQzRy8YIdlyrqscNZTVDtB+a9rk1AFfgljLeOeE1A7wZ9u3Sg
B3O+r+b3wX932y7Nt+APUeVUqwP/eOTW376TdGLl6GDNuR/7SWjjtQDUw+np
cPNN8L8/s/DoNOph7neim3GERopmLqtaoB6iemO8D47RyNxrnf9Y/TG8UZBN
HPOuRrNRcRHqcZKyfkc05r3n1afVb6CHEMMfauPg962w2OSOetz7Sylm3T+X
1PT8dFM7nVzwffPuL/jTSnwKvVGPp5l+qrqYdyfcwxetRj0kWpqMozHvE67/
tL4JPcQORkeVgf/1t1s/hFCPnbFK4WPgjw8/UnEJejhqrNZCmcR5ba1bOg7+
n/GfVovP4XwCHEp1WPMiY+0HiUWriaB3h9EM+F8f2Dx0A/x/dnUri+La/Uvp
FmKKfHDdavV21OOvZqhUO/ifiW4e2oZ6+K5+vNoJ8159b0KfCOox1z809w38
hSLHNs2AX3Lei/co5t1k7tuuYuiBZ79qaDXmferqg1s9UI+X4b89JM8iz4tk
e3zsoJPby+75fcS8D/rnGuaNerCrNa4Vx7wzUywN50A96uKWJ1pg3u/8cfhh
BPSwX+G7RCjmvcYmfZEp8FPjbX/eQN7pjvjGbww93GmP3pYC/kUmLfU3WfPC
hUMsDvxsp0cCWsD/bHpowhX8bE9OinpO4fzpOvy7jWjk9Hj9tmLwc/I/9hgF
/3R5fOpP8NdwXL0Sh7xTNdhzewWupdY1LpHCvH98mmKxAvXw3N9nW4h5X+xw
fcVP6MHwvZ6WPOadI7do32vU41J/k0maNytP6m/zQj0auT9t+Qf+bw4PvVs/
Iz/GXpDJxLxP45P19UY9uDq1fCbAnz390m8x6nHfflM7HfPuCXtdrQf0wL9o
xVJVzPvakNIS7Frkxrhrxl7kHe6JgmeCqMfWm3/OSyPvFZFANl3owULc/yDb
X8zDQm9OB+iBt9+0LQ/82hq5YpPg54kqz+ozYj0PyX3WBtd3F30OT0Hee2Bs
VZSJeogfD/xtjLyjfupQ2hfw2ycEt02B/21h4ugY+E/kTEhGYt7bzGX29kMP
5bJVZasw7+aJweci1OO6b8BTf8y73/f2yfqgHoPJr3o/Yl/nyUn1a+ukk+q1
LsNhmHcWakUJ3qgHW3WOXSXmvQl3ct8c+N8sH5QZA/+mmJufj0EPK68uOv4X
/EE8D+azoQf9j3cEvo2x8iRfUy/438yluhSC32vOd+Qv+GP1XsY7gr805Wzn
X/C/NVpa/hv8h/+92KtHZ5Dq/pyNI/Czk18z+rW2MwiVV7SVdb9b3eZn7meU
GER+ifPqTuhXUnGVaI02gyR9+/KUEkQjrvauy7UPMYgZ95UW2wvIcyf2qY0c
ZZA94ra9TbHYfxr6OzJOMYhjUkHwUeybGRn1TWH+DLJtz6H7XMk0orb03piE
DJNE87yLssA8W9xcpsx6Hsj1SqNTwsgzicIFTSJ6TPJ0/XzsJPp7pQo1Sdac
SdI4fxb1Id94KcZ7HTzOJF7xaZzD8HvvqWQDf3cm+dSm9HER9J8Uprdw/xz2
nay8Milc62p0OTZEMck2rYm6U/BH5XO7L+qC/2+1Urk75rmXcy6vJfit+Do/
su530/5rXRfPuh+g8YFSO+bXWFKT5gz4BW1OqrRAv5wXQ1cGgv/bkL7pQhiN
fDxUnMg4huvr3ooHWO/nYKbZfQP/CvPq7nrsW6uTxNpZ7w9qr7f1dE+ikYe/
J6aOg3/Xg/ojpejvN5rV/pbgP3kkRj8S/jZxMfL0UfAHtEeremO+rzqXKuMN
/r8PfMUj0O8cMwd5EsH/nKeXUoh6dB2ocSgBv89Vn1OrUI+Afv6g7+A/2qnY
G4RrjQHlLMFoJrFxi9NmfZ548fcwS9b5d5pKURchz/24vveIC+v3gZt3OhvA
zziLxYZZ94OVrtq7oQ16vk6tHKfrMIiyhk3/Lcyvgfouuzzwm/u4eSaHQr+P
i9cdA//j3vKuD9i3l15XXLoF+3GcaoKp0hXU98KprysDsB/bndzXAT1Qe/f+
ewj+HsWOrZsw3z4rHky5Df4rIsuk/yDfvc5SbrkP/jGzHtoc/G67XbrNK/D/
YJP7uBnzvnBX2qJO8B/ItH4aiXos7wnzWnaGSSbeXqMIoR45BXlnZYKYpLmF
82ILrn3Y3T7YgH9g+/TEG1wXlwVWG4Bfmbd38DL8zfpTWU0w+IsiXpy/jDyz
fSmpbwd/yD23t23w889n5SQPgv/U5g03HH1Z55HBPQr+fKaVtGIwjTT/mu64
Df7oZcdrjNEPIvF2L53Bf6mwpDcjhka+eBcPGIJfatZ7Devv1Z4fri75LsO6
P2vg32X0+8xcw6Ne8I9INXM7sfxeNPXfCPhHNw3PBSDvqCsLrWezYBKulU4f
69H/e9drqYg7gDdIaOAI6hHl2OKtBX6Opa63maiHuOSjMQ/wM3vvJ2+BP3zo
CK+4B/7SFZ3pzmOs+50eDhmDPy3o3nbWfGfO2jhfB//iNyErW7HPpLp0h8+D
f/SdO9tn5JnvXVrdweDXO5BiKgs//3lpVkDClEEUByQCOuBnab0rqz+DP9lb
998H9IPRi4qLT8BPYRs8LxCF1+tI/X4F/K1RoQMZ0ENnSR/HNlkmkTs+Xjfb
wfr7et4NvFrC0yMw04q8V3Hk2qCUPpO0H/BbYIMeXBcEPNTBb5BDFzqD/hDf
vrfqKPgTpdLubINfTMzyO1wE/9ZJEcpO1COTtqghH/wUK2+2UPiH9rhx6BD4
H4Rb7xJCfTzvCFaYgf/PYE5NEfLtnZFfOlngv8RvMCwKf8/ZPyYkocx6/+7t
+i74YXH8Sukc8F/eu2b1Avygqb7G1wL8mheCLfyQZ/im478L2jHIgVQt9wPo
hwLxle4/wD9CT1AKYz1/ztT690fwB62Pfc4Nf9z7dAfNHfxdf/4l2yLv21kF
uP4Hfsvt3zr3QQ80GZ640+BX6TEXCEX+uX2u3zQM/PFM1ZsC8MvTS5pv3gW/
bItI8xL0B2VshXIN+G90c+7TQD3eHtJfMwP+UOWPcZ/hH5qFzgsbYpikmHD5
VaE+izc7edqAnzKqGWeG/W7gwt/TFeD3f+m8xAn5zt1QJFYL/Hm7bMT7Md+3
vD/G3QP+pPXqRTXwAz3dFXuugP9B0LeStcjzb7vXapmCP9GTa3Mz5oNHc8MZ
aTcGMaKbcE6EYz5rZs0KnGWQTfk3wnyjWL//Dl3zHPwRMRwuVcg/5zIzN2ax
+LWs3+ZBD84togt54F+fsU19BfSg8WywshL8XmmHDxahP5qm3fP7wX+hTNu9
FfU4e698ltODSVLPzmw3GWbl15dFO1n3Ex3i3rUT9eg4rrnNAfxNm6fUfFEP
zzMpy0+AX30y89gU5n3ixZSfX8Gv1N5J8jAPJgVbfriA/6GPWvc35Hv6z2Wx
3LoMcrfY3CgRfnDTy/NwNfjr/4U8eYV+yGXyd1wF/4im2HoT9MNP+pNYV/Db
TN3+Znse/rNzYcES/M266Yd6WM+ji20WngW/jCSf8nbsP/v3tJaPgz+EJyxd
EnoI3tS2aRb89RLX/S8iDzHysso5LZlEx3Vo91H45aak3jUMRyZZKIlwfYR8
ENnVmaAN/uSSla/s4RcWTbwlrPvJ+lXia2NRj9oNCtQ08B+Na7PdgnoUxm4N
9wD/EVujNdeQ917ExtXMgX9/+sGwJazfR6opKyeAf7p4euE39lsPId/H6uDf
6rK81AF+sPRWWfdiMwYpc2PyW7Gep5zzI/0D+B+8+27SgvkgKrqt4in4q/OG
vtbDH7vohstvg//s1xwG63nU3oGSEoo7mOTzC3FKYiONyOREa+5UZZJlrScv
xEEPFnVefIoGeP3O/CWroAeX0mlDPfAb6G/QWtGF82zZUGAPftHJgaJA9MfS
zxrc4eDnKvpS5wm/uOBfuTYL/G1fB6VHUY++G+Hxn8GvYSn1oAv12HWienkI
+LefrQnejX2nNnblagEZBvmkrJl/APPg6d4N51+zzj/X1ukf/CCjgdvZA/xc
0R5L5OEHC5rn6vaA/13oiZkF9MMRr6ksmj2DWK9789YU86F2tEvgN/hLWq4N
K52jkX18t1f2gJ/p8XrqKfTQ5XJmYyD4w/S3fGGrRz9Wej7yAT+pXe+4GHrw
ldR6fRb8x50Yqy4jH95ZdP9YFPjnRXedefyZ9feMKzfvgn/CWUL/IPpjzbST
01vwO3mF7o9Af3jJjVcNgb/du05FC/3xWu90EU8s+iFctz8O/tn3wCvuCvh7
FJYEsu73ao98WyUH/g3W83n3sO+K1FOqB8HfLHCTgx37zsuXwx/Swc/baM6x
An4QUkFZ7wF+vaO3dFLRD6J0lwkD8OufeuPYhrzItFEI23GaQQRsVy57DH98
vPQnNz2QQRo5qssFQ9DPVu+kS8Ev3SOf6ViLemTsGX8F/tF3WWpu0EOtXrZk
Cfi5Fm87wgs97KW/Z3sP/qpBWr5RO+Y1f1FxD/gbGQXUjfDLT51bkubBfz4j
ZUsS+uPXoE2leAiTvOE1b7uL/mhWVAzWAv+Pz2GDWtCDo7LT7rvg53RX7Yo4
AN5XPfMHwf926P6xWfjheUMKDzfreWCq7LU8yMc9Dzv62sG/efvv8lbkg02d
z7ozwZ/8X/NyDfTDl9FAzyjwj4vMqVpiPiTZZVE9wX91z00ZIdb98BPKgo7g
97v1MSEIenisz7tzmRz06al+tqEK39/p6lo2NSaZ+SAq8PU9/OG3tNYSQyYp
8L/65FoTjWh15TAoh5nkyOJo9mnsS7LDsevEnZhky/WhqX/oj3a10dRdnkxi
bOql8xj9wal3k9cU/GaGy9oWQQ/8eju++oKf94Sp/zz6Y/Hz2RUvwM9To+8p
a4w8rDn/wgP8djT7Owbm2C86v9grqbDuZzW/IQ4/GHgTeo+ixyB9MWukHyIf
sAddpAyDP1Sjhz6EvJxjqiJfC37Z+zZ6ndj/fkVl5OWDnx581S0C/ujXGy32
CPx02e7jw9ADj5Kdohb4Q7gMDXZVoH5G6kx18O+c8Bk0gB4+rLbdoAH+D98e
/RGCHjzWVzTrg5+ZcNrm5kcaOWOsVXIY/PPpJb8/wC/HOEOD3Vjvp+CfuPwa
fulVOvw4Evz6u+uErKGHQLdXzRngZ9b6uOZCD732ySveg7/t4yW+r9j/P1zg
YrsO/qmNTrr34IeV4e8rWO8H/ZCYZisFP6j+pSigDv7ZSbkdfuiHoQ8hGRLm
DOKsdPxOJPJygtwDea7jDMJ+pCLU2hV+mBHhPQv+ikGFkinoofvDF/oP8NdX
jO40gh58t+SqRYJ/yx0L0TvvaMRJeQ1fGPifvKnJKoIeuONm3oWB/0J2JbkF
PVRIZXFGgb9I6dRzVejhvN6pW9fBH88hNZ0OPWQP79/1EPxX+cpGGlh5ynh/
7Gvwb9De5/sKegjKNLT6BP5lY3yxJ6CHkeQW9QHwz/mKR0Ub0sggxbzjJfj7
fyxT/2dCI4t4XildA79OmgO7EvxgXy4v8Qa/soNTpT76YdVO+3wr8L9ZqHGR
Rj943k321jnOut/n+2A3/JFhd9NsjzuDXJCoEreHP2qWSm3Zfo5BvA7PLC+A
HrrXLtV+D/6WHcd/rCjF/Psy0FcJ/kghcdct0AN7c7lIJfgdVu72Xwc9lNmr
VtaA37mFuXiwAefF6H/RBH6foblf/tAD93GZd13g94h0UOyFHqSKb7z+Cf7/
eF9+EIQ/zD8K819ymUmi+Abui2Ne1H3fVM7GwD52iPOxsgGN/NsbbtQN/haR
SrtD8ENOOe7aMvCPMO5568EP2FZ/EMsE/08l705WP6TdLN+ZBP6X140uNGE+
fNs+/OcC+PmGfE/bwR+vDmw5FAB+ZUevmCboIevpWZkz4F//a0mrOOalJtdB
w9U7meRcldvrU8Xwv5GkBC51JvH7Esq8AT3c4Xghw7GfSd4WGTy8Cz1E9oWt
4jyC/fCUwp5L0EO+ayeNcgL5tnmo2Qh64FO9xODzYpI/ObtdJqEHjcdWu8RC
offKfQuemBf/jQtt28J6nkaj1bkWzItTSYLXRMC/v9eQjOnRiD1bsCO7LINw
GMREZcMPeg+99ZwEf2jQcNJh5KMWth8FfeD/Mt9jN4F94dDy1ZtawL/kxcoh
L+TFCMHdxVXgr129dN0g9BBww8OtGPxrBk6vVHOhEd6U97vywV9znpoeAT1k
/UkzOQj+TVYB0a2v0K9GkpsMwK8Vx/mRo5R1v2bzEh3wd6SavmNCD2ndL9s1
wT9lQMy3s54XFvD1vib4b316HMuAPxQraNpog//ZoisOKzAvTlX+ntcDfw3l
V3sT5oVEzpCvMfhXVrUORqIfpE15XiuCn2+zOH+aLo2MfvKlbwc/d116IpcR
9D6gocog2Od/2ZieRD7IYVyhCeszSE7Cd8NK7As2cgFXuC2gf6mxYGHkxQMp
kuUcDsjLaVxjTvBHl+/3MhadYZDzJr0J2dBDYKyoyh/w+wit9RqDHtaM/La8
Bv7m8QgrlULsYwZBt2PBf4W/zMsbenBsJpcvgp9unVGVAT341xluOw/++cVf
DrRAD8ZBNX7nwM/2bNmaOehBd3PjaX/wh8VXUAWRH3jnAnh9wH9Ms5psQz/k
8v609gT/WEfuA4J+0DJxV7UC/+LyP38P6dDIsEvfJUvwx1j02znAD3KUL0uZ
gd955VD8WfRDxlAC/SD4x388jLmJ+XDuJrebIfgnbjUalcAf4+PX0XTAX6e2
7PMo9EBd271oL/itL45sFUN+Hgh00WA9H1A0i6FpBj34t6kfbQd/QPhVqfR8
Gon2fzX1AfxuerWUQejhYaVSRzX4VefT8rZCDzd39FNKwb/TvXi9H/Sgo94Q
+wL8e7lKTeqhh7wQYZtM8HNlGxhs+oD96fKgXxr4+5pXrLyEfqjjNuy9Bv5u
z5joCVZ+yvdhBIN/8FNrEZc2jYSnuKSGg58Z97r6rT6NyG9bqxoJfnJHRDkW
/WA+GvTnEvgPVi3mc8N8OBhxv/wS+P8Zn9I7Dn881h+VfBH8/Aum3aegh3MC
yl5h4H9EudcQBT1onXqtew78Veoy/G+gh97KOEcRefSn8J15Sh72g/ej0nx7
maTzpWKiCfTgsn9DD6cRkzBiH4VmQw8px4y85sE/NpxaJFZGI+uczgz+BD9v
Wi1Jq8Z589ze1MV6HrJ4Oece+ONlp6+7asE/fEBcYBD+GF6vxZkP/rTX1vbp
mA9RXppuD8B/sGE/vUSTRp4VLXHKA39tm+N9cfhB74YW32Lwz/44I5+K+ag6
Gxpb/v/nIZQ3aGA+nDzfEVcN/jAZzxNc8EczmwyXGvBv67P5Ow49CAZWcFaB
3/vtprN/oYenVhTjt+B3/6Q0yIQetF/0utiAvzH70XvPHOy/IXK6puDPU9i1
5h30sGqXz30d8H8p2CErW0QjJnU3Tuy2YpJdHFbC76CHGbPYIMZ/TLLUTr7S
sxL9s2P/R4o3k3D4cW7VRT/MSXYY/ga/SOggUUU/bPaX72A9T0RQ996sGfxg
tqhDshH89peq5j330UhVRnlPH/jDoyY+BKAf+pds65wAv/8aLadczAe6esAQ
mwH6t+DZMyHkRZml69rYLdHfNeFp2dDDz/gbISsdGeRivMdGT+ghPdLvFZcH
gziEx8j9Bz2sMbAyWx7MIMIntfNjoIfsdFmPNPD7auTf+pJFI43LyrUSwe90
diBUBnoIKnu34SL4b+0sLcqDHkZk/w17gH97au9OxzeoZ56+7WHwP9u9r1O7
HHnj0P1jSuBPn9dMtkA/0Cw5ygXOM8mqZw+PJqEfVtVGHvkB/ilGjAAH/MDz
Jbf6X/CPPk3k26pBIzH83KvXsJ6Ha+a0uUML8+ncaqfNcMAjl0YKy6GH0yK/
FyuC/8j1oMyf0MP2Pc8SNMG/w478NIEeBlqcPuuD3/HXgN0s/CF6s94lA/Dv
7e6dbIMeApQyrbTBX7bIJHwaelhzLcRvAPyS7aUu+54gjxa3begA/5ZCj747
rOef7Ch0qgL/yN4h8V0vwHPty1Q2+MPstJetfE0jW73pFy6Df/aRj5sw/HFb
T1zbCfCLs6/c64R+oH89lKII/r9e+yzG0Q+8S8sSl19hEqHa9bH58AOfmXu1
G5mYRx/l5HrV0a/p3hNa4L/n0HNxF/qB3fqL6DHwy118ydMGPYTyC331Av/E
7Pen76CHYM0btWHgr+FS0piDP9DNFvnEgF/8+ZJH/tCDkICY72Xwv3oi91oL
eujfMm93CfynEmxMraGHgLCmoI27mKTO5b1yZgaNrPic/01YA9dia3dQszF/
uCVOsBtjf5kzMC+EHsaGWq98A/+pw3WBWS9Zn5fVOVcGfgp3ouePEszPSyF7
roGfb8qEk/W8t8L1dkNW4I++rLOM9XzEqWeOiaznqXS12ErbYT52i0iVmIO/
S95sY6Ia6/Mxyi8FgP+GcUZtPPQgyvScvwH+FJ1dlt+gh7JzjYG54K/gqMhM
hB6yLmb5loM//va65DvQw6CnjHkj+BXoa2cWMC/WsL0/3wz+P+9jo/KhBz1h
g//qwS+02ZlZAT30eUhEOIPfa0k7Zc0D7HPLnl22Ar/VcR73AOhhbUDPJk3w
LwrNPab4jEbqL2UW062ZxGRnxy3jAuwzb8JezYK/wvXVl2L44xmhg9Gl4Pe0
SW8LQT98fhKYGsi6n6KAXe1WHfxw8+zxbeAfknIpp8APJbYyxC6Bf2nZhtcG
qjSyLHhR2zPwy0Qdqh2HHsQuya1oAf/J6VU+/+AP14zvdf8Cv7jfVLwL9JCz
9+qd5YcZZGPhrR8a0MMmkRx/HifMk9uBWiHQA38xI4vfk0GWdy4cZUAPT7lu
uXGHYL8s9pqWgh507d2js8C/7nr/l4B74OPYuPYO+NtJ2p1vrM9z3Tvx+Dz4
78r8VHwNPbinHgi0Bv99ldWWk89pRDHT+/0WZ/hjg8nNWPhje9KB1lHwi17g
uRmDfhD5cqv1Fvir1Z7+/FUDvZSMrFIDP9XxMSO/ifV+2LHeN+BXFLJ7s4RA
/ztcW7+BX2Bjj70h9NBzekZ+tRry+6bNJlTogR5Qv3SbIYPM77hkpg49mDq+
UtIE/0Sw1/ZvyE8BGkK9JuC/tOvC9eXQw1TKt0kL8Od8vKQUDz0IzH33MgG/
88GQigToIefg26vj4K/e8iuzPxX+HBAc0Q3+7TX8r8yhhxvj//16C/4r5352
q2TC79f1NF23Zj0fU+PJtVwa0U80lLMG/yDP7lQb9IMmfbfwGh8m0f6ur5jE
ej5cm0nsK/ALHXP8oQ4/eLNwLckI/CUSfeuPwA953rdzzYA/c1/Qv3xlVl5L
PE+Xgz5LKjweoR6/o4Rj9ME/1NfQKg49iMQpDLmAv/lx5SA/9HAx/YRRBPjv
HQw/Eov8cOvmSOR18FPkrvddQH4oz28yvwX+H9Wqwkuhh8ARpbPXwc8/HH1t
HnlSYC/PDTkFJjlT8ves/h2ct65M+/p92NdGy99VQA+L891nFx1gEt3OEsOS
R3g9NTeLG1n82yKiFeCPwYZDE7HgL5d92CuNfuhhSh5TBv/f7vx7aZgPpO39
x0+s+6n+WIhdhR8ote0QsgZ/ArGKYUNe3qK68cr2DazP82lR/08Jrz9B/6sN
+FcdFWpbrkIjzhdDOSPBb/I1dXg7+uN9/dmLmeD/3cWQG0U9GnNz2qvA/2B7
xQk5+KWnygXPDvBLnuXfuAp6SJeKbO8G/6nojfOnkScH2qJCO8D/JiDJgfX+
okDZYyne4Bc9xG6Ylwy/3ZtHswP/lUfUQrk0GtmrpluuAn52i9gQtYc0Yjn+
bS+nDebF3c0z7ZiXTb6HV5eC36DH5OA8+mHx/ks59qzz33Dy3SPMB6uuN09/
gz+votGuB34QPPkm6QT4sx+zqaXAD0WXrHU7CX4xz4KjIoro38n7vcngV9RN
Psm638/v3Y30KvDvl8h3V0M96Kd/DP8A/4nP9jJvUI9nz30/cR1hEL95Y6P2
vchTceqpoicYpGH67NFY9If3y2dedC8GuWa+v6cbfqlf1XlRNBT/n/u+/Hvs
FwPrn6W/BH/lCI+YyA3Ml/jLW+6BP8Xf4kYa9CAXsc88APwWm+/6vr1PI49F
LY+rgV9H/F2vH/yx9sZ89Dj4zQOdh2rQD+eFNFZfAr+Sk+H5HORn7q/2UqvC
4IcDaqlSyItTyrObzoC/L8+BW4X1POCsyZRH4Je1vbvp/W78PB6+yM/gP3Ws
ffXLPcgbPhbHONQZxPTNXWtj1CPsePRS1vOw39RcboxDPcyH/bVZz0Ox8nXh
CIRfDMkbUo6CP7fYJIoH/RHH1b/NCfzXXd9V7Idf5r7YetkW/LzpT1fshB70
uJdkzoPfLVDs5//v79c+JDUAfnZ/QcfVt5A/T9c+KwT/7YXjMnvvov5JCQxf
8D8S2KorjH5QaDY5vf4kk9geSbx6Hf2wT/B02FPwr7tEa8lHXjINdD1EB7/9
RdtX3m+Rp6q02v3AP1Pwt60N+SjTiyoyCn5dof0nAxSQR81tG4V3Mki/uvw9
HtRjiavObh3wlz2+fM0W9WjdJfrJDfwW7iuXOaAe4Se0t1wG/92fFyIl4Bfb
VtYU3AO/gMGO+wnojxiVJ8uegP9rccKTYvSH0IOAa3dDWZ8nWdSaDD08W3Qg
V3U3k6zl3Vw8Gk8j958mrWFqMkl/SqVYIOv+hDCT1mnwm2y0e/AuBf3R6Rjx
FPz5LyM3vHrA+vuz4Bsj8KcbUAzsMB8Ozp0TbAH/8s49914iLzW4LpJj3U/z
q3tz4hvkA44dBS+CwL9fnPMM63nAjOj2NqmNDLI96cO/TbvAp5GfbQX+mtfs
7P/h+sSiSxsugX8kWWW5K+rzTFPoaC74F8TiixVQj7zNWoHN4B+M39dQgXqU
6L5JGwb/Cq/yh4LoDzaXy5Nj4Gd377gihfkRdK0ueRD8Dg2V6cugB6FfqYWh
4C97sDPmYByNdDT/63cAv8Pg95JR6EHC+0TZjoM4v5va7XtvQ4/D+dFD4N/j
a+RpiX4Q/rYl4Bz4Qz3DOaUxHyrs13+YBb/rX6WeIvhB4uWbH43ALyc4LbYc
fqhwt6flPPjzomqLlmEenLX99d4d/CtdX2S37KQRjezH61PBL1pzd20Jrn+F
d2ysB/9CJ/+1AHn45/bi29Pgv/PbcIIL9Shf9pIIWDHIshTfhv9QD4VCiZqt
/2Gf1q67ehPzZO1WCpucN4PYhGZ4JrP6I0zk7qbzDLLavtnrJPQQ9HX8TQX4
TympWb+KpZHJRnryA/Bb2wgaWCTQyO2i1EA38Gu+Hip7dxP9nBSsKGbLJIkb
lKX/wB9tLZIyM8Gfd9jwzQz64WeG2gthXybZdvW/gNfwA85Gkb3HwS/u6aOg
DT9U8O/QiAA/n05QQgLmwbMQifFC8F/ZJnz4nByN+IbqiA+CP/bd6VI+XAus
uabAs5dBfFft3HkR1z/cVkWz7gdQiq5N6NzJOo9il8Pgn57ZcZ6KeizpapE6
DX7PCnE7Mfip/Prrkj7gP79X3Gwl+sPA82TGSfAXznZpfoRfDtarVXDuYRKB
D/rSkqz3S6gVKw6D/5tW/9sK6EGCJ21FJvhXcMg77U3Cz+/qvGoC/hUFtgbX
Wf1QH23+GfxtqmrHSzAfsk4ublYGv1vDcseiHNb7qZ5c8gH/1Usf6i/ADwuH
mfwXwD/d4tYlUUEjTyRDdi3dxCCl5i9bmTswL3r5UrfKM0jE+GyXoyzykPs7
YzPwr610a4jHddDWuo3nwO+/cuWNTHz9900HVqSA3/Dam8Ec1MNa/2Hdc/Cr
Bj7lTUU9puJvHi0Cv2XbkZ2s++mf2xdlZ4PfLvobvxL0YFB8pU4f/KXHzRci
I2lkZ6J/2UYtJolcMbVe7jKNGC2stR4B/4sgg9K312gkYul4UiT4k2JE6uXQ
D01bTUI4XJjE7HnD74h0zC/lrK024H91S/1qYTbr/YFwCtb9NFGX31fAD284
PzzMOv+Nr/76PcE8YA7Wyu4UwL4v+MH0jASNXD226X2kOHhT8h/5iWBetSdb
lsEfN67deefHGhq50sGu9XUbg+Rv51Wvp9KIm+Ige/suBlmzfKZejJ1GPrKv
FWXdP9j9y8G6bIFKfsvkcdtoMQjPZc6fO35QyaaSwoBBzE+B0AsNcR1UsuHV
nurMF/CfMMF22nsK8ZF3MOR6wyB/Y9L67AopZKnowO3dFdhH2qjqufcoZI0o
t9/u99jXJ3+4LYulkIIuehb7R+RRtWAlax8KEZP8LpjWAf2ZJhVX2lLIgyWu
D1f0MMg53iNHtLUppJU38fCOIQY5u27i3ZA0hRiLcedJ8DPIkqdbG3etoxEz
3/Ijh8Wwz/C0HI8TohEuO8dUP+TDOl61ox488LvDlZWB0tDHv2/7vnLRyKya
n7AD9BISlvL04xLkeQn5n9Iq8Aths+zMKSopLpBK/LQP859tcPX7PipJvfKf
jzX2h5EZeZNVH6jkTtRoGSMffjFXYXXxHYWUPk1Xu/iaQXYX1J77nk0hkTV3
qirLGMScaD7xvkkhFjnuDV9rGcTsw4DStnAKmdQebW5oQh4TsCwQcKOQPXfN
jlxrR7++OvJhpwWFJB9om5HpRh5Nzjkeo0Yhmp1ZKqmDyON9omeZmyikUl07
ft0a8N/t6P4nin7/5xm8SxT9eSbS5xE/jdjkjlcpMBhk7pGZ7F+c9+MRYisp
xSC3vvJSf61APnRsI9NyrOdFrti+Bue9L1jb7qkS8nC92/uE71RiMG1SbaTB
IFKOfYrHcd6CdsIerXrYh08OtIVVUomAdXLJrTzk6VOevUteUoi7at5z9iIG
+XJER8I7nUJMI/YvmLxjkMOJN2PV4ihk+JHlg/M1DCLdLFVrf5ZCHLSTSxM+
MMjRy+cu9TlSSLnyx6MRbQyS8fFMcokxhfCrdaSYf2WQAepk18IeCrk39uom
B/gfalzWTpWkkHUiG6qk+Rik9dtO72JhGrGIOrBNXIRB6IGJ7CW86F/fC1UL
ktgHp25uDFqJPDMyver9FgbpbAhxZFsKP7k36XUR+9LNTfVPzuK80zZzhexQ
ZJAwuhVfAM7bM2ruUQ3mR1geu+K/RiqJlatzNdRlkOieq1ZsxVQSvc2gaE0u
6/NDJR0DnlKIyNUDyWEvkUf+y6tZeotCwt/LCvaUIn/9e1a0+iKFUBi/czZU
4+dNFMbd86AQqs/cd/NG+KvP2UclNhRiEydp6PGJQWZF80446FLIlv9eHfbt
YhDa5ILydTkKeb835pbjAPyJ90OyiRiFvOJ+NavPCz1Eydj7QO8vrskzeYQZ
5Bn7V9adb+S9bINHnQSDxJAGg8UcyLPPb+f5b8brO3FDcBUb/Mlnab64LIOM
S8T49OK8jcJTdQp2o7/PR3fb4LzNS+1U9yE/zxiOdV7BebOvOOtcoc0g1qbq
vT55VLJ88cKL6BwG8TJvGp3CeX/Q/ja8pJBBkgS83OKu4vxrXMedSxjE9uP1
7/3nKKRLIOVuVSWDBOdv6/jhTCGrldo/CDbAj5vn8zLNwPexwvBIK2ueRczR
91IIc6vdj7gvDFKcy7PZBP3uvH82qKifQdoE08sUhShE+F9osB8Pg0yGHvBn
CqCfw6N/0dYykFu0uz9RaOSP1mxg6nrkN5nczIBluN4UuWEb5oXxCE/L5hkq
+VG1cqBgO4McZI9TUO+nkjBP7WcqCtBv9sRVVfR3sQI1sgR+GChqPsnAeZ/7
JOWoAj+Urv3l8PsRlZxtyspd/pRBtN8HubnivDd8+Hv5HPxwn8vlJZKRFLLZ
W//EVDH6++t/pa+9KCSuyXeXI/wwebPnS2JHIbdf2Ux/hB+qn2L8fbifQva2
daaotDCISteSK38UKeTNnSaZe53o3/z7F2U2Ql/WjHvLwX9O7sVvIz4KMRd1
cs/nRt4d3ZFXxof59Pllv4AQ9rlHRU4f4W8yd596nl3HIMsFqMd/LUI+fCO1
bgjzgP3OnK3sGJX0POT9aoJ58KT3UerNz1Siu0wtswJ+aCr1/IZoFfr/0ZUw
1t+Pl6XEWhTgvGcedh3Lhx8uVr0z6pxKJZN3bbLPZmHeqG+bGsZ556ufi/r7
HPlzrNLxeRCFjC3fZ38WfuhstbXqhguFRDwLlllajryxPEYyyZJC/I2XjkXV
QV+SlIinWrjekXB9LeZB5MMCth7oPWCSjfnkM4PoyMbc2CwB/zzHmaDWhzy2
zM8+mkYh7FsTEtjAX+CrpLcf/q6/f/OmTYKo/9ZwwXeYZ/fTKyptMA8LviQe
zf9LJXYkT+Mu5kH9bokHUkNUkmD3w30Cflht+iv4RxOViOSIMoyQn0YULrhO
47xTZe9KFcIPn05ljGo/phIXv1hrafhhc56B28B1KnH2XP146gmDfM//4nsM
5y38clOrF/zwQPH2czreFCIxNVq3FH4oezHO398e10sjbZPhhxbfrvTNwt/+
lv88qop5kLf726a3hELuaxenjmEebI0OevNJCv3db/orA/Ow/58t7x4RCnlx
oknUtRd5/feruBEufP0uNl+T1fCnf8yvb2k0osXd9FIdeUB01eWYVOidd+RE
lRbm4cEx598ek1Riv/TqJjvMg8r4tJy1X6nkuOlN+/it4BNyqJavoZLvmZYL
HfDDydUud2qeU4np8B4/efjh4rvOVz7hvPv1VC3T4Yfpm/5NWsdQSZ9mabrL
YwZ5vSVq4TPOe/5nnPP4MwYpNxdc/xXn3WgUGn8Bflg+/FbL5jCFFLYm3pF9
yyDZfcbZVjoU0n3lGucY/PDySaGoz7tw3ouXG77GPBhaP8TZwaQQwbE9Q8mY
h4tX/9Sz5KeQAzYOhtHIA7fkc09araCQhksf/HJpDNJop3VRBP1utSfX0w55
4FngmmKXxciTyoV5cpiHKQpP3qxFfqHsGDdh0nG+ASmNM61UEtko67oL80B4
z+/LXqVUIjqpLOgIP/zpcb4u6QmVLFZst82DH7o8bd1tn0glR0THD4nBD71v
P/JtO08lloLuaQMZ8NeUPaGHcN7MMAUDZ/ihSLrSOi+ct/ScRu5K+OF9leyY
fQcohIPveWs5/DBTR2hrhSrm9xWD/MQq+LvBjMrcNgrhq7ppEIp5cDDfdbpP
nEKOnBNIOI952Ern+i9sNYU8UdgXchN5QKPiRFL3YgrZeqfr01rw68cvGrNA
v7dufC4WiTygdPrUtP48lSi07XzJwDz8YPwu8v4AlQTKpql/xzwwnyq/+66e
SoRq1mp1wg8nFPeIPymgkuGnPwwm4Ye/37dn292lkmc1gx9l4YerD5l0/sR5
N/9MNb4GP9TmtVgw9qeSDyMSt60eYn6vGWFvwHnnvbUJ7M9mkFzKHj0qznuj
hdnGaPih/njVEymct/9u3r+HkA/3Le76s12BQorFKwyVMQ8UeXUahOFvJwSZ
nmqYB0/7kxPHBdFPS6oKbTEP1w15xD6H3tdbBRxLQh7QeFL+8r/5VSTZcerl
BSr6YSpBzxf9Xusjduo58kDtn3dsV6epxMQ8dV4I87AlP/wWbxeVvEx2csrD
PNCvvS1+toJKrKwDkkOwPw0Iyo62ZlOJq/VD7xD4YbYc99qNN6hkTmNDVY48
63mqZ328w6hEr+SAARV+uPYCe2jtaSrRedWc1JKO/o68HqWN8w7SaV9mBT/c
dZb/1AP09+0zZ/6sQj48IVI4z4/zXqL6gNoHPxRbIvM6GefdkxLW0Ak//Pxo
tlV5HfST9uvVDObBzKc8ETYeCvkqaK8jg3nIV5ezfGAZhegnlPaFIw886wjI
nJhdRRgVplMS8HO117bUX1uRZxz4H7xF/3KkZs/f2UQjRXuXXzBWZZD11S26
pxg04khRfFirD/+9d1rzCPIy12pjMSkL5GMjzwjntTQyuiGZw/048siiB99u
IT/FadvHXDuNPBK2Mm4K+enFTqGea2cZpGO9Yr8H8tOanF2n7RhMwnW781b7
Kiq5ciHtvaIMk6Qvffh96xyFHH3Ne3ZYCfuRbHZJxwCFMBjRrce1meSv/4DP
SAOF3Hk5RJ5iP3p75di0TQH+vXBSusyaSVY57bmx7w6FGOUnbb7Nen/E5Na9
aecpZMh2qHaPB5NEhEnrBTpRyICrNpmFn5U0ivgywMt7+ljCRfSv7s9dc410
GukQ10/mhF6npZcEvRNH3rl79jHr87D0abGiC8hLr+SzxGrN4DfGVEoIeFv/
2pmy2zPIBemL2UaraGR/ZUjBBjfsPyrXo5zhpxLV7U83BTAIp5PA/YxZ5AGN
WdVpSSaxKQ3wTZynENqperVP25jkmFpCAOcohYj7uJTFKzKJ7zXFb6KfkFed
H+tsxX64kPhzob2UQi5EuVvePMAkNwWcVNUfU4hlvNaFr1b4fmnpAYcxT7Wo
9S7TTkziODNUtdmPQvRqdLO/nGGSfO34oOfIizqm5zz66azP//777DjOt5BW
+NpWhkG4CsSDOXG+TxTel9QpM8jJusvXRXG+0VXy3Uzk13dGp16lgTdNuSzI
xRT5YPBUWRJ4T695z3nnGINcrXyXvHQ5jdT9chgoPAV9Z0+FvJujkqgjN4KK
/JD/Lr0Ichqhkm+fClZflGCSvH6RQ2Y/KeRs7vPPp6WZJHb1lM7wZ+yD0uy6
BPtxhXTkTccqCnE1rWwaY/1+kCnY/CkXvNJNv4KNmWR/nvAtxdsU0qk9KzF5
hEmenPxTlRBBIaNd279rgH/plhTtEVfsR0dqm93Bv5hrw/bdyItco62Sw8j3
RS/45h+tp5Htv2sCteFfZRV2EfuwD/yVndjB+jw08bK8z77IR8v26Lt9RX5N
b7E/pY15MX+s5ijfIQbxi7rzMge8xwYcd+0+yiCfjLLCXP5RyYMG2fUGLqhX
9RnRrFHknzFLo/2+8LcssyMbkI8POft2C69nEg6O19v5v+L10q0jVkoxybnl
nerVdRQiKpPcPqTAJAm74o++wD68U0941VMNJqHKuTX33Md8qxA+ZGfEJI2y
3N91ruD/c2l8XwT+vaaCq8b9KeQtWxbXBdb7Y9fQUtuOU4jnoclvM+5MIlBp
yFiCvCiYud9rKfi9Z1arjWH/8+oZ+KUK/yoKVqgI4mc9f8xkuSfm99dSIbcW
Kut5xzOOd5BffUVVTv3A/nd23OH9m4MMUsGzvz8O+59ars+3FhsG+ZF9w/ID
5iWPv7pHjzPy/Qqlh9c7qeRYqPC6Xm/kx6aZXYPICyULu59miTOJ1RarVS3o
52Nfinbc28IkzpZdek9eU0iGUbVGzC7o3yH38Sro+wtXeNLJvUziekPvzvR1
CpnxPzassh88WpPJ/6G/U5MEh5cdZpLPAy2iJ7APH76ftb/YgUnKNo3f+o15
0vLLp/U/8A8vCCezIy/W94RtkMc8+9z8U2kr9N3y43u3jjTreXVi7fncNDLu
fYLHcg/m6ZHU41KcNFJelZ7roIl8evvIcCzy8MztA0WuB+APnyIaXv+CnuVE
6Z7W8HvHrA+yyEeBmoW9Xv+hfv/p9Z97TyX1/J1jHl7YZ6eu895/RSWb4+bO
qYkxSY7h/NDVEgpRHT/crLiZSV4vGKheyaKQZrV8e1l5JvGY5ql3SKaQP4EV
WxjqTFLd9OkWH/Jij5r+Oj5D8KTtLbqB/HCuknMPmyWTnPoqKP8H80Rj+p3b
4HEmST26U3A78kOlnXpR9WkmCbWMcyXIi8ltJqHnMM9+LDfOPYzzFtNsrj+G
PGsTwmbTt4r199no5brILz7vKI2B8OuQOV3xncjv3mXja62w75543chLN2aQ
a/FWu/t6qeTyXHcHvxWDjLpJcF7Bviupp3iScoJB0pyGrjkgDys8Sn7D7skg
WYIKY3bIR9cYr/Z/FEE/u996dyAHfjz15UjTRry+fyO/veHffux+wh/lmIRv
UcTy8mgKcbmlEdquyiQnYzPZ9wSw5uOvS736TPJ+o//yT/9RyJkyKakxcyZ5
lTnOlWxBITGGj6zZWPyWM5IXtSkkwZJbkBf8j4tNj9xGXozREzvRhf2maMeq
W97I/+zXh8cikWcNb68XWYJ9tzQt0EwD+SU82KYwBv3sXCJnxoX8rrtObU/0
MJWEy3Cnd+5H3qkb2bW4hUoKR9/PvTzMIMOLQraMIg8usulYed8R+lhldkkP
+SBN2Sr2xhnsQ0ptNRK3qISt0F/cUZhJLBOU73CnYV6VmtQ6bmCSUds/0raX
kVcuih06swPn/+JGABP774DudveLBH5vMvjb/hSFeOTd+ZShh/PeUvBH2JpC
7F+o7/loxiRpvYum9Qwp5LtljiGHPZOMHHunM6VCIbqxWtX73JjkjDePieB2
/Ptgmokx+NMb3M390N93lEbkSpFn7z6MW0vDeXvLHDyovQvzn1u0dsU49jsv
/2+sz8eOl6OPZmLf2zruvyPJkEEO7Shfyo/9XmPl3+NHLbEfbUv1VM2lEm+B
3QXKDshHRy3ipVOoZNUHURspd+jfxie9Jxr11Fca+yPEJNkFX/wa4yjk5Ul7
sX/IA3dulRbqBFMIm9k2jtWyTHKJP8I4Ev1s3173RU6FSVwMpmyv2lKI9RK9
hhO6TLLm1X9/jiMvOXLeW5llyiSSXTViS7H/y+jWlSyyY5L2tpOVzjux7xqX
CB91Rb9Mc3WmIC9u7K51bsV+J5O1otka+dfbyuHgMvDbKiXEUJF/wyduixxC
fnsxp0g9hvzLQS03rER+58sV2lOE/Dsx0HDSgvV+GDXRZesK0f+Uy1OcyEO3
FB4rXr5HJQMXeuw+IQ98NFWNpl1BPey7pEuQB7JDBENSAqmk5eu/4ihBzKfO
s6axodCn3nbLWDqTbCsgJnLuFPKLWbPz0XYm2fPpSfLYUezzC03Fn5GHzG6Y
GrxDPzefsbWR0GGSjjIzmxwNCnm+tCYw4BCTXHjP8+AV9P1ga1fw8FEmMZie
bO7bAr8fFKi1P8UkKrIqblvWUwi/u/5lZ/C3UhsfrYOfr5Wu/nBgM4P8czWg
vv9NJewP9784gX12WXmMZXI7lbRn0wcykQer9r+/9hz6VvswOiWCPHi8XrNN
FPutetkm/zzkoW+Nf763J1DJgfqqeQQ8spiZYvkzmEp6Z24vHHBlkKXpBVY2
rlSieuZ1jLgAeNjEZA09KITXky9iPfKQ4rflr8XtKCRKdceIGvKQEaeE96GD
4Fk+si4QeejKW4Gi3+DlSRKKb0YeqtbivzkH3gsieneJCfqFY3ur61YK2V8r
9+iNLZPUXSzrMcH+f7bOcJGxC5P0lM31PRaCv3zOPkMFv8uvkH1F2Pe4w+f5
HmOfMTnDEX8I/a0UmrY6TA76Zvur9Az+/TY4my0JeTClpan7eh6VKAtwnehD
HnIY3W9NRT8vOhf61hZ5KEUunF80gkoacydPU5CHiuyiv9W4U4n+JZv6AeQB
s2rz3WK2VPJoRaD1szVMkiVRTKFgPjdOyOY8Qx44bSn6bKUJhXjx/ZX/hDxg
eXxw0Svwmm/VXC+CPFRdplMpDt456SPXz2oyiaeIsY4Kzvf+7JUXM8iD6z5e
UF2L833YEpQYbsMkxvSWjnzsQ0peqrrMk0zSPepeyI/9IPlI1l2dHDrJlKpJ
E9tAI+87HjPMb9NJB31fiKUkjRxf1VRqfolOAjL9TL8hD3Z9/HLS2IdO3tut
7atHHrY7xymmfZxOHnQtDubAvzv8knqvfoBOdjavE7uOPOV3v89Ni9DJy+JA
ZT/k6ftC9/4d3oqv5zs283QjjThZLpd/JiFJ1N6xJ+q6IF/YGyR20iSJ8VWV
G83uNHJ0Y2mBxLwEab98YWOmL43IbjjgFflNgmywlBBtYT0PlMfpvlCbBJH+
eHpE+xKN+A+soraWS5BA++Zry6/RiFu/yH/luRJEvjqikj2NRi5y+tv9SJUg
ZhpvX+hl04gqt7CH2TM6mdE8ucxVikakqr9fNrxDJ+Yppq3btiC/B67/j0TR
SWzPzFvOzajHdzOKtC+dGAp3cMxjX/i79cEFMQc6+bHt2SNOfP2LidIRvoN0
wq1q47oN34+tW0h5jSqdfGqc7nHZTiODPEujJaXo5O/DL8ZlcjTy6KB9ha+k
JLlmFvrbinU/qe/utTdWSxIV6tUztYE0EuUe5NkIfq+9+l2GYTQi10z7tG5U
gjz0XtM4GEUjwpY7FWLBX+gR/vhKAg2+8OWSeIUEKVYoSTS4QyPaC0WvW8B/
ff+HMMFHNDJw0C/nOfjXhDM3/HrO+jyC7KJ9uXSygkbhTtlBI1WvHe5Jp9BJ
kf5xxpgsjbx8EVLLH00naWJfLq3FvzNe38pc5EcnBcUNKhJ4/Rd3C1b8BP/U
u9/CK+TBZ1UR2wf+5uuW/eUKNHL96q3zPeDvuheidFSJRjatOiY6Cv79yhZP
PqliX9R/Z6pGlyTfRhf0T4PvVuFzLgtuSZI9OEneRtKI3k61/cELEqT71+rl
Py5j/3TOuF4EfvqVFQ2/rqN+KwpNKO0SZLrdKK8OvCvd3SY9we9YaZR97iHr
+TZ5PbPgP6zhepvjGY3Mqi46nwj+liZ1DYciGnFx2Z3Lk4fzbqGUF+6mkdcb
pZgz4KcXTHLfZv0999fqNV3gX+Hb5rMOr//TiW8VVeDfebn7q6oK8n5TYEiB
I51E/E6TYFOjkRUSyjFZJnQyG8TkOaxBI+nyG7c/UaMTDqlBDxNtGnFeXpr5
TJpO7n34uGJUn0akNSWGOBg47yC/B+evoP/WHAgT4pEknK7sawug3x9vTS7s
ZJMkGTmSfBeSaURy9d0d1t8lSOWCluwk9Lxs6ZfqePDvP+a/4l8GjWTvz4vq
AP+VREtB1vsndT+2Fm3PkyBZwusGOgtppJvRnsTi7+l98jXvLY0oK4/zvAb/
WMypnjJCI89W3VV4kEonPGbe5erqNJI1HpEbH0Mnv8qiM8T30Qin9ac/Yf50
osuc8D8MHi+VnGB/JzrZZ5O8cVqPRg6ICZd6HkJ/O8gmje1HntSfl/JUpxOT
Rp7nWiY08nhBXMVvG538OW50dMGcRlxJsHcj+OP4phcnsj7/59XFlM/gjw2w
WJ8JPoGAGbMf4KeOHY1fh/OUNlvPu+KHBNn3Z9/u35nQQ4asFrNDggwZTo6u
z6MRrcCNJwwrJUhmBl949kv066v6H4Hg53jB8fVGKY346L/WKQB/F++P2r4q
7Kshw9Iaz+lEdUQqpwZ8xcOjDippdFL752dlnw6NaN44YbEnlk6cx9f4ixjS
yG3/UF6FAFz7FVR6HEC/y1um7TpBJ34nWx99N8X5yVB4d5vSSV69xfrzh2nE
JPylu9Je9EM7/0ZFWxr5PhNYr7adTgzmal9xH6eRHIVu9kSmJBl6ePrIY5zf
mq2fTt7hlSRKwZW+qVk0svr22uGHi6CP70aiL3Lxete+C88Dvzvbpb3fC2jk
37OhQ2/B70v5MqxaDP+dvnWsCfyxDxM5n7M+73ToT2E/+Pnu/0nVrkZ/TFBO
/AH/ZhFm1t96GmmSfzr/APzWwlfLPuL8bqiXPSkCv0fcm8YIY9Rrx7plDeCf
jVl3QtiMRnq9Wld/BT9tc+fF2CPoH9rfr9/Bv0ZBelv/Udb7M+8GzoJfV8/p
kJAjjVTPD/5ZrEEnevnjs9In4a/jX6w5ZegkNUaLn3GaRiZkSKLNBkmiqPwj
vxh+FHl36aQ9nyR5bpWmm4Dz45l9etBpsST56GRjrP+GRjZO2JWd+ClBaLW9
lX3gU8vac/DEZwki+nrR48M4z6RYE4pjFa41787k1tHIOrUmNrvn8EPlmkff
G/F6H7TsskqTINqGl0qXt0A/XxaJjoA/Q7Iu/Tt4/U6N+UjcpZOgoKdXd1rg
+z1OmD9wGfMw+t73dTg/n6BL4v5n6SRluCw8ywHn15R88OZ/dKKucmY36/7w
6swKap4Z9KBt1pWN+cV7Sq6iHPyzL22MJX0wj74pjTWCf0rinZvCWfj5ltsb
N2yE3j84cTdBn6VfShS2rpEkco7pry9U0Ej0yrv3tyyRJN2N4e3dNTTy3+iq
AcaYBNnbJqLL+jz41trBk8KdEkSZu2Lao4lGZBTkc1dVw+/dt1Q/BZ+UqLD0
HPg9u9Uyo9to5O73uoP94E98qHtl5WcaWbRsoI4jn07um6y6Kox+vH5oKMMN
/G3CSdET4JXt4OyoAP/0bWtLmRM00snsSV4VSCe7WpRPfnSDXwoJ79jrTCcl
CqdVO71pZNLhRJezOZ18CUuw1sb84uU72ROxj04Cq3LMBc/TSG7fzXOJsnSi
80KlVu8i/IM+X/AT/H3H+50H3tOI4kSC/BT4z3E1z/uDp4M9uO03+GPz42w9
W2kk0Iz0D4N/0T5+ow/tNMJV0nynDfwHHrTFxXbSSMbuTON34A8u7v6T3UUj
9MVXVB/lSxD7c2W2st004lF0PjfmrgTZfuxxJn8PjQwPv+5l8T+z95L+zxo/
fwdn2EPwS03ofKx0opGWFwbuW67QyTo3p3dGOE95yeU88eCPs3IqXupPI77F
fA394LdPf3b3awiNXJsMEFhnAf/TfOjSB769bhxHtDXppN2oTJaK+TXVOUez
3UEnt/ReMmwwrwtEj+jkb5Iku+ZsKmbBo3ttXe8bfknyME5e3hWv/1/tTOvr
pZIk9451DFcvjVj8up/y7Bf8/UyFaU0/jRSdXFeY8kWCNPiM7MgapJEN7oo3
I2skSL9g5+DzIeT5k2Zv3V9IkNpvBw16cC1/lPro8D0JErTxydHtuP7Xsvf5
KPR/JidOr9seet+yOKMW/ONDQ99f4HwjY7s7gsFfvTDbHgLeioYL0jzn6KTh
rWylCuZ1pmlWbNBJOul+czdtJJpGDr1QHm8EP8/kyfhg8LU8Pa/ProXz3sRk
W475Jd9qkbJBjk5+f90Z5J5KI3P8r9rPbpYkl2I+r1uF19+jc29TlADmv8Pb
y8e+IS/I/wuIWiZJvGYslqb+QH75x98VMi5BktjZqyrGkPeUHSzOdEmQ3SJf
TzT/opErj5P/Ha2VILOHSrMrcJ1r+6HlQAHy4fVjySn4+hTBu7917kuQy7/0
Tx1lPS9r3d6leeDfNjH98rwz+nNf6r/P4Dc+JfO4Cv16XCPHvBb8nM0Dn2ug
32sCpqUR4Lew07oYEYv5uOTkL34XOrH5cu3Q30Toc/F8ZqAlnWSlb9eVBN/v
Mrf6MvDL3/Nr+/cA+2VDwfYx8O/zyOkIw/xSWr32v31b0N8SZv7iv+Hf5zum
LAQlSb3Pnp2m0+DbfTnJerkkOWCfaLL7D77/ozxti9/IQ+YvxivnaGTpoe4/
+79KkJfNt2MX/8XXi36/p10nQVZGqogM4ut59/Oo6RRiHvJ4/PKcwTx4T3tn
li5BOjjHGnImMJ/WPX+x5SX02/x3SyQbjXxhOB8JzUC/Gqqkbu/DftNXPpKc
SCeiPpxa96uoJCt2y5OzEfDvXdXJ/k+p5E1k4+ItXnRywady56sbVBIYwWHx
yB55cVF133/Yf25lxEkvRh58Ivot77IXleiI9qzciTxk/qhgXMaJSlQG5Q/8
3CdJ/MyMQqKysf8HPKtdJidJZJ5KPsm8SyEr2+cCl2I/SBTJ9T9wg/X7fUnu
X9gPxMVHv569SiGtw2NbWflYi2PJvEwshUSf5ArOQD70EKjb4hZNIeHuKsXB
yEcSNvv/KMRQyLGkrARrzMf/Yq4zo65QiNnw3B4Z8J8JrNgfg/0vwPz5c1fw
LzQsKK3E/tdk0bbeE/yfXi0RkMO+H6G4RVUT/PrU0//dycd+fFeoe8gT+8AS
mQ8HU6nka5NllzX4P2TZqpnFUEmVQoLkU+xDVvUZK7PPUonHvYW0buTh/1F0
5vFU7VEUF8LljuaiZLjuFUmUEmmbMo8RiQglMqWQ6imlzBWSQkQic4pMUYoM
SUXmRMqUTJUx9HZ/vc955J7v76y99lqF+66rrudf/3XzsvqeiPxTV+xPVJaS
IXK/2b3C7VIgEPxKvTEX+95Zjph8CSl48vua98507L+X1tTfQX4d9ahcLjwP
hZQa80DkT7wVOKt+iwxiIxba5sjPvuif0RtHhoiyL0+kkf+8QKZzP16f8zJ5
uvovHx5f2maAn1+ivzd2B/K/yBEOuMb+b1/3XT6E/IlXCO/6JyhwYPOivjHy
82T1yD7/SIESsyIxCvLPazlBTRUFQu15jB4g/0H56hfjD7HP/h3YxI/82wxY
u7Sw/x+xall0QP6zB6alW65Q4J7cBtVo5NfhaH15DfVwc9Y3eB/yH33itn+s
mgyaQ2wJB5Gfx5FU9/UxGc6H7Ph1APmbbg5ximSTIXptE0kL+X1yDcNj0siQ
f/aNkwTyS2QPMfSTyTDM7X1yEfvhieCtSlp3yFBtP1/RjP2Iu49x4uJt1EfI
rZp7yK8YuIllTSL++dPb7isj/2vefQ1hHNgHJ9mKtZGfu3z8Wt5PCvSafraU
RP5vHq452j0UGN8SodERSocBobLt/a8oMHjDeu8R5L/bEkAJLkS+GAPRBhf0
vwharvxdChhSdQvIyL87sHHtjygKND3Z3boL+cuVPuc8Qz08P39D+KeOFPQO
+KkKvSbDVZmkIjbkd8q11VwtJ0PBRuWHLMj/bIHbZLUQ+UcPjv2gSMFO44Co
dQ/J4Gdz/2jziiR4ZfA8NUd9bCkKoN5H/uVTpqSHKWRQ3sXsP438Cw6phzfc
JUPDIYEGHeRPecTC8hivTxVxW/97/i1dF7yDuKjw/keWshzyA5Ve6TtPgZz0
4F0Lt+kgc124qq6fAjs1HqUmI39ev7TTEvqBfmXLU1HkV/TWa+Z/SoGAGtt3
55C/t9GmRjiDAiz5fBpVFnSIOu2QQ7hJgdndNm7fAP32yPfY76iHUbaCwrvI
b0a+JKnzlgwef7um85WkIK+RVi5cQ4b5xeSiHHEp6AxKMPjylAzNCg52Ccg/
OcrecK+ADN+qYw4HIL+e3mSNDZ5Hx24S0wT5yZ7qbtzoH8wBt81iyB88tHzt
Keqlxdmma+I15odD0hn2eH11/t6tbcj/I/5Vojc3FWb4y/7QkH+MRItXXEZ/
m5P+/gb5r3kNX9ccosCNoyZKTsj/0mP6K+97ClxucCjo9KNDrMvvtVnPKHAm
ZHjnVuS/f4dNnDWXAs3nzIpOIH/RyJwAA/1R7KUfyw3kz7g2d1Y4mgJ8kW/2
6SP/a9VrPKc+kuGBo5+VDfJ/73kgq9RABpHwb1Qr5F/Mc+GorSJDIM3aTRP5
o/gjTBklZNC6E20uifxxV6u9DuN5NCuaVS99lwTPzzYX3HFeGid/PnjTJQnb
6QpmRplkMGD0/L2N/C/bAp3ZH5Dhj1+QoSzyO916c9aOSIUg+Xu/ZrNRz1tH
FfxxHzgoujqkIP9MkJZ55XcKKKrWz0oj/1mP3g5mB/rjR1GJWORPqhNo3onz
0BTbuX/QmQ6Xuu++/477YXeJ5Oo65LdNndLXRn800I9LUEX+9c9YnfehHtR5
x/p+a0uBqlvir3u9ZOBOFB1gRf5zZvHJxu/Q3/RO1P/dJAXTEWERmbVk2NQb
wTtJlgI+OcWd+ZVkOCm1U/P9siQcudA44FRMhqN63V0Pkd/pd2t4A54H50t5
27PIn2a6vPA5hwx8u6YNdJH/In1NeSbqpeDTvIME8svtXNLU+ffved02lC7k
n/gtsOM97gMH7d3XvJH/pgBBUWEa79etcuD7VTrEVDAOqn2iwEy/OtkI+c/o
C26tx3n47iQvHo/8S9a0ztYyCvCaVks3mNNBBWp1j2RT4PT7R/Ije+lwfYxs
eBr14HaHw+8e8j+6ldnbMkiGdVFeMfmKUnDV6zj5eAc+b2HfjhzkP5pgNhD2
hgyLNJJtIvK/3f8kTvElGbzF2pSCkL+syGXPsQoybC8uOm+D/FLnbtdK4Xns
/FJkIov8h7zrB73QP5TXVtQu1EkCT8MdSZ08MhiqaT4XRP6J4xoym6nYf3z9
oQz5Dc1U/mOspYL7KIvnXuQP6nA8mjZLgeUqymQ+8mdkX4wwHqSAiruM91rk
r+dhghXOwzkh9hRd5K/4na5a8Rz5muw2+yP/6/cEWtAjzAPWLXWxyM8uJKKU
jnqI2yRFNEJ+6drHr5bHyPD594qbDfKfKiu8fKmPDEtP1u89gPy2dmq0E61k
qCh6qqGL/IsxmmdLcT7i9ffJbEH+glNdOcdf4L4XNiogIP/koIznBfRPrQ1b
Iz534j4wO+q2/IQMRS+pAfnI7/48lz6A53HFPMyKC/lJRzmO8fBSIThsZ+At
5E8Rltl2npMKAtLXfpKQ3+xtzibKH/Qr8V9CPsi/oDcRaTdKAdFZT43q03Q4
snsPbRDnoftQVMOiEx1u602tTXuN876oyyWF/I3i3lmJmBfefB63U0f+c9oM
kfeoh+osjfvzWlKQPFOdu3mGDB9rTd3ZkD/VgPVv8jcyrFc7xsqK/BHZ89LG
3WSYy5B685skBbtJoSxqOB9lu2j0vj+S0NaoZ+aO+0Nr8r+Tz8Yk4XK4/8uu
6n/fT+TJexP5mTKfv4eWkcE0/Iz7UeSfONmhfQbPo57ylzJfgX02d832MT4q
ELpj83yRP8HK6mwLgQqjAQqCvQl0kJV89FYN/aDQ/JvNNuRfW1x9wW2SAl8d
3gX7I7/Ck9Vizz4KJMgKpeYi/+rH4T2hbzHflbc//2BGh3aBZ8TSavT/o4Tf
Y+p0mD6pxLaKehiVd9h9H/l5xd7E2Syg/i/2xBZskwI/yeVLpeP4fIeVxAvE
pID9vKXs1gEyTPmVzKcjf8iFKLUX7ajnGCOZa8ivUJFsdaKZDKPRgY0+yB8S
UMy+Df1ih8neH4bI32S4rZ6G/nmqjTdz0z/+uwkEMuYtbVj8NIj84+4i718J
UOHgfe0WI+SfeVBweSP64b3QineZyP/gZWDoNPpBwf7S3Jkr+Lz/Ox9++jcF
Nq3X2SKP/BuTatQXvlLgYjDvJnvk169uHPfAvPQhw83sAvLTGt5rttVRYOOE
dGQ88ruk7h2XRX/ge3r+gwnyhxp1nrv6lwy++Wu/HUT+wMNqvK0/yTD0Zm+y
LfIrJWkzaSNkuKge2mCO/FFTxdran8igkv1gJyB/o6rL13/z0fG1oUwa+VPr
d/iFNZLB8XGgCMc/fiV+x0Tcp2cCY7f212IeHPuxmoZ+YcqzlPsG+fvOagcm
CVEhSaO3Veqf/1tFBnqgHxp7RgqdRP7CvQd6/30/4Lm7iTxFyJ9k+O7tf0sU
4KGvwtApOjQvnnsZjPvh/HceAzLynxaQFLboxXkv9iuXQ/6V2AzDqWbMC6e1
JTSQv7vZsO0g+sOePYnHlzSl4E/gV+diDgroWsocXov8487OhT8WyfC2W/w0
J/Jf/d3K+DVBhrWf/NTXID+lLntrA/plXuoh819LktAw8kzCo4sMJn16Gp9H
sQ//Vj3Q34LntTyR/rJDErKMC4QlcD52GG/jSUP+MwnTRdtxPh5ovfYsQv41
4kY+PuuoYDD2snDpIeZf3YjwMvRDLsdbwyrI7+hcM7L/3883fBY57Y38ZV+2
l2viPDzuc65IQn7X42WW3DMUkFgsEnl+BPX99NUbZfTHsI9nl7pN6bBhQVuG
B/Vw+s+R8h976GCyZF0Ziv5wvLb07wPk98maMhwkUeBLRPSaIgUpaKPQ7DnX
UKDyh1F28UYpqHkuur39NxnYPdbZFhGlQMXEiN8I/fLKpFpAFvLvi9+xx+Mz
GUIS6S4JyB+1v/H7DswT2Y+dQ4KRv++LuVV2E+6Dk1mqx5B/bvlk0WvUQ6Lx
af6byL+h5/G8pgj2+0CzQy3Iv7bv1CAr+kFyvZvyGuTP9Vp6w8ZDhWeucl/k
kL91ar5Fh40KbBGiCebIf/NbGHcs5sW+W+1x3sjvUPeMIoL9yeg4gS8U+X+7
feyTRj2kXbpgdhv5Gxgu90vQH+IM22+ZI//Ixz9KVAEKDAm4t9gh/6W2wQ0S
XBRQ4yWrOSF/jr+BdekfMlwQqBNxQn6blgeE91NkEL7wINsO+W2IRXYe6Jeu
Pp3iFsif/tfHPwr9cort5gtN5A+MVzyngH5pEiL1Uh75FR0jom3qyFAXdDbu
FPJ/9z67n28DFWI13jSnIj8fYV2xIfrBXOqONfW3sA/GT2Y9JlFh/ya66VgI
Ha56TqrqYV8wuE9q50D+yz1nFoVXKfBp64kiMeSnNhycWJ2igPfzGtbtyN+0
GHZCE/XQQLg7ooX8qlY+kV9RD1WtP7esaEiBHSuXqLooBebWDddyIX/ix5O/
1SgUODQXKUdFfq/csKQ7rBTQkrh6mQ/5w7d2SlvOkaFL579RXuRv/aub6/Ed
98fLTWfJyF8aTd/zFfWw86K0NQfypy6tmy5tI8N4iUHK0itJcJiT7/yO+/Nw
R2W/6T/9Z/9q+LIRn2+G37IX8r95rbA1Dv3g9qYPGpHIr39SItkR52ETd1NF
BvI3fVfiN8D9YN1t71vpS4fFPc+TTNEfrUsjT71zpIOR/3qvwTkKRAVYNg6Y
YP4bz/loj3qYu1ERNKVGh0eXzp+iYX4aOUite4j8rVv52T0ksW8OCA0Vb5WC
DqL5V2tBCjz87/XZ6g1SUNTIwnOeQAHWE5IxdTxS4OHLdblrmQxU951KTYuY
Zy5u3u85TYZd1USP5hFJ+NDGcXk36qGTXrivuV0Sbjxevx7QH860ybY0Ij/v
ixdiQbgvWH/GTjGR3240PKVgE+63mJtfVZF//ebtV7rRD14mPf9ljPzaVxIb
STgPPFrG4g7Ir/hIycMQ90Nro7+nN/LHVfl5xqI/Pg/26w5C/r5deUl1K9j/
31w6Fo38UgpxIoGYH9cJdwkkIb/Eo7BDe3Ff0L5ssbNEfh37TT/ubMb9WMC+
9Qjy3/TkmfDdQIHaqFvSnsiv0vKh8DCVAi1CG7TPIP/1eesd9mwUgOUPYZeQ
X319cJAX6kFgdnI2EvnXiW2NikV/YGnOj7qJ/DJZmg6NuC/MDuqZJCN/CE/S
Au979FNGb8VqOfY5oWiRsxJUOFDsd54D+bv1VUY3ilIBIrfzUZD/C+mVeQXO
g2CI+UVh5DelJtoYUagQdpyjTgL5M9PkVz6iP8b8ihrcgvzmT2f2WqIeHD9s
7FFBft232Zr/vp9WO3U2bx/y3+q7qeWJ+0LtuOGvvyAF5RFyH+u3USC6+F46
CflLuSX4r0lR4NZq/lZR5F9dQ7ipIYR962lekizylzxvtBxEPRjs6RhRRf6A
HmNrH9RD3DdnAWPk369wMXl8kgyZk9foDsifNWxEt/xCBstrN9b5Ir+Ue9rP
bJyH4bz53R+Q323PUqi2FBWu2p5+2ZJFh83abyOccR7oLwXvtsTTIVzJ+sAx
YdyHgj/a31+mg4e9zqQR5sVDAixn2k/SQc3lwAEh1EMJq/21Tw50uLPLNrYO
9cB5j0dq2JgOZHkXo0L0B39pPu2fqpgHeNJkk3BfuE4dj8hF/m1lu57N7sK8
wPVub4W8FISZch/KlqUAR2NC/BtRKYivTayR2ojXWXW3+rmlYKpaecEV9bDH
/6DJ3IIkGB815jyF/lDnYFFPQX4zG595HdwXab35RDnkN8rf/2FgiAx/s11l
DJG/f/TtXa1O7A9NXe73kB8ktOTI0lSQZFkpuon8m+69Tc3CebhaxXo9Cvlv
dugu0nA/XNqduSkM+UPvKmsa/9PD4btXQpE/d613yEHUw9/whE8RyF+uK9ik
jP7gcmyPdizySz5J2zCEeribr9B7F/lDduXzNS5QINb/qrg18mcOaWdIAgXG
XxzhcEV+IQ252lpFCvxnVmZ9Dvk/+B7S5KJTgNonsP0m8h92VFOeRH/gdFwt
L0L+DoeuUn/cF84DE5wfhyVhkNzVn4b5oUHdRu3PR0moZF6u90Z/jF+T7cdA
fvKhF2EDPegfy6v7PJDf2lPAvJNBBa/z1/VskL/EQsN2HOdhjmI0oof89zak
21XhftBZE+Sgjvw6QpfcjFEP/e6HJ3Yhv85Tzrgk1IO4l8DbXcgv6rTjRxbq
IdC9fLc68j9SGgvzxX3xZruJrz7y/zla/mfuL/r/yv0yVuQX5TOPMtfFvii8
fo4P+affD5gPqGCeHDP2k0X+EL8FsR+oB9s5Dl995Dc9IEf3Q39IE55neCH/
3kN1MefIFKgpK2+9g/zR9i8S/q6S4RZHW34z8ndffOu+BvflK8XC3xzIn3PV
FIJxP0hRzr/djvxzKeJ7/70/1+O3z0PWIf+lvG0T8nQqdA6tZLAhf84vv/Tj
qIf2mOGYX5fo8LZ1b6Ax6sGan7twzIcOlv7F0X2oh9S4Dofhw3S4sad5RRj3
xdnZeM7vRqgXAYuxv6iHX5UnCLO7MT81Dp6MxfwwElJjWrBXCmLA/vQFEwq0
5T4k12yRgleaPhzLqAeV0JMTvSKo98szzu9RD9npz03+EqTgTOtyzzLui6tp
nPGyyO8TYFgVzE/B/RwtcQT5N51WdHRgR39NcDx4D/nzcu+J3vpFhhI1+6Sx
l5LweUHUVBrzI13p58piGT5v80F1N1kq9FzecawrE/Ov/+VIX9QD8X5P/bOb
dCDcf/aDTxLz/0B9aRbyR8mcv2qM/mCVkd90B/nHKtZeFMN9EZ25Jj4O+eUl
Z9gicF/wyS3lxCP/uXEmRGN+2KAVfu8e8p8aGD0qg/2SRuwfPoj8nF5udvlW
FHj2Jt/UC/kHs6jfhPQo8Dle6HkU8p+gxwqVoB5MD9EbSpCfX0PF8wrui/7B
sJWxeUnQnho6Er6eAiS+2zMyyH+pkiuwBv3xubqesj/yP7ieoiaP/YrHT8b+
HfLTdeT2vEc/+MoR012J/E+YLrcVt1Dhz9vsiZvIH3n5vetT1MOVZFuz08if
Vr7X/jnqQaLzvw+2//gvMDONxanQq5EM+sifS7/odwT3hV/xVw9A/k7TMrY/
glQYa91A10D+7V7Prq2nUUGvKXOnEfJvmZ88+IKbCnvilv9bi/znk/y0e+0o
EN5bXiaC/O98v/1QMqVA7yp1bA/yJ5wf10pEPage+9zrgfwvU39Nk3Ff5Mt5
2Gcj/4WqXZmxmzAvLxxX+T0kCQklNZukMT+x9n3ebYL8fyetmU24HwRhs1wZ
8vMcDbp+AffjaB7V+Szyn2shxy3LU0Fa8ZuoKfJHzWsUL6EeTv/M3rsZ+QuP
XBQ4wcSPT3X0E5H/IBAnjHFfeHB70Ra88eP2NwPvi2F+vjM18sOeDt4OCqwe
66mgxaLv/8OQDqWRdh1Z/Pj1zGtb5lXoMEqaNbbGfuW6fr1AkboUzDQEyxFc
KLCh3li/UU4KSPRFCbMD6OeWRPep9VLw9WjLzAX0h8BNlqFSyF8U+vTsnZ0U
yJPf+8gN+fuuzhXelabAKa5fP58jf+Rvy5vROA8WWTfsmMj/5Dq3qjv2iXgf
qcX7yJ/6tah+O/Yp0nxOyo5//C7efvUKVNixVDLHgfx9YSfS9+J5rI99kPA5
DvlsUpWF8DwydHm/VQXjPO966m3C+Pd+z6t7MpH/o2BCwpDEv/dDqeK4g/x5
DYfZ+9AvwyrbUhKQX/zMQeEd6JepXV+O3kf++1J/NCZRDzFpO/PskN91Lpp/
5wnMA6G9LAHIL7xuX5iHPQUuSSVAGvIb/KyTOYb+AJEl9Z+4pOAiy5mNdHXk
Pawwsxn5x2bq7+fIYX+0jReMRv4YT27KwjrUz/z4dXbkzyQ4vyVjv+yQT3oS
i/z1Pg+dpzEvZlfxxk6U0uFZFfuVOEUqCDn/Dnr2APP5LMP5Cp5Hm2unbQzy
L+XqfHmF81Gn3Nfvifx3nL00TTdT4V6LR/1+5D9tWd7DwP3p2MzVpI38Wt5q
FBOcj/OR9FRN5N9Zw3rg5b9+5fB32QT57VXXKF9Bv3zGtNLiQv5PkonLLr4U
+Fny+rMU8q93z90YjnroPy52Yj/yS+/j/W2E/iAuuHQnHvmFt0ZPFWlT4PBL
PpGJOUlQi9n+oBz9cTpBIvkQ8h9xsWw6KkaBAVJ+w2CbJOgnau4o48b9qf1F
PwT517op9j3GfEA/56adjvzu5SSOI9sx76SerPBG/pdD/tLNeB7M5pNRmsj/
2eHajpN4Hj8czdpFkf+mNjPQDM/DyUuwkAX5w3+xmLijXwy6FilO29Ghyvwx
4znOh+bv4oAJA5z3Y5k3THE+fg6L3lzaRQdhC87NouiXI4W+PU/2SIG5eea3
2EDMc9uODrbKSkHW0vTIA9SD74bZkbXIPzx432Y7+oP7vW9LJsh/fCaFBQwp
sFHoOPMR8ptdjO5owvy0rDp2Vhb5jel5Kx2YH+0zmxZfIj+HeXjdMfSDgvuy
2WeQP7z5RfZ59EN9PaXq/cj/iNtWVUGZCpbVvws2If89PzsR/h24/3caKPyM
pcNeyRkLMSUqjB/68brpIh2e9/kxLPA8VB/cnsvzosOxUI3lPDkqyO4q00hC
/gXrWxYK6Bfmwxwyt5FfcfZ64yecjw1eu2Uzkb/tOGnjE/RL2s4bJx2Q/3XQ
4+YXF/H5vvnLHYz8oUl1Qy9RDzcmDEvK1mHeOSLkIOpMgdBcjhEu5NfxS3V+
Z04Bpo4d32nkP9bSbfMZ52HZ+Fn28jdJmKo8+dkQ98Mn88sCD5D/Qe+3t+vR
Dxy5H1R5I78oeeNuE/RD2kF9AivyX3+y4diaXdh/YxSc32XQoSPipbf9Tipc
N24zuIf8u+XlbVrwPIRG4ksDkJ9he87REs/ji1dzqg3yb44TmJ7aSoW98+oL
Osj/e9/Dm2noF0/FCp5oIv+fQk5Wd5wPvVnrl+bIH32Bj9cA84RadT4XD/Kr
5VUXT4ZS4Dp7m/VW5JffX71uAPXw9Y/ahxPIvyetiLzWnQJdpa9sX3FKgXHH
CxlHGwo0rW9v34X8G1pqDX/jPCSFL298h/zmzS2ptVtRLydOkMKRf04uI/Gj
MAXawy75uiE/J0V+icGCfUP0jUL+UzpMe9fXfVShgtK98s/nkP/RZjuzh3h9
RUfwixHyjx1TdQ7C8wmoicmRRH6jwK/K1qiXG6a1eWzIv8jsUlLC83C5etV6
+hAd2D9f+8mL5zF10UB4Qp8OiWXmqvM4H6fO+x1c2UkHvVvrOL5gnnDVeZP6
VA39vLspWfQ69v02SkPfZimwem11ZQX18K26QUUM+TlO2nlN+mA+rLO0CEL+
wjcezj8PU0Bq7ym31VlJ2HHo2lsizkNRX9r7dOQvy0321dhBgci4c61eyJ+2
+cbpm5gXR1uEHx9Ffp3wEjNuzEdxUmQNK+QX1+lJyFHF+df7IyON/H4TEaO/
8Vr+Xe7CfAzmla+KMVvxephx8X7LBTqovPn4zBbPpyWhUazAkw7tcykf/PE8
Co5MOCYiP694u0+I4r/3wwmzTkD+57r5/iHoF3fZ4qYfIj9bvthSAO6PmOZR
ZSfkl+bsDDG4hf7k88k2Cvkf1IzLiIThPp/s+tEqLAXNj+6HdAXg/pt606iC
/FoeezZdPUoBH4s79bXI/1diZYmB83BRQac4APmX3xpfebmbgvtLzOoA8rcH
N96zlcD55/l51AX5LQVkUmc5KfD2T5TuUgnmFccmoct78P4k5Exa7tNhvGCf
k5Y65hm/4oQ05K/8pLn6BT+ev9Ym8wzy9zeMsDmoIf/Zg3+skb+sfntbBZ5H
/58JAW3k52kb4ZvDeVmXJOargfzuE/tLaNvQ/yMehVoif9Ur+iQZ56NyP0cL
CfmTt3/1OHOXAoubrSiqyO/6rZZLBfVQeFFz9Oq/74eZfmz9KogCHyWEq2Y5
sB8S571EPCiQudV3LBL5x+YspnSsKbD2wObnxsjfHtfDpod5KSZY58pe5Nct
yXVkMPDzlb/5/3v+R4Yua3znocAXWrtFMvIz3PqCDu+lQmu9htVp5H8cyzkc
B5jP7ryv1Uf+yU2pdfHw7/3fj5SKI79k64YNLvj5xSvimmuQ3ziIX/Mvngcb
x4YzE7Z0EJTkG3DF8/gg13Z8XI8OQ5/OLKTgfvlJa9nIgvxnemQHH2C+GO6R
PFquKgW8TlOWmRmox33R38ZkpODyCW5Ja9TD+bx6GVXkp0Tunyi4QgHLT1zM
x8gfu/Oy/WP0x49a8/X7kf+mrFbtMcwL4XSDYSnkJwQVCbXq4P6U9rTYjPyD
biUzS9if2BMYb48j/4Kq9LVR3AcLQ6d8VZG/0orMvkcD9z3xm77w/X/v9/k4
cVjz3+8LFg6dvkEHZdrpNYZaVAi5pdjbGESHZuFuYXf8+PbXq3PZHnRwjHZh
aP/7/UaZjPBbtv/+ffdidzeexz1WH7V45O/U1tOQQ/8QvTNekqtMB6WZbR1q
OB9UJ41lF+QPvf5H7WMu5v/26923kV9RtCnQ7+6//LKucEoI/U9l3CApCv3t
tzmHN/Jb1/xYMEB/zJuaOySK/Oqs4zERuB9Ek+02rnyVhJqanBFH9IP/Dpbm
CiK/47hfdLsC6sPB08wL+QVjK9un+ShQfufklRfjDHh7wWTFbC0NeB7dOf52
ngFsvkf3pnLT4Hqmq+w0GxNEAs+/4afQQC6j668UlQkhDwtVH/HSoD15L+9x
USZsdDzv5SNAgzq/MxElTCZIUEVDLYVowHdDNJqwgwmBPo0Th4Rp8MumTM1R
gwk1AtOmV/H65Zsh9pVJJoztNFCs56eB4Yz8ZYs/TICAe5f48Tq1Z/fPdE4Z
eHFDdjEEX4+TtcTvO58MmIrJ862j0uDFO/7t9E0yYNXGEveBSAO7m63WpnIy
EBfSfqGQiwZNGknUo7tkwLDAhV7MRoOoS5duOmnLwHXvK3xfVrDvDx9rvIT8
T6RSuFO6qLCNYWJ8Efnnh6oXmlqpkPJRkOMW8j+imKS8e4v7/s5HmRcUJky8
kIjMb6TC72PbR5dEmPDr9Cz3sddUOHSt4IQm8l9mW5BaekWFwoCKntjtTGDd
cDnJ/SUVdt1lOzgKTDho1z1eWkMFDuo28SvIfylIqWWhCuehq/l97xITmiRt
FSSrMY//8mnbivziIZwJm59TQao52/A/5Kdvzyok459/W0s9/EJMBp6Pnxps
wddzfxmsOCsrA0yRLAv3eipMlpnOCiE/SFR/7n9DBXgX0CWF/P787ZvkP1Bh
4fbXlcf9DHi2wqO6LEaDubOtz+JH/71fQo99pBwNXD83HiicYUBavuDBwF00
uGPgObO8xACraAPvl1o0OBXHm36OnQkfjhcJOpvQwGY614tJZkKOuNWStQ0N
mMNPTViEmfDOat2fu0do4Fe+VY5FggllIyUKiu406OjdY1BVyIQMNQmJhT58
vnsTWAfLmTCTQ/zUOUSDwskSV2YtE/ZPmqazTNDAYGIKoluYQEm0UPb5RQM9
MsWI1M0E9jWRcVKLeL8XDqg/+MqEPGnxaZFVGlivRtSZ4/m66gdVWbLywjvX
lTDKIhNWuxofvl3LC+vK7uZKjzBg625OkaA/uI/Eqd7fkPd1owXH/CoVgu9p
z91YZkDwj8K2raifNFrUKJOTCTK8+xQYqK8UxdxfD2lM2BAYFN1LooHKtqFm
Es5Dj1SwuCHqd3CATdFSmgmqx2tHTonQgFfb/vsZBSaEdRSk7ZfE8zt2gku5
mgmnZUXi1iWgnlW+De1oYIJ9VWlDfioNbmydqiO1oj5mzjXiC4FfVFhsRS8T
DuWI5Y8+poFp+xYtlSEmdF25ahleRYNgjQ99V5E38miFe2sDDX5mNATcm2dC
f9fc0RcfaTBztVT5MosMnBSoCzP9QoPXLe/udxUx4OR+SD/zCPv9cdW72woY
cDavQi8xlQrn4jKT9+YwwGnnOCvLdSq4hZR+ZstkQNTRA2sLg6iwXKlYeiGN
AVv4Qj3zvKggc/nGjeJkBtAXTsHKYSps0Y0cv5/AgBtvfxzPNMWv9yfzsGks
AwwyKU/z0C+/JFtcC9RhwMzdtsxdX8jgq2dfN7iXAdl7NCe5aslwbHj0Is9u
Bgi2WREys8iwtrY6flaJAX827v8sHEUGtTCjH+lbGDBx4D/qv5/3TefluSjA
YMD9QceVNGsyEJz6D5tuYkDYb6WKBnUyhBb7PbRYh3/+nTFtWJoM48ytu05n
MCDu2fIo/Hv/jXN1wQF3GWCUE37T9N/vT2y641h069/Py/36OZhLBWUrm9+S
NxiwftFlbDWFCp7rhg0+hDOAV+DspawYKhDnKx0qLzNgbeXCj3/fD8wSryvy
7T8GVF65dLbQD/UFFhbGZxhwu10lRcgV+8WXleAAWTzPZUYAWZ4COrfWzUpI
M4ClwJMmQqWAvi2/Ga84AzptHJw8Z8jgL+4royvKgHoJFS5KKxm4Dk6seSXE
AK6gxC7CYzLM669qhfIxwL7Hp881hgymfm5a8RQGyE5/MFfyIUMeuV1tkocB
6umvU/xNyNAgLchq/BXPh5x8Nezf+y3e2ivDOcEA11sJ79m+U8G/Q2qlbI4B
QV2z/B9GsB+0F55yYMF5Oy3JPvONCoLptlfnCUz4nvItxOULFSZUJZSC+HD+
monFcn2Yd1cC/pvGeTjgRP9mgP561GSbtyHOw6s4trsv0F8/XXpupprNhFJf
6zCli9i/Itj+nHvMBAP3tKusZ6lgG68ckFrJhKwvmpVyp6iwdXRwJB39YIP1
B4PiE1RwLkoJvPyWCfeoA1FJzthXOiad1TuYsENCm2fIlgoZ+6W/v/+MfvpY
LzjOnAq1wxp2u0aYYPy8rSdbF/362Lqa5T7Un9yLg63o5+cWtyu5DDPglIrh
k1H02xv+HuVzkwwgNJnKJDzFvp707H4R7oeU3idZA/lUmHY5syMWz0M8/uXY
v9/XW1cqlRmP55HAbR5oivp489JaopyXCb+Df+YHJlBBqympeRH3RWigWp4e
6qVyVaZgLIUJ52xuJFRi3sw3/Zqq/ZAJo+FeZtv+9RGayvenRUyIFQu9aIr5
iTuXJWEPnoelcWGhEPbP6wG52e14HqpnfBQisX/m+itvOo/++IIvRSwX+0bo
U5HfW7qY0Gm17HwG87aNtI7I6Bc87775/F90KlS/ty1/8l4aCr5OHvTcQAJD
XZZ4yVppeERwVkicJML5zw7RcqXSMJPcH3SjhgiRrIQnrdnSMLhFxOXwLSJ0
Jl3dsT5ZGqq6f7rTPPHzN1CcOK9JA4uT7NWnOkRI3yebnnJBGgi/jhBtNxGh
nNXy7DcfaQjr31LMucIDHw+K3biSin245tNMwnpuqJPfnxKEeeuOm2SL7SIB
6nLu394ajH3EN9VgTw8BFnQqDe+epEOrWzJTv4oA7vJ2d5qP0EG1feRcaDoB
ZAO6/F+aY7/KWshiiSCALT1k/LIGHQ6sGNs/O0WA6QRxiuA2zK+LaxNqHAjw
8rHcX7kaadhorrKoFk4CG3qTxPNH0vDdaEZR048EoW1+CRfvScNC+r7RlcMk
0BP9edr/hjSs9bPmD9hHggr2uJcPLkqD10C6a4ksCSZSc/z4TkrDm85UnRoy
Xov88a49Ig0PB0Re3p8iQt+0fFCVhTR4hjmlHGshwqLuUtxh5Ct3p32aG+cG
CrukR4YvHXZZ913OaOCGHVv25qm60EFjlI9b7z439BbUdzEP0CHEx4g+cY4b
GHo6h3wwXx4WlZK7Z8ENyh6TFwVV6WCW70DzYnDDMTaTQDF5OvrOJweXJQL8
DvxleV2cDrHHzJRj3hBAGKa27f/AA00ehLjb7whQ4kVUhuc88LUkd24Jz++T
hNfJxhwe5A5fw61LAKv+iyazcTzAcewaSy8bAT7knpttOssDjyq72S7XcIHj
Q3EDCwceWM/c1CV4kQv++6g3FqfBAy67mSy5e7lg+3tp6TviPFDbfqhgPwsX
rL87sFnAjACedcLzpGh2mFXbSBzdQoBqCQXOfhN2ONL7WC+OQIB1LAvz4zR2
qHcO05b4ygUiP7cP6XawASt9jJhWwQUeNQ+C1yazQWl4maXoDS4wL5Gm7XRm
g6mhAJ80Zy5oSZt3mpRlA4c7whbqO7hgPES6WW2OFbooG2NS8H5J98W6rvBw
g96ral/VbTyw+aqJxsd2AlwUC7r2gp0HsnzF4iJTCLAjxLhDtYcbIo/dk6g6
SgAfnYKUiiJu+LSD9vysLAE63l5O1I/khn6GSV7HFBdoegh3/j7GDbvXCt79
+pgLNhAPlNVr45932pJffJoL1nZTqrROcYGSxfdZrzVrofLjxKLefi6IndiQ
IfSSHbpZBO5E4P1++ktvzg1mB9eVignaei7Y5+Fxby+ww7fGkpsjeI7TNaX3
R1bYwP5qw0m+75zYc6vSyyrY4PLuzfnJ7ZzA55uYX+/PBuJuukXhrzhBrlKN
tlmRDXxvzDB9Rrih+eR1FcFObhCsTlpYTOAGq3S72A3I2TYsfjhXjxvKTlxX
/tHPDVXmWcp3cS55WnktL45yw/Dd9YajOQQgDTrv7vzFDc/CffQe2BEgL8rt
0MQaHuwVI6U/yARYXIoxqublgRdWB+Y7UCcsa3Y0aEvzwJzuortkBDvQMn5s
+mVIBMYd2QcNe9gh5utPThknInBKmDTBTzZoWVfjzHmOCKbnPcPuZ7HB9dVj
x6+i/5y8RdDmOswGK+y0gLvFRFi7+wX1qgAbaO5+tkmrnQhjE9QcpRZWmD8u
K+O5QIT8M2oejDBW4L4pGkHdSIIWkkaUOokHzlqKavI78UDsbQ8TxXpuiLpA
ul8aygMBRlUj/Re4QbPgfO4XnAPu6VPF9ju5IfQrwyr0DQ/IcVN9Xk4QYHbs
g3PKGA+cdtkqT79PgKctAcc3rCWC5YT5/rvWBPjFvq/2zwYiXFEPidbkIYCv
tlHutu1EqFBgrLnexg4hI2zsAwdJkM9xCwKvskPkROaFY54kqF4mPnqxix06
D73z2RlEgpujTvn/fWeDAI72GOMoElRt76hpSGKDM4LSZzISSJCVeiixwogN
3pzPjt91jwQuDV/+nlhhBfl9n1Q4M0lAmIt8N5vPCqX+2bHkbBIU3+1pNIog
Qo/sWSe/eR4Q7N557kAeEd79/iz6DP37VqPDitAHIkxaihTUxRLh7WOzpit4
jvEZO6YCPxOh5teFK3ESJLBs3SFVwySBAqPir5Ip+qLeLbaQkyRQMdVRPYj3
nfbzRlVuGQkevdDy+V1IAjL/PjaJVRL4vzo89u/34k7kvhVMwPywcf1o+b/3
zXi2ypnshXmbxffcnYe+VHg4enHEWgrz7NEDbPPXqHBYuD5LT5sGH5dShRzy
qDCibNWt7EyDigGFlM4mzBGJJY3CwTS47BxAsMYcE3Mtav3QXRq8k/APbMNe
ux3CamPLabB6guN2wD0isGbGD7MO8ICwpGJtYCMRCr6NLsjLEuGBwZse3t9E
qI846hbgR4Tasr4fezaRoObqo7tt1USYUR75NGtMgtmyJkFVThJEb/Z22PEf
Ccy7iL4PTEjAvHH/z1w+CV6TN7lzx+P+2PmHZ8cACSIVfnUe6cGvE7R7Z7IV
FWR3S60pfUcFocDcG/7eVOjoYZnqnPn38/Vf1QgRVIg7MifmzkcD2Xs8THPM
Ga43Hj9y204DdV1TGUPsgTG2n1taLWkg+VuF7d/7pkcpXi9PO02Db9pCLnrY
a87vf1rTGof92sFqWHsdDeiL0QZO2B8e9647pFJKhIgfqf7nUM8Vj3Z85xoh
wmn/bRFFvLivRS9o2wqRYKzyXfP1g3gOa/Ma5PRIoC363VwAz62D+artQiAJ
6ArC8hrDRChT2VhjkUsCjV7RAF45ElRyeXzP6COBme2YVhjqoTv/cZYflQx/
je7lpT0lAWm34JVnnthbG86Od/x7/4rnQ13OoVQY/Ou/tH0A853w3mb9NMxN
Ww/NOLPSYH9XAZdXJRWqankOO6Me+HNmlN+3U6G1n+ed4j4arD85u+o9jT2k
OajtgysNBrx7OI15aGByVubP3nAa3PL5PX9MmgYH5k51nM+hwaHSfPsj7/A5
kw7lxpfzQEPZlz3xa0lQsnb6CGWZB6ye5pqaqpLg7xGdonF1IjhqP+m/5kOC
gt2yFTKXiPB1ZJfa/gck6PCRTW6oI8IrV+GSpG4SvEmK8qsnkKBd+E2SK4kM
0UuWznTUg7eUu9ZTIMN/bsbBX2Ixb8zOtH66gvo+8KF9DvvFiG78Nh3sXSzv
5SIut2Af2aq2zwt7SCglzkcd9dBTOvbMGnu7wFEBAQb2yyP6fpprUN8c3nJs
e3bSYLQqMsQdz0kptbzugi1en3q0LW49DSZruEYm/6OBx2H1xbOK2EuvfpgO
T6PBn+7xiw/GiEDlYrxqyuaBRvLxKyl0Ejju7/g4NswDho8kdHUdSQDxUkOG
dCLwcy8s3b5DAmWdqxVjLkRQtbmwEvUB9dzdN1f5APWR8K5NlIsMSjsPCFei
jpwz98pp7sHeoa1xtn8zzn2SeP8c9hC2q0tW4t4kyHj0dtPKXSoMf2O8EEyk
wvaQRaZoKRUa/WgBL59RYU0p3/x5nAs2msiv3/1UePfIukwUe8jjTc825aA/
DHnbPVpYwZytot/Xx6DBbOZRFTKeS0Op13ykEQ0qdz+utZWhQTt3/tZHJ2mg
J9jQ07sH5yinY9c+7NszFjm2YRwkmApUfOeWxAPhH7J2B+siX5+MZF0rD4h0
bqddvEqCwrrOWnsiEUbTD2w8+YoEEVG3H4jrESG3eWyfBvpYUmMx1+oVIlwv
Tl3/WRl7mYxGeD/qYb/L6+4dnmToX1bc9Bj9IYPWfXZnGhkupGdtPmKIr3si
22sD9gr6qaAc5TDM7xlMwjg+9162g29ncqhQuGsy879hKrTYHMi5gv/f1YLn
29tlPJebHOtHfmJ//ple85FGgy85V4u5hWlw3lXkYSSdBsWtfO3fkPOZw1a3
H6iLWtbHd91caOC50qcxo4e+4fptKSqSBmIP0jwv8RChUD1mWgX1r5K1ccgE
r7MHOLZ64z7QumJxV49EBMWwJ2eTd6D/nX8070Ujwi9lE6uCU7jPnjKzXggR
4ZETUz+miAjjRTceqWLO39qgO7UN8+5bHc0TfZuJsJx2bvY8+sEy+0xw+k4i
tNuekHJwI0G6nUCr3hIRnH7myBxzoIKESI/WFpybykItgzv/UcEMTh+VW08C
uzNblkOS8OPBLwZhC/pr/EqfWDkV+KNdXrhokqDIJDXLsQPniFFoH4N79HyP
2hb1X9jPhPL8n/uSIMxHzKmQQgNX3RPSI9EkSE6+cihXFudgMFlfVhx1Wm9n
R3vEA+cj3riEShMhuu1amfok6uHNt/IdW4jA8sXMyFCOCEtHPl7agecQ/WNl
ZKs7EfzlT7ZeQV94PRvjOJSF+zD/9k26PhEGLgfdcBkiQvIvk2t8VkR4GRZk
k4l78jz9q70J5pqscLd79x1IIPYfZ8FvKfQLQo5rGPbV8w1qb84qkcB37xmt
L2eoMPkuINRAiwSHI53aqNgfv4dPk5wsSSCQd/o2Xwn6YuSo8/Nj6K/O34WH
sU8rlw4ddzyL5xx8ayAEfXCLyUyH5nX8eib6wT9INPi+v1fTBf1KREU5bh3y
m4/6yB5WJgK42N/gxPl/aN/t4KlBBMmSOa5rOP+8x099/2FEhGmHzcN/JXG+
lfoyPtmgD9z8ZGt3hAhnvdVd1Y4SwXd+V2J6ChEOfdDjIvoSQdyipPNDLxHm
7+2yN7xABAUVft0xYRL2t3aVpSgi+JS5io5akeDe3cXwe5gXtotnP8jBPeij
dOtFtT0JYjQv2G84TYUccV4JIw8SDKt/Xr4USwWv8u7/9M6RQHefycbeR1QI
7xxOexJBAuvYEDs6+oRPZI1tdCIJPMpcLI5MUIH66uKp9hwSUP+sSbqGe8Dt
T1NJZCUJRhLvfchDX8jjmhurwNzZ+8sfmBnYazRA7qQd7kOl4nwXzAOZZ/5q
l3sQobVsUv25KD53uZ6V2POoZ/bCzTtxH2YbjIivRhJhw12RrDfxRPAcLPhv
KRF7Xu6fsXOtRMh8v7k/NJsIoRnlTF0KCQKO1Qtk4r7VGjl6W86IBBurx48a
4fNK3vXwa7MZFTY5h2n+CSWB2oK5iRHmgErFMwm7MTfUnljD0RVNheSbl3Zx
p+Pzu/M8wxtzj+n7r0tuBaifJs9a3jdUWJtsXHKwggR9316vvhijgnfmyN7u
OhJoVThOBHLRoF7E7PToe8x9Tvkye9Av5R8N2Q3+e46lhlUmaTwwXvKuge0M
EZqj6F8e9vLAoFGv8jA+rzJ6pMQZQZzbM12qobj3ac5fi0rMiSB/9n3Mt8fI
96HlsW00EWS26wsvvyLCb95fao6Yo5JVQz6+aUMfyKm3e457deFq+Yz5IBFE
BF34T+Lcpnzu01jIIMFasyzxKUMqBFF9aUqP8ZzeJ9d5ulPB5gCTR7yaBKOt
ydnkcCrcbzd9+6IB89a6OI2WLDyv9B+itFYSxG7sW3n4mgo3dn0aomKussl4
Ypg0RIW7gbO7n2Pe4s29GZ/GToNd4lIHRIZJwCjK1yqTpMGTZ1aBDoFEODOd
J4fZCjb/4JcJvUmEVL1AMckuHvD9RNMsySdC6Wn18LXoexwBdv1faolgEhV4
84UBERYusVSt7SEC6e8zhib6f9Mro93rJ1D3u+zHA17gf0eHD61bJYJKk4Kp
6TK+Tlbu2xUiCca1nW6U7CKB6N93GzLekcDLNdOBpksFw+qg7W6fSNCjtTHg
0lGcXwuFKe4RzIkKu5YYIZgDjW8vXJkiwcWvusYL6ZhzQ6kPO2dJ4LC4vX4M
c2B7kBfr6iIJnptdKv6J+anfLr1i/g8JQjJsbAksNFg8LKZYi9fBfnGLkmI0
CBd+WpJ4jQhSVrqaE4MEUFUYyzIqJMLxg5cT7qRj/++t3Ff+FvXArk+XPUIA
1zFrrk7MC01XBLyfbiRA1w266F02ElyxSDUw6+UCnolrnmwiJKAtGHeTErDv
Xw7LZFXA+5FPDGa34IJ80udtN/G5S+najOoTucDh+eeWTNyXXVnsR58ossOW
y1o9tfvIwHEi6Zj9DzZIjKDbuFuS4eY1GeqlB2zgqqi1Js6BDKGDSbd3Yu87
GcF6QPU4Gda4PD14U5AN6BsjUh29yHDPmbexAHtfaXPiNIsvGf7M8J28e5UV
PnhslhY5RQb3+q4xf3VWcD1TpVJBwd75R+tZ8CsCBAsbe3+kYr95z7Xj0DkC
8NXbvzjNjzn/MHefvhIB6m2HCInrcc8fPmbkMs4FHx5nHNZEXyQMXCTV3OeC
FNuXnCfkibCi9Cve3w7PwynjClUN/cQ6eG+SABd00wkx8uinZeuFNXTecUJk
J0FeA9CvztVWFcyyAZuTQ3mrBQk+xF2S+l3IBnILNj8/uJLgQlNL83d3NnCw
fKm16wIJeHz+O/RQmg0+/LluvXqbBPVqnDs1v7KCHUFunWgJCeqq2i6+vccK
K8WrpWFt2EPc7pAdHFihoHlbzu7fJPD0bHfmEWOFiwmVe9Zij7P6s3+HXS83
aOSK3pYSwH3Tl560pY8bcrx3JBiiT10NElig4nW5bej08cs4f8cz93Pg5+ts
S7Q7gX4THq9gQe7kBkbXsWSNGRIMENUUN3/ghuYLz4N6GGTYzp3YfKiRGwzP
PBmSOkwGs+fv4x485wb3B3tKGzD3Ct04v5Ahww1Lrrabq3GOB8pYFwgbuWHr
dVe3c9gLWdQM26Kp3NAba867gH3Gnp5Wu30NN8glaHfKCtLgk9XHJLZpAtgN
7wsmK9Cg36L02d9PBDCA5p8J+jS4VOC1YWsDAXS3aWx+4UQDzRux2reLCFBj
2dlV0kSEkKYwunUgN1Qp1+hyrBBBOy/P6IUTN9z5/mbzOtTvCKdL/pQxNyyG
vQ/67EyC7+y6LeO7uSEp5inXPjx/9x1nH1Tg/f+6HWG79y32vY3vbx1Zzw12
Ixld5axkGE4T9h0icsN/Hp+rM3aRobAp5aQB3v8lsbb7XHeo4Jdk0KF/Au9H
xLhzSzH2ObPgu3E4b3HegXpnca8NGffvrDtIgLWvHI4PYd5Xq/su9GU/AQzl
3VKOcdDg/cxpwTFTArRK8hrOitNg76e1vp+NCcB5NaUpDHPgsf/OtNTg9Qjl
XYDwQRr4ONRvj8PPPz5DqIuj8YLbl+T3RVdpwA2kLRrKvPBkYtOUmT0N7ljc
V/A/yAsK7DFrCrA3xHUIv2ac44Wx5eGjHfi6v49uszdM4gVnua89nd1UyLIO
GOwo54Vs5apzL/C5njrp8vJFBy9QhkorU85TYeo/px9/Z3gh88idI8FGVHj/
2eLT+aP8EHr9hGG1Bg/sV46r47rAD0xLw2s5/dzw6cCzE923+GEg5lvop3Pc
8PuJh/VIHj98vPPfpVOC3MA+G5MiW8MPGcSd+tcLCbBvOG44tY0fyjbxbzTT
JYCZl8Ux9W/8mNv7Cjv6uMBmdHZkzS9+UOwbpGif4oLJ6Nfm//4e4Hb6Ea3+
AzSY43Rvs2qgQdVel1/xeI4sN5j7f3dhf2DRV+v+QQXN4M1Jx8dRXxGlmeXY
yyxemg7m/aWBrjZ/hC72OHcxlpYKAV7QaHDkjLOgwq+9Mqcjt/DCBtct7Hmb
qOCf4GYvpMsLn2J3G2r3U8B64aDxzQo+EHQ41fY3lBta2W0C2tr5QMtGWayO
wQ2pG3Wsq37yAaVENjW4kQAW1MhPejR+7Bv9AxaeBHiSev+UxzZ+iGF2NVnx
ESBfch1h435+YFsfEpdZyQVqyoXE/f788GefS5njMS74HPL4NEsSfr6Dx2wK
HxdwShl3/LHGXLje6PS5Fl4It5zcH4y9yfOdx6NnK7ywL7RnqFCTBpLaSVb2
W/jASZ56L2I3DbJe6/mZ2PPBD5oFlX879vDzuZzB0Xxw5KDtHpOtNDB9enp6
qIoPfn7fmblbjgYSZdFsXpN8ELi/Q6Nn87+/d+kmcIvxg8GIs+lp3MMu1hwf
td4Iwr3pPVH1eP3rrPSNb38E4dbqbrMW7DM5LzRfnZUTguN7ShdCMbf1ub7f
Nm8nBFKpT21/ydOg7o3NQ4NoIVhN0HxFVqbBOvc9LMeqhGDr+Z/zneo0aBkM
kNo9IQS5lik7jdAPqk9ZCpaJCsPPTYxm6iMaFH5naHu/4wWvxVaeKxU0SD3H
rjyxygupfZfA5BUNLH+r29bI88GZDnK2WxMNHsZKPv50mA927CLztL+jwY25
XKbCdT7gDIh4cq0N+9ZdlYS853ywHBIaEN9Og7NfrZo0p/nA4tqR4lG8JnD6
X/26iR+kJKZqLrXQwPtnutmGt4KQGxFtL/GWBkaZkwfKVwRBTfTEazK+3saH
nO4a8kJQ5Hzql14dDQ4OvrfIPCwEqrolzq3VNHidoDTUdU0IrCe/b8h/SgOD
9V/Ym6qFgF+8s7A3D3V8nZLjPikEt8zPbDmCvT9ES2E4d4MwGK12i78IwK9/
QnSOkccLohN72u+epkHRvkZd3lZeCNtV9OCdLw0s3HwqeBd44fb99VIH8HrL
Nl6XDRvx+SvG+m87RYNyxjlraW0+sFW1sjniR4PPKmseirvzQdJ077qhM+gr
deDJdgN17UlNq/yPBkzjrtfPS/hAI5N3UfANDUB/2sq/XgBeH8quUf+Azz9X
xXvNhAB0tCT2leD8bc38e8mUVxD6AqtnA7/gvF6S77fcKQgCD64ahOE8OjcE
ja61EwTHxU/FfXM0uFwrvNH6oiAkholl+bPxAlvj1g17MgRBaXmPvCn6ncKa
mxl59YJAW3r0R/MaDTrSnmwxesALO71Merpv0CBpq8gPjze8wJFZkvgtjgbD
i03rr6BvnVp9vck5gQavhOIOxgnxoR9sN7JKosFQUKrerT18kE25vFCRSgPb
spCwKGfkf8KzEpeBfhtjVHE6HK+FVuQGstGPGy5dMC7kg9tmf0NU52kQXJtI
Zq8RANphh8KlZRoEPTpIaB4WAHFWUqoc3r/ntwOfgomC8Fb45foPBF7Y1jy1
WUpREAKDBIZGqLzQpqV8p8haEB7r/vfMR5gXNjNX3jD/EwSqmPmhE5t4IWTg
2/GwdEFQbmwO6GTywsSAq+A75LfUF319HO9vN8NRgZrOC2d/JQx+RL3cZ3zt
O1DPC11NJ4LfFdNgpb/p7NMfvEC72WZj8wznoTYmfwsvH1QtSkt643zMqXaJ
VO7kg+PUTyl8qNcKyZPu9ugPgcXh13Te0yDb2msP32X0g5qxMvYOGmRqbdnV
+5APppbGqY6SvFCzV6c+pkIApg/3QR7e31P/c1HuAwIwyHpM5wr6Z7OpVrUF
hyDoxxTPfN+G/hrOXNWTEwQhfokNfTtw/0xvnzC0EIQrHkr3D6nwApBXZG3P
CML+jETnY2q8ENmVZ+ubguclvEtzRZ0XzI7xr4urFQRrwVzKTCUNlji2pysi
/0x4463GRhpI770tk17HC7LriOFOeL9ZWoXMsDFe8PN0+lWK+qvfq3+4m8QH
Bbc3671G/cVeueMaocgHxVomjhG/afDnSMOr69Z8UPd07/k1+Dx32l3r7DvP
BwYeHdoyrLg/qzunj6fzge6DruQQU15YUzl1QaxYAKbESVKHLHlBTCu0u7db
ABQ644Y+W/OCYcvrlKq/ApDSf6CebMsLPgNGU2V0Qfjp1bLuO14vd5QM1hgK
AmvPzts+eN2ZYh3VfFIQvOi5x9NteOFMzepqc4IgqPNTRC9a8QLP3Vyz0ipB
qNJpfxm2jwYOsTGl+bjH1ssM0d130GBw9c5iBuqyX2wcOKRokCDR2qE8TQP2
rLRQJ14aSFnE3j86RgN3ydfBIdgrJM3/XlL6irrmtG88OUmFwobDx9L70Df2
THMpfMLe5niOWIxzLO/SsFjbSIWDecJr3D/iOR5U/SIXSYETps6XE5NpMOs+
UUQ5RoHZ8pqNc7fxvgYc+UuBAjm3Fa8sxNPAWGW+Sl6EAqNXnmWm41yeF+E6
dWmWDC82vVefjaGB1ncFtup3ZNio/z9F1x1PZRuGUzLKOed9z3ROtohoSCVK
7lJkhTTMMhJFSBqigYhSRGZWERmRWZE9E8qIjIpSIQ2kgeq7vz/vTud4r+e5
7muUH5Sub7jHv7tStn/OpMLnMdGHUTj3BtqzxC5SwcYxQHD4/9f3LPDu3E7C
ea/EFsvFdHhf5HIiUZWEO6HlylML6fAtmty3D3PAAu82/tp5dCjI/NDAR8N8
pdh4sXmWBJWDLm6Jc4iXL6FPGM/r+ce7P5djPvNZo7nGb5IE04HllOweAhyl
o4pXfyFhie5vC4l67HkfgkJFx9BnJBNvvfGjgXVIO1WvAHOq0bN5udY0OHpW
7cDhXNQ1zeNnHdVooPlqyLAmC3Xm0wYPQToN0s9G/TbLIOHLiZg1UeNUiI9c
FCiBe9ySVCVBNFLh1bVPIjKo8wnGN8K8b1GhWbArZ38SCfbEjcEOHypQq4zP
daFupefn8s5pYw8cPXl3I5sOiyJW1mZhfm69Nemdz6DDsSOxPm/EUd95/dwv
qDODf3MmxBajHrAe35qg4HlpD3Q4/CJgQkllxeNFdJBfotVShL3bsmW410iQ
DhzG9ctEJwHLlcMa01HHhJYvLz1VRcBGqWlOI/Lt1Pu/dhGnaWBUqxX/s5EE
kbKbs6fNaLAmWOXYG9QVSlqyvPdKGoifCvl+rRJ9MZunfkOYBqMZyw0FcG/1
pZYGPx2mgsWFf7e2o++1bW9zkqqiQtTqX9JG+SS8E+Yp3bhJhUkx4Rkx1LXH
jWOyCqeoILpO0bI4nYTRk7oXLLRQ/7ZpSypL08HCWGHEA/NKVsU9tzM4F22z
DQnmkuBt+2iXJM6cHC/TdMy9PcE/PvJQV1eJ/1F6PoX3L7vowlEJzLV6TfNE
/v8+GOLGLY4YHaz45xccaCPg9ld+IR6XDpMiVrz2MgKULR1ST2BONM62ldnu
ToPNf+7Jpf///W+/CX53fRp832HAs+4lYfCgWsAnOeT7oFPVUdyXHmVHOhIQ
vMwbUwcwN6TJ5Qosek2F4/vWBmRhbv2iuuRGTSkV5l36btxbjecrvax5JoYK
xVnKK1ww16we0QkvP0GFDZx17v///8+/NFVR2XYKzKo2at9HXzTN8opc00SB
TeK/ZFJUMQ+ebXRLrabAEtH+RwWoG4dUbj48VU6BX9LNFq9O0cEn/17l/TIK
KClEG7Li6fDv2W268WMKSFW87TF+TIe4qz3nd1VSoFAmAPxf00E18xirtI4C
r4J6Wm/NY8CDrUOm16WpsOhozJ/Fg0xwEVmy30qRCi+Ojs5R5rOgz+Gpe6Aq
FXoLG+o+yrJgxQPFfSJABTLb/OG17Sw4XN8qP76TCg90Hur/OsSC3s6xtVK2
VJBv2DSfF8yCkql6sVTs+3rH6nxG77LgydtDVW4hVJjb9uOo9RMWqM09rbhu
SIWysrETJbj/Bp9c7W3sqeAWJuasqEwHhcU79AfxvK5rpA39MqRDDNfRnHkJ
z7dUIY7nhr67TFjhexQV0vcEK10MQ/77ONF8blPhtSFPUimfDlEdHOk7OVR4
G/HzA38nHfQSTFe4F1HhXqTeB4FpOrSuqz6sQ9Kgz1uYfayLCU6mVv/usWnA
/9omNfwHE/ho4a75XBrEbP27uFaUBYErAiuNeTQIfakf80eDBfH3YhqCRWlQ
8Zp9eZ0NC07ZuRA2TBrcHFm43PY8C/LWVnxqpdDA591IlectFvBp/Dv0ip8G
j1u4Kfa1LMj+yC1UxX76ZL/Bzk8mJOzJHaqN4aeC7PzRZinci0O0m2WPF1Jh
c/IG650rSJBOcd18G+fVhxNivZeQsGl/2u4d+PeTH6hw7gqTYMsqPpLHRwUD
S8LtzU8CJA4wTV/+ocDtzZdXy30gQHrH7411vyjQP+Xy+VwXAZ7Fjd4pdyng
VmhGTX5EAzOx5nmmtykQ/e/X1cBoGjiN2Es0xVNgg2UkM+s4Da6D0SqhCAqI
59SGcUxp8HGqaYIRTAFBf4Pul6gT14wrLn7xpYC5VEbaLxEafEivPXTTgwIa
nXlxfp+ocHKA/4QE9vcDIbqq55qpIMy8edWtBj9/44ZOBva/eL2BmxNFFDBg
80tFoC9MpAydTcLne+weHN+NPSdurpvwTqTA8OYSvw/YU77k7eq8GEmBXsWZ
pY3oi1whzeG6yxRo2RXx9iwf5uSuF3ybAvB5L7yRI74RQN34Mngcn09FvsAx
4DUBtnfTG5qUKcATHfyb0UoDh+tX8ouWUeCaf+ppqywaSPePxbySxX00iPnz
IYgG2yNm722TpsCN8N3ZexxoYGuiWjcmSYFjK87fLdCiwZIhft3nOO+t1pEW
FqOB8taKzdNSFAidfa998BcVuoWCjC3w82CrtOazLipstJXJSGmXg5iIPg1O
IAc8Fn5lpr2Ugxbldvnq0xwgzqopur+Rg4wpMZuvLhww1q2p+fdeDjabpLy9
g/3DyyW7w2xcDnR/1g6NmHCgMkPY5vCkHBREKmQ+3soBXu5V782/5MCNbZQl
t5YDwRuX7G7/Iwe3OMtPK8hxYKt4qZWDvjxwquh7go3ZsOzxzNoCY3nIssu+
rQhssFkwZl+2Wx7Wyd/Y4raaDUx5K9OzFvIQvsZDykoK827WKf8fNvKgf9xR
b5rGhndSamFy9vIgJhM8uAXzkmP+s2XCh+Rh+fLNMjpfWLD2oCQz5bA8eIzH
2wm+YkGasFnMYK0cHDnT4WR7jAPHH98OONUoB/c3rcqQtuXAtOFGMaunclC5
7f2InDEH5GtnFC4/k4PrU4IXPDdzoE6XY7mgSw4M1v65K4L9zOdI8I56PL90
6L30Wxz7Wv6pk22v5EBlYY38Zir2L5OHxuLv5KAu3dLrzV82mK7Zty9vlTyo
G2ubaimyobJyWGXrOnk4aiIluZXHBl6D807ORnlQ7Nwmlb2YDYfmN75U3iIP
N9wzP577w4LL8vdHLujKQwK79UP1VxY0f9PwJ3fKw9rjJq6n36I+OgdED+D5
0TQSbqe/wPxIMeEftJKHbV0R10xQ/xbOhJe3BvRq1VDEWdUOIlCqFzls/fOl
Vu/NUsOCYBH41bjf2OLESy3JQLPfGrkiEHSvperTnx6tYokTe427RGCGwcpS
v96j1bdn6Pi7GREIfkVKOq7q0Vo2YKj+CXlalRn2NPRlt5bdW8UjlnoUSFt9
f/RpaLeWh8q5zKXHKGDbmyztmN+h1fVXs183FXPNfZNjnR4dWoIbA/JsnyJ/
FXpXB27s0ArlhQeVTdFgW6Qf+wrZoZWQVTcgRyVAY26PweRku1ZasOsOfxkC
Ln9Y6FT3pl3LsZGVNr6ewDz51lXwZbtW74hayH4DAl4kzT4p72/Xun3x87X2
AwT8WdiV9qihX6ssUzox7bgIDKh/5vNo7tfaORR693KCCOhUPBEsrOnXWre0
3dOtXgSi73rLBub1az28Jbtc+4sIhJI7zcfD+7UabY7zzbERn+8PzclD/VrH
Y13XhmpRQPH7uT+pKv1av055L/7oRAH3p6uM6BN9WkpFFW/+hVFguZdkYDar
RyvM7xwpW0MD2qxW6tiTbq2k5x0mn0dx3xvLjenHu7VcP/VArhABneGldZpk
t1Zk7lXZNWIE7t383CtpL7TkmrXX+K4ioHvAQ1JixQutb9FdtkFbCWBabbrM
y+7Silws/UB/DwGNWZvzMyW6tJI6vu6qdcJcJurJ2jRFQvBe+o+a0yxIeXZZ
OwlzqXR6vnHRSRZIFPHt/4p9R+Kc9vIpLxYYragUX4O5ZI4VS79wnAW8EiU4
jP0uRlTwrJUnCzg/zIJiMMdFLzeoDzzGguSSxUWVFZjbFBxX/vNgAf9vWthw
MQm0pZfeNuLcniros1mdBM2Xg+Lj7ixQkZBqtsf82fnGdiU/vn7rIOwOWUaC
0NXCSBec7/JnvimSIEHdwW2FDH5+w0shlREWCX9/mdYsw6//rzdpkTyFhIEx
q3m++HzfiqyVjvGTsOX6oK/ECZydFu1smSVg8FhOEfUUC2Rcq469R/ysNc/W
v/JlgViSApuOfU7jmf6BRh8WBN02ldd4S0JfXUZx7xn0z48yFvsRv4wv14iJ
s0hjp+N5xH+4PWLdKW8WPKgYWJCE+B2a63zm47wwdmSsFPHHhYkrluD56t6o
7+hG/A6ZjdoRODO1yitWI/7rNtLnS/B5DmjuPGCI+K+uXbCo7P/5jY+HM+K/
+6KCfwTne/fksgIRf+7vfBdNfP+7TYy6NMTvY/JDrQznW7vfn2gQwb5Ksz9g
h1+/gCt46tMCzL11wV2r8HmDNyWfY87+/3sMHgfJIz6L1p3xPYi/Ov3e35KL
LFj17cOteYj/leHQ/XuBLIBioVQ5xD/JJyTvG8SCvy19u3URv0T1cSOZS6in
1k1uhxD/J85DbgrO/ss97wYg/omN2Rem/59bkh8lI36RV4d8ZDCPtTavtixD
/EJFOwSW4Rx/QkGHhfjVnG9vMcC/P3Bs4UoVxM/nb2i9DOflBiRrJ+JX070j
3I9f/8VWXqEr4leBHuNDOA/KPK28ivhPR5lseILPa+WUMJmP+KsMa54twLnB
pX5+H+K33Sopz0Z8lYkrMgQQf+Cb+J3zAlgwcetdsyTif5Rc/rwNn2di9/XP
Z5D/5hdChCovs+DtKmNqA/K/XJ4aaBfKgiUq7z8uQPw3RUVri6+yQH3hdnU1
xG+bO7uv7BoLtO7cq7NH/NcvlkwcC2PB/U+tO0P+//c5FeF9vTgThz4k3kP8
1uohThM4vyJehwgi/suf395m4bzV7O1BZcRvNMq/7zV+3hNGfMRuxL/go0TV
PpwbzGpe+iP++b/thfzx698YWDn7CPEnzrZ72uDz1e4ZL51D/D6R8lZj+Pxb
NBxeGCH/T7s8XKcYgvyc8FlwH/GTZfvCeHi+6XKiyd5BdFjzQ2nbOuQPi/bZ
WfcO9tzv4TQT3BcFsX3uP2rpMGdLc9iH++bsl8s4+5YOpe8OnjV0xTwe+b22
HXO8ifyOqdWYv6sGO/+MSTCg6dtorsABFiQeumlauYkBTj5WX5/tZYH7iKrj
dksGSC3t0w0zYoFi7sgz659MiPzr3yxexwQFg1q7K0zUhfhM6e5HTDhpV2Vg
ocKCo+mX7l/OZcLNHkpQOb6vLTaJT+s2E76+n1XMO8yCHfn1X3/cYEKOb6OX
HN57d+T3tJIgJpQesmjmpCCPONOx/qeYUGT4+8HZUhYM58yFHXBigt+FVvEm
LzrYbSvMENRmgc+ho4tXYo5f0leaNLwG98Xkn61UFh3cbcoi7mP/0PnYnB1d
T4c/WmO6Hizk7/RD4+AhOpwyJ9crCCG/XAQuj/+hw0t9hUsDs0wQ8V/gVcpj
gNdeAfb1b0xYLPl64agaA/InlY/qfWBCw3CEx7wXTFja+uJrjzUTYg8pXQya
ZMKrE7t3xJgxwWt8sseSYIHvvIZgWwMmCGl0kF4rWTDV7LRt/TYmtBiI1jQZ
siCEYlDK28wESr77IWMXPI/wlC6aOhMkK3pd/+K9R8xJKHDWMSEsI3d9C/Yg
+mzAlMoaJoT+elu1E3O4om79kcTXeP46FVti2gnQsVOKryhkwt/0sRW2rQR0
BTT2/A1mQo1mSU9WIwHvAhIvu+xngilbV9gb+/yLxdWL6WuZMOm/mL/1AQHN
O+Vv/xNmAsFceCHzHgF+R06f2zLIgFUOX7LI2wS8r/9RMlzCgPPHuQbh6HNG
l5L62o+jrsQWaZ9/RgM/7/lO7/RJ2PpoxeKoAuwr/m5iHjIk7O9cX9AXQYOt
Ns6ZF2cICOvRUbL0wBys+Ob6ik78uqY+uhIG+P6pzUqncgjYsWVt4RpZGux6
FhF7NIgAUHWZTMUcrFFR0iBmR0D5mYfVjGcE8An/OuwwxARfD/4ZvqcEtOx/
FHG9hAmL2MuWpdcTsPT0PanhK0x453g6mK+SgJ++sgsc7ZigfrEvk4V49eJv
SUio4X1E2zgMI97Xp2L0uRQm/Bpsf+meSkDbI4ax7TvEq7nDuzSGgFT22bdz
jxggodD6caiLBotfLhUYO0lCZtfmyZlSGggb/Gx+b4Q64/e8NTGJBvtHA430
5UgYWfqc2X6eBl/eVPNJ/8F7kymevLmfBrISgluOvyDgOP8JGYGNNPi6+quu
fi4BP56XjHNYNLj7bPnavEsEXLN5L9c3ToVP8fbzsxH/u4LnziNPCAg5+nFi
5h0Ttuh/yDhVR0B/sUyKNu7fo/7UXVPlBJz3XThZcI0J/MUq3tYlBEz0yfca
H2TCE4cL5kWIV9gwV0tagwkP+ViWc4jX8+MawZUEE/o12hjr4wh4Pj9B8OwH
BrRxbus6XMXe47SAyipnQMXAhYuqVTRoUshWmX+GBK++92Wn02mwRmTLv1Hs
oyvHLk/nXKZB24zKDgUFEjrsN5d2udLAbehaQe0/5F2D9ch3Q+TPQbUXNT0E
KHguLKQr0eDc/Yb1yvcJsPLacktVkAbZ3/0NBULwfErFrtoMUSHnnrH3PnsC
9HcUrG1CvK9jqmLscR9vH7koMY14U1OVWjvLmHDg8Mi17YjXXUYn88h1Jvgo
de8uRbwL/kjdVkL9WDJmu3d3Gu4L84DiEk0mfJ9LCmfGE6AcXZ6tycD71wjj
zF0jIKA7ITxmlAGSk7MskQACJB+GqK+oYoD19bXSgdk0CPRWseGdJeFt8lTY
r+s0sPFyl/tmhv37aJxUzUkavN8WYLdIiYQzy6fyhi1owDat2H90PgkC/Ea6
Dnjfe58124v3EVB0QEpsyxIanCnbkC1RgDg8y8P8flNh+s7ioycuE5C98dtK
hW4qaB3W65JzIODNyG7zXOTzho9bDseNMEG2YMOfk8hn7nbq6S0VTMgVG46N
Rx49iw3qX4T6GrLVsoB7h4Aj9q/Yvw4zoanLue874u34K5O9GJigeDY5Wzmc
gH/nJTk72ExgZOs0V18k4HeGck/eOAPcWvYMF53G8xYiHLfXMmB2+0h5N/Z8
7eYHwWsuoK9FUs3PnKVBIuWs1S/s45Jn7vYN2NNAy9Hk47cVJNz5qdn/T4cG
Y8ssEiUWkuBqajX/vSLuw80bnwIGsF93nFp8bTENhCbvb5ItImDYob9uDnv/
Hc+Rn3+vELCPEkBTfUqF+jcDF7gHCfj1vb0tqpQAyh31X0ljTFjRIVf+G3nj
tGq9ZWgVE45V9TK/pROwh3PNMjKaCf4MFZ53Ar5Pt4Bd7MoElxt7mVHXCVj9
2iZ7cisTLidaGm1DndGLvbbWiMvEfKJCv3SGgNv6Z1vrvzKgPD2vwMaNgFiL
6HCbBgbcnLlpqeBPg3lLNhfpB5DQ/HbXrz/ONNgxwy2bb0lCntBI4txOGrzJ
PyExgLng4oN1c0vX/v9zYZR+9AiS8PRE45NTojQw/LHc4udrzP9KL2qmZ6mo
V542G5G3nbKbM5NfY+//JiB6B/fO+F3AtpNVVDD/NJ6wzpGA4nu9x7yLUQdS
z9kfH2dCpmNalXcW9oLt0VeLapjg/cI3VjuZgMzNphv445gws+K8SE8kAdui
KzLt3Zmwcc/S1WuDCdCW6VJ4vp0Ju+q3cKx8CbAm3OYMxZhw7Yhwt4EHAZ9c
d7r0TjJAxE/YTwDPfXeW2OMTTxigkWf80/soDcpd6t7YB5FwKjzKOGA3DRaO
iVjQbDBXCud2SSG/L5+DLS2qJGg/eZW/S5oGv2cLX8ctIkF0TorBxf12LE0+
dXro/99noyTnhfqWIim5y/khAZarDrEOtlMhf9nqosNhmPvtpsjRYiqEfS54
53uIAHNrl3CpbOyBTzRooV+ZkDCdT3VIRP0LK9+c3ID8vvxMoB/fNx7TlpKS
yIRNYV1hwf4EyP8x8gn3YkKGwskqlxMERJapM93Rn82EqHkXnQmYr34vf5MM
+vH2+GOdVgRcah2M+/2LATnrysXNjXGfDBQZ6c8YcFr0wWrxbTTYQGlfHxmK
+rf9QVAE6tdt/eRLqxxI+Bymw+/FoMHqjPM/yjAnLvHw66jG+9WL4jZvIDD3
VTzl+g7jLL1KL/0DAUnuz/lSW6kwfDqhlB91TNPYL3/9AyrYe+5z3I33Jl/J
Nv7/+48zGe7hUYeRl0tkf/biPqu1zNvbifnEdrZ+W/3/v5em4UOfQxMT9p+a
UePh/bpo+US1JjPh4C6/tb3eeN/VNXEk5qlLKvo357sScH9nzdzqnej/Qsea
o/fjvPB0l7IcE97f3CgebYo9tbxTTWCOAXM0zvi87ehDCXmbKzoYwG490uq2
igY/bPbZZ4eR0N7lRBXj0OCzq4ec9iESzr5hxt76R4XtkgcqyjaRUDYhtmje
KBX294bpshnYk6ac/qp1UiHafeOA2SgBeXFsYf0KKqinHIg9gbqmdvLcw/VZ
VFAIfhDrG0VAymr5qL/RVPCnF80cdsHzCkq97pOCft9DeH6dYMI+q58lbNSv
8W0LZ4WbmbB1aSZj5wX0x/pNJe9vYU49qBYrcwx1dYmFYKA35lOyQSkKfSQj
7MaeMRPMA8+JnPTdBJjuSlwsqoD8qbX5vE+XgO+ZHjHEPwYYjHmUZmoQsPPz
uiPdLxhQ7CdxpIpHg8LcV1drI1DP6jYlpc+nQSyteonFYRJA6kr/c9SvCLW2
/iot1Mdjv84C6nflw2bdP5j7z0ex2n5UU2HZHmKAGEe8Q3x807lUqJFw4vyt
JsCwxHzDpkQqnPZ8c6YRc0fXDin/1lAqWDzPDnE/SoDX13E+vpv4vDvTJN5h
7vxlFmS6G33yJvk2MPIpEzxe7b7ihXrNmSvSHUtlgs6VihMOyO+NIzLhn3yQ
36ddqmUsCMzNq27cxLwavVdUuEifgBzPI9f/LmeChaZLu6gmAWu1z7WKzsf8
Xtcc/P/PTVq8+XHUl5cM2LO+Q4AuQINj/xwe9UeRkJqWvWDNFypQhkzsj7mS
kCUVSvK9pMJB6dW6T7dib9IRCvKrpYJB6rUnn0WR/7XiIcX3qXC1tMXk1RfU
O93fzORkKkhHZegloa8bb6+e1gqnwmdGjdw69Km/IY5P4vypUCC5wirdnQDi
fveuQ8iLt8JJ3vlT6OdmdTt8cL/f1RxJn9/KhHW731ZeQf0iBJc9HrjDhNeZ
6+/EHyBgi1mJuM451Pf+7Y+zcJ+luvfD9r1MWBObnFQBBFQ9LssaXMEEmpRn
2cs1qIfZOVMSC5kwlrR036wcAQ3XtlYLDDBgeiww1WGCCitNxoanYrF3p61Y
XNFLhYoi009X3EmQ5qSc+//nmIs9L/3Ut52Ev7ue+FUj3kAXrcKPS7A33j8E
xxBv4kAD99EE5goH/6vaiJe2cWTeXszptKA/bzUCEC/f01316FstRQp2Fqep
wK8vwEf1JMB/v6fAXdS3VLEr32y+M6EtTVg2xIeAjx9rKiza8PmvLBeKwPtO
DvqbVZHBhLW+i6Qa96IexH3Ij7rAhBczc9eUdXCvepQmPppjPmrxXdOwHv2w
zelOxWrMQ7e3p8QoEBDk+mOZrBATNLzPyaUtwTz0pmlc4g0DbiSrQ/EAFcZT
PAiRBBJum8v76dcjf//0pt71JGFmnOpqh3jztfbe/bqDBCk6681f5LOOuGHX
GPbgpzt7pZddo0KcRvPX1O8EnPviM/zqAhX1CjqWNhMQp169Wf4kFWrN19qe
Qh8TlbPIm+9GhWu508F3vAi4e3yVVC3yfc/v9crjiD9tvLnSB/9cc8TS8uYz
JjgczJgOtMVcUZfbeD0T++Kt6gUj///exmtUu35/JsSl6lVlbCLAyDJQ76IV
+sHqtshmZeTh2vPdsaqoB9WXT+2RwPdv/nRFbjHmJ7OXU4YkAVtXG4uqvWXA
mt2fBwSaUI8nfmxcmkyCx2Tlmh7ESzE64dV4goR7zMLl4QlUqHNuNBE2JOHr
541SG65Q4VG28scf0iRQkm0CunypkK1q4pz4k4Colu/dh49RoVRVfski7G1b
rxnlzTpTYcfeGnN97F3eivz5oQ5UcPRQCHY5hb600neJDfKG71OoJ28FGzz8
7rn8xc95/d4nLMOKDZVJi3O05pFgPNs1NxHCBuZKqo4E+q5eoZnapwdsGImJ
ko5BHUq5rPDi4ns2TFq/u5OOPY1bffbyfToHQqpKS3eokJBbPbnCVosDYS6Z
T05vIWFjuUh5oAsHBDospdmr6cC8uZOb2sWF3YKKnGdb6CA/MfB49TwerP7h
4bh4D/ZzAZNWUSUeSGZb89cfpoOqMl+P0R4ebGNc9po+Twf9rUeSas7x4NoZ
ZnVUDB2MKg2WHsnA9w/V+CXdp8P7zspMtWc82O9t+UrwKR347dSLJH7wIGVH
ZF7yFAEzKgwiXYkNclITEf3YK+ndx37IWLJh+NicdvICEsbXPwLrYDbkF9eZ
jFBIeOl6X3h7CRv2ipb2FXJJ2MG94f/8HRsKnM/E/JUnwZyX+WOC4IA+93F7
3TrsMbONbQmaHHjI3Hdkvg4J85YO3qg7zIFVPkI1yWvp0M8nMzHUwYUbfmIq
Jjp0eJpTaHbmLxc+Pt59yc2CDoYZWoqnFHkwrLLDffooHe6MZR9vMePBxuwf
K98E0GEjN8HB7SwPnhbZZcrdpMODicdWpuk8qFu7xbamEOcWvu+H23jwXqHz
RG4rHW5pds7lTOP7T1LD30wTMHpil6XGcjb8cCvqLsFeqWMYEZBmzoY7f3ak
/BEg4X3imZLmIDa8N56flk+SsH7186hbRWz41SCv9VycBLfzgz3ib9mwRqLw
xF7sKUt26+mtpXFA7Bp7CjRIoPaVPuvdyIGhcv7Fodjrmy4Xui5w5oD50hJ7
RXV8HufpJql2LgwXU+nt+nToFjuVUDvHhSjVvn/PbejgGV/0sWsZD4ykrc8t
9aTDuh8lNP1dPNjzWT204RLyQWYmWdSXBxdOl7zIT6LDef55Ruvv8KD1I1/J
YAkdao/3/oht5cFb18QNRs/p8NU7LXs94s81CibFfxEQLNB/tEeBDRL3b3mG
I98v6InpK+9DPBTKqCXy3WXoxRHNQDbkffxufgb5rnuYGJ5XyIaQFIbNOO7h
ZvJan+sgGy6HqunmrkI+kGOBpygcuFXRLVW+mYQIkaI1HA0OLHIqyGYZY26Z
CNq29RAH/FodFhRq0sH5WVPKgWdcCFu0sdTUmA5a1dY3RGa5EMd/tX2NPR2S
YyP51sjzQEvpyIZdJ+nQefl8YoMJD74c2h2XfYUO5y45bKo+g/ymrrTSuE2H
hNc5naJpPIhxVbv9+xEdhqrf+9S18KAvhWc63EEHqfUpnmXfeaCxaPcVc+S7
/XSlw9llbLDthjRn5LuG91vL0j1ssK6J132AfPdqG3UuCmCDaE5AyFbk++/I
pln7fDZEsUW1hZDvfW4BYeWv2dDW94IusBZ1yrkxr2wxB/gbKDbq2iT287O/
d2/ggCpha5iMvdbM3FLM7yAHsk6SaZu20mHV+oTTSa1coM18V+wwo8OlT/c2
7PnNBTe63r/IQ3jfn9+5X1vKg1mhybRzZ/C8HG/QthrzoOjr+YPXwugQnzgn
7ezNA9HWNyaVd+ig1/f46a/bPJD/ydallOP5GBgbjT/lQdsZoa/HX9BBt8Wb
fyPiL9PX2xcxhzm4xslUWR71zqozSwv5/k5XqW7nbjb8vmX/gY58Fz4iU7rK
H1+XAZNFyPeMP5veNeYhXyJk5i1dTkKs68JZ2ivUj2W+b2w2kKC55cmTeYs4
sPz5s8xiXRL+3a2Ui1zPAetHlM8K5iTwKld8r7TnQJdk5bYG3PfpBHeTV0+5
4HL2rt0uczrMM24OSvyJfAjRCP1+hA6fc14ojcnw4GWaVEvmOTrUnKw2f2zE
A91LK/64RdKhoHSrBuU0D2zd+p9BJh3S9maR3bd48FO188mSKjq0r/61jkD8
MhvO6Mz10CFudoxZPMWDeWOX25v/EjBiZ7tjeCkbnjUpN7KEke/bI6+P7mKD
3fneb0eZJJSEyx3Ku8CGQ9N7mtqlSHhwMiJ5VS4bzhu4p2qtxH0OyJM62M+G
Qcm1RcWY09d+PtetI8SBgJQ1wmvQt4r85z1qX8uBQPuyqwXWJLyV42v5a8uB
uSbX98YGdHi8QFtBrJkL26377Dqs6RAZstz3/TQXHlx/5bPbnQ77xhpXbpfm
QfvhtpJOfzq4py1xXWfIg5IUPi8j1HsBNSn3+yd5oNciM1WRg/cdF+5/PwX5
MC9yl1wtHWhROXyrm3lwZuxp2Nk+Osh9mDFXRPyJq/TM5/OR4ElR23tHFvWb
E7zx02ISRmQmn142ZYOng3VkE4cEccNqT9XzbDAN9abELSVBnVm7Nj4H8fqd
22S1Bnv7a9cFpb2on1YSsRT0t32cJS+vCnDAXcTwbK4J5trzKUWEKgfyFh9e
ucmOhMzQrlTNAxyQ9+QF9eK+Bxxhz7Nq4oKCnYLSLjvkb4o9e8V3Lly/+ae9
8Dgdng/s9EyW5MFooa/bXBAdLvqLaN7T50F3Z1ufIup9lue8bNMTPOj4ndKj
jn5n12QwdymZB4GUgyLLG+ggut3srMETHmTVhgn+GqDDtgPbL8VM8mAu/byB
Ou77NfPdF91l2DC7zNKgikpCVfRW7zUmbPh6nT4rgznzNG3gXdlZNnCvvNho
q0DCF8kbdwSzUQ8lFvWfXE9CJN3zDvmSDTLeRyMcMadaLPB4/oKfAw9cVgsp
7cHz0ujlmqhw4GUR+1m9I/rFVIaPrw0HjJc0yTvsRv9uH+2Ja+DCYw+9inZH
1OsjS828Jrnoz0UR9NN0OPRF/dsvcR5Y79/1Rxb17vE3m0pZPR40f722jT+Z
Do/K3r38dpwHnnkSCfnod47lsTbWSTwQd1aUW/4E9WWNxCn7Jh7w7zzxxeUN
HV7P32r+bwLzwq9cEY+FqMefBnq2SrPhtZ/0xijcd3G3qwmDO9mYA1r3nMWc
2SnkVLbDlw1iej/dlymToGp2depUJhuMO2euRaC/3YtWE3LpZkO8gF1WuR4J
NqvHqyQW4P3zTWRnWJBQk1o2GraKA/P217kbHyFhnaWPWZkVB07XnWgcx30n
NpTnvazjwlN/ipgp7nvZyJbVZd+4oD7uVOPhS4cvaXG3TcV48MiN46aPehd7
cfvHWF0emLtZ1g+g3r/84jl81RPzzuK1dvIP6OB1Zm3QikTE2xfYKtdChw32
pRVejTyov7o8pHcI9T/kcpAt4n++MvJvuiAJD/VjTCWl2HDuvqrJEdz3aJGX
66KM0O+3jbb3oL+13N/1u/cM6p19acMX9DfhUxMSnzLYQFRbO+eivx1ZfEK5
oYsNlG3wkbWThMCDMVnOfByYPBB/ZOl+EuJOrZR7vgL1UNCT6HUjYa5qp9KM
BQduH5V1Pon+3p0UfolTywVLX5vtz93oUO6bl833lQtb7jxxbLtABw/L+oBM
Hg/EXq9qcUe9k85yzxTR4YGHwX7PwnQ6HMymlyocw/3OUtOLLUX9mJvZO3sT
9WFDzQbxZ3RQmD4n59/AA6aomtSWYeR/o+Sz0m888HnVffE16p3jv+7P/JJs
OBIQ/FwL9134BnuriSEbTmbKJ62RI+F4ReBNd2/kxzlVmxJVEh5deChvl45+
WG52qhl76Q1rcbpsJxv2l+82cdtFgvJy4lrhPzaUNq/RuWVPwlTfeAuhzAGz
+5L59seRD8tkFqibc6CZ3S40D/09ceHBA3urubB6TGOjMe67uWBQre5nPA+y
008pEPXvke21eVwecC9Gyd5AvXt5cNHsuW08uLvjuV1wFh3uf5/WqXZHfEpK
pwUr6BC6emFBfTwPFPPyEgj0+9+v489drudBxKb2f7c/0OFCa84EBfHP5dQu
4Ijg/bgdTZsSZ8OesID5bB7m+Q/SZaQBG552Xh69ivt+PLk7Ufg0G4xOx5uc
UyPBUuuKUF8aG45r01o+/J9nW60e+rXj/bcMjzfsJWG0PsTl3x82zI97CBJO
JKQrBw6ZLueAj0Wr6fgpEoKuTfed2suB75XnMkPQ3w+6qqlFVXIh92bl39ZT
dLB6zX/y6icu2N+sXRIcgv73zbZ8LwfxKLZfeIB61xj/rP3rVh5U3B3Kssql
wyB3tfc+Nx6EL7vD8KrG15vrz4TG4f0uDVKZh34/MQ3JV+uQP+73Tv0bQf+M
aLxv8ZUH67q/vTFBvfsbn+L8SYwNVw0fK38WI+FHdn5Mrx7mfUH1d6OYZwXD
BGcyTmI/mlGt0NmI+pdVVbUnlQ2pKypOLjBA/kxfF3/7jA25givrJK1Q77Ob
txrOsUEwQcr6psv/3xdm7hCpwIE7830mT/iSYDLdVFCymwPih5X1GS50UOpc
ROsq58KguPh1Q9z3RzcjqztGuTDkJK4+fJUOm2JIkRwWD241TX7rRb3b3kVd
emAL+tvx+44rCuigWFmv9cmVB1HND7e+rqNDav3SaONYHpwYrVAZR79f+7N9
/5VaHkSuaurb+4kOardXdiR+4YGb7LezoQQJL/gUFMeXsCFRrT6qXpKE+tOW
TzN2sEGrxahUB/d9vm19hv4JNqi0adTStEigvbXW77qFeWer/yUpzLN3KvZq
bWtjg17egVenD6B/nFJixM9gf7qyO17Ug4TvZ2N2vZDnQFu2QuS/C3ge1gmX
p3dxQIfeN5aA/j6p/voD/TEXdDgJU8247xJVtWmcES6Yvrv1RiuCDsMruCfn
MXlwRyTEbzaVDi+sSkZatDDfm6ll/ymmw67hx5d9XRDvkv4VOk10CDeIG6PG
8EDp7afeLvT7d/L8MQE1PBgrX34+8zOep/YCyb7PPHhMzmxppiM/C1Y9n+ax
YcB6MiAZ++u/FeE6vrpsuHTgUWIa+ruXYGbCxHE2fJhs8u3Fff/1mkzek8KG
LYUO1M2YZ6/YnOTdbcH8wIrS6nBAP/GI7h/5xQbhcyp/orxIEArUyePIceDn
7m7VkEASemvc7deaoj+UXboi74X3nZJfYVrKhR8Xby7Tw31PltslYf2BCyI/
jVg3o+mgCWd/mtF5cIWIBbG7dPiRZcVR38yDvas3RbVgvi9vUDJYfATzrHLD
32zst1Uvttg2R/FAzuWKc+krOvCtF1p6spoHv35mlf/8ivpx858DFfGLFsaF
LcI+sz/fTlsI8TeXSmr6oN5ZxuX82KuD+ZfBe7wA/f38l40tCZ5sOJBfJZiG
+x4ysuVBbxIb7qduW2K9jwQDs6ksylM2/OM9n1ByJuFoxKX4DT/ZIOscFMTw
xvu+s8HbUpYDMn8DuuiXSbivqK1x3JgDNw+uU76P/n5BMDA6/CEXe2LYykbc
d10thRUpw9j/xvYMTsfTQYyeHppOYF89HbZpE+Y7Kbr23dRN2H9CNTfHY753
Oa9zPMaZB1+tLAdpqPfFBjODfjd4oK3dK544SAchiexh+yoerGxNn9gyiXli
791jGuM8+PjxqMkN7DN77zZQdUXZ0HFs41J13PfiwdqbEtvYIG9RateAeVaw
0Cv5nzsblin0LNiE/rbrvAJl7CYb+jYFLoxHvieMK7181ciGC80VdoPI95Tx
pqm+Kdz//osMmj8JJyp1zIYkUf9M3rDkI0nY9HN09JsBBz6VhB+t9aODyAsl
HWoxF8YMr5XVIN9TLdYLLhvC84jfZpKFfDdx/fh+B4UHNuRz+TNF2IezfV4c
V8f+umC3xpp63G/2iicZjqj/t2YCO1DvNAnVouHriH/mO78V6r2DY03I8goe
TPP5FDz9QYf9RhRN7zEeEOWHL77GfNdl7y52nMOGd3ohvUswz2c3HbJerM2G
ncE7tZcDCeMKK6QeuLGh8OLLHGH0t69q2utOxrPhbJovXynyvdiMcXhHAxv+
lDcobzxBgnvFRPCKSTYwVnvzrgaRQOkVs5eT4ED879CSvBj0Q5vy6lX6HGDa
bqYaYZ7t2PhP3KiQC3xq77YB+luqt0L74TdcME8+P58f+S5x7WVa7GIePOHL
V419iPd/65djrxryu8agfg73vVDSZkjpIA8u7rFKU+lFfftZ/y4snAerzGUq
1o/SIef5a/WF5TwwTuXNE/lNh4WGWvevjPJA9udojTLmuxNlLnYZbDa87VBw
5lMhoa3nyOifLWyIiVNnhmN/lS58EeV5lA1g9yr6JebZA7yCaf44NjjdvVLV
h/42cPthTFEdGx63e9pHI9/bnu9Z5PeNDQ2Jp3cuvoL5eHN2/2ExDjTe1tin
noD6WBce57aDA5rC47ndl7G/3u6YvpLPhWWKVRnl6G+VF3pW5LziQs3C4oM2
yPepIO2jH4V58MEzorT4MR2oILpFcz32+Q+95xow36WJ0dffs+dBy0jDpTDM
9/lJmS/Xh6G+nzXOIcYxPwYyi3vLsO9cX1qnN4v5d05nX9QID04HGjqdxz7n
bQ2571iI9+keYgzzja9govQPwPwzZvXvJ+47RV1/TMWVDd+3HBy4i3k2SCsT
omPY4DIubTqH/nZkua21TC0blIx+Ck2exbzgZOP14gsblGN+3g8JQz+176/I
5XHgq8HIz5oUzIdKB4/d0+HAoYI4Y1vMs3bC6a3NeVxYwP3+XiMF8+0PtviX
fi5Y3/twtgT7DM0sTXOdEA+cL+192oF91lD4lX3yWh7Elw4GhD3HvmCWW6lk
xwPLe/37xzHfZ7k7BfVe5cE5Z3PW6BfsC7vKRzJKsS+9lrUP/IN8cWjjRH9E
/dju1NyNej/ukvFsGeIPC79GdKPelQutHJrSYoPPVfeV9vokfFDNXDh9BPOP
iGrMGRsSWoc3Cy6PZsPQFe1qCdz3Dw7Juder2XCXayq/E/e9mkKtXf6ZDdbc
PdpCN1AvpI4s+i7KAfZ0VKzhHRL0ItT0xrdxIMxK99so5lkFD+87wrlcEBKz
5nuYRgfBjtGkVX1c+DOyag8N/a1uw3umvwAPoo8tPPkV/f2eCqPp3xoelG86
M7Gviw5mle9OZRzgweahEPMd7+igcSD27alQHhTLXdeqmqADRdSo3v0RD2hC
ppsr/9GBGc43cPUD3v9p7a2qqPerVWquHWcinoWOd+rVse9LdvH93Ix9NmT0
SZsRCUvbDreVHWaDveu2QSPsr/MWeatX3WDDxOrzElvR317GHQycX/W/H2yp
ysJ9t9hOnbzwiQ39zb0Cl2JJMP858lidwwFI0lbvziSB/nuRtJI2Bx7yT4cf
j8V81214dkcO+v3Y0OzaTLwvWf9Cj5dcuPezcsIJ/S2ga/9kKz8Ppn5WNS/G
PrfktqnbfhUeKK8fGpZ8SYfpsyUWUvsx/yz+kpqKercRRofJK5iXVEKPRX+n
w50j5ptVHmI+7NEs/8nHAL1/MRG+79EPE15JRy1D/qoZ5zcwMP/67hJ+hHp/
Sfib5T9NNlxf9OqXpikJS+Z7KQY5syHhcMkzGeyv+mbWDeaR2I+7h08cOo39
efe/bq8KzMs0gwFB3PfNaZlzPaOYBzY8mFuYSMKkX2XXeRYHjuhO9B7IxfM6
8PrX4S0cGLp3W+VPAh2KNKX2XMriAnfPmZ78e3TgXAKr/G4u/PPosqxCf1OK
73khuoAHs1MPepe10kFn6rdZ2SoefN5l6fOxnw4Zl87aRVvzYJmHksdf1Lth
I7FLGSHYb/mHJlx+0oE3Ga0/XoL+GeSnvYqfAb8Ke1baD/Ng+7Kxh3OK+Pwn
hn9LIX6B/mte9zHfnUwoqhZB/H2Zg4N5u0nQuKgxY+aEeHRKfX+jv/fQ5m5O
XWfDLp0/nVcwz7LPKMaNPEb/bMo574j7XmXx4tWqEcyPawTlA2+h3rNWmDQw
OBD5LenMaAEJSQ35z+9qcWDRPpOOoFt0OJM2pdxwlws3C2WjV2Ke/WxZGD3R
xYVjuYUxojWY79r8K+35MK8NcQu12+kw31ntNHsl+r2LeEcu7rtv9lCosBUP
e47OuDnmu4FpwfoNwTxYoTolsGWGDhHhQ+9Sinng+9hx3SEBBsgwIu5ufscD
QadksyPY59tnlRX86Wz4YvhJLAfz3YUWE2HJTWyIW/jjzlJzzDdbumXkDmHe
qw/80+6Kerb1SkZ4OBvy9tZsK8A8O0Uhq23KUA9dbfNq0d/1iHXhwR/YYLzt
aQB/OgmfI/VXUOgceBxnuOT4A+wLKwLvftTkwNp5fz0J7K9bFjfyL8zgwm69
YfXsEjqcqIs6pNLJhdGNGXkeDXTYM/s3L/sf6mH0IqcD6O9Lxuf63JVxHxS1
BE7ivle97uvztsB+Iztft/AbHdZ/jUioD+IBebX0Bwv17ouTsqBxEe4/NepH
ghADpNN5c+RbHthNXNR4jX7vlqz4e5TEvJtxf13OdhLiHy1ZsH4jGzTKjh9J
wD5jul724u+DbFg3tN0pB/VOKNTtxaowzHd8sZ29F0lY4Wuv3fWIDWe4HA8Z
3Pe30lLUt8OYJ8zG2RezSDi8X+TIboIDH7bOlM2VkbDqhvkF+U0csMnMZsRj
fxX0jB/QvsOFxLtNdcvK0N/Otz31aOcC2+JHZlMzHSw/mt2d+sMFZdXohT7o
7x8l559tXI55V+HmWs2PdDg9lm3wcR/6genDXAru+42Ce5SdgegHiaECn1Dv
nvT7Fv0o4IF74NPRzkUM0JpQWz4wyIPrzTsKzNHvQ0W9lpkj/qkiv6/3d5Bw
+3DNOVMNNtSMTOzkYL5TdXz957kD6gOT0RaMepfduJNsv4rnY6BzZX4ICVst
zZiGD9lgJqvW4If+bsnMMN30Dv3fXGNwQR4JEie28SdQOUAdz7AOqiJhekbJ
3FGDA0G7LIpk8+jQ9vJokX8qF0KYbzekVdJhzsetMe8ZF5SiBq9KYZ71Jb9l
asxx4erhO0nRmOdHz1QeEFfEPlRZ4c2PfW7m0sCg6V4eZK3baOqM+z57VI/X
EcCDTeMfz1TNZ4DOo/4vMfk8WPw0xGMxhQFNCdQNiW94MOobP9uLfs9ecNGl
hWADy2/L6VLss69aT+ofU2dDto66Z5Q9CYvu1rll27OhbsXHbU6od3Payjpe
oWxQJb6fUL6K/nnp3rL6Ejb4KvUVD6G/15jG7Y4ZYkOKmutgQCEJuXlpv9+J
cEAtas8fWj0Jj+z+rUrbwIG8WYE99wrpEKW1JbT6Fvbf4W2xUuhv+XvyLL+0
cuH91Vj7052Yd8vvlFyY4cJnmcktBUOojxGHA48t44FBRNfEU/R3Ib41iY92
84DOKLCqxX3PuGHYYOqPr1tsiYleyIDWEu3Ha+5j/jvydEybxgDKJsFVe17j
+WiImNmj3zuvmfbRQfzvy//MNGG+VymUVI3agHz4uHaCfYiEQ0sLioLt2LC3
/sYrXdQ7lp3nfu4VNhA5Mon7rpOgG9fnoVWM/nD76dat6O9nyCvE1Bs2zJZK
ivI/JEGBUa2rvJgDtpsXJMU9QX1p6hB8t54DL9OKptdjnrVKZx6cl4L+/1Xg
fQLmWbv4iSDlFi5o9m1e9Rz7e2VUxvP6X1w4mTT3t/U9HbrCPn2rlcP9F7r+
MBL7TPGR9IsSZjzIm/SekfiL/r86kNN6gQc5rzsTj+K+ewWGyjXm8qA9q6rk
LMnA/JQnxv+KB6uZM98mNpAQ3tRGaaCxwWvHq+QB9Lu2TSH85WpsuJf+4cPN
wyQwpWpynG3ZIL6z6u5y1DuVU4u3VYWg34VkCV+Mwvx7/Ovb0kI2eN6/5JGK
/k4c6j9n/Br5kNV76eJjEo5p0se9hDlw+eP9zbJteF6r0t9Ir+MA30776CrM
szKUkY1aSVw48kNTmov+JjZZanSkmQt+Cq9mlmGePfT54ozwTy74M/nej6K/
eXwevMNcygPrVslRK+wzTlH7Ey6Y8qA3Q9DCB/1dWzyOte08+iP/8WfbFzNg
ZfGu9XvuYX9yCl39iMGAZb8i6Vn9PFDccUo4ZCPmtYvNXfqIf3MrPXQa/e7z
5aiQkfVsuLJpv+vSo5iPZtxUDQ6woaSxr5iGend2wGvQOZgNFZEPa/PjSPAR
euihVoB52U9j60L0980HS2NzBrAv/lu4emE1CX1DP9+VC3KgMHz/m5wOEmjR
3g9sVTmw/CdNTb8a9/l4GeNcAhe+yf/dGYX+lrq06H5GExd6o+1azmN/jc6S
UzOa5gLjy+f5Ash37fPX7jrI8EDekZ60FPnu05Y09saYB4cePL31Ev29xfb7
k5KzPGDp2LpIUhngUjAwN5CN979ZoOAHC/c/WExetw/zQuiWlmWb8b6qbwZ0
Udmge6FziIF+N6NyNJSD+GFeYex91PvfIgVLV+9nQ7uwBOPnJexL7zvEGJfY
oBDQ0jGI+UaEWStSfJ8NS39VljqhvzvuW7VvUT8bTqn+IoJw3z+YlikLCnBg
QF3kwvoeErrnDMOSVThgllLe04n9Na/v2qfH8VyovmnuQXbTwW9BRv5wAxcs
DOOzeobpYD5cHxI2xYWSBEsnGeS78/u+P/eleGD1z3ji8//fb3+94uSmnTxQ
0Bb9ux75XtdYrCXni/3+hmzeDMGAJIU/IfuzeOjPfhHrRRlQ0mLl0f8S+/PG
0oNt2G+zE9e12CP+gU7TKjX0u6fL87r11mG/1ZjnB6j3Dlqy1hwbNjTeutw6
iPnu0GP+txWBbBgXfqhJ3kY+dBzNVM3DvFuROtBcQoLxL4lC5142PLj3ablg
MwmXKRG1JvwcEHj3SKqqn4QEBymn16s4cFbP5bQN+tupLfa1s7FcCPhucelq
Hx0WaPrukq7nAs9cJWEV8j1Wc2L6+QQXloqfl9JCvtO9dLLnJDC/BgnMPUC+
Oxss0Ys25IEhWzg6GvluvyA+IOwMDxJUnbp7kO+dolPfeu/yIDAoVt6bx4B8
xluKUw/q38cmat01AnbOvDe96saCRs8NKbwzBMhwPBqvHGFBQGVqqIkjAUGa
WhPaTiyYjYsydzUh4O6mlO6Sgyx4UfYk3GsjAQVdu7e9t2eBsoRkk7s8AeKB
Zi3P7Fiw60Bw1EGSgLYncfUncb5TMy1b+IsG+i8Iwz6cX1jrmTTdpUCza9zA
BVcW+CpQeyvPUUDSmdKecpQFzEtakh27KaC4Ua3X150FEjJCO0SUKKDW9/IA
05MF02dIVx8+CigQ4zcOnWAB/blzpPJLEdhd8u6opzcLvNQO5yvnicCT7f/u
rD/HAtH1OSnBQSJQlnG/Ij+ABd4NIT+rwgnYey5nnvppFvC76jTl+xCQPi14
7spJFjwyC22/eYgAd9v8dk38fL7nJxovmBLAN5jINvFiweIVQfvtNxGwTme+
bc1xFjx0DTLYuowA1WDTRzdwfjNnpy1DJyCjfaN8I87RLwR+CM7QwHtD7m0L
fH+9u6WMeBYFfj9brzrvPAtaG4vPfDxPgWt3rQoncc53Xyb3eA8Fws7clN3u
x4Kshp6QJMS/JDrJ+ac/C7Zt6aRFIH49PeMDwoF4XovqxOJ7RKCpeGDgzCV8
vspsZuk9EXDVqcg1uMwCjmmixXSACOysexDvcxXPi3I83/U6ARcWOY8M4Ovc
7k9ml30JsA+26xK5xoIb998YxzsRIMDVTn8VzoI5pvnepF0EBAY+lzWOZIFe
xx5urCYBhRv8eHZRiOfPPYMQBQK0dl88wIhhwYP2DynHGQSAfN0zx1gWnJxV
iM+fo8GLvyPG5nHIhyjfhoYcCuyNPjb4N5UF545Vrrvsj/f555319TQWPL1+
Uk7fnAIJOm1PanGWI0/9E15JgfhgcdlonNWfxqxoXUCBti9+rkI4N9Ue4cb0
ioCtm1s+Dz9vTeQPJRe8f8VezsLWW/i8r91bDQNFwNvkuL9kCguux3+iyOL9
M5a516XfYME77tWF7Xj/C0OkXknHI36jq0xTxH9GdBPrQxILZH5tuJuJ+NMr
VL9M3GbBtTRNjf9/L1zsdx3ZbeksYEze2vkX8adHjmT232XBgVulxwSZBOQd
ohc8yGKBI1XDVeAvDfjtg9J7spEPd6/GLsmlQOBvqtq5EhbE5nheX3iRAnwL
g8qHcH67crvyVwsKFOi1lATjHDH1Nf79KgqIzzRvPl7Mgu1q5ot/LKTAsojz
ObcKWbBufGPqigER0Ls+eJ2Zz4J7gXTfuAIRyHmQV9ZyjwW1CRNJOiEicKFL
XeVpJgu+KrsEmyQTYNURHLnGggXC5Q5Ns6gHrF6ds47GLGhR7W0xPUfASNPk
BmUdFrgObnq27yiex7XurBBNFmzwZskwrAl4unju0oV1LCC+ma0K0SdgX7vZ
HsZKFlz6mnKycgMB0Z/GDm1bhvsTknqlDPVBn3/1G5Y0C2DT2lQ/YyqcoEJ1
aBsTzh3yKCKUqGAkZh4+7wkThoxuc7cKUCGj2/+4aB0T/Js+WEsPUUBGIuz7
i0ommETxZErL8P4DDxzWeMwEEZm1sqLRFLgne35K5xETfB2ilXU9UE+aG87P
lTDhywcbrpk+BXIb6A1WxUxwU9wruyCJgCtpDQeFUb+UBoUPJYcSMFqil8ux
ZEHqKuomUeRDmkXe/hO7WOAw85HmfpgAR9V+hqwBC4L9+3fe2Yf6OKnuKL2N
BWs/tjk/3k6ADln8zgPPJ8RF+XmxKu6/VAaXroZ8D6n7HSFNwO/455cXqrAg
UPPk+dXbqbD0zqCr72smyHcYbi+WogJdzya65iUTZk7v9BCcw+f/G/fFqpMJ
YVfYPxV7KGCmbfB+B57XiUfcLskCCnxSOPguBM9rxM154XgoBapfUAwk65nw
6ptH6HUnyn8UnXc81H8cx+097vu97x3nUFYp1Y9KyXxLZTRkZVNSymgJhQYh
EhWFVJQkiULSsAqhpFS2kFF2GWWG37u/etzjLvf9vMfz9XqV+x6wrif7Cb6m
YPea1170jaJwJiK+yKiIgjnxTqfaBLyebrsrkshTXbUIUyKMBs515o3WqAcb
jonSXb1p8Cy+h3sj6sH4+zyVd7tpELUp2qNxHwO+710ntXkHDZSW3z8oiTxX
9Up0bEA9sD1ss5vXgQGJwPY+s4yG/vna86RdDBi4wNegL0EDyyqiq2cnzgvM
rI9WFYMzn+XK7ecpMApcHmkkIgaftm1VN52iYCzku61WnyiscdDxGBmlwHjH
+6iD5aIw5v+8X2+QgqtOT4QbbosCpSmh9e8+f/Tf+5+cOyUKdXSDkcGvFHDH
Hnb2sUN+5qffNq7H+eJo7MlaLwo/q1QGrP/9fm8+GZF9lQbv0jrCef0Z8NPP
90x+EF7/XZWPrqgHaQlLeT4cwvk29raXQj3gcc7jmbOnQUZvzPclyHOPzTvc
jI1RP0z32kWiPhUGjwi8WEeDT3GHW408GODlG1FgpkgDFbPE4t37GXAxcukm
FuoBt3NuVN1uBuzS16Z0lojBqoOlh7eKMcDkuL6uOpcYdAbx90kLMGC9d+v7
O+2iIHczaXo7JwP6dtv0RuG8Z+2ZqPg2TUFQjGAUz3VRmG9npzZifV4N1l6h
+eF5UxcY6v0UGDYXJP7TD5erDz/NdlAQMJ0pRVdHftw4WLCqgYLwlODOf9+z
sMzTv01/OQOM9Kq0skUJ6DlcbeBBZ0CxqeYBBQkC2OFbXbT/UqBo43bk3/8P
9telnirEek96H06OXUrAO9/e8bH3FDy+1BYcuYqAzaCp2ZtHQcNHj8GMtQSE
LA9puX2Tgune3OFfG9AvG4kfXRpCwcErO8JETmN+qAtefX45Heq/OAf4BP/7
faHrHl2YUwbfGnNyhhEwcVmWU2qaBFeV87NZ4QTErJB7ro6++B1hExtwgQCJ
LV5OOpUkKG7j1TiI/uy5FqtK4xEJr4tEk33xsfMFoua/ayT0vNApv4uv7zS5
u2V5IAly541HWPM0uGFMD9HG86dvX35ch5+AE7d+mHwjGdATyyFUKE6AosQB
xS2zFJzKeC92Fevxlay+eaybgvfjaQtlspjnNcy2uldTYHNEyP/f5/RkhQ98
UntCwXdRlvYSFQIGA8qbaxIp6HjYrLhLFf1mYaCEQTAFplY+RcfQXwoZjzSl
KNPhxTHhmj+Yr7fMxPJNYE5959+nWI158+rgxu8qmOvfpE3wj50hIC2+VMu4
nYRaz6KWg1ivpoiYenP00TnHzyisxnwS0bIQtD2ThFIR8wsmoQT0/VpP140l
IVRqVXMuPm7LtnNc5o/1rPAO/D1Fg4URVgcPnv/2MselQxwERM0/TFXD8zc+
CfnPQ4CAu+V/966focDxzFT9EazHj+YPZyS7KBAIanH7yyBAkHXBqRH5Y2x5
TFdUGv3u6fmDvjkUDH/SKUmRI+Dx4yXiUwkU+h0Oh8IlBLSqDhQ5ncX9Y938
3eROwIYixzPFS+igTHip+B4m4EmbeYYI5pbNO8rD4ryx/s5nKzb9ISFSNuzW
Bj8CBtpltx7EXLgxXZTu7E/AeX67nMAyEqrl1sXznSLA7TJxPCiDBIlqlx//
Yb30yURx/ysktN8PfduC+XV//inOgydIOCf912FinAaLCXXW1WWot9SS6PwZ
Grht2RFrRzDAcpnO1ApOApYoV06I4L55LQp2tsX5MFIwVcz8RgH/TOcFLdyX
OD3DOY0qCgYEpgy+kASI/X2xN+8xBRkd4taLJXEelCw0F8VT8HDN0lh5Gez3
PWtX/9MUsNtKVfT2EHBArVqpRZEOGSaRLhP7CFjRSju/RIQODE7PAy5YH1nV
Ce594yQUWZ2jzh3Cfiy2C4rDnCCsmw42xwjQq4rtKcAcqZHt8bbThwAzJXd6
QzoJ3wdY0YtOEvDqvfDv75dI8L5bcITAeRq6zuc15EuCtfaLCcYvGrS6qST0
KOP8m5R2XftNA+EI2TXWNAZYixz/+nca9X9D/abySQr2cWu3myzQYIVD+g8V
5MnXY3e6zvAQsNFrQi26ggI/1809NwQJYHkqwGAWBcsfdbUliRHwuzhhucE1
Cq5Mbn8XTiew72+E4gIp4LzT73LPGut3T+P9H3k6vDxA6Pg6EHB2+FKBgRAd
EgTnF1ZifWbkIr9cHCWhquRT2nuszyZIX/mpiYQvWVUrzN3//X+yezftFQkX
OzWiirE+OyNsxLbdJ6HVJqaMwPlJfrFQGRyN5+dzrt6K87MsY2TZUx8SBHYt
JBgNIK/D/S3G0J/c5n5/O/gn+qGTHk8VxdEf+Ss11o8h7x+Qh+0nKEh/dG39
xkn0L4KciXFtFDy5ebGocpYG+WOlpg3oT7rNd7vux/3hIL49kMpEHo9vW/rv
c4r+m1tf742l4GTBcc5fWB/XqNU5Of4U9LrSEoV3EFDOSjtGyNHB9FFA2B9z
AniPfzZ3xRzLOSV5dgrr863CUKfwFwk3+wuDKEcCnr05vpXVSAJlKx9m7EJA
TUNpXEAx8mznwPl4t3//v3JNo/se8oG4GTTvScDPB9tMdkbh84vveZ3GeZGt
1vteepwEvhcp48HfaUBed6UVLEG/e3RTw/E+9O/7nSNeizJAP3MsMXeQBlmi
nO6ffqNfks1X0MZ5KXFvTBhspaCQr9WUwP2xJ4m/tDKcD/uxWTWszzcun5Mb
Myj4SHzhTML6fLa2mzh7hQKnMzc0rLA+cZy3rWtOUPBBef2no5twPqLorJWL
6PAxcIfocWMCOkQlDcL56HDJYv/i11ifX+tyWOPDJBxzCWy2scT9Hlc4e6ie
BBGdrzxadgQ8FZe2nS0kQWmNnKfbbgIahVLDElNJiDPUaGjbj+83JD2w7SIJ
E3ou/EleBLTLrXOl4/lv5DUlvvhGg/jA4QBdJQa4XJk95dpFg8LFn7xWijDg
kaZyTVQP+tcUW8El4xSsz9tppt5LAx8V4v3yFuSbTlOFHc4PablttS76q7Vi
iW1zw7R/9yHLd0mnwGzrqIYszo+JleSXxEsUbDIoPVwwQYNyH9H5Pl8K8oYc
BZo0CZDnCioxkqHDxQuL743qEbDj3KZDj3nooCowpHR+MwHeeZ50tSESjrae
+xu/FevF6pSt/UIiP/ZFK+C8MG1vzkUXkJCS3rx2mS0BdocOsY7cJaFpNadO
OtbjyNqSJp9IEhhxA73JBwiY1zdLSvEm4Y++amRnKw0WBdMWn1bA/Goq0mL8
lQaUwRr3g0IMeNvbDi7/vsfRxmPWFv1Fxq/bEcs7aKD4oOm+JfrTvKduDimd
6H9upOs7oR/P7vTRe4v1OmConBCQhvPfbx6fhPP0VKPRNyeKAhX+/jQ5rM9o
v38qjw8FidkherpqyCvfn/tc2XS4umOz8qF1BBDP0u42c9Fh8ZDFgLE29msp
d6bPAAlZB5651m4kQGCGtVrnMwmzOVesOEwInOvb39a+JOFqlaNdkxnqIZvb
dk8KCZ/E1o7swvkIvRayuvICCTb11HH/vQS49FtPu+P5r6Usvj3SQAN2X+W6
U5hHniftfCODj2+l22b7of+yotmuUMHHBpNmTw/9Qn9jwvdJspEGPUNzsu7o
nxhqjQd+NNHAnc/kzVH009Ex1N5YrCdvyrbAqFQKUsPn+2SxXkbZn4g3kRTQ
qsXbz3ej3jj1mSz2puDs8Ye+qeifzg7Yi5xl0eHuxbET/SsI8BPoTeHjRP1/
f7ZTYA2BfFE1eNVHQnDfz3IOnJfVheci8mpJ2MUzOf5BH/fdqWJh4DkJhSKK
f49gPb5lLGJ73CFBTSZOuccC/VFZ8gZtPP/Yi9ZgJScCPleMJO/D879vdyf1
/9DA4gNtb9IzBji4U4t3/6XB7Swxdm4F5oGKaWnef/cP6VPPPFfPgLwNl++u
FMF6z6keFethQGuPuFIjRUD0ta8t28cw3wnqD8yjvq06+vSoDgcT3OetqBQ8
3/Ufuo1NokxYG/vpVhH2+/HFPZVsNhPu+ByOVi9DfWUMS6z+woQrXhLbKmoI
yFHa7i75jQnPG8aGq/7d/3dVAj1piAka3RYcmj0ErE17u6RkigmNv4eGGCPo
L3n3N/jxSEDAuZFZm7/oPycf+pSLS4BZiJbVggAJniYFJ+9ISYDY7whOXibu
jUGOv7CSBAQ+nb8Vg7xSet5fNZzHAPs9tYJHUd9CpZelZ5QxIFDk++p81PtX
Ov7Nqz4zIOXK9qDdNAJUBOsu+33DvJ15y/gQi4Ay5buiwT+xfha6NW3y2I83
Zje2/v3370tlmlnYz+zJ91c+CTLhoqbhoxac71t1/LsICSZMS39PMq8igOEY
m7b0IxOuTe+R//qZgEcn+R/KfmXCwVjmo5I2AgKbVh9518eEj2Z9yrN96H/l
6KHKf5gwq1J94OJvAj6JJ51fxykBIwdXrDnKQULB7DqlMREJSL66W+e+CAmW
XnJsW0kJ+HuGWrmCRUJX0si6gwoSwFcTTOtHfe+0Z8675zJgNu1ZSCgXAUFj
GtfLXjFAx3Bm9KAwXs/TnQIjHxiQoPzW5xr22ybWquvnVwZ4cl5ewo/+lz+6
qrR4gAFHOEvoxdjvK+qNxk5TmG9ed21+gf1+k35a+j0vE3o6C4sntQiIlH7U
w0dngkW53ePD2G+eexvUZaqZcF5z9uBII/pHr993FJqYoL2lxS63C58P83b7
3cOEEtr44bxhAt7HbtGLHmVC+kj75T9TOJ97jvf9mmPC5p2jScd5cA8+JC6V
FJKAujWWPqo0EkbVxCp5mRKQ4aDUv1SaBB7lqbhnchIQaVngthXnnSPDpYHK
xjz6OtgvBfVa1Ktb7G8RA8xEOVMU0O9KsETuVFSjH7a3vvQB/RxztYPo8WYG
6L1Q/JGC/T7/dHc9dy/m/V0RW29jv70fPg/w+c0ArU/L9lZgv69nsUKqOJmg
E7H6I4X76u9q6f1XjAkPPWpLLmK/x4c6yshKJuT+mFrM3fYv//QsWlrHhFX6
55l3egm4Jlx5mN3JhOBMC939Y8jD7jKtX8NMCJypXms+R4AM9ybRlBkmdKlP
XnXFeQ/b1HloDb8EDBuenLpJJ2FHqvtQCl0C7mTETc7IktB9tI8cWSQBaT/l
Ul5h/hmcqu/sy2LAHvHHVe/R7ytzXDQxL2DASkmxiB/oZw9dFjqRU8WA5MEv
TaK43yffhDnwNTDgweHzWRux3+27YGBnNwPcE+78DcF+a6UF0a+MMIDfO6qg
DvvtUpP8rmKOAfGq6R1qWwhwz5zhHBNiAjd9S+0D7HfX2jBzgTLsP71jB4X9
3nA2/K9yLRN+jayXuTiEeefDfWG9NuTHhRBVYpIAuO96zGSACb5ig6fucpJg
d8lEYesk1ksgZGYjzvs+yRGaPvLgyAG7G79w3yuGJ1auICRgbYyH1QM5EhK7
hL1EZCWg2GbK3RT9/e0tbN/uhww4FyyoJIh889FSfVr2nAHlXR1vnjIJqKet
//zoDfLg64mNVphnOq9/LUlFHhTv7rjUi/luNqj0yL0OBnDPqNz1xH5fszvT
mD2E+9EYcrQHCOB6kPSjYhr9ZKPMyA7Ub9vfty/38jHB4WXBt4qvBNQGruic
K2bCkF8DjyL2u8n+vOSy90yIMC8t8x4lYCH43kenZiaYBHwl82cJcPz8Yyrp
BxMsFy71DvBizt17O6x/nAkVn63Wkzjv7xOkPXSRBzGteZMqUiTQl91IuCUm
Adv/6stqKJKwU9WMk18a+Qg1VXOY/3c9061deMAA3rsDlfY474MhhRPb8nEf
nnqqXJXCeezZfLywlAG+I/GRaZhvpZd012//iPuuSwuOwTzrsHnvfQ7kQfmD
rw+ssd/3ZHZ71/UxAHg8kv+gfwlN21hW9YcBhmdiOTx3Yr7VNlzUxsWEp3vU
Rrs7CSgp/3x4/CUT8lmajqux37cDRJ2XVjHhwNWW4zYTBFScOuTmX4/7oabX
YoV8e+JdITrUxQT2JRG15UIkKEy+qw8YQT1pc5Gtx3mXp7E3LptnQueyTqNd
MiSsKDSoGxeWgP1x6TZZS0jYcKZcpJUlAUbRuo21fASs4/xvm0Y6A2SfiW+t
wnk3npSUHnjCgKzEY3IhyLdTdhcLGksYYDIT8h/3cgJKK3NnFpAHa1qO7Nyk
ToDXtW939zQxID81Yt8W7Lf63ScBs6iPntkHdglgv7MLVuu/H8V8sUSQiLDC
9wsZzvo8zwAxwfucnNjvLJGT8335TLi5LMhfD/t9/Gx6hUI57nt/aqYm9vv+
uOn1K5+YENb/5foo8k3thtNitQ4m2JUmmuwVI+HbtU8cnMiDvLsHP0RLYE72
bmhZQB5MGGRqeS8m4dm6n8YrBCVgUKbzsfgy9EE1tO8hEhLwx9009j3mEesL
6zLD0hhgsYv7nBnO+48C3qq4HAZwBa2POo98O71ypGiukAGTxQnWnqswr7Ii
7F8gDxSuB8TPbcDr46ecKusYEG69ndyA/S7e+fuYUicDHEc5k6Sx35GPF2l8
GmbAdM1puTT0Y4rvY7WrZhiwP1ualMV+37RcFNWeywR/xduhW7HfF9TszGRf
MSEuXmlcCvut7FpvmFrDhCLdCt8LgiT4coTUe7UywcyWqZdAkiC22ML8RD/y
oP101EY2CScHMwVfIw/iI2LzzyuQkCcyr7mZTwJ81ffJ71fB3HRUR4qLIQHf
J5qLx3HfF/3wOdCTyoA7+5U9plHPa9o9Du54zIATbt7lyUvQb6sFeKm8ZID0
hO+XrtWYNxRei5xAHhTw014V6xLAd86xUPUT8p46+vk/9F9Cs9EfzdqQp6e2
HV+N/Y7gbjnR2M8Ac5/famXOBNApzeqiCeSHdYy8FvY78uYbdt0j3Pch0cxd
2O/bG/uEJQqZMNop3zCN/RZ+fvRo7lsmSPBZ3pDDfj+MNRFIaWSCbs4X6Wrk
G2vFxNHO79h/Rfe748j3Uhhd5/kbz3/W9HYCzvv1AMkqHW4JWCIynfVsJQm9
dsyzZqQExLo7Ge8zosHeZddC//oyoJ370PWfi2kw9P1P0BUf5LfD3LuuMXFo
PDSxNhwffzjSLvP7rjhk6ATd+Yav/33q0sAyK3FoFrlhn3iSAd/X5PTc5BMH
s9yQ8LxTDOhQzc/c91wMfj9ZaF95jgG3Ti6vuukuBufPPr3Pc4EBMgvDNreX
CgF9/mXdx3EGBP2oWO7UIgjGGRUDnOif7GqKBl9GCcIjvj2FF9E/1C96nvJB
XxAuNT3a6kXD/R/TlcmZEADlP9n/3ZZmwr0Egb6TmQLQMm51TW45E4xi4wxh
rwDclsuCYQ0mHGcPqLLZAuBjpRk9b4T1Lrnl0bMD8y6/V6BVOAP+tO70dFqK
+aXJ9atNJAMKn2zx/rggDge4apvFLzHg5+XL/Pw54tDX2rzUPxb9UG7f2EEX
cdjKVPOIT8Drl9a4NE8XBxdZcU23JMzTEq6rq9+IAZkO0v04X2bLqlc2+ImB
vet/kdKZDPj4KLq4ea0Q9Haufd7LYILrz1CnZb2C4O80JvtehgkDrxv6y64L
wqToppbdS5jgKKZz5/E2QWj2y9a49x8TXvR8Lx5bEADqUpR/wgYmlOb/9Il9
IgAyq2ifN2xiwheZ76PxbgKw7pnD3n/316XpGu7ikxaA+MaETefs8e//faAa
bUUD83Ulb7IzGNAk0ury5j8a5O2aTXuI/N8NDbcrBWnwvsNQY+Y15kHzp1P/
VYpD/el3l268Z4DSMiemt7840OLuf4pGP5DgU17jtFIcxhfoql9QDxcZM2yn
O8Tg8ON9g26oB3nhItNGMWLAvULBfBv6g9VitRHbTIUg+oHyGQk71PtF60Ot
OYWgaZ/ET5M9TOBk71VWfCII538Z1b53Y6Iu5ZY/dxWEpMklyTe9mHA1TSib
zRQErtWnu14cY0LlOctNFpUCECQcrqrox4TrZ6bb950QgGD18ZWt/kw49tz5
m+0yAXjINxjVfooJfNE2Zdy7MM8/lwlUR7/HNufSGFXDvD6U8XZLDQO8TN+6
WYrSgCbF5UOivrludkg8WisOZZL3W2JxnzMkuinLUHGwV39QXIH6tsS9rdpt
gzho809uv4/5Z35n3cXyITFI2Xtl0Wr0Oy4aWU7ByWLQJH5L3ZVkQnfRkV+h
DkLgEpXi8l8g6hffd6EiMSGYsLVR4TvHhBvcA59DXwlCgv2XoDPhmB9eCNdM
HRUEGmfRo+sXUQ8rCq+vUhAEvdqGAxaXmHCy9daQXp0AkMl76h9eZkLZfyUh
m0MFYG6pS3gKPrZ1aVe0WScAYT2lIevx9YtKmFfcME9LWlWfrUH9/2Q0u0QW
8+EVi9ycT5iH2pu2k2v8CRjluDDYWswAuX6t0FtxBHQHhQr0VzLgmot8vOUT
9OMPVq+eQD8wlWxjaFpLwNhLxy6ORga4THGdDUG/bjTf2s2HPDT+NSg5iHq9
f1zbgq+LAZvoZvVvH9DhkuKdKyw51DPjqjibSjoYkhVtNCUmNBiGafN9p8P2
Kueq+aVMUNe9euItFwUR7ub7u5YxYevbdRMJiyl4t2RhUQHue0Rzi4OHLgWv
irxzwvFxUg23xXoHCrbXnlm+FV/v0LAhaPwkBZEDj39y4c/zFZXKXIXnH0wp
TK69wQADivOzOPJZ/p1aUc5d7D9tawr93+e1+JhrxdEf2j3rKF9/nQCPBIZn
H+qjgIFQx8l8Ai7/iGzURr/oppAR2/gF/c5w9Lgw1utN595zO5DvlnXThlaY
J+1Wf972FfmtdMfXTRL1c9eu9YIFWXQw/dxyT4WfCX8tpI0dq+nwUm9w5QFh
Joh0xSQS/XRozBmpkBFngp8qxNfzUeBhskZxG86PsFNoY5oiBUnsPu5xCvPV
2pyx4I0UvDix7j8S86XYnNoZt90UBLtq+z+QZILenkrS/DQFtdJk+XMW6muW
2MOl6MeVcnOPPg5iQBWRqku6Yn5xDy8oDmbAaLNi9UQQAdq7ovl2hTDgXfbO
H5+T0S88+armE8YAp/ZrS1KLUK9DrhDSEciHFQYKB1oJkJWpO2RykQHNL18c
l57GPHCpmZ/jMgPOPE/KK0a9Svvbf0n76j8/zX301lM61K7c8cH0CwPIlcc0
Vb7Q4c7Mu2ES/dSRQZXlKSN0ONqpvtEB5+djdXX7gigF+/s0nFQwbwRaT0zp
q2A/1z1+ewb38eD8BfZ+IwruVT3itEW+xM7UDR7cR0EdT+yJ/EnkGWchsTWY
AuEVAnHxC/j3NW5qh6Feu/dQhvuOM0BT/7P7xgMEpM9vEpY5xgBT9dndYmHo
5wizkI4jDIjanFz57S7m//Q3jCx8fLdWf3P2awI8XY99/He/Y65K0yDvDvz7
fPu8Dnoz4PQb0aVymM8eFc5bW6NeXp0N6XuMfnx/hkLqDn8GRC8aSI1+QYfL
ree79rxggA/zi86fBjo8ru0z24Pz037olO/y33Tgodws3MoZsDHzyRIlgoLl
SjHcx9B/5islanxdSQG1XW/lGazflHr4wy0mFPB+0DS5iLziq2iJs99Pwb4A
MiTux79/3ytZQeL5209O5yWiHz10VbS+35yAFNmsPo0DmGc7hnYWHSPghYmD
ZuIeBtRczTu3M4aAwoozQR22DChqWXP+eg4BjMxjy4XNGKD8NeBiNO77vpiW
6UWGDLi3MNau9Av3f+9bYTltBjS0OvdaiZIQ+rbsM6HKgB0TA6sY6L94AzOZ
E/KYF3Yk2Tu9o8PI4+Et6/dS0P/kbfTdXjp48TUo0K0oyD7peHYfDwVVi/IE
BjdTEL7RaMUN3HcH8YWnZeoUXGg+9lJLm4JVgWraKbgHsrxhQbrWFBgsXzMT
SVJwKOeO4I2jyIvhBzfCFujQlsAjbhxJ/fv3d4mEQTro8OUWbUF/WtEc8ey6
K867uMnJwcMEPHDM55h2YADjmNM9s0uYT21khl0t0a+olIwdfUTAUq7JgA4T
9HP8Z+U31xDAefBhjzvg/B1K5y8fxLzmvCNOUB3nh7sjvBf96oajYuuLlTEv
59JS0peSwL0QdzeSzYDFwuUfRivo8HN105f39hR0KlXEGPfQYU9/mmz+dgqq
l4yvUOOkICjd8lIxci2j9HXXHRkKrhKf7/SvwnP1WDGubaBA5Xs8r5YsBVc0
hA14sG4bXKpv5otQUNg/JdB/mALz5l0Bu2foIKhxSFHnAgU/H0x818Y6h3X9
J1+1nQDSMtWQE/u9U3fEd40XAVE7n/o52OD+rvm62/UiAYsfVlsN70C9L3d4
a/WQgHfQ7fF0EwMuCKxP5XqH+bbruWv+Bsx3HM4j+/qQH09DhMdWMkAlsuq5
Px8J+jseb3WXYwDP4XUMbcyfnMFBqnIUAwIq+/VDy+gw9LR0t4slBc+TXlr/
/Ib916Mx7LbgeaOf2M3M0UFfu63r6noK9qZWRaVKUVAUO7+aoYznf9Zl0LeO
Arr104ttEhSU56Z8e2VOwZ/lm6+NICdn5eSblx2i4Ed1qLjZHzr8+pGdJxtB
gVXJ4VbObjrEfvkbdwjzGWesKOnpiP7uzoOMa+4E3LBaqlhqgXx7dvNPeAQB
4+YhhJ8xA/77uWfd5nQCQh5b/IrURf9iaKpWWUEAUZ3YzbmGAQ+nW7OFv2Me
sGAqtSzB17dPhIpzk1AYw5plSGEeUnEI/4h5bIHHsyhfBPfjnPhTyVd06NfI
Gp7chnv55VbZlTY6+Drt51nAfv88mFH+Cvum0FbZ66VKwZ1HlmkpeM6aQcbi
LXIUPGxpclq7Fvdf/NDmCOSCWGXn0LGdFNir3FzQwLkxaGm2tvek4OTIMK81
crRMUCt74DwFDXd5Fn1vp4MWuXSHpjH278Bi1wbc7xUJqmok8k8uec5zqSkD
pPLe+ZQg/w7PCOzlwH6fO3XBCO4R0LxedWSPxr95yWiKKUN9Dw58s20FA05K
K9k8xTy/qo//xutF6J+vf569t0DAnv1j/70mkT+9QbMumMfnzu8y2cbLADVQ
V84spENvQbx/FO73dreq4jUtdPj88XRv6r/76eqaLg+ZRD3Iq/M3XkaB+1r5
zBsUBde07MUDcQ6mO/+Gn1CjwEfhVpiOMHLhsKQgawcF8w+/VUXP0rHPm08E
uONclLLeHMF9v7qPf0lSGAVm71qP9OD7FA18oakYov65BB7W3oXX19rYnr4P
+//OKC0C91vSx7eMP4QAvZvSQeex3x+9lEa2pKD+c6WYrVvNgBtqq+P3vSKg
9tFNjzglBvRZVw66tKMfSu5VTJdkQC01Jqf7F/Wx6Vi9hzADqNT7hyZYJMwI
6Td2zlFw8a/dDT3k/3fdYH4F7PcBvtNr65D/t9zS8rdiv+nz3Ts3If+z7PWP
LpVH3T5pp3wJ+3zK6Ex8Ph25HpI5/gQ58EbpWuQ0crKx9/5QzlYKsljFOSM4
74ZH5XeEH6Bg5UeNIzd/0KF65YLFulAK8oo3/TeH7/PzQ5YW/Pv+K+KJfaI5
A5bdVNOx3Uug7tjK/NiMed5P9NIe1H+Zet8kIdzvy7do8zao/553/vzmx35L
0Jda66H+O45zrW+XZcD2v7ZuFOq/3HmxgCiCAanjH2cbpwjYeOldI4OHAUd3
13RGoP5PRam4+k1Q0Pv8rNgX1P/u155Xn+Mef1c6QPdG/R/b88BtHPfbJ/4l
D+coHSRNNa/zsyl40imRHShGgahYC/xBvpnN63Z/R/2n1YX4Fs7TYbOLmKe2
MQU8TifMHXHe11iESJ5F/VtcuWa4sZMOudol+dnnsB7Ofs4r8H0crFoWfdFH
3k/8yV21lQFfdRnF3Oj/nkVvUDqH+vXuv0j3f7/v/2Xyd8kc8qwo1m78Fvq/
yqC+G0k43w7ZQUv4nyEPDWM/7cPzJs60fwquI6CEb81JC26sp6daGW2MgO/j
ZRlufyhY2ixZlS1Owu9YjtMpvRTcUnv/e/oRHToq9R91L8X5Tnrb8vA9Ha5V
pGhuxvl+fU3v8OEBOuR/cIqvwfNOnj52ZpMA7rOLe2sg6tnp3+FNy5egH8zz
k7EYQ55LXTSU34T+7+yE9070zd//uF1f7oJ78oP+53gTHRaXDSYanKXAetPL
/FfoM/VdE4O3AwEK8crdjqjfFYv9wmcdCMgIW5tSvJ4B6hmj/Z9OErBM+/Fu
d9Sv+6LDXR/R/5OqTWF7WAzQltR79Bv9v53oT/9UIQZMxz4N1ftEwPIZlTtr
/lKQGslOefyTAM2fFfbiP1HHrulqbRIhYYw5KKTxDa9reNQt6iHqsskKrZOo
6zqn7udtfot+/9SM9i/UbyXNzwOLUaeE80OHc3kpOLbbTe/ffRT579emlU/R
QVfx+A9tBQq8LKpfKQ7R4Y+0Aj1Qn4LrL3Ze+dKB+5//erLFmQLtSEXPT9jv
nfffvLFB/5s7PpIiW0UHvxUx2d91CTgfeeWOrwH6qc8WTgL2BFCxFtsHcL8f
yQfVuPsh7x5cNH6PfoXIvrld+CoBLqtrI2XoDLjj6Le8LxvnW4rk7sB+61mY
ZC6gH1h/JyGewH4XL/8ksRP9AG/Yz+X5PyhoMXN91ChAwsj1+viaJgosMyRa
F6fTobWGWSXGosB0qqKl7Q1e1y//ruvIsxif46c/oE5leO3zu47zXWDxa24E
uX75y8g2Mex3OCUebYB1W5DRkZ/Gfo+1fdhdjhw5aO/62A751jF94N5RRwqe
5R++t+Yj+uwzx8KNA5H/w9sehZTTwSjcacl1HeR/7oFxHz30789KTivbEuC8
74wIzyoGzL171k/zIeDU8k+kvAz652ev/EyvEFC+ZeH9J9Qv9+5Nqp1ZBAi7
W49RyDMZ5V9EGfqBpyfuLR8exj0rniXHerFek3xiDh0UqItdkPPgJeGn9CvF
vZ8oeLRfZ0deKh2adnJapSLXvj5J2Xm8lA7sMguJzcizPQlFSifQD3zish4+
izrQbGJy79+eV174vMoWef717vrbuuiHLNNYCh+x31ktf7/NaCFHuPo5euro
IDPyS+WnHfafY8vPBPSZJ4tv6jH88fylzhy/UHcXPeyT26dNQHDc3DpbLQbQ
j/jN2Vpj3o3o5RJaxgCTjok/peiHu5Yrn3KXYEBoS37MjWg8//yz0FN8qPfD
tUYdGQRIlR7q2Iw8c+X+ERDx7/tPWJf/q8B+W423n77Wg/mC6TjHgf2Offf4
6jwnCUPJGTlTbykQVNj72vAOHRq+DHZuEKKgi++TjGAJ7j9/ccXIXzq8uaL5
Qwb9wN7bfXwHkWfnIlxWB6Gu1XvnZaWiT+yt0RZdhZwQZVxIu9dMh7VORT6L
0A8+y7hT6IX9LrJ44LzThgIT3ueJ8zhXYY8P5hX4oR5yvn1nW4S5wk4l99/9
TPoe+q6QxX03S79dk2iF+TWQGT+jwIBTttGxZ44QcGv8jk8q8i00y+D1z0gC
Mo/UiyzmYMDej43jnfcJMNh048jRXxRs9Eh7YF5OwK4syXM3sd8rPb8YaKIf
8PWsGE+tRT8TVs8fM09Av/w13ehSrFdH+NrWW3So29Vw6CPm+qLol9tvFtAh
qcep9SbqV6rC6IcSPFfzH9lAM8zBLy+w8nRx7xuGXq8cwbr82t/STaAfyrHw
jQvA/Z5apKW2GnVk4q+p0gRyhB1s6piAfnjVVD7h8hrnP7JXUseHAiKw2+41
6q7q9NVKTU0CjlVpzpbivid9m3zfZ0HAjgNlvnWoZ78u0q02HyIgVkVT8iPq
d/DzJdJG6AcfNGs1PJ+mINTULKMvlQD/LYcc4vvQf0hq75LFPCi27oXgEey3
QvtHw29t2H/T+J+G2G8jg1l/pVkCeu+dqVYooKDkxqP7hxJxvptfzbpiX9fn
b/i18jkdzC4+0DP+SYcDMWmTjqjT30fv8ml24Z9PZUz+oB84VhYjqdWIPHu2
z3QAfUDpg5le0xo6wFyP+Zo1FEhdGr4cgPtdk5sZWoF+WEaYaHqFPit5LpIz
8Rju4fpXy+Tz6TAgTt5z+ioMg4JyCeNXUI/2zLqxbguDvXhhpgnmBJ0khqvl
XmHgyojr/qebRe1P0+SXCMMc5btD+d/9b/cbOsf3CcHTgyce5J7E+W42bH6T
IQQGeyPszHwp0Lqt6fvaUwh6l44d4T1OwWn3a/dvrRKCT1o89z7idWyesWNX
lPHBwsv7xw8fRN+m4+UQF8oH8+vOLd2Jj2Nvb1pxyJAPtlpNuRiij+tac5l/
jyAfDDiGNFuir3U4GuISXM0LN8YP/vDDnHOn7XXK9yheqH7RE/XYmwJFXWAl
7eQFHYMTp2ZOoL82gr/FdF54qWonYn2GgsDWoEe/m4VBmmqe3/iOgnU/gq4w
bgnDdc6CqGSc1xdbOAQ+OAuDcOSOUwP1yNlcHSM1eWHQMnurKN/yz1er3TXv
EYLhH4/UNrdhTj136vTmNCGI/KWZbo7z7/jDcofMASFoEs3uNka9Yy53uzS8
TAgaIyLjluPjry9WcDNL+IBX8L/97xooWBRyfu3YWT74Ja2feBXfr9LE/9Pw
Rj6I7XyQbfSFgoAi/63SvHwg1/pyT+9HCpI2i/BcqeSF5v+KCo9WY5/DMrc4
X+CFusSbS/vfYL9KKzYmbueFAHU/J9MSCo5Q2bxWBC8MapLeac9wH2edPK87
CYNF0dnq0ET8+TtvMAs5hMGK2FftfY2Cgum1KTEpQqD1uG6GLwa58iPqquYm
IWjXyvOEyxR4c6YGffouCI9Ewx4vxsfrDaq5fM4LwtRpnZr7OE8x0vuzNi4T
BJOPWlvrr1LQzEoWtKkWgParvsvTr2M+XQiTO5DKDeM2dk6MfgpOxIjd6drC
DZK+D9n/7sf+9kfHtY5+Log+aZKdOknBgwfiywKjuKDA4HCMAycDmu7cN6tX
44LqIpn8bNSjJdNXqvkbOaHGRSr6FvqTKbF4MdVTnKC6g190EfoXwftHNrsr
csI63wdpqphf4izvnxHxFoZO/+Ud7vh+aUNn87dICUNvyvsTgQt4PVxh04de
CYFx9IvJOVH0R7ZHvO/sE4Jta/I/DmCe+2MmcHNGUAjss1zHdTHv1VMa/8Vn
CaJvjqif+A+v56Cg4tWdgjDvr+wuju/XPXv5rti4ACgknFwahnmiovNEgex7
bljv4Gg/HsUA0Y4cibWHuKFaLkGzIoYBbs+3lXLSuEHmWNzz8WuYz2a8De7l
cIFb9/YG/3jMG9QFVW0LLlj/dBHLHh/3cHbL9/zmhBb9hQtX8fUKDwMfvYzj
hFcdh14uxZ+Xs/Dcpk2DE0rXWLxk4PsdYuwtTa4WhYSxbnkC+/ux+MrP33Qx
MJXvlzDEnCwTIWB6x14M9e7rCU3clz5DM4/oFDF4k7LN8yfu18OCIb60PjG4
CAOB+90osNHdqvx5pTg0tR9JSLPFenpnL5o7Kg4XBQ+KPTFBDtctRBFPxeFV
04foy5qYX47ZbTv8CP30mviIHaZ0WBpEFuz9SEA2w0WBSxd9z1MPkee/CHD4
9HPjFRXUv+gHMi7on8/pb8vmlMRcWHSY02YVCeOmHlG23HQ43tfOdXkb5ovS
1ZbJwyTY5Canc7iTsNTPr665gQSWTOuz22EkHE9vVqOVkGCU6ZInekkUOErV
N9ejTrwLav68vUoUto/Hpwijj4pl2Mv+xy0Ggfe/ym9Bf67hsUEuWU8MgqRS
+yPRr/i8fdN34ZQYjCqXVXSjXi8N0BfuKBQDyeuL11qiXq3qGc86P4f1s8yy
6EaO53C6Rh7RE4esdSeG41CPl0aIVCd5E/DkCvRZtpDgsWEt17JrqMe70w6s
fkcCWffjlC7mi5uRSe26BSQcYMRF1zWjfixTmjmdReJe7XX4hvnycWWp0ORt
Eh6vCh/YtZiEbI/V8xnXSGiMLZNauYkERaMlzkmRJJzva8m2PkBCq5+KZV0w
CaLtl6hz/ejHLsQoGmixwT97600drNP3eU+vrKVsuL0otmBrKQn5fZpulRQb
uv8qP3mC7/vF/M18HBcb/tzonQxIwJ/f0dMrNyoFjXdeqj7En3td8vkNr29S
cFAuYq2RJz6/amjXmVopmMmkCdhZkfD2tqSkw2sp0As2OsAjjnlaVCFaYIwF
6u39Wv9+H0urXoN62s0CW94DB+920OCzP2+begMLXq9JPKpXSYNPN98pXHrL
gg05xIzXIxo4mQ90lBexgFcy7926azQQrE8va8llwf4mk+o7/z7P1cCtVffv
/hKFApzP9tDgZmuye14yC1LzRb8J9pGgXOEfI67HBrfQgUXMOhJibbetklnB
hq/PjdddxTnp0a7kf8Niw+QV4ep/99vTOU83FhZgwzqa0b2pqyQoDLlMjU9I
QdimDRl9p0kIa+abDP4hBfXvZb86Yr05/kRzFDZIwcBzKVtHMxJ8VUYepFRK
wX/R5i/4hQlgJMwsMp1iwcAvvZdx4zTgHC1u+NHPgr125668bKXBfUvdb6u/
sqDlav2DE2U08Dr2zWbdRxb2XSC0IYMG58bc1vwuZUGDe9XL5is0+MY21Dj8
jAUndC0nz5+gwVnGPE9GJgvC49fN/HCiwd3eYOH7KSzwv8dMDv5BQrNn3LGX
G9mwd/HfWz2fSFggOTR9VNmwjN6VU19IQlCA/q1cWTa0sSYZtvdJeGXw18pH
lA2mu3WZx66QIJnoIPjqrxS8WSwmrhiA+7Yrx/DakBR43on0POZKQvIm/ouT
X6WgqVwxY/d2EhbnV2r110iBbKKDkPC/36+T/5xzbZ4FByX0cm/+okH+e1dp
1ggLpg7VONQ30uCqUL2/ahcLdHOI7OclNDgW5f+rrY4FkitXOZvcp4Hr+Xuh
ClV4fvb7ZdHRNPBw3qHGXcgClT3hred9aGA5U/XhdDYL7vs4bdVyoIFJaoB8
wj0WOFj0f+3vISGEsDHfvIUNgSqnM9M+krCosOhR/lo2MIrfXBZ7ibwRaO67
rMCGhcvt0QqpyI9r227Uk2xY65j+pDcKn7d9sysM9+HCnxi6ox8J/Mr1d1LH
pMD5hOe70N0k0JQ/TKl1S0FV7arZvcYkvIPkmv/qpEAsbb+9GDcBnlkPDL7y
SMH2PTyqqYN4fYMFc1snWLC7bW3z+BcaLOmsnV7Vh/Ncrxe9UECDCIGuiLAW
FvTtrLr49i4+r8j5x6KGBU0zcZKWkVif+xv8El6x4MD3vQF3juHPW+Ktb5XH
gqclyTx5tliPj5YnI3EfTD+c19TuJqG+omR9rjEbrkLtiG0NctG2ba5LA/f7
0GrQeUaCo2BK125lNlTOH9LoRc5YlP/KXiHJhh4j/iGbCyTIjg78Z4j7ILZC
9UisNwlz30bkc6akQKG4/Gu8A9b3ULSxR78UvPiqsc1tMwl+1b7Ovi1SMJdz
JJNYoAFTI6heXlgK5LzLtLJ6aZA2EBJz5i8LqnyPCjFrabBnJjxj1U8WpLPc
NLc/p4H19tM1qt9YoHBh7JfFbeSBuu39sM8s6Cl5aqYSTgMxNcFvqm9YMLgr
IbzuML6+8Qhb9TkL0na8KNlpTYP+OcfpkIcsaNUJOOfbSYLZUPpN7u1seJbc
vfIvcrcy9XTfrDYbEqoj9Hfn4X7wOD5TWMkG8Z0t8ndvkXAsM9U0QIYNGv/V
r3uDepIy3TnBJcaGxbIi3RWHkb9fqkdfzkvBzde3o9JtSOg/uTHk7i8puNe3
8Za7Ps7Xrh2jhcjHoSL/uX/fx1haauN2kEB+XN/f/KybBpf0lo0+4ZKCVWMu
/VrvaWCTQm/+7zcLhu1Krt3Jo4Fc/xXntu8s4HYxN+y/SQOlTP3ywkYWaJX4
udFDabCJu3vzB+Tj7zNiuxd70WDHYWv5f/dX/Krqd4NmRYOllbfjwh+xQCZR
sfRaB16fTeo+7Z1sYD1nmUdWkbBt+fKT3PpssOFzW+Obg3zbZVzeosYG/UTf
o7sSSWjoOrujVJ4NXdXPJFacI0H6g+Gil3Q2bFFNVpv0IGG7oKhuKQ8b6mLT
3j2zJCHTZ31uyx8piPu97aeXDgk135TOcfdKQevbkB2SyHuv7arTjyVQP8x2
CJQj7896bVjVLyAFtmble/dV0aCo7eGH1TMsMNjg4/k3mwbFUh86Lw6yYOe1
3ysjrtNg8HT7oUnk4x6+1ifCwTTo0qWfOvaBBQXaFYIh7vj8vkT6fAkLto/Z
aI2Z08Dl8/UNiTksYDQFm8e3kXD2R2ydswUb7kcxQngrSJg0j52Z3cQGznKO
llOPkN/+UlfOr2MDqd7rzBGPz28wTebCfVh0Zb9c1BkSlJKcV3ihPgidlFiu
iLxXag3SqxRiQ+SJqNA3O0lw2fq7g4Z8PM9hrXd0A/LfY44yGZaC6vroZDby
XqKJP3JCRgourlMv+4S81zCYsF8kLgVSidoOMeU0iH+8uHY9hxScmVfwdcyi
QeXA9596oyxYrLpPek0cDUQbMkvWIx8Fyo/b0c/Q4LVLj/GiLywwIku15t1o
kBDNfW2ijAWbVJ9Vj++kwYxzRHoR8uDcddexE60kFI5e9Du6iw2eJjUrD5aR
cNW4YbDXiA2Kwq5LfB8iv5+aVKmgP3A8ELHldiwJxSJDxjq4D96Hpad6kfev
P954JL2IDaubTqRuR95fYEqpv6OxoUXVJ+8T+jHLkzwyW5CP3iJ7Lh9XR/5P
1KVdHpeCl50JI7LI+zKXDmkdRSkoF9Di6ETeT+kORuxiSAFkfswofUUDte97
pPX4pED5Bp91+QMaQMlWiUnko5k/p8ePGBocFokoPt3LQj6ZbVsWiPqfV7ur
AfchffmUc9Q+GrCpx0rzlSwIvbhbiG5Kg8vvQ45OoD4WBch/0GgmYfblR8rH
lg1+3ga8T1+RENVZOPZ2GxtOCy3RdkrHeT+vuOot+gOA/lvql9GXnavb772a
DQXZxy20T+DrPR7DW0U23LBwP+eNvA8uTt1bzWTDRmtJ869G6Bc+pAf4Ix/3
S3p0+qnh/J/N1GicloKM4RR9eeS913D+o3PLpUBfRCJnFHm/xyS5PJotBVZJ
D2UmCmnQ16g9aCQiBWeD6u6opmH/Kze25yIfb1V7WqVcosGV3zqONUMsOGz/
YPu2kzQ4/zhS5TruQ22E8K3/9tLglvNOmsR7nPe/Fhbbt9OANubVYFjAgkwh
7Yh69HuX+5uuHnJgw3SPH9lXREJizMv3qciDiI+bfNTvkXCU+B23B/fh5Ek6
56uLJBRdXcFKW8+G2d83FiKOk2CXvTXEezkbuIbT8q4h74sbHahqaTZQBxsd
v6P/TKw5SnuEfLRU9FkdsJKEE8Ih72Q42JA4nRmjhLyXPBEN71SlgMv8cBl3
7b/vOXZmVMkhD+qM/Fe8oEHrZRtPKxJ56LWm5U4KDZydDzzzRj66bJib33cR
+6/QeUwR/eN2Eeacvy8+n22pdLCTBd+THDu7duN8/T3sbFDLAj6/sezkregX
79cX5BUjHyxPbdyBfi+Byh3c48yG9QctcjnRZ0cXu+oFWOL+PhJ3nb2DemXb
8XUC98H4VtYqvQgSTquFhzegPiiw3rXVHiHhiMoTWWn0SwftxdTykPemj2xi
3yIfp3Jvtg4BCSuHqka/oX82UD1z7vQyEuTj7B1c+dgQzvusWxl5X861/zNt
vRT8Vt4pJ4G833x8STCXMurHg5rT+57SoNAlsMJVUgpI91t+Esk0qJb9xKOJ
fAzJ7vFTjaCBoo/a85BJFqx/Nt36xBv5pjN0xPAHC+YfdPxKRb/Xc29lXQj6
pV7FNz/5TGggvC3+hh76xZbV92JT0O/BpwwuCxc2DESej+N8TsLeu/8J7rRh
w0Vn+pfHSSRw3/pRfwH18QnXF4EnoSTsrnjTwot+MVydr4fmhTzbsv1pmTr6
o8M2fz8g77Vdf62sRD6eaLnxZUybhK7KQ+vpbDas0Y6oC1Ii4cPiNT8zRPB5
4vXaFcj7Q1E6rtY6UhA1V5ijgrzvKUsS1V0lBV9DU7pv52C/OpZI+MlKwYqX
sX2XbyDf3r9j8IlJgYdGbSlHGPpjNak3P3EfwogY6z9HaMARuJ9PHfVhdtOo
lzf6PTPnzo6vTSwopn/IOmOE9RzLDRhAf1Ah+uXi5w8kGLZF3d28D+d59HJp
L+p9W9eyL0q4Dw65S8vMb6D+d4eYLDJngzLrXSwb803ofoNV6oaYj+L0pU0O
kkBI7x1wRz4KvPFW/IG8J3SV1cpXsWHF0KjZpAYJ6d2/pzfJsUHeKFYpVA7n
/6HQ2VH0jwdkqkP/Q96zJBkTtwwwH6Wb2+oj70su6D/zXysFkcpyju3Ie+Pb
PscuIh+9Vv2+JpqA+tdstKSJjjyoyW2pR72j7T8gvhf3oTTD6LPOIRqsrB1L
W43+uZ91eXSrHQ3mXry6va2NBVZDW0/y/fs+spU3+vPRHySOCPqbUnSocNPp
CkSejbuXcPqIYC5VeuVmh/vbcLnkTD3m6rs3GcVBOK88OYvSvWeQl09uFU+P
YL+2dHmYj2D+XnNo2dtWKcjuEZo6/p2E/zjV705USMFn8+S8duRr5pD8k/Bc
KfBRjjOIRX85XtrxKjQJ89+CaEwmm4QOB90RznAWPGGofHgsRsKaph/6R46z
oGv5u7e8nCSMMhkzVntYoMdMqMkdI+DXmt+MFztYoDOhaV3QTcCWG84eydos
WFLaL6FYR8D6XLH7YiosMM8ZHxstI2DWtcZERIoFZcPr/y57QsD2ZaUPbwmy
YPPsAb92MTq8/toVEY08a984KufMS4fzoTR9Ttxf8cB+M6dZEi6FhX99hPO6
auua4214Xrqh0P7ESSm4YfiLvx3Pe0YtuL2iSwoSXbck7cEc/1rhps76D1Kw
p0q15SDOF6FmffTnCym4wNI8MvUa61Ge6PjrnhRYjuQUEzQS4p2mL3pcwrwi
X3BcmRvz5wcV4RcBOJ9VL+Te/iHgu9e7fqsDLOCZP571p5cAyxXcQ5usWMDu
1KNlNxPA/8X0bfhGFsS8zDGfeUfA0CC5UlGVBe0f7KMaCghY67IunyXLgi0D
gX1bMgl42l894SGC5x83sd0jSAeK916jGPLsVOWSIzCPes8/46yP+X/levD/
NkZCld092Tic1y+3X33T70W/sKrosyj625RTlPg+9A+WQZTmA/T3rmd7j5lg
flIwWEscrJeCiOTFgWOlJHiHW9J3YN5PFmq/6Zj/73PnVjM2WVJwoNNq0JeH
hB2785bVx7GA1tUXf2+SALd8yUd85zCfp3/akjBAQNWmuTDnw+jfeQqOmLYR
sOkS3f2bPQtWCPperv5IQPxwovAFI9S/W3/kRUsJ4BK0k3VUZ0HStPF9Ko+A
ALcECzt5Fiyl3UzqukfACx5J+2BxFggWd2wsnCPBTekA1xkDNsTUqWle+EXC
vdJewfvI89eqYcVXMB/Iyi3RS0W/z/OG1+zLFxIitL+b+aG/u/D21RFT9Itf
Ez3HF+M8XFTKSOR7QYL19+CGO5j3Fg3FGE+jf3rh7fZ45qMUVA4pTSxNJuHz
2+o1KwqlIKbs1ib9YQKK9i7fm4559P4q+32Z3wh4dEfF5MkVFrzffvWQJc7z
/I+t2xJOsSB6p9vnDVUE1KR7KNgcZIHTygIOx0IC9s2WXhi3xDwQr+VWnE2A
7ccWXQ9gQR6f1VEnPG+wfNhcCe7DYItquE4iAaJKraFjTBYMdM9PWU+S4Al5
+69h/jVbWGRZhf0dqjS+34v5N4n+Ljq1iQR1XS/VNtwHaljr08+3JLCsVa+e
QH+nUsu39gHq5fu5wKOFc1JwkLe0pD4L+V/41PvhgBTwZL7y9MW8GGVvaW7U
iH6/7a18FPrHiOqw2mtlUpCWp380rZMAn33fF4gsFnzg3cqvXk+A+LTyEHmd
BdcOqhvovCXAma9n0bsQFlwNu9j8qoiAO1NzpzWPsIDznJHX61wCxLp9Jvfj
PCw2j7kE6QTE3J08a74F9z/yQoleEgHXUw9Lc6jheT+T7q+uErB7+60vx9gs
8Pxm8P047vMXjuKcvZh/26TDf2ZiHlJ8k0v+wfwrKBLz1h/nud/vaP4Y7sNY
I1zoLiGhJXrx2B70dyPPuulD2SSoTUQaGmHe2X43R+J6Cgmr6B57H45KQeDz
nfRfV7GeZtfZV9qlYOSDl+nYedTbGn2vhXfof+99vyXcQMBKt9s3A9CPOwZ8
XfEKz3tcxzHjxG0WnO4/0r+smIBR5a0vhS6yIOX8dZ9tyK+VE8RaDT/khYzD
BpUHBCj6diXxu7DAVqdwz9tkAgKj3JPPbMM8uLewY1k8AVM8r/6krcN6th11
M72E81G6MSBkMQvGe6bsPHHfA+9o2lxNZkNWv1O4xijq89fxK6/T0A8ds6AZ
9pBgb03+3PuIDb8S73Pe/Pe5883t/CfzMS/uYFlpVaP/+Zi2a76YDYVnqSFl
rM/s8ahVo5XIj5KASweekGB8xOH1jk9sGHI/8XPuPgm0brdFVCsbdBrSzSoF
MR/18B+3d5MGm+PnOPLnkd9nWVGhR6VB5GCIH+dvAv647FcjAqUh27+NyOon
oLI5mpwNkwZj75sihR0E3H55v1wvRhrk1e+HqmE9Zzm2l7Tekobp2Nf+tH+f
J7Uucqp+gM/r36qyLydAef18j1C+NBySXvFchYsO7899bAtOQf1Wst589g8J
IzaC8g8z2FBaMPGXr5+EurA1VouesKGiRSjt9Ve8/oBfG9sL2FBdsYIjt5aE
prcamT/K2bDWyLSsuRx5nhJjuP4DGzbNnknWRB5El657/aGRDTtfPdBuwP2I
b99c8LAT/YNKS3KyOM5Xx3fxcS9pmC8Jv+WHPLx7+ro8dUIarMOzYqKm8bxa
fl/9gqWh/Oo+0e6f2F+v0FLpKGng7n0Vc7KHAF7FoJ2cCdJQxRWZZN5CwIZA
xrTCXWmQq6XuHq4l4J02teTcI2m40fg/RdcdT/X/hS/XDBmfe69xBw0rkhFl
vo8GhZSZykiUUrSUkFFKsiKFkLISoWQUIaGMQjaNb0KEbJH9e//+PK+Pe93n
nOc853l6kVWelg/CcLDo+XZmCQNIMw3nIvG9y9wdFX0rnQ7dLVzzt+ZFYBdJ
MzQNz3tNwX73hFGs/2GLY79e0cHwyS+9j1gP+bMNTxm/o8P+O6udojg/vPDR
S22rx/lPqz79Wj3m94OiXdfa6KB/1pngxXzYZYZmDvxHhwLq15BczAfJLxsO
7vxNB/I1vjFPKubP16pnIR4MuFlv1aW9RgQWEtaeeOTHgKaTZg9Zq8KQ4xsm
0RHMAMeG8lQpzIddRp9dlaIZEH1R12wH5kMpRWMuA89bSH3Pmhv/CUNQzoD9
jqcM6H+qojrQKgzt676i5ZcM0AmXUjiF96tnd49GVxkD9Avkht34CCg7UUWW
zqbDgzjRvgkSAbUhtQurmN9u/Gx8FrMiQFst/VqC8Y408FXfGxGBn7FuO60+
0YHpEXK+qEcEDh1rbWrsoMPzrjnP1+2YP0qiUrJ4vv8uT+sk4H6kCN1vsxuh
g0+FrqwD7odi84+IC3/pUK/gHiKH/aB/i39f8TX8+Vr62RpxPw4fcTbIDmWA
Mbf/WSvcDzti9K/PfQZseblX9y3ejzHl47FyjxigkeDUwTeN9Y5k25yH8XqE
zz/Rxv6gXfKpsSjGm+6+g7H/K973bNfnNm8Y4LfPJ80A38uZEyIZl6oZ0Hdq
Lz8n9j+Gs9NsPc9xvj+/9YILBwFtZ+9QvDG/i/TKL9/Afu+4coR+9wf8+Q8H
X7fDehkXvH54Ee9zSXYf9wz2P+sR60rPN+yPixOu78V+oOOcov3NQTrOqxWe
Dng/FjevERuaxP6KevbStvciUPCpbNOaJeynrj3qIsmKAHejnb8Znq+WQd2l
ROwHhYbPeCnhfTaenzdbxvvBtUZ4+n0CA/K9GVRpvB8fel0jaOkMeH1C7yz1
nzCEqxTMsTC/S2+ai30ewXyXPvfrO97vy4ypJmusD7kW8WLmbxkgLM20e9Yi
DC1ybbbeNQw4Qso28REi4PKldKspvN83cm7Ff+AmYNRy4KtKBR0O86fcScf6
mPbM2mcdnvfWxmweOtaHlcnFS2V4nxs+nCZvwnzoaqHIsffR4XxX9cN2zIfM
vbq8f0bpsLHhPWUd3g8XxZAcz390gNOPqwSxXurWJnxIZmdAZMdnmW5FfB/r
tOlDEQw4cL3hpjvmg5WOoVcu3ud3FVvlczEfUrbR+PlTGOA0vaUiAevl5u9L
fStZDAh/kkxoLwvDbZf3qjfyGWDQ9JcjckIYdlhFmTzA8246OByWhP1xU9Pz
p9pVDAixPVDiivVxHd+p3pP1DAgcTteriyFgMKj6CucUHY7zX8mrekkA59o7
pRFrGcBYm2ZX/P+/U3320LDYJgYIdPYoJY8S8NHus0PCLgZ8H1yoPs9PAbZI
0wYBe8zP7urL6xQpoNrguf3kZdz/NyyrJyYU2KpdvJKC9SrLmVCadaPAHdnc
ziKsT6mBj/iE9tBgLDJRQLKFCf8+x7hJudKAbcZagHOQCatfE7IGwmggMhfy
pGiBCZcYRV8PvqCBdFNi9mYBFsycsuw/2UaDfMNIK2cWCww+1l5aO0+Decdu
bSslFrxebBXRZYmCuKfA0UUdFvTfRsTQTlE4YuWxydyIBbpr1oWHJxDQ+TD3
tckA9jdSu7KfFBMQMielUUliQJdf9jm7LgICs4L4AyQYMOtG9s6ZIwCzOfK6
GsZ3hW5+V5QC0+7sah+MGfBcIdqNezvG+/Str6ETA5y/eivyHKLA4dRyUbI3
A15ZLH+5402B8QO1VX/vMODlhduvMy1psK+kaN6unAmf/WPv5F+mQdUO9dgb
rUwYV40p1HpAAwHxJ+u/4X40fhREWqU0ePqbu8hxkQl+m1225Pyggcv+XbdF
1rKgtTrcK4IsCjMW96dGJFlQ8OENqVtWFCJCBk6MKGP8zzY9uGUiCqpfVLzX
6rNgXX599qfHBHT8PJt8Gt/jx+0nvvVUECDwuGQ4fJoOA5TJLt2fBAg+ktI2
5WNA+aC6Zy8bBcYq+F89W8+AuqDTtxvWU2DzA5+gdE0G3GvR+bG8kwIdmuR2
rQMMkDdr233hOAXgx5dm1xMMeL9j8Jb8LQqYevc+34rveYXjxeM7HWmQ2/f5
V2IWEwz+mBjrBNJA5Xrc19W3TFix7Y6/lE4DrfsuGxbbmLAjIE90rIYGgtRd
i+FDTHi2ViYwbZgGvtfn014tM+HQFuPEWAFRMHsvecJTmAW/1nJIfVAWhdzB
dcGfNrLgbsjaOiVLURDK3WVTtI0FQv8k/c7nEJDNnkp9gP1K+cVNsl8+Y7x1
739d/0KHvRZ9WTwzBLiN1HB34X2eu8hTvUjDeJTGamPZGHCU3XfLS00K5Cak
XnhHZUCatFX2JlsKBNIDjCzxvtjG/Fx08qNAmNL+u/sRA3ql3vy0fUwBwQZa
8EtLvD/I8O1lbxq4a3CWSwQywVvlMJtSIg2uNvMn9scxYe2LSZeUMhoMXO6P
ozxnQvdiZVnLfzS4I3pmMPM9E37F/2sqW6VB4/iXotRvTCh103U/JiUK2cI1
qmwzTCDn1Li+BVF4LrQ58B0fC643OcW3HhWFgUbPT30bWFDRQc4VKyQgtKNw
GrB/m3xzwaCmm4AtMmzczti/tJQ9bhBeIaDe1tzH6QcdZK1qRKfXUeCgY2q/
DtbzjiIWz4ndFKDV/ng1SmZA0f64qOMnKZAXq298UZQB7eyxr/6EUGDR7WVH
vQIDpgTTI2azKXBuVtljEhjwR0nljNAtGjQ5SGYdOssEyMiXiHtKA2cBeWuT
m0z4a53QHVdHgxAeuQnuRCZsXkP8FcDzrtf/pXU7nwk5FIWGKV5RKIhb+fbp
IxM+kq937JAXBS0uR8emfibcOTYcP28oCmrFH7aFrzDB5YpAicgJURgU0Sxk
F2dB5b8xtVdlBDgdubhzuYAOY0GHtzr1EfBE84uAZSUdjr463hzFQ4H3pmtV
Fz7T4aXYl2PbNlOA79RBsZEeOqicuHJ6jxkF4n8avVuH9TPjyd3EYg8KZBfb
1sRxMCA3L7bbP5YC5aWRR43EGMC+GqEdWUyBZknjo8qbGbDIpItnRdNA+bZm
TNwRJmypEZyaL6BB6CWls9nnsd5lnvrs106DsL6z6oPBTKiNV7uu9JcGZVIP
HusnMyHu2T6xVUIUps1F1xaUMOG2R8jQgIooGOpHBGq0435eLrr/zVQUSlJs
8iommLA+Lpin01UUuuQ3/N2L9TNIcvThmX0EHGnjKPTF80vlHo7ttCJA/4e8
M780A3RlNTrcHAjY9yTvlJEB9qNWjgcVXQmIex1/aDP26/kZ4mWClwlY5b7Q
n3WLARs+ae6jBGI9PRXx5XUGA4oVZqbUowjYLbVjyz58b6neEnAO683CabYl
uwEGlAmSblvg/WBONUnnxrKg9MeJV8kReH+eG+eoFLFAstE5a+URBYy5/O1Z
bSyYqzsz4fySAvs0nne6TrJAf6GyuvE9BSYibYcE1kpC/itjYY0v+P3yNzxY
kZeEWF6Pc/fGKRAhFrFx625JiOBX29LHSYV4mWbyEwdJOHUndZphTYC5zpOW
ZuxHTN84z3I6EjCs2ZtawcT5Q0WPWniGgK87eTRP6zFAT3olXc6LAFdqyPAn
fO8+yl/qtQ8i4Ky8Dv0n9qvcv4p+W90jwJZ7ZXtqEgNiSu3f8KUScHH5aNna
cgZYu3bp++H76qK8T0nyO/b7q2UhjpFYH4roNmcjWBDHdTcqAusD79mLe6Ry
WNCyUFh/MY8CA+EFNm4fWaAV09OwtoqC9yhum/kQC2Ru/RSza6fA85DnKfVc
knB7cknQ9jcFfENJLi0bJCEm2miFZ4kC0lUPHY+DJKQGiNEchajQOagb4G8r
CVx87C/r7QmYk7H9sDRLh8zKnl5VjNez17mKH+9vLK+N+RLGe7Yq8uS0BgN2
900GyATjz285FfHcGvvJ/uKRF9g/nFrdKIzNFoiM6fMnpOPXPzn4MRX71Wzu
DJv+Avz1mw8mdBfg9zscszOsGvvLmbijPa0MgAmfsLMpFFjwdglRvsmCyZ/b
bl7C8/3ykZDhTmOBqunDua5KChxTE/LJrmTBkx45kwetFGhr5HWX/MmC8PCl
wcJ+CvwI8v9lv8qCEPlfikqzFJDS+lR3iikJKlJHvdh4qBDYocyJtCVh+95k
uS0SVOB1/C/wu40krO/9k/X7HAEpscUfC7G+y/MpHaZh/sqtdzGyxPeuiS3z
yRCeZ2j5x5vy8gz49DBqxPEJzovnxVy3GmL+Gx2/5fcK30/5iJ8XjzNA9vvE
V71aAva+v9U2EMiAk3utTVOwf/iseEM+DPs3CW0Rw6e/CXjhq/z+2DsGVH2e
uxP6gQJd5NWxlxdYkLth0FutgwK7P0JBcRQL9uia1Fz9RQF1c7gx/oIF3wza
Bk/MUGDn/AU9i88soOxJNJ9kp4JBWnpF3zgLqtZpXKMLU0FXnXvwkaAk5J3M
mehnUUGDphYWtEUSLKXC1u1TpEJhs/btmP2S8CrrUlmRNwHtQoebiGE6VMfu
bF97h4Bb6gujm7kY0KwZVfUmBd8Dt9jfFfjeq6Vll5Tge7Hs9ju7Ft8zyfs5
nLwYb/HvVVF9OwbcUu7iScP3471r36y0DwMqNy7p3x7G/b29kfviA3wPFT7v
KVogQGrH1bkNrxnA8a4w6kEXxltrtM7jFAveu28R48f83b6ocfdGMAssDTqH
3+F5Hph8QJvIYEEkm/jkaw6Mr+nI1pc1LGByRW4ex3h39Akc/zDIAtOF/eXH
MN7mgjs0OR5J4D8n/114ExUqywuftchJwmTC8I+FrVQ4XDp59d1eSWhgHUnb
epMASssH41Hs/6rWSTgFYj8o1cOr4IDv+9OLOyp/viAgardH0T0GA8RVPq7d
+x7nRRftEze3Yz/uuK7vJZ6vY+VvTzkrBmjbycuLj+B7MiU26XGBAUnGsozL
SwQo7DVJcYzENT3CqBr75UiuWvlfOK8Y5F2MzhimQEFYjIX6URakrD7o+TlP
gVNdVlIG/izQdLAMImP+dkbwXvqSxILMQA8aD5UKzyekT/8uZwFnh+LVESkq
0GD57/EfLGBx2CxnKlDB0Xzg1x6SJBRvSNMGdSq4ibuPBK2ThHa+ZPVnulSw
2BgdT90pCZ5RG7XF12O/f6BImITzuYV0SlQZC/sfm+HV1zifxlzz+6PBIMDo
p5dRmAADhtgv0YIkCKjav8XrAr4Pkh3bY5+JE0C0/xZw1sX652aETwIBtz9N
Bh3C/Qjg6D3tjb9eXsPO0dgN7/+Ocb8N+P3uRx+lq95kwE+94/bHNLG/0h1p
F8D3SnAo1eCnNgHvCM3Jn3+YwMp+r62OsN5aHf6bwMGCpN8vVO12EnBzjvPC
VgYL5M61fT+4h4D82UtsaWosMBePzNlgivOsULFRH/b39rwvP5dbEpB8icQx
4siCwDAedVlbfJ8qfs/kX2HBebPblafkCfh+8s+aZex/tbc305plCeC5fGTi
L/a/J3NG99XJ4H7EJFTPYj14/cQj3BzXoSEsxtIGBgx/Mhs4g+uNXnkh7DoM
CBWpthTDr99VPZ/Khf3dLx37Cks5AnyGJhc5zjCA5LBmad0mAkotTsguYH0w
OhLw9agh7sfyxM927Pd9dwSll+8l4G7x0uXyESY8ab2XkW1CgPPCTYFYMs4z
BxsvbzpAwAfbEmRLZ0FzYWf0NoxPvTMkaw3GXxE37NpqQ4DubtmxJIzf0nfY
YtkO6/dVr1zqMRZ4Pbl6t8CJgMPdj6JPe7Eg3m/dnQBlAirPvZMOxH73mk8/
Xymuw1faR6Kxn2EPCcsHFQL8sz+Fp65hwDP9/dfWqhKQKaC2OQ/rwf6/ZW7S
atgfGGWOvNHCfn7uvfvNrQSUyw4PV5ozYPTfC08lDcwfwVaT964MOOUj7SW1
nYBe4oxa5XWsn54JNg7Yb5SWzY4+xPnvof1DiD9IgOhjb597w0z4HR2xwDxM
wN/P9i2B7Cz4+2HL2WE8P4vzR6inJVjgtzP5xir2J/IHLrrsVWVBU48Tyw7j
8/m1OMLE+DV5DzPJLgScN0r/MIjnX9xd6zCJ/csGpev0Jxi/urnSmVA9nGc3
/GEaddOhcP3DXK8dBPhy113gwf5W0jg6R9IA3+8zF/a18DDg3G8rQ188n/ds
i81PpBgw71xjexfPJ75HZOP/9YAz7mSz/X4C5gMEXc7g/GPWcCi01+z/v78/
XXbkJNaHgiMXmXheqvc8jc0DGHDzRbO57XkC+PTYuZQ+M4FNzcDS9CIBaTsS
/mz6zQSlrSp2cx4EKG+6YbqZxIJHGpr2B7HfSuZ+v2+rGAt2DmcYuXtif7VL
mx/hfPcn2VVM5wqed3ryM5M9LHB7IVJRgWtHi7h9tlhfLHLadZZwrfAzm3DD
/L9801uzdjcB9640pt/A+BNy+a/4GxMQ0D4T8mWCDkrR/I6ZmG95/IbGZhg/
87Lk9t14XiXefRG/JBmwrU3OyvwQvpd/8+ejtzFgj82xjZ/xfEIP/lY4tJ8B
54fOyZTj+djFna9UwX4x7fPlCfoxzD9L34MS/gwY+/Sn6bA/AWor3CKzjUzg
HY/jk7tGgMfJq7ojA0xwElfzdL5OQFa4x/0h7N85HdJ/CeL7/LGrNHeUxoJt
N6/rbcK1c81+5gzO+0F+vH75+Ot73rR4zBvg/DstXfgMv9/AV5G9C/aYL1/c
eIkAAkSGrilNX2bB6UdjMVbY/4pH3dylg/kfuX73Yhmez/5vbuqceP6JIi6s
Q0cIeKpfOMaP8X94s35sI/aHOkf+bTPB+M12GjyQPIH16fDJmjfYH332V4k0
xPy6uUTssjRlwI8dFjcT3PD91FPfsxbnX4HRKDcJ7DcCKYFOvb7YTw9x7zsU
jvtRLsAqb2CCuyz1KDu+vzV04a60X0wYLM8Wa8f1iZtXX8bgfNtkVb61Gdff
rt5UCKNi/Ze/XjgbQYAiO6rw3cwCm6wrP3bj90s/NzPmtJsFCVxWWm9DcD/m
AzW32eF5x7dEOt0iYITtteyEBwuoNnbuXvtEQNh0bEKxWRTnukccFftFIIh5
gVPgryiY10/HGVqIQOJIu2irmBgcaxIWErQRgdYNfyYu6uC6+cQwxV4EBCpV
j/c7iMFsTMSug8dFgKPZwkY8UAxMu4c7W91EYI1scgX3EzEo+nNo8ZYnfv+9
IVlptWLQa5S2fJcH++1Etd2aORLAk2X9xIfA/qqgoMOrSQI6pKpO3pck4FxA
mbnFpAT4GBV7fVMk4JfKHcYbETr48d99boLvhamC0JsnanRwee4b+NOIAO8I
yjc+SzrsUxwXicHzI8fFH+y5SAdz3Y3rjuN5HK2cV5WIpsO6/TdWvoSKwI0w
laWAclGQOVrMn/VQBH4WRXaWfBcF/u+bEu1zReBUBc3izrIo/PWnnZsuE4H7
G+geM0wxmNMfT3f6JAKrjESRHj0xeHj6V1FWtwh4NLp9MzwqBqd7zbyqf/3/
52Mv26y7LgaR+hzrcyZEYCFvbsgxTQxKH5lufI356cCZfGM2WAKk88sMz4Ti
vCEb4h79TAKu/hX/+juagJ++nR3XGiVA+I2+ugL2J11h/+qKJv//91tjBFWS
MZ8VkJ4sFeOpLAj6h/33Xicr0drtdKAr8NIDMvH7qxTLR9jSwW6rcd6HZ9h/
k3T13APo0OAcefk/By4o4/pyL8KCBvNPkki7lblgIo1+XcKABpeH2JbfrXJC
eaZGia8mDYYk9JOdGzlh3eazKqWbaSB2+KCLTiIniOSYxHavp0FiazfPoVOc
cE7vglW3GA2Gc3m969U5wSEjLKJckAYuMa39j9k4gVJszQzjpgH3ul9zryTZ
oYZ3N1d6PBUezjYVkUfYICI45apdNBW8jL/tby9kg39DzevJ4VTw07A+qxvA
Bm/lC2djb2FfK5/Qa2LEBr1jKs+YgdjXnmi/S6GwgbBaZsZ9fypYVeX6p38n
gVRsEDebLxWeWS8VC2WQ4MetwQdHfajAuK0W27aTCzJ4zTMEAmlwkXGtGQlw
wYmFl5pu12gg4nW4/HMHJ1yyj3zQ5UeDu0X33OMec0JaCnfMAR8a7M3s/pnh
ygk1LjeMOi7TYP89CzYhjDciw4V1+jwNFIYc4n+ucsA/nthqodM0eFdudGjz
Rw54e2tGq86JBkf32p7ZNcQGF7t6N/TOUuE/ZZlOCYxXbjj75fMxKijwW+8J
u8YGohY1I/d+Yd93s2voqSkbXOr/k3nvKxV+VI89D2CwwQnnesGXn6lgPrvZ
csMICeoG2W9NVFOhaXvUgcclJIj9w3xr8ZoKi96PvnCFkqA+xCH7RxYVpHzg
zNr7WA+Ujd0kZTmhcWGCSeB8/tB4TI1zkQP2rl+5cyCLgAdoV4BiIwf0aYeF
VeUTUBSd4Zj6mAMCmrYzT5USwLH6jnXlAgcwTvCE6eF89/SRiErxTg7Aku+s
/xHnH31nuEThAOOKTRfPNhPAv0Gd9aafDFtD5vZfW4/z+aYSxrYdbODGGZPe
JYvzTlbMW6oIG4x+17p/UJECjUdO6iX+JIFRglDR0hYKjE2XfOx+QQK+wZC+
D6oU2BH678V3fxK47arULdxKAfmipL2vTEnQsKNEvub//0/IpNvKJSYJqih3
zZZwHdsof828axU96zg6mXqKgENsM3wgwgnJT7eLd+OaPidhOt3DAWwZypwj
WM99VIfZXz7nACeOkw7dOB8fs4tMCPXjgI0HesNSz+J+zDQE3NnHAdcEXufs
wfe7M0xqbQMDv37A9mENvs/n9KbCLP6QQctxcYrli/1NeeMW1VIybFSobVJu
xP19b6GUK84GPE0v/7Nvw3nsyUb+mSESWN4cLnL8ivPWnsv0F3iO4/QS6W19
+P4Pfdg8iecY/vxE0TecN8Ytfw6/tyOBTN3My/1/cX8zd33SUSZBygSbdPgq
AdwP48WcySTYf+5lR9QaClw861MenbuKUrgsHIJx/rlX8vx2G8ZbZVD5QyuM
gC++CdcEUjjgq9fmTa1R+PvFd1l1HeOA2Y+3fffjvP8rxLVzzwYOyNvTej73
AfYD/E+mL/SR4Xux778xrE/OnyZzXFPJ4O9VZyv0EPutDQHiu5zI8ICxtFME
1xq9ZAtiA36+45OIAeaf5pCG5vS2VfRlzb6rcjhv252evpX+agUN0dLfjUT9
3///HYnetoKK9jvFROJ7Z9U0GzrwahmlMPu5xfB9s4XdZ99vX0ZP/y5dDbyB
80Ta1vM2JUsotDu0sA33eyTr8dYanSVkMjZcJ4D9U85tf1HNikUk4SRk7YL9
zhp/z6sdvRiv51nXxzhfnB4bcLuTxgHlR1ZSJnWw/5hMbPpwnAOq1UTF7LYR
8DL13oFIGQ54wRZ3ux/7YfVv2pWrA2Tw1bK2v70F+6sHOiLyGWQIM8hNNdmM
/V6E7i4pFzIMrt0isAXfr51NCafnZcjQsHX167GN2M9WnXB9i1bRYKdKlTOu
vfTdv9u9XUG3Y31lg6QJmBsLKRBCK6iQRy73A84Xxu7r5Ulvl9G5m+dTpBUI
mDn/wNESLaPQzoa/yfj7XzUvc1avWEKpazRBSx3jC9sm8FF/CVUbPa34g+9l
nIjgsk71IuL/c6T0HubfgXqB0aL/OCHlY/h59yGMN8H+gVYfJ+htlpO34aDA
/oaw0G+/sO5byFzcK0kB2S/7JhIGOOFa3YbvmloU6E16HHoFPx+0Zv8rZYVr
+Z7XF3o5IazjjvHsWQoQohmuod85QVpOwTMvhAJZAYGbqrGu1mugsxNsNDi5
85CyLtbRh2d91t5m0MDJwYwV58gJEl4V9bMaNLg0sX1C9CAnyBv9PqxiRoOv
bzsn3hpxwoGhzpvKWFcNnX+uROtwgqELIf3nBg0qn5aHxilywhS7iaxt0v//
n2i5+BYJTmjJHLx75RUNvknHlRpyY1130/WIqyGgL0ZrvYQfJ1hSun8U9BDw
uyZz1x38eUgvhHs3LhCwRFAs6mw4YXbzvms9BAU8bSZ/NOzhBFaDTvaPzRTo
X1oYTdbiBMUkZx2JPRTY++nB2F4lTsjMyPx36xgFbO2uVdRt4ISrPb9ipXwp
cNDLK3cjnRPWj8/fcZihAlVnf8HDXA54A/ffSOA7mZ2u4NGRwQEOFetFJuRp
8P3ulPQ43scP+9g2de7CNVPVYugRB8hUr0TXONAgrvfG2PskDuAdXvr+2psG
58Z3W9zEz9ONY++n3KcBdZ3Hbln8em2FOqOrL/DzqerJrCcc4CHxJeGwHgV8
ZAPl8sOXkP8dPuWdQAG6gd7bgLWYPzm05LX6FAC52n7mnUVkcFjteSl+bi0t
fPul4CJKdRfx2Ico8GtzQdKJyAX0JbP92DsdCqxLOrf2mPACCo0bMRTXpEC8
bEbWp7vzSNO3aY811meH8u/rGynzyEf22LcYzLfuA9/CfypOodE55FmC9W2W
c9+x5OeTyCDs6vUP37C+FQZ2GqhNoqvS6xXLsD5udls7/O/VBHLwUpl/jO+L
k/2uHf/pTiBen85qj3d43/1ND2iFjCNZyeC32kUEMErejxUljKHfTitu89gP
Hdb+LuP7YhRJiMmmktUoMNnVgIYfLqGF6ihJCr4n6t60nPWsJaRtk/TmsjIF
Oo3/9FxOWkTO4pszFJQoENkVlPaXtYha+rRl1BQogD5uKc15tID6DP6LDMf3
S1Mq/FeO1AJKN1ez0N5AgZP0P+0cKfNIX+TQqA6LAsPq4dvfbZhHgaUjAb6t
WC9rQ1PbtKfQB4eJoNYGfH9qx0U5yyfRHeq7x36Yn3fVZJRfwyQSf0AL8a8g
4IIl8+xS1QSy83AQ6XyN89rCtEGP4QQSX8hgBL0ggHYsXqk/bhzBgv+j8AwC
spVNDgakjqFutf/SxrD+FsjZXsx7PopenGAr+4c/7ztLLbbuTIy/S9xJYiMF
ePqaLMs2LSHenB4SuxQFNsgpVJY/W0Syfmxpz+kYf+y2yf8UF1H7+aHDG0Tx
Ps973ZbMXUCJ3DVb7UTwPvxao3p9ywI6MXBb304A74teVBRP3jzam9EbtYGH
ArdydEwLVOdRqNklaecyAiPTLq4xmkJCe9rrJ14RoFdUfiX+0yRaMXTv3PkS
69mIUc9900mUdFLV3i4b639P8L03nyfQpfetF3SfEKB17J6mgMUEuqtTLd//
CPv99aO/xJ5h/JvU48zwfRr5BDWXXowhy/WibTfvElDsX39ka9Eoun26/tZv
BtYz6R3jlnlL6KFTdhWDRoE7K0GaW7cuIWMzpmqIIAXIbcpZvUWLyKVWYEiZ
lwL17NF9jpqLCEk/XxYiU+D5jaTg/DcL6L/dF29sWiYg2OubTrfuAmrYzR/l
O0fAh9yTaW1v55GZzhmNNVMEYJVyytCfR9EDK3VGeD6+r4YbSw5NoUsZByWE
UwgIk4kJPfF1EqEgCVlhPC8pf8bIH9tJxMX4RzKOw/w9nRO9/78JVCDY86oc
54OLDeMKkQ4TqLWHdOQMzoeVXv8Kj74bRz8Lav5Z4DwxR34e6VQ1hjbJ9iRd
wvnvptSXbYrvRxHbYfIrf2G8nwe8nGIKllBCtGNpDzcFkkyuTeZqLaF30Zro
9woBQ2pfOJffLiJf8et7Y2dxPndV64jYtYjezdQ3j40RcF1oTe6F2gVkfEXq
zfgg9kcqbKNFxguIqjTZFv8T73fiNk7Xxnlk0/z3ywT2M3cSE7ziD8yjBJ9g
dxV839dsie/POTmFtmnn8qhh/xG6V9vQdXgSzRuQP/bgz/tmV/y2d6cnEW9W
uro2vu8FD+aOvvszgTw9Cgp24PzkHPb4ipfbBHqsvvPxnB/mg+rlKxNfMf7a
/TqH8f33a1/XE/dtDL27VPLa9SoBXGL5JbzfR9G0fN+oBycFjGpe31bG+Avc
DyWqzmO8t6rTo/WWULPImtj5UQLYpEl/zWoW0VXKi2MNWJ/ucfV9iTRdRA4n
327J+0JA/ZyY2uW2BXSf7Xh3RgsBPM9Td8sdWkBj95P787E+sTl8KWn4No+O
nvD373xPAItifCfcYR6lCIkQYj4ExDzZu/DYcwod+PuXsML+xFY34ELK/CQi
9fPNZ1/AfvBD0VoBn0m0XbJpUOocAcLbLvrxLE2g+2q52XnuBDxGtHulVyfQ
9p76Egdcn/YqP5eyMI5sV9oVFLA/LdRtefNtcQy5XOSuIM5jffXeM+S5PIqG
ZppuFuLnyfU0F9vUf+ha5g7jiUsEiMVBQuDef4indLzvKP586XJLL7rH5tAm
Zb0EzgACzowOUnyi59CpIwFL3wIJmKjdc+bGtjkkVHqy9VcQxre4Nkzk6yw6
leyqKHkb+zf6p7M7/GbRzyAuq2Ds167NJiqrrJtFsu33Z59gPqtcvMx5jn0S
edpE+SK8r1fS+z5rpU+gHcUSaty4jml882MF6xtPZ6fcSiz2S1faul+2j6OK
pz15G7Ef5ex4YNNEH0c1W9KP+eB9SLsqHhh+bAw5jpULkSOxv4/96yabNYqs
J3JaSvE+SKiO/O6Y+oNGjeti508QcNQqKYTr6T+0le8OTeU0/rwmLSGcJv9Q
1xwnfQT381PuO57c8TkkuzlPQxbPg09ZpWgNxh9X+ZT3lwcBiQY5+2Q05pDm
YNqOjdjv51NNovi6Z9E1Y+5H/VcIiPB03/veZxad7+odlvYmAO0L2GnPmkVF
MhfCdgXj/tUdEnu4OoGs2KJSuHC/4gujpKVSJtBk95Uze3Ft4PxCPG7XBAoO
cuvlx/U3Mf9oycZxxPx9ns8s+P//HpBM3UiMow4Jw2Uq3pflmiuOFjZjiHfy
1Lcj2N9v7aoQr3o4ik4Xr/22Hs/rQMXb7uC+P8g0fokjyZ4AfUmnisbMf6j2
ZsfzwqMEDL4qsfPF+LsrAl+lHMN8KxU1YWL8BwJjqMedCYg0UKx6HjWHDrtv
qV46TkDU8c4F9a1zSOrxctkpF1zzrlPI65hFge/1Vp6dxPo3rR623msWrcq/
DajC+WpNmpN1KH0W7b5iur4X9ytXSlehHvN5njjV14j7xVE1GqPwaAI1x3L3
RHoR8JqR9i1IfwK1eaZQ5XD/LKbGTpXUjKOYabh+D9clipJ5DvzjqIHhtbED
13Hr9UkkszHE9e3s4h9cS6Q11D68P4qCp7u4unHdML77qvaXP8iEJKzqao3x
bHDscMbzbxD11rXGtete5ot8o3+Iq/McxQ3XCiFO99ixOdElZRbl4lri5swb
8ztzaNXHcAP9IAH7UsIc0lXmELttr81LXL9d+fFqsXUWffkRYOVhg++1Tcyy
9eVZFOGTQHM8REDdgsGp12KzqK1u02t/3C83Tym9ufkJdEDpmVYs7leerCnP
0cQJlG/xx/v/eXRA2OlUs94E8rpZ4mGA+fnp9CG1B5XjKPCcxYb/cB5tzHye
ks49jhZUT1x7jPn6sbwrst5kDPG5E7fDsV5I1dx1W3N3FN08NKqWjvl7+p/+
U5fOP+ik1ldbKVOcR7TTZMvx/tezB9gO4jxk9jyVO9ngH1ruStHebIT3/VVN
n83QHCriu7J5ag8Bq5b5tydC55Cx21VrDVwvR1TXX1CaQ73i5z/NGxIg/arV
e/jzLPKbsonRwc+bj0+5H7s4i5gNntkruPYx23T1F3UWOdG5TZm4X4qNZLON
cxPI/GnvA3vcr++pVOOyBxMogX/3LOswvtec28meOhNIR0V/i70tAUmZOeGv
y8dRzoft7AwHAt51pJeOc4yjpcU+pg3mq173DdFM4zH06Pfh9SJ4v9mTnIgF
jH8wQyp5L87ztLCPxD88f1+yzomg3Xj/r6+VEk38hy5wKsiBPgEV+29/d4d/
iL96V0eNLvZjdnMt2v1ziDDmvcXC+clVedvv+Ftz6CNDRGi3Ju7fjweymZvm
UJRWE6fOdpz/TWoLAhtmkW2CzRsyrmcuPa4yPDeLslmWOxJxrfNU4I4IMYum
zvT1lRhgf7Jx0MlsZgK5mvvzb8T9YSe93gixE6hq27Xjdrj/+6Uu8ZzTws/j
Tumc2EfAQtrlA0tvxlFm1bOHumb46223r67F+D9tW7DstcJ8/iVYY7ZvDFkY
ZYyaH8F5juvW1HLsKBpeEc8PdyTgQfKXwyb9f5D697M8Wp/IIJN7wPehKQWa
2/LSPF+Qwdb6/OoQznWbvH9k2kST4XlZ0Egh9onyKuqaAx5kWPRsMeCmUqBI
3/Y/eSsyHC+p+NPHToGfr8+Ebd5Khpu7RMLNJvGd/9YYvyhMhtsLRJYVzlVS
isvvksbYweRtf8zfJtwHrTXTvH9JkHnAs2R0VAQQSX1v+GcSnMqyfaD03/9/
z7JWbymLBMzXMoepTSJgPdIRf+wGCSL+pb5+UiECFJKL5ydbErg5SGsPvhSB
kZ6nugZbSXBrC6HyNV0E3o8Jp3xbQ4JZvui8oAci8FGjEjTfraKcbBQ/Gi4C
6dFnZXjukuHGu4UDcjinGlSUb6zFOV37WIbmHScKSDXK3rbXI0OmnmyJ1kEK
zOae2t9FJUP1WuoLJSMKFFbNK+zAeFIuxaiexblnXoEn+GkNOxBFRBQJ54SP
uQm+oinsUFv13WwQ+/5Gjw+t8b7sEMysUpbDvnLkeisHF8bzK9fKUmoz9rkt
bIqZR0mQcVFGv4KBdWfWSctTjwTP5OXsq/mw73Xz+O3NJMGnfK8VlQWMb1GD
7ru4itRnXdLW/haBqlO9mnHlq+j6i/xVh3YR8CjQ3XX4xipqE60bUagUgZzU
d1fbTVbRmoohtyu5IvB70nnzrXwyNBTcXHqSTIHKmVeU8SgyOJCbBnXTKHDM
cVtayDkyPORy7nHNoMB/AhMWzvvJYCDnPKj4DPv6xx7BQUpksE9Xa7r+nALB
ZxPuLAqQQYL5Rft0AQW0ru982DCK8T89m9pfTAG9wnW1XI3scPFwnOnoWwoc
4dt1ZkyYDQ496npZIkYF+8PFWXFTJPAH07IDklSgm+Q3lbXifkhfoV2QoUK2
T+wtl0ISqA8KXWcoUcFRQ9vqUSwJ7n3sjtunQYVT635HuHuT4HjWkTp2RIXX
He5H/rMjwUH+QhvNPVQQdN7zfE6fBD8MLjmNmVFhhaq9vL+EDP9O3XxPx/jW
/fWVU39ABtVspUhVjG/A5eL7PVfI8N/6V7qpGF/AD820iINkYNh6G7lhfH+q
mXfWbCPDdiVvuf//XNcRcXmjChoZAuXPIj6MT+Zz/t38WXZg4WPzvZoCluMz
rN8d7JDvJ3qD+yMFLuwWrWqSYIO4qoO/2zZQIay7SH/vIgnarr18abmJClF1
Rw/xfSOB0SHvcXkVKiTG2jwVLyPB4TvibRbbqdAvsbbaM4kE54MUw5oxXhuU
v10+gATsB+M1UwypcKCzJVjlGAn2BefOVO+nglPob8V7u/DzAbVP222oUP+r
s2HoLZ6fl2zdrWwKlDZdI9IfkeHJBc6d615S4J4rP+clfzI84/y2uesVBfa0
DAkcdiCDRkfs5ewyCli92f3AEpEhLqCKN6mKApwCHCLHJcnw6Mut1uw6CsRd
fdsbusoOrerZb7uaKHBevvZS3Q92mEyJKV73/78/6z8snreBDboGO5jjeJ67
I3d1c3KwQaJPmJCVOhW+fn6idKGfBDX38gY6talQYuYVOFuN931DSIjnDioM
cbdBdDoJ/Cbnf6ntpYKOu2/TniASxP250ct/APdPdihW1IUElPP7T7EfpIJM
igY7aQ8JrGNYThR7/HrY33+kmgx5Yo2ZNIzX702i6a50MkzrPkyVw/Ns9eAR
JYLIcK7SZROrAs/za1567QkyhJRNycx9wPij+J2OG5IhIfTY9fwGCmwV+fFq
SJYMIKEtY9GG999cX8Cahwxn1I4utX/Budcp4VPWb3ZQrqGOa/+kwOPisnN3
FdlAlN/agleLCldOfCB/5mcDdS/YZw5U4O+41jb7B+thm7OmnwEV3sjCPu4G
EpxTkieHm1ChTiixiy2HBC1dljF+5lTwveL1cyCMBHaZQj/M8XytCI7WojMk
OKYzWMeL8Rou54hdMCFBlvr7nalOVHh68GFxTQ0ZeOpewxSe7xu+fLtNWWQo
ldETO4HxFqS25KiGkYHbxrw1uJYCcrWe6/vd8LzlKgIOfabAWePNejuwHjyX
bN3e2UkBH3Hp8APKZHhrdYHJ9oMC/rxNaSJY/9U3ax3u+IVz5kP3DWGT7HB+
5N5G6z8UeDUdWXNRnQ0OKrcHb9hNhV8iLRZPqWzw56KI1D5jKryos01MwPfh
1k3fBkm8r5KskwfN2knQHHChP96aCqFkkx0NBSQYNb9QWXaECtI+IuuIeyRQ
CFNvunWUCsOj3OUyF0nQyV5+9Z8zFQQajIb4zEkgvNvFUPAU3n8/3W3O9WSQ
P+mZqVOO95NfNNQ3F/MhZVvBZA0FUt89PDiK9TCVI2qnXDMFsrONokrx/bvU
J+LxvZsCR13G7GesydBa8zVkbS8FpmJaaEnbyeB422P29RAFcoM/aVeJ4/vn
nrT/ywQF8jr1vd0W2OGFIOXwuTl8DzY7s6z02OC+pWW5LuZry9EdeyNYbABc
vqcMML4bF4etj66QYCxKpPktxnd/h7B9+3c8P95i3acYn1L7/btzpSSoDAqW
XsH4sq6Z7mhOIMHpp8GKFSepYDTW0HwG62HmM6b06Gncn0mp4jYbEmgvnBC6
4U6FzrsbmKr0FXTg3Iuuqo1UsGzatjH52TKK6W322ypIBWw/FZmay2ibopht
ygLWh8c/GPVVS0jS/EYfMUiBpfT6sk/GS8jyc67GHcz33PCQHKPmRbQu8OsG
CawHRUFhlq6Wi8j0hezGErxfttVm3ebtC8insuWQRyoFmKtl17Tqp5E/123p
k2045wXfLyX2TiPnGzaH9T9g32XEUuD6MIVE34uu6BYTsNH8fp+W/hRq71aT
PpZDQIr6zK2vJZOIjelxKy8F55T0vu0iapNo4FOT3xacG//sDQrmzZpAvwQd
uX7gHJgkJOX2RxL77KJLxZU4R/lE9pv1CK8g927JCQrWn191QzJ1icsoj/ta
7h4JKnywufz5jfQyKtF+o6LNTYWQK4dKPmYvodTd3vfHZ7BeVK1/xK+6hN5Z
17Wf7KPAZuPhG3cLF9GwXUxjZgsFDtrzl5zftoiGHmtpF1ZSYOJGd3P5qwUU
/ISnKDyfAi/e7vZ+kj2NQobLr13rJwA8M/ZeVphGfTX3A+U7cE7RLun7/nQK
JfR6OaXWEqB52i5mauMUWtquZj35hoCnd4sH6h5Nogo06UZ9gXP7q7JwL/FJ
9NR55oFwOgFvFO55iN6dQGy7dJ8MxhNAhAjmFfNOIJkkfe0HUQQMDz0KFeVe
QdkTvip9+H4uipiTBsOWUWd5YQhJmgrcVwW6UoSXUa73q6f3CSqQp9hOmd9f
Qshx4F4qOxWKJ6zFl0WXUP6Kh5nCFAUGf5XYZz1YRBqfrbo3430ovTVZ5iix
iPZZKkpl436E7Has3xS/gO6F6IlkYH7sCGi4IHJnGsU2znyPnyFAhcLfOCMw
jXJkmUeJAZxzdFxl/4VOIc2B0v1runCOT/fT3sg7hT5M5l4PqMc+mPyiNeDm
JDJiaNdcLiMg1KP8PZVtEol+5e0fxf2wFTWZHvbBOfqiWNxAGs6Jf+vuCv0Z
R/NJOfGOmB8Hj4gnXFpYRuEWmh924vs5JpugW+SzjJpLR6int1ChdFQ8NG1p
CUWglOY32I8kpyra6vsuoUv9YhQNISrISf+9Hb68iIT+VM91k6jgXMEau+27
iHKS22IyJikwU/nt2LblBVSitIXvEe6HINdQZczVBfTY3cO94v8/xwpWp/3O
T6PUl5u0Cjgo4FswFhU5MYXEufPTV//iHDfUedj67BSaULyjemkQf95Eq5TP
o5PosHDwPKWbgGqtzbtJZybRswwW8QP3w9M9VWpgaAJFvw2NbS0lwD3FWyTQ
ZQJ1fn2bNJVLQKBI3+TzOpwbeZ1AJ5kANb+2zZkjy6h+8Xy1GfYLXMeNKSsn
l9FleeqJBE0qLMet50oYWEJvdu91K1GgQt6nuJ8Bzksoxa5oMpdJBdbpczde
9C6i6WkTPi+sF5nMsY+bHBeRXdfuFjE2KsyZd96b+LGA1FfWOURgfiR/OPeG
3WEBPTPPqu/G++LC9t1p2GIa5cYcjWmgUOD6rqGqva1T6H5H+vwYJwVEDDO2
z5lPoWQnkvvALM5BvZ8Tp1smkZ64kEAB7ke704N6ZDGJuqVKJw5ifrwRz074
1jqBKt6rqrXgfQn+sWmo3nIC+e4ZGluP9UPP5pCoaPY4epeXoGeUSUAGv+P3
K1+WkfUJWVdF7I/kJrzUYiyXkX1U6ZmMnVSYv8vteLppCW3f9FHq8Ta8/2Sa
BQnrHefQA11R3A+FY4YjtjWL6DYhc12Ahf1m/ZHV4F2LiCYpVhiI+WExXWwT
VrmAUr6/SvPG+7Lj1r98d/0F9FqjR2Z6mgIL75xtrTWm0RvvmKmBjRSo8287
KVk0hdjznvb/xPnq4Tq+2g4NzAd1f4WjXNhP0M4K3Hg9iRK5juYfw/24Tq0u
U9KeREJpY2eHfxHgG/ra9L/yCZQcwrT9h/X09sxFmfidE+iKgaR3eBUB6tom
Gq13x1Eq5WBrVh4Bp3yLLtV8WEZyLtF1M/jevPuq8vKU3jLa9y7W/sk+zOcD
PA+4Xy2h9Mc9rldxP9o8+OGVMt6H930xV7D/3JV4MjLi2SIy+5Scm6hIhecf
+Xamyi6il+uPJA/jfdGJZH1fk76ATuuia84iVGgwDMj+smEBVUnQAvk5qBB+
/Y9lpdg0qrH/ZEpSx/4qs/iM4IMpdMI5vq5LmgIHSr8mj0lMoeMZehr9uB+r
O1NveSRNoohcvi3SmB/TEWfOFG7A/H97+GzSNAGvcvdbv8d6f69OvNX8JwFx
ut9WX6lNoIfLFta7GwngHKvM1PcdRz8VCileJQT8N5tefO/FMlo1dTD+iP3R
nTKU5CmzjE79vbiSi/3i6WO9o+4Pl9Cp7ZxB9pgf3c3NSenUJWT6+6jvN+xX
bAqVdxrcWUTeCsk/FLA/dSzLWPRes4i2QxnXAawfA37Krm63FtBwwNUsk/VU
cODhSTfgWkCfV4x/SFOoILXTY5/S4hRq2cH+THw3BT4EaLbQrk4hklVOTyvu
R6OXtpfG6iRSvD7fcxH3I8Bx8WTBjUm0sFWmcYWgQMWJAd5X/JNoS/6Bdd5s
OJ/TjRecYicQrbv06cgoAXLbI9h7Nk6g1+vJQYewXhgP7SKSXMfRyr2NivWY
DzW0SX7hXnzfwN9Tx5sKYksRjo3OWA82rOY+9qHCundjas2DS2gglrKF6Yf9
dFBCPpxeQncvqyrnXaNCALF2bOf4IuKr3hR9JIgKwn7ulWwei0j2dfBPiTAq
2B5ybn88v4BmNnCZjt7F+qA1f8MwYAEdFGQUfo7H+WRFZV/9t2nE2qrRvVOY
BivS9WlJztOIK6j2nboEDaKEt5l9GJ1Cl6/9sVPbSAOJgsF7J65MIVZ3Xajm
Fhqs5dXSSeOYQnMiMR27tGlAejYZlXp3EhGjmZ5me2hgyN9pEbwe38MzLw4e
saZBSu/1jEsFE8hq+7ig/XEasHwqTQUlV9CA3w+zsRdU8DJzT1nCfLhrxFoz
+ZYKFS8tnH8C3o/6jcMLDVTIt+Qr6WlcQrvStodyf6XCk0w7R9aRJcT4j6ND
ZJAKW0zWppf/WkTV6r1k8SkqVG7zMRtwX0RbVbge05aocM6ByCyZXUCMwLhg
Hk4aiG0wOa9rMYP6M15m+/jQ4DjHT6n+7mlkGF1LOATS4MWPDrVAh2lEWd0d
oBJCA32jbTz6/VNIeTq1ceIODZQ7M3fsOjmFMiFRJeEeDR4nWlfmj0wiK8kS
1S1xNMh0LLpX5D6Jzkc3vXwWT4MFA8uhi5MT6Nrl/cOCiTR4Vrde1EFlBUn2
mPTGYT+Zk3RZ6Xst5kO7xDQ39puG9v9tT3NYRmjD/WFHrA8mgxfU2v8uoRGF
Vt2nOG88+GdjFBW6hGIsW0S/4f0IrD/cOC+1hCYNxA6tYP0QVri8SbloEQWF
n4kVxPU+p2PdVsaL6GpSJlMI1yukpGNcZ/4i3uJLWs8sqKDxyaRfh+0v8vQ7
z5NgSYXUZ6fy02NmUJzTcosX/v62P79oHVOcQa0Dy2TDQ1TgsTP8GF05jUwz
H5Sw2VFBvi8t8sihaSQ36v/xqSMVdhY23/qC7+mxMwbvtFxwfl7W8VC5PYXG
Xf/7VuiG9enanf73W1dQiWrOhYVI7K/rFj4zGpaRocruiEuxWM8SZGsT8D5c
e8F3g/shFT6vuxnutLiEjsxM3stNpsLVh5PM+1FLqKMo3PhUOhXUW4+lm8ku
IWGtiKsaT6mQ8tLfo6R0EalKShhSs6jwxVdpdsJsET3up1I5n+G8T3f1T77w
Fymt/lR5nEeFWgtrpRruv2ijkOTr/9cHC86HLCfOoGLri7N5mJ8QdHHtCdUZ
RNlbvK0tF+tn7CHp9bXT6O3518I82VSIlhqTtLCfRq7es86m+Psr9lhtkviL
/UPNOdunqTgvFGbqx4VNodAyPTfRJCp0cfJejWfR4YXY+F4JWRGgTGUpqsrT
IfjyxjMlQiLQFXi1blWVDuezIpVW54VB81keIunQ4W18Yt54rzC0JDeVKu+i
w1yHhHL0R2GIOHPneYQxHb5bkZcn8oXB/s+zWlFzOkQly14TShQGFd2ExbqD
dFiQ79k+HygMV4/Yja8k0+H2HCk3ZYsQXDT8e6HrCR0idrfJ2IoKQUr8wrvO
LDr8jFFZ+LosCFGbEhIWc+iQI7Ux/+0nQVh3uoW88wUduEaJ/y4kCMLB8693
5uThz1PcMM7hKgj7jd8Mab6kw91SP5eb2wVhb0Jl3W/8PP17Vx2ZWxBqlf38
6qckgKnA8T6MKQKVATftvXCdoa0y+5FDBEoOB3NwTUvATCmvKv8fYZg86r7r
3IwEnEkd0LJqFYaA5PTsV7MS8OC2/efcEmE4q2IQ9HVeAvwbO7OlUoQh6YZx
+5dlCThmyQh8eVsY7p/rsylgp4NLyvji6fPC0BORbjJkQoe/Z4XOU5lCUPDj
nn8C7pf9v1q5FQ4hCHTIi9t4iA7SwV8OaX8RBLTpfOj1o3SYuvlsejZLELqk
7vDkn6TD0ZWMCd2rgqC5p9ov/zwdlv57O8syFYSV7vv0az50aDKI83kqhZ9/
2PZJLIgO/uzkit/Ta+EMOeeK11YGxIcEiOWmCkDVd+HLtQcZkNEKx997CAAf
u3Yr8mbAv+/DAad3CsCy+fC7tgQGvIp06n8uKABH5v4ruVrKgGd3XtWkdPPD
8UPrr23+xgDGdU6mVTI/9H7Vlf6+wIBOslJo1wl+WNlhw3NdjAm5w0Yn0SZ+
uFdYc4TxkgWmXcriYjU8ULw3UzWnkQW6Ie3Ol4J5QLEynWfdMAtSVSQqvxny
QI7A6R1nOSQhJOfi+WOcPFAkWvD4DlMS5BQPG9HfcUNN3n87vNUlQdGtooDh
ww3Q7JQpayIJ21/bpVxV44bwIyqvIx0lYUfKp1tmw1wgQDJvo8gyQMJt+Av1
rgColGxb2rmHAR79GrcHbAXgqZWXe89JBqRzZ0wckBEAGS8t54FgBrQURjgd
GeMH7fP8cuZPGbAhjcOOv5AfjKRtaVI1DKjevj7A1Zsf1i5+f2jyiwF5VXqx
V/X4YX3iHGpjZwKHokz0XjZ+eL3WJdo9kQXp4vy71ifxwDw5tn9fMQuaaCra
eQ48kCnxJexaOwuuCHw9ySvFA89vrd3DNckC16f7FVV/cMPRMsuBLj5JOGbw
j1vtITdk/3YzmZWWBHbrwMfEYW4oXCPmcQRJQlUxW+lXKjdIp7mc4bSRBDFT
kn70Zy7YYThgLERnAC+/35yLvwCEckive63JgCXVUpsduwSA85/oG3kbBghM
Korl8AiAtpVkgfNlBlQwCpeefuKHiiyzjJP3GCAf96xRI5If2NV8ldVfMkC2
oOPgQQt++Lhe/k9dEwO+R5xy4qPxw46/MZ4yowxwcmMrt+jig28uXB8rgliw
dHjQXfESD2ySU6vuT2WB9UrwAO82Hkh73VXXVMGC2umHRr7/uCFA9KzPte8s
cOuZPH2rmBuEkzd7zc+zYHftc4a8Nzfc2M/vvI0mCakHHJSdtLiB+q/6u5aq
JKxd+emjscAF9TfbgsmmkpDtdq49tZgLvJRPTqoLMYA/0eL6gKsAbC73TFxR
YEAmX+9Xi00CUH5CmcaO+UApdpaVHeYHFaogGzgz4II+Rdsxix8qkxpWXgUw
wEi+ZYT9ND8kLTu9OPWQAeNUGQEBRX4Qi+AtsixhgCOf9vmAUT44Yfo/iq47
nso2DJO9z7AyDkqcUyplpMhzC5GQbJFKVkYZUdpEikhGEqUIUVZGQ2Vlk733
XpWIbL7n+/P6neN5n3td93X9+s77KWZebReBgoyeidOZHEBfnLSF7E4Bo7iS
GEVdVrgaQQ79/3egHddOzd/iZgW4W3iM8R0FQk1+be5vZIG7HNNNDVUUCHEX
fGAUyQIs50TLW8Yp8O8nt+WgGQuofpMs5GEWg1TBaNQrzAIfswUsfCXF4HMb
y6bWADPQXTLdQ1PH8a9rnt2WxAzbSK1c8swiEF1Qyr9oxAXhbyWZ+ygi8OtE
SWwGNxfE1v3Yra4kAhk58MG7mhMmlsYjzhqKgH5pzQmzQE54umfPfjlXEdA8
d3mXuSaOP9bm1wc8H0prE7/vMHKC/vukqOnXIjA4Fy7S+Z0DHqW0jlUXiwDH
nw9kx3scICmkecjOkgJve59/h+2soFRg3fPzKgU2NQOKuMZYYC1s4PzWaApM
N7xqF0tjAU5NWcPxPBy/XeHKzUssIH54C78Rno9eI4X5PYos8OJsKYfFAgXz
lqjDwQ1m4F9jvLXAJwYqO0J+JFYww8H8qSTJA2IQFdd543I4M3w6xVHyZk0Y
XB0W65UOcQHzaEcDkSQCV07a53HNcsJtRusDhVQR8I9jSHRN5YSwF/c7U0EE
AnsvcF06zwkxbxoPVFuIgJSVwZi0GCcIzT9xF7yM56UjNSq9hwNCXCK0Hj4S
Ac/bv+d44zjgPZ0XRfSdCNjsi1D1OM0B2p4j7h80KbBFzGdGZ4UFbLs2jK3O
U6CT6Ult9lcWGLASWubwo0BU4LdDCndZYPrb6cIvryjAfI0zbFyHBbTPG360
LaHAytWznl28LKCcS5+yPEyBT7s62yiDzHC3YyejO+4HdsW7c98zmaHr/SP6
IpoYCNxWRz13mOGvR//Fv/fFoM9d40tHMyOcus14TfyWGAxe1VLeDGWE55Hq
PUIeYvA+5NjFOR1GkHG8cWrMVgy4JOfSKlgYQTXAXzDQVAw6WDjoIssYYAdL
dzS9Fs6v1tgeF38GMPmnmn9KUQxOOva8ttVgAL9P1HfRuB9P/xq5/JiJAYbl
H7oubqMALVBZrkd+E2WGBdWKEiiwLsD6s+zTBpL/dPem3JootK9fNrZX20DP
6bu/qY6LQsfPWNpwzTpy/XZ929FGUYiN+3fknMU6SlisCjb4LApOw433GKfW
0OYjn912CaLAepGzf+bmGioJ1Q0MfiAKjrGSezSxj7twbVMq3kAMHiV949/N
zwQyPk13ynB/oC8639oHGeEB0W9bl5gYhNI7OtW9ZYRCnYbgEVYxWHhtwil2
mRFCWdxnpuco0L62ZWvfIUZYPFEpu4j5yezyk7sidIxw82rxIGc1BTTGaz/8
LGWAYy2FIPeBAhl75SLP3WOA1BPbt0TkicIo008lVWE6aCdxLdUnisIQ3ySx
7eMmYtnizk+LEIVTZq3r5Uqb6PfdiqjEu6LQ0hZseSV/A9G9qjfS8BIF5xdf
mQj7N1DoZdYmHkdREK/hvv357TpqfKAlz24lCiXzpNGX29fRwScu6MBJUajc
snX4V8waMioL/GrZKQ3DIumWuqkE2L1eol1WKQ1HhyWN97wmgNfBi35CH6WB
7qmexqGXBNh5+tDrsynSoPTF44L7cwI4vI34GfdEGlgSiYktsQTQmVyLawmQ
hhNnIzxsMWa9f2GJ00saTBUlV8XjCHDBMlrtuK001Ie+oWd/QQAb4WOXK65K
wQTXQ6+dxQQgSAj9JDhKwRR9zln0nQCk3t/1TmZSsOYkdfB2JQFe19Obdx2V
gp0XO1In6ghw/P73PFtFKehwvEh3rYUAHp2qJB4pKSgRrdq9r4cARzPdHvbx
ScGNxdRyjlECxHF8ONDBJAVpMl6MLDMEuF69KpbeLQ0SLzfePPhKAN2GsO2N
1dJQWd1d6Y7x7jeVBgufpOEGS/fFIoxJwbfVhVKlweHgjqde3whADAuKhqfS
0BSwV/VxIQEyON5POAZKw7OwAlMyjidl5m1ThLc0THe1N6+WEODcLv7ZYjtp
kNIYSNQpI4D5dMV21WtSgEpLBZwn8PPqtpHcLkgBQcZmh/g0Aepsa5yTzaUg
R/mRmfJvAoyOLdQMakmBmVbE4y+zBFAlvanbdkAKnluy5CQuECDwSQ6HE46f
6tgW/WeZAOw3s8Q/4vj3hagKJm4QwCViMZkLxy8U3MRawEAEDSM70Qs90pCw
j81EuZEASRfeJX6rkYbgvc81jdoIQDNI/chZIA2RxkzlTN04vy25/4zSpIFy
riXNsJ8A1Zv2S5Ex0mDrpV17cJgAQ76PzRvuSwOrry5zwRjWr1sPvWe+Kg3v
wnyU2iZxvKuRL5UcpOHmssDR4J8E0C842px7XQqeXF399JaHCKyLWbNDTlLQ
OMgQtEIkAn13WjfXKSnYJiPOMkzGetq0SUbxGO4PxXdidnxEiLPsvWOlJAXG
d/PL7vATwU810tNXWgrU8uhmFASIcJ6/9mUSvxTMz25G+mMsL3LudRWOP1ak
N9cFY1J30sMXuP7kMHuLGdwfjgd+HniK44eyfdFTuD9UuCjvHXD8Ky9IsmVL
BLC1fspNeisNI0aup2/QEYFDwNIl7pk0ROgz5HKxEOE528V5jiBpKD6ZJ3mF
kwjxZUc67Hxwf3ymrucTiKBXQzbIdJSGlowTEzU4Ho3gMr9dN6Xg1245q5+K
REi2/ltzwUUK7O99sGlVwvdfPyOdYCkFrlba048PEkFLuaq9U0cK8rZWf5bA
2P/BNnH+Q1LgT3dh3v8A9mfpv9WsaFLwRTJ06xd57E8mY65nC0qBd2c+W6Us
ESwlWpmFWaWgM37PlrRdRBj/o7bt0CEqcC8oDd/G89NxPUI1XZ0Kn9omn7F3
EYCzJjP7gB4VhmTP7JzuI8AH9c6bbaZU8DxKZRfH9X68d/bFvbNUsKhOmUjB
9a74cYFD04kKKh9vpvnies+JHsrjvkwFFpkBp3e4n1sZmoMGblLBUmT4uvQv
AvD67zqlyEoDAcHeHKl1AvALXdTiItFgV++bF7MY25UkKI4J04DBM347J+5f
+W9uxG87aGDm7HbIG39+519r8eO9NOi6L0ySXSPA21SKnPVBGogyDBEOrRBA
I6vHUFydBslXpFoiFwlwhaOP2KpLA91wZVm1eQJwDBidTj1Ihf2r919ZY34R
8rqc5I3jF0tDRNYaApxsVq7VwvHT5T3r9MJ8M5E47i1iRoXTaTtGUuoJcIMQ
pTOP44++ECnyAs+PCYfGzx84/qC+UjfzZgJkPe2ie4fjV0/93NCG87smSN0d
fIsKydmpe7bi+VKJubM2gOO3SU+0F8T528urNlqM4+9KGMunjBPA319872sR
Giw6MP6ZwNhA8tutQCkaMDtlsl/BfNH6KfOqsywNwkfK6KswfjHiX3ziEA06
CIZNfRgPO1Wvy2nQYJta0PWPGK/e42oS0KcBeaJhwwRjO/izvIHjB071Y3Vf
CHDLSu7HEI5/f86DWieMS4auslfg+G8MF3tpYPyQS9/oLY6/mEf/6CmMCYlI
79E5KugF2R5+h3Hvkd44D2cqWD3kMT+E+XJfzpcxYy8qXDu5+zEj5ssde27W
K9ymwuxRt0F2zJfnM1pfBLPRIP2I01Z2nM+sPdtrnMg0IBy3uKLbgPnry6d+
LVEaVPEZtFfj/A7nO/puk6bB16DbuwJwfq9u5zdZwfH/O/b7/PVWAnDPF2/+
wPEbI5+L6e0E0DR8IPUSx6+g06IojPvZZDz1oiuOf9tyUPJ3vB+mCsQ+qynj
/rTpEBjKIgBFQMLnnwYV0m/88gxNx/0u2v/0oz4VFGf3HZhMw/zWIM0eYE4F
H+clhb9vCLCHLeSzuQ0V1u4ncqWn4PoyWkbJulDBwPeypADGx9Mf+bN5U4Eq
4Jy6D2M99Sb3ARy/So9i5BrGwaU71RTZabDULlu7+oEAF1NL+Vl5cX9WyvV6
fyLAs6WIokYcv4DKk+evCghQH825OwzHv0JzOXMd5zPtrqQ+7KPBQPr0YQa8
X4zX9IT6cfwepbmiSuUEuH/cKeQCjv+Z6M50QdzPPm0FqT16NNDc7LJNxPm9
1Sf9r/gYFS7pvrj+5zPu76M3QR/XV30pa/kmfv4RKJ5ptKXCubTda4L4fpM3
j1doe1DhUMIR9ZIcAuz3uBaageP5bjfedS2TAMpbmUmbD6kQ9+2+kAbOlw3/
yR2Kz6jwh/v5azGsJ1I/f0g8kUKFGTEJex6sH1JdUyy+WtMggGesT1kO11u1
VjrPmQa3/Eq4j+zCfPx4UD7wKg0E+YR2n9tGgK6+met7A2jg/OfOljhBAiyY
CDKlPaZBg5po/AIXAZYsm8fmntMg+Hy2hfsWAmw+2KnFnEaDmO9iz3f85IEf
Vb+sBvJooOzw90tBIw/89v2tg45SIZ929232W5yPWz3cT42oYPP59b09yThf
iVVyE3i+DVmLT57C+idb75Xq3otU0EwvOKLwjABtmwm5LtepoFN4PrwwggAn
Gu2FX96nQkip+43lhwQY6BxcqozC/XMvAA0HEGA5xql5LIEKbu3bRW/eIsCK
7qkHxqdowFQxEZXKi/mElD5u70ADLVGfpr+cBGix+GPgepkGUyLqeb8ZCYB2
fdJ18KWBJXsHQWGZBwiXec4bh9LAi2li38w4DzRbeojIx9IgsN7elbONB4Sj
euiZ3+D5ish0DCnlgf7UyriqXBowcpT88MjiATuRzBlW3O+eBhlbLLE+o+2L
Dao1oALl4Ye8unACuDkxub04jfngt6Vc6AMCyBk60m5hflM2Em6Mu0MApthv
yPkKFSoNEgeXrxDgkkugsp0/FTgO1uYmXcL7IKf6tfNjKmQoPYl+6UCAYz6i
DLde4H4IlWqZOoPnQ4br07QJDdjX22L24PrY/oyKYDuP6x9PNrHp5YF/8wT3
/W40+CGp3K1QzwMXy1va7W7i+d5tlplazAORV9v0EoNocOZkiv63XB6o3ZZh
PhWN+zs2TvbyGx4o14q9eSiJBjsOtJbXxPGAqcYDtYj3+HxzwZtlj3ngytqD
vXNHqGCaEBWcH4z5QkVPsxbP+xvP27G+uD56Tq+T+k9RwWnuNGG7B+ZftzOB
VAcq7OCdq35hTwDn8UBCoifme7tQhyVLzH/yT8yO36FCDyyoyBniebj/1lY0
hApXmnUtDY8RINa8YT8fnodLR2nB5mr/69GiCb+TNOBw6WFhz+SBkUwphzg8
D2yhI0GTL3mAPd39WjOeh+w9XPEvI3mAbLy+vt2HBucGTlDkgnjASlum7ME9
Glx2iNF77csDDPfy4+giaSBlVtr97xoPnL69ctz/Fd4vBV8GZLx5oGL8xBNC
Jn4eeahHy5MHAt9YzN94TIR63bGc/mjMh3KfGTdDiHDyXmVKSSLu93opoZ9B
RHAL3WQqxfN9eMZ4l+Z9IpwdN+DoxXy0biLGxXGPCBflrvzkxPuz1VLdQ9Wf
CKn5hu36eN9FDlOn+/2I8HBDeP7FAJ5vvrzRGV8iPDjx1H4Z67+DrR/Sqq4Q
YUbebIUuFuux1J0e2hjTTnMPn0shgvlJlr2KGCsF+54tyyHCXADLeDjGDyts
wqSLiMD/aetN66tE+JBRG+ZfS4RT8k7ZT32IsMR+zbejgwj2wlck1K4TQXN6
zV9slAgC+nu1zW4SwaxtvthkFusnk927R/Bz+Dc+7d4TQwCF+6NGK6lEkJ7M
drJNIoDapbnShLdEuFwlf/FtNgECpo4s9fz//vQdQ9abeL+lipqEvkknwgCn
7hmragKoG5ocZcrAOvPY7kff8H5/sLKP4S/+XOPKS85tWC/Z/Hhd7Y7xzXiz
BT+sL8NDUx4dTyTCsD//g6DnWP8WyQVZJuDzWsNXR/A9KrS2Mqy/JEKpqJWg
Qj7Wk3qHHWXjibD58gDDlRIinMll0fkXRwSuX6dHkn8QYbpZwfLEMyKsaWZO
FnUR4f2lBDeVaCII649pFY8RgW91i++3CKxTAyuVX88R4S7TYIuQNB9Q9Z/w
nOVkBpGGJJ5PUnwg/llDsqaJCcRCU7xMdvBB24GDAkdjmOBOvI33n218MDv2
98/QGSZIaWBqChLjg/R1o8wcKSZY2KoYs0OYD+Qq/6LqX4zgs+OTTAkfHxQV
P7imlMcIaXnMh214+OBlkIEw4SYjKMbq5lVm8IKhYvs1ihM9GC0wH7mYwgu5
0hsi7vvpYdbnVIxwPC9Eq0sqGKzSwZYXGmbNUbzQqdzPUfedDk7dKrF9GswL
j7QMPi6F0oHOifF/rnd44bVPpdCIBR0kznaFmF3G5x291R6/gw6K14v+mjvw
QmrZ24SrI5voCfVutec8L/ZhGaxoBzPkyF+Q9RrnhauB9/y6Z5mAs92qwrqb
F+4bq6Dor0ywluJrId/AC3H3cl/53WcC4/ub9stl+P7hO/QzDJnA/t2kZPYX
XogMGpDcJcIEjPsO37DOxeclMx9mH2UEieBFVsZ0fP/o3f1W6YyQ7nbY10mX
F0LUc1Wdn9FDH13wY/ajvODCeb3/iA092HBy70gBXlhhIgpl0+ghy0T1p5oK
L9xpyEqr+EMH7fcGtXqUeEF5nHDh6Qc6UHoap31FkRfMntQcUbhFB8qmLzLI
CrzAxVukkKVBBy3i5yez5XmB6c5FHWEOOphJqc1MCeYD43y3KokJZmDLfZOf
l8wHHJ7Rth4YG3Y0TxQV80GqSKdG3xgz2Jyqrinq4YM0r4kJu2FmsNobOfFu
kQ/eZ2o7sPcxQ4yly48bJH44KvTPta6NGarO2vNRd/ODs3G/WnYdM2CNey5Z
ix+sd+399rGEGeLvvitnLRAALjeBdSNhZnC3zao82SoA+16fCPfjZgYlI2f1
0zMCINQjr9mzyQQ+KIBzO5sgKIg8TLebYYKYzNs8sdsEYTc1bX57LxMwqaka
fFUWhFS11maRKiY4dTfwl6+xIMiX+4Sb5jBBqt3N7YMugmCtsp+xI5YJEjlF
XQbv8IF22FH/u/eZYe43KQFi+MCDeXOB0Z0ZtPdZIab3fLAelJiraskMuSVC
d6Rr+MDn9Y+IA1rM0LKf7278CP5+1s+uBXlm4BXbq2u3wQchf9TVb0syQzfX
VLmbID94U2n/OviYIeP3r8pP+/nhmdW5YBY2ZlB4+GCPSLIAHHt1rDrhHBME
EOWvPSsSAOWrMUfTTJkgj39PsWa3AJx77ycUqscEc0eYU/j+CcCCiKzEyaNM
8FOgoZSeKAjrpmHxC4D7M6Y8mV5GEDYy49VvHmYCzW+zHZxaghBnMbh9UpkJ
zlTX9QvZCIIRP2vhQRWcn4QH8vThZChseHCoPnocvVI9xDwfTQblwru6t/rG
kAJTmxP/czL83ndM+uX2MdR3X7vc/hUZFuSLzl5yGEVW+abfhl+TwYB/eUkq
bQSlneVQfphCBhdSptaWn8NIg5nH4UwqGW77p0+q7B5GTTlTmVZpZFi+JJZB
ujiEnL2j6e3fk8H81ZUrt9Lq0Uz2kEAIxod6FX/sS69FjGetZnqzyTCv7GK+
L6sK2cX+/maeRYaCq+9/uuSWo4Cbz+k20slwSebRRvPnUvSq96z7D3y+StRZ
I5PvRUiTNEmoSSaD9QzDpa+JBainQl9iAd8/c9sNh0+VeSgo0cGW+IAMNwTN
ZIoTxtGb5YcTfx6SYbpf1MV4dAxV/HqndSKMDK9KGmeOSY+h4K/jojL//77s
W+OnD46j6ICYNX9gFBmOt8r35KSOoHU+5ekzOH/qWcrexlPDyIb1i13+UzLY
FBVlZ+4cRuUCB6yDYsggti2lqNtpCJ3pGs6MwPdZvfCkOOF5PZq/Vss1ivGO
fSLUmee1KOJ4fkUOxg4cAQmyL6qQyG7T4c2XZDCO5xAuelGOtGN8variyYBU
hjz+xZeiJSWZBMILMrAUjF+RSShCBp/Px7XGkmHswNdcr+MFiHP8WLIgfn6h
5AnNeZM89CXlfM2dO/g+a+OLn1LGUcOWTxWyfmQY/BL/7s/4GDoscWk+9y4Z
WoqcF3moGCNvXa4AMgh9rjMXwvFXTxjUHLxHBnZayEnSmxEUxsrreiiQDEr0
mTYr48OIZ8F+D899MrzVc+VqlR5Gn67f5fyI8bmWPc2vHYaQkaqsdTHOb+z+
PI6KsHrU+W7IVPUxGbaXz0eOPKpFvh0PHB9hfOM8e/RUaBWK3C4Qnotx1o5B
weGQcjRxh7s5HWPywccSHQ9L0R2ve7uuY8xho/qxObgIHRakxolgbMfyq6KQ
rwC95dkrFY6f90hP3IyLNw+ZcTfO8V7F/VlVuC6aPI7KmDpuBP3/Pq39yZnj
uP6+b3x+7fr/92mHIj+n7RhDQs9nNZe9yfDTH728YDeKLq5M3JvDuOyB85BU
0gjy1fTOEsDfNzw0uGV0ZBhR3UVLHDF+88r+brLkMMrsr/88inHQvfxRV9sh
pJVwg3PmNhlgtdlk+m49mqXGTEXjemzl73LZebcWufH9fOviS4ZhrWaBKL8q
pKiQqeeK6xP35pSVgl85Ku17UBuD62Nta474/EpR6VqY5Jw/GbyODXxX9StC
ssJaJ71xffzfiw9cYSpA6t5xev+/v/Phx76A3Sx5aF4x3yP0Ehl8fy+LDT4f
R9nn4240upBBRIZzTrZ/DLGONns/cSKD2UhqEK/4GPrkfyux1xHXW2OaI+Hs
KBr5k6qQ4kAGjemBVzMvR5Br07GTf+1xPGFb7pAHhxFnohxHCcYN5XF92yWG
UYK6yAUy/v4zJdUlxXNDSJm56rMIfv5E6Vw8z5V6FM+nkfMH416dh92FV2oR
A2vZbi13/Pzgl1UyPlWoauPVFnFPMhxcLNiXeb0ceZ0VXL3mhfvzpHZB/O1S
dFDWqNEM13NQTXvYNKAIWUh6yuZfJ4N7zN4RC6ECdOXa09wonO/xFruhv3vy
kKRp9mI2vl+5fu71+4/GUQGHAGvPOTLImpSuSLeMoTMQn9Jxmgx16TVGQQJj
6PpLG8HUU2SgY6VLnbIYRbF+xFP65mT4JX/F1T92BK19TaRVmeJ5+n7fMKJn
GBFdROmFMK4T5lcwEh1GUSmOAmoYl0+VsdNZD6E9TnwXdKxxPz4kTsk51aMv
ArPZWmfI4HmoczXItRaZfp3vFcL3Kd7SfNfLowolOaSeKj2P7/c37duQTzna
FvXBEHA+X1wNFSv2L0U1gjszwpwxP/o7MW1EFKEz/WWkHDcycMfTDbKfLEDJ
171HknC/TpMa3O7ey0O/hD94bcf+iWJYsb+0mAijpp5K9bdpcAwC9vVivW2R
deWUqhcN4i2XHd8nE6FEpWLXZScacFb8XD6KdeZj6dPcl8/QIJFtV9WLUCJw
yIt6qRljf/7w2K2vd4nAOfttqF+bBkvafn7JWJff/5czYXiYBiWMCZtWbljf
pi37vouhwh3hit7zfwlgePBE4SL2S00Be79OTRHgalRwP8WPCsOBv5I1sH4m
XAuM2eFNhfOEEbrLPQRoXlfP4MF+VO85x+9rWG/nHvs6PoD9qkVRuZ5lIwE8
b30WeH4Sn9d8vIC/jgAfqbH82ppU+M0tGZJRRYBNbobyO/dpECEIE/UNRHjX
K8Muh/2l6fCBW6LlRHhqeQO1utOAzyl0S1YBEY52Mdc72NMgx+Bta2A2EeaN
PbZNY/9u5ONlkoR9xEj8bOKZEzRQfnmil/UF9inh8K1MnQYz3Hzl7yOJ0CDz
skdUiQYf7fntE4OJwDM46nUlkgpeN5U10riJkOksyFhyH8cXozwzyIT9QOTp
i5s3qDAd6PLv7DoBjO5elJB1x/47zuWN9AIBrsz6BBnbUcE5Wv2k4i8CvJYT
F3C1oMKjyTOHQkYJ0HT0ksI1PSq0skemyfRhv93WZ3RDDfv1n+Qx3nYCdLtG
zA0H0OCUxfudt/uIYLy+hTiG/aWe8n57h3bsDwiGe/+60iDSyr6NGecny3Cp
gMOGhv2WX+HpSiI0FzHskDWlwXiqhaML9mOULN6Oszo0UPpmIST3kQhXOyyO
vFClQeG7IIn3mUQQPP+wYWI/DdIrg2oncT+ZCjRdOPII378/M+0PjQjPsvfd
f3aXCvIHsnUGxYmg/vpOAt1VKkwkecsFCxBBbmZzu5cLFRpqDQp+cxFh8ILz
laWzVHBbEFLmZCRC6MQCc7AJFbh7DnCPLBPgur2mym4dKtTZhIZ7Y78lrXDp
Tr8qFcJ236N+HyHAReH2vYJ+NFA4kHB3dJoIuWUf9pTifjfwuGZyc4IIniu5
1rcv0KA6YLNEaQTn5+iepwanadD65vO2rf3YT1ZPvTuE/XuhwhCPeCeuX8aY
vZomDdC3jgsnmog479sDHQ/i84qeGKVWY98cc/V7zm4aJOzc3C9b8r+f+3aa
K4gKZ9UkiQc0sU8zyjl/5xYVdq6rh/5SJoIIwaSR4kmFD59uhLftI8ITET6l
nw5UuK0Sq7UgRcR77a3QTysq8N/u5NcTJsKPiJVpCUMq3J2qTRnE/aT2a4Pr
sRYVOpnU+vPpiXCIWtCgcpgKjPMbvQ143pSNE6Wt89eQmKKc4kdbEsindH6X
UF5Dxfo3NT3tSFBsWDRIKlpFJ+TV9x5xIIHU3BTJXHMVRRSft5F0IsHN1bAm
gZoV5H3t0qLgRRKsht+8fPXkChoQms2ieJKA3YlD6GXHMsoXbVyV8yFB9EXZ
5Nyzy6hWpGXG9A4JzA5WyEc1zCEzXqU1sZ8kaGqRgy8WcyixM9pKf54EOy8/
4BIemUVVs/lPA9ZJUMf+7mbbpVmUFPi7toQF74FD+xnJ63+QgbZ36RYy3kvf
FmPng/+gX8z2C2piZGjMbi14IfIHXapvCL4hQ4YuT9ZoR+sZrAOWz2YcIgNp
+p3Q/pY11Eg0N1T3JoFSj6Pf4VNr6H5SoWL8dRKUJf7TeTiwivSrhfPNfElA
Hbbt3OawiqpJD2JdAkngk7kzjOn3CrJvrcvoDSEBjXXzh5LXCqLIW+Wm/f//
BXfImitaW0aC6sauzbEkqHdeM07wX0YTeveizRJJcE8xYthvfg55ak4livOQ
YZvrRlfxjTnELNe5vMn//3s33n22YZpDnKxf9x/C8dwoVGy6EDqLugIDttRL
///elEDXboFZFP+3Z+s3WTIQqRktBa/+oPbxnVIsh/5/j0PBcR4ZnA+z6MZU
dTKsd+3dkes6g5pTuEqT9MjA9L60RWlsDSWK8Ik343icWV7GMrivoSCXYGL9
YxJ4XEknma2uoviexS/u+P7hZ1p8DgSsoo4GzarPr0nAOiDJl8q9iuJUng+k
ppPgmXOmTFb0CnL6Ypelmk8Cm/2nOU+KryC3x8cmr34jwYZjJUPYm2XEcFsJ
mZeTIE/uTLib4F8U5h13XGI/1oVKb+dPvpxDZ31/eCUdJINltJVgl/QcOhVW
vucHYF33R9aMK3MWkWaM5WO1yGD15R/XH4VZlJEdo8Wpj3Xtqm3cvS9/0M4V
5t0SxmTQLZ2zbT3yB/2hnH/XaUGGUcfTMcWPZ1DK++owBbxnQ+zaY/t+raG6
XJpf9TMSpP4K2HX5zhpiXThptvaGBG6D549TiDgfX7/8UsTxqNnRhjfjV5H0
jXdi3v//njYy84LK7lXUpCLPn19HgpO7mjoXP66gjCZnnb/t+Lxq6RRT9RXU
MhV0b+cg7gf7yPc3a5eReNbUmPkkCUZkd6lZq/xF71L0/0qYkMFNwaDO4/sc
Kk4+Oa5hhXUpZ5/Hs+Nz6Gnqvv2nbMiwkVjNu9o4i+h1cqbP4L1vku7W8tls
Fo1sKbxjjPf+J91YJrreP4ga1p+jeJEMR5d8t82e+4PyvZKeM2EdcOeJ2+0L
dTPIPHTmXRHGKX8DOoNCcR2j9vkdP1GOOE9UvfUII8HHqdVT0XxVqDCtmlEi
ggQmM+fenOysQexUK66oJyRARx7fj4v5gU6WmGTV4bw9Hsl/UpfWgLzlfj6r
iifBnaxRwkHmJnRkl/DhwCQSuOSJViRaN6MHH7dVM74jQaPBu2+vclpQQECz
ZyQn9pvaJjlf3w6jlAeVQ/V4jqfJfd0GxiNoF5vSTLkw9k+73MxKV0aQplTv
1iuSuO/z+RcHXowiuYcXUnt3Y/1zae2oN4yhF5xn3y4eIEP/zpAXBli/euyk
Xyg+Qgb9dDNZ1evjiFP7mORB3CfBVWlbuXknEMOM7p2ZXBLclb/xxL/4O4rj
jMq0LyLBtaRK5e+SFchtp+KybA0JFDLn/K5FVqHuNJlVnVYS3r8Kg8M8taia
8Ckou48Ev27Vih988gON7LbOOzdOgijTnHqziAbkkF5XbD6Dzw9oL1cZaEQP
sktkI/+RYFhkUuD8vmbkf8uza7sZ9hsZf8+8mBpCNRzXHV5hvbm4+tlSNGoY
RTOksZ3Bes91oy3fUG0EfbkM86ew/raz/e3JOjOCGHgORUdgvS56b4coK86H
/sOaeBZc145T+1qF9McQ/UTtUp4HGTa7gxzZNseQvTqh5vllMji7f7WOyxpH
atdSpDWSSUAvEBFBFvyAfrnH1lAySKCiuNiyvSsfyUUqPZjJIwF362/NlKB8
RI1S+ZXzlQSiEUxN+bR89MtK4/6FMhJ8eRvQ6/YhD529+miGC8+BxZc/ysty
eaicr+TrixYSJJ39LukTn4tiDZIitvaQYJMWKiW2koP2Dmx59F4D81D7wv2u
7teoVUydl0+XDGG+t126LiUiVz2ZJSsjrOc9vfXphl+hiaTzc4FYf8+JLcVU
KrxEi79elEZgfbz178NCz8Y4dOuHueItnJ+sV3vNq5aeon/ifmKa2E+IMgS/
Lx+KRNLze8+Mef3/fvP6bzlhYciO9uSxxSsSHDh6o+zE5xz0ZE29cSWFBF6W
Iaw1Se8R9wnXz8U4Hw1ykmd0XmajqL3Su9/hfHj365aJpWWh11dsNj58wTwu
6NggG5iJxBpiloZK8Z77Pim83JmOPqz79ezE/TOdP7BO0XuHTh8uPRfShP/+
nNMgZTANzdaKn5ZSxrz0mMfr57ZHqJyFUe4V7tdPPafviiw9QDJJivT7dbCf
2FypEjYOQPFFvo5tJ8nA5m/01VrJF9nef8DwEPMaS/ib/da615HFgxAHA5yP
GQ/eedPDXij+7c4dEhfwXjgbyhCq6YaOJ1KqVnF/fEh5KSdZ54iCBTyjL9dO
IbNPNb+jBckgHO+3muw4hZ47bBzZQk+Gw6fs/+lvTKKPQ72sA5iv7vko9oeE
TKLIXBFfpWYSVD8K4gnkn0TpLQtlJNwXXA62HWdiJtD887lKL5zHNPqb3oh/
An2999XAMRz3gcci04mQcXT52JbFPzdJcDq8drzmSz9iCze8dMAG66lbHeUv
4/uQnPu7F1b6RFh/4lbnf6UXlaskhkliPfQRJBtbNHrQyc8fjkdRibCg67f0
h6UbRXDeeZXLTwTp9b9xKsWdSOp9i8x9rJ8jj0fvorh3oIh0bgM+rJcD0Dam
TYF29Pe8mdw5rI9FZa4c1nkzhfgtBJa1KWTo05I+5a00hfZ/Dnx4HeuLtOdm
zYTvk+ity9MT7LP4vrazSTLHJ5Hz77vTS10kYOsPD+qtm0Bntgwt6+A5uFRu
NndAdwIdtiAyMmaRYCjmLsPJ8nFU15/oJ/3//rfhfqKqMo4qq+t6Pt4jQY7H
ClZw/eg0mWKy6USE7YnMKlYbvSiwSHqA3owISn77BohdPeig/1DfVXUicD+j
T1xN70b018R9HWSJ4JMWeVXnWhd6d3HvcIMo1qtaieGyqBMdWzbl+shBhKYU
A/PBtXZ0u8Pir9gKATRXKk4/zmlDH9+seHJMEoCPpSXE5u4UerXlur/fdjKs
fuda+coyhZKu0WxfcmGeSBz94v5gEjHdNVddXSSBnteXUwGsk0g+odUqcogE
2Q7zt+kCJtDvF5+YXPHc1/PfoJveGEeBAibX730kwRVts3Zd73E0aCi6Noj1
DoPRDqk902NIVDem5M4jErAYUalBV/tQduTkoQpPIqyJUDWtTvei2iPxN9PO
EGHgpe4X/cM9SEmU/lLzcSKE8ce89xDsRk/7LA+rKxFha4bek87fnSjx3nfS
qiTO33KvaFRRBzKPY+ZbIxJBk3X46IeQduSdHW6ntUkAC102E0PTNmRJdZXo
+0kALqZ5FfrTU+jQF6Wrx6lkkJTpnF1unUT9uw5XeOE9ZFEpfGur/iRS/ndo
X/4GCRi5TKvOlk0gz4+POjmnSBBcGf6lQXkCpe7wHPbBe2FH+/EjTtnjaK76
n/s63iP7IxyP7pEaR2HNTG+i8d6TUFfJF302hi7W2b7Rfor1r5yp9oW2XsTI
nyf+6AYRJvLHel5+6UFe+fTcZo5E0BVOZ5Z71Y32xr9nVzQmwn6X728k/LtQ
yHaBgzJABKNaUupFu04kzG1WcFCGCMcPHv0jrNmBDO09cqwFiRCn03hh1/Z2
lK2oph6L/RHLz3GG+M1WtMXI8+HMHwLMmQY5eshPoTKix7YsrI9TUqIU3iVM
Iv49r50Zt5LBQNZyLoc4ibw2PFaBiQy1Y/NRQb4TKN009K8dnodefhH+fXPj
6JDaDy/PXhKcKJR2eHN+HMWU7X99oYoEvrPsN2Zbx5BhxvBLbcybOnJGR7mO
jaFSfdlQAubdbLK/o7Z8L7KIvsNsFoD9m+cubWmRHnTgcT8zqzsR0qZtDTKZ
ulFrzG+VBCsi9LK2Ww796UQU5FGzQ5sI07cNjpT0diDjdyat4XLY77CVdRjU
tqOHF9NuTlLw36vpzD760oYmlN6M09iJ0PGI19I3oxWFvHmnaIz5oCt5uVCQ
bQpdUrkaUoz180glp5a96yQyzjE8Zo75wMvgkeVi8wTyqOyLSeQgw4qXmVir
ygSS7hOPe71Egm/F+x6zvhlH++89cLcaJcGTNbOHz/jGUbjWCKptJMF91amK
iIAxtCFxdN8C5se7253a1hZH0daGVc+OVNxP89n3pcN7ULqg7k9KKPZ7bPpS
U9e70SSx8v1XHyK4ujC2pDt1IXW9MLmtdkSsJ8mtftadqKdsV+p+AyK4Zd4V
8zHrQE9KeAw5MD8qGO2zfGnSjsoGH7q93kEEPsLgAItFG9oxVaCzyYP9crDx
p2/nWhHNxmmnKOaD7hPPlH26JhHxy9ShSHky8C2bqDYqTKJjD4MLbmM+0EiV
eZUaOYFuO4e+GieSoXhRLkNkcRyJ/Mur+bFJgqXb64Iap8dRxdT33Uq/sK4J
tltRqhhDjwa2NEhhfnRZvVZLVhhDaq+//niO9X4S2df+Z/Iocj5ZYfHyPQms
WvrfMP/BfPZMoGnsCREO2i/UDXZ3oTV/NZmrfkSgcOn9ITd0ooccLWmxrkSY
7G4rrKztQE42DHnG5kQ40rj1wc6mdmTtfa40+QjOj7XeHpuBNkRZ0j0ThedB
jT1DPHqxFUWnnd4mifdDqRr3qRmBVpTD8SPPFPPBod2/HI68mURtdKHXVZXI
IJfyvuX96gRS/NBmHYT54II+Y1yi0QRKfE/wE8D70U/q8MVjWDcpmNtxTTOT
4ZXMT9924ji6mrb7PPsCCW7Rl9+9fXUMMVCPUK5jfpzjIgW6j4yiqL9KBPV6
zI8MT/91m4yiwqZw5FiA+z+Xq2pUrxuZCA9/yIjH93+yZYJRpQtx9ElbHwgm
wnCNnOR3hU7UUj43SvMmgtO18Twv5Q4kHDYz8fAsEeaSH/E76rUjhazK3Q46
RPAf3Tsx6tyGCH4syYV4HiosF3sVolvRrvUx5+ciOH9O/MnP6luQx9utRSx4
P867214wUp9EWjZd1jK3yHB+3teKdG0C0bkPKjL6kSGoV1uN8f040tnrVfPl
HhnEJ1gaHDB/FyalvzJ+SIaxaqredakx5HLx9VJVOBm0stK8bpwfRWru9NVC
z8hwZluF85uEEcRr/7xaI4EMSzcqEpVHhtGByYPOmm/J8K5H+17RehN6UlAb
VLWXF7jfdw/I3GtEZgWDS88P8oKjV8SoMW8Dml+/LaauwQtupBIei5N1iN1H
+03eCV5I8PGIOh5YjSZlrq7NWvLClqfvDp6rqUBje1mPzjvygqo3OHtRypDq
o0G3j968MCMWOmrtW4KkkiRlDgXwQroTQ8ii3yTy7C3KLw4mA0m3831e4QQa
htcWlhFkGHqreVh2fRzd/KjNg2Jxf5BT9l9UHkcSnV9DXRLJ0G6jF+59DcfP
duHhMI7Hd9tBY4PPo+iDCuvnxFwyXCN3O25ZHUGPy3PL333Ffoyt5WOEygjK
OTpmvVFOBtrCuSy3jGZE3upzy+84L0Qubr9/Rq4JJd1m1RUx4YWfpw5qUz83
oE80uX/r1rygvZsgnh3wA43xvZCQvsALll/yulaf1aA+WQu3aE9e+PG64sPx
3Eo09mnIV/8WL2Tl3n5Q0FiGOAt3/j3+gBesTiys2v0tQZtZT6wfRfKCugpv
ik7mJFLn9PJIiyHD74Rs9bxF3P8bA72/XuP6JospEdEEsmKgnZjOJAODhO1e
u4BxZPvw/dmEz2So9Ofq+1A9hqxSXDNJZWRIHJqnJ/CMoQcRHV3K9Xh/RG6e
u2w4ip4fZggQ7STDvaiBuunIEbT3dbjhhyEyvOG63iV+pgU98t7hoezAC2rL
LtfUh5pQ9j9T9hA3XpDvzkpMOd+Igu8wCDzx4QWuPMKJ/PJ61JaToGHqxwsv
/qbWtZfUIokRvSN1QbwwErY3sb6gCpUxlhavhPOCOGGw9lN2OTpzw+FK3zNe
+BClZPv+dSmq79cRuprAC0TWDJfamkkkKjj+evMNGW56qNXck5xEjHt2nvX9
QAZOp+T24z44/hCGYE0c3+vZXDhZPY4swiJatJqwX+eQGKoTGEcHNUqp/n1Y
L7Rq5SyfG0P6hcHZ/yaxr/mQmMeVOoqm6Xd2xM6TIV/i15D6rxGUTo+Oum2Q
QVoqkrGRpxVxtDTazeN4TnVHXl4Mb0Z7zS4yLwTzQlBh3dkTxCZEr8vOIobr
pRPUmH0yuAG16Tt0XIrlhYx4KfPZLT/QXQHrvaOveIG1elvE7YlqtBTyhOlm
Ci+8vqgqpVVZgY7o7nym8I4XrK/mzh1J/I5WT+3z4MriBV2FdY5t7yYRpdP4
hPIZMpxzkuiuWJ9AhjnX4j5jn8U5EGNyVH8CZeRxt62bkuEJ1dG35fk4Igmy
UJmNsc8oGclM/TmGzE4+utOCfYmKiYPL+qExNO/89dEFA/z9jz1OLA8w3zee
qig7QYbk4wbem20jqOl50alJjCNlTt4VEm1DVyUr7ptjH5z18qGJ6acWdILr
h4u6Od6/EvkueqbNKH2g0WwB+xyyfrbApflGlBJbWexqRYZuSrnWzsgGVERw
HXmL7+/mmt3d5fwDLRBuFmRg3+w+FZ6pm1uDfjNwMHn9/+9W2gQR/y1VqLx1
SG3dlQz2+69Wo8JJVG9uX1OFfbQ152vLt5yTaLLoFv1TZ+yTfJHgusUE0hIz
E0lzwn7oguJl5ZRxdLjxniQdxmcKpUdc5sfQqMI+8WfYZ4Us0nqj1bDP9mIi
X8VY5dijlpLQUdRvrboRg3HdSiqa7x5BHKcTBjYxLg9i5GeUbkPZw2+4L7mT
ge5349c7xS3oMGvQiCD27cf6vcQlrZpR2e7yFGZPMkz3VO5Y/deIwmQrTihh
Hy/GVJ5DCm9A04fvNqZjX/sjXdpq5tQPpHroppjDFTJMEYSmXcNr0MfDZTRb
HzJ0/g6v/1xdidKkl3tfXydDlJzE2S/Fk+h4h1z0AP6c4Ixi6nkmkWqJw3GJ
G5jfGNZUMk9PoA9lmSYUvB8Kfm77fO7tOGIvSU1sv02G1jsSvr+WcLz1djv0
fHF9N6sZLI6OIdkm+7pbeH/oLInkpUWMok+LCWEud8kwkcrANjkwgjRE/O35
/fE+mPjw5pdsG5pOCIoMwPwrrPvrlkFNCxJ49dt7GuNrMx9ck+2aUViQtA0X
3jctZ76cWdtsRMTqVeP/P9/KGY/OPMP8uCfZ4P+/18nfOvPhwg+UOdBq3h1E
hozgwMGNFzWIC2V4/nqA6/NXUSq9pRJJp5SnFtz//78zoOeqzplEe3fqyN0P
JMNLeYkJM5ZJxLIm4UYIIcNgxNbTl3H96WYyP7U9JkN9/7Y/Jml4/88UhnVG
4X2gvfu+3Aqed1vbHAHMn359aac1sL7VFrMUDcP7YuQFmiyMHkXJc9asR56T
4a/56abe0RF0s9vup8wLMuzWclZuP9SGttu4CMUlkUHP1dCwoq0FBe1pSi/E
mF7+8Iluj2ZEH3lpVBjjWPMjlX48TehFxvP5LLx/9EKUd+xOb0DD4zv0br/C
+kwlazn86Q+kpUOJD8TnXyKHDz/sqkGJuu87qvE+Lh3fJi4pUYXapTp26Dwh
wx3xQkXtrTxwNHvyDVcIHWwQPxbu1OSB4Wm6/WfP0oElpVTB+xIPLC71Jcru
p4O1K4amok954O0TS5+QLXRwm/zShlzIA+/D49U5EjcRR+S77bojPJB85seS
geom2t3MttjLQICKx3HJHO0bKOh4V9NbXuzDLW6lW7puIIlWxZNRWIdu7dpz
cSRkCTE9+NvniXX6bkLInymJJdSF5iSttxLBoOdcZVXOIioMpnifkCZC/4/Y
G4nqi+gqv7unujz2ecU6irGN/xC7tz6XIvZFU4MxeS2n/6FloTr/7dg3upx9
dvTyxALimRt0YTUhQvLhobwX7gtIx/XyPb+P3LBP8cPf7pN04C38wlS3lhvq
JC13ufPTgbFdrKb0EDeIVuaP+37YxDxl6sO5wg0lE0wOBeqbaPrgquc8mQeo
3bniOY0bKK/RiL99Lw98qPvd8vDcBjqDTia81eOBrpjSd85/13HfVX91dOWB
3/USez0C19HOXrXe53EE8DNomllJWUSBJqRPzukEQIK5/3RUF1Fmn+aL7YUE
OKfj95qp/R9aoNRuFP7/OwOBbIvjHv9Q/s85RuVRAmTdiElTJvxDgTGHokKX
cT4/hpssZC2gfDEwyOUmAjTpH3xivIAuP/0SmYR98g2tm8eVV+eRkda3tmhx
EuxROJsomcQGTF7FsUmHSGCtZ/bh9Ec2ENuDzjOZkMDV0pW1uIoNMu+5T2Rc
IsEm4t9+rJMNlqmX62OCSMAhVUKdHWODvweGU74mkWC3kW1j7hwbzL+4M0Ms
JsF6RbVL2Bob7Frp4w3tIUG8RvnwHUZ2+Dqn2HXgLC94ntk1nGbPDpcOXUDN
13kh7lLgx3QXdtC1yFcJiOYFTdkmtmI3duBtPbFdM4cXnML+Phr2YIeKTHZg
r+cF196IeF5PduhN3tpXM8ULv66dpBm7s0P8QsUxX2Y+0Mor+5Tgyg6hhXLN
Etv4QCHd3IfekR1yG35YTkqRIGLlp5OJGhskPjs0+uAI9q1zt3fmKrOB7eSE
AbImQbfM/OctSmxwfWDxN901ElhWZ2scUWSDPQXvOcqjcL4EDI09Mf6nqDsX
kI193hXPrij8/SaTmJkDdSSQUfq2K1WFDQKe1xg3T5DARFuI/t0RNhB8sl3o
pgsv0M7fpmt7zQYnZn3RciAv1PRfu1L+DmNzsUC9RJwP40FSQj4b6DiEnnH/
xgvffO8W2JWwQSTb46NWnbxQ5bC3mKuBDSRtSmuY5rHO0+3ojupng8PCahF2
3HzgfOq3zPIfNpjR1jD3pPJBrMco7Mf513l5XpJZRRDOtd1wC6+kQN6j446/
zQXhWOHzXXK9FCCaF0wGeQtizTNUUPeHAl/+Cp9tihSEpT8Tq5YMYiB49bBe
QY4gdHY7C3XwisHKigGdSjM+r1owTmWHGEyYzj3V+SsIH+4fPe0vLwYnuoC9
l7wVfk8+jkg7IgZs2vUezwaFgMsrSKWbThzmTSPvJW8RhvQEt1OWLOJwdMuV
AQlJYchVtXY/yiUO8RHK9FuOCkMg0Sj5GUkcqGzcOiqOwtCcFKdnKiAOUj5t
m2VBwqB9xmr6irA4UAyf6EemC8PH8A25DYo4BFyo041rEAZ0LYFzQkIc3usZ
mJ9VFYSa04ohEV8pUH/80kyDlSDWHbt/cDdQ4EDc/qWM64Jw6ZjFZMMgBTb2
v+X890wQbP2WTNvnKCB2Yu7Dq8+C8OAkc5oYzkcme613epcg7HscGZZCEoP6
heMfeVcFwZQo3uIiIQarr6/3NQlvBWaDQQvXvWKQR2LXCpsUAjkDW+TzWww+
3n+c8pJdGM6pxrHmrIqBvO25hxu7hIHv7sWtJEZxCP9oLZ+kJwxbbaVvjLKJ
Q7MPoeXRJWHYtn2p3ZBHHIJt9J98eiwMrJ8m7S14xUFCeTZONFcYkqbT3JcE
xWH/BX/6D23C8Nol7cReUXFYe3ruipaaIDw6YqOvmkMBRX4/G4FzglDIXi5s
U0qBG1uc6wR8BeFpZvWIZDMFIhIhTOuVIGzu+yxwb4gCxiHuvknFuL7fbaUC
Zinw4Wyxl+yQIEz/3nFPgk4MtJ4ZwfiWrTAXMpl5ilsMUi7lv6/cvhVE82XF
ZUXEwKZXQ/jerBAcz89hUukWA0faDabHJGF45hGjkj4hBn72nIrf5YRB9Hz7
108LYjCez3SNYiIM8yJ292XpcX+scD9/4S0MshzKZ0/ifrn6x+2C+lNhOHOm
bDfC/dLnKPGG47MwtHfLfV7G/fLv5g/xf93CMCES1nAH58PZNsFE45ggVG7Y
EP/EU8Df58SPPc6CMHVHWHUjjQJTs5uciw8FodtnydQznwIiE+c6YzME4eA2
rjn9Egpc2+W8JtwgCFkbH1+F/aBA/3Vb8J4VhOutb+cPdFNg+eO8WyppK2yW
TXppTFCAjknGMlduK+j51b/LW6BAgcfnUnd6YbjhZxhenCsGwtqiikbbhCEl
LWZLdIkYvPXNpGNXF4aMY6dlGhrEgMtkcz7yvDAMeVIeuvSLwQ9V2bG5u8IQ
y1z1zBn3z1g/U+q218JA/+BjXe26GOyq/U3e/l0Yfj2xrqlgFge7Yzybc8PC
wHSd8L6TWxxkfX5evqsvCIZn9pAjnlBALeV2p4i7IJw4t7ueDuej/fa2gTsR
ghBUnjmi+oYCjxzPJqTlCYLJXPgW3fcUaKCRjkS1C4Kjm/xnKTw/e2/xTCkv
C4Lb/uTbdZhP3lr0/4gR2goHV8ZSVVspkF5vvzdNeSs4TFA8r+L+cTi8EO3A
JgxRE6/M/V+JQeRPyW87dgqDpvT5Pv9MMchpf735UEcYnFJ+S+h8EwP1iFvf
njoJA2n8BmtTnRjYZZZd0MDzfiA/yFKoD8d7VPVWcKowyMzQqsRn8HlP6AMv
VApDBMcuD3fML1mR4pSuMWFwdE0mZeL56b+aSHthLAjCGqoxEiEUOBrWJZ18
RRB2ke/pLIRTQPXCM+/LeN45rlV30z+jgEqnjczGF0FY+HlMQDOBAmX6Cl5K
/YLwkK/X7stbClAGlqME6bfCvoLyelvcL27BPTMR27aC2t9X64dwv1g+e8Xw
Un0r3NG/eFC5ngJkVlmX00RheKs/S9EKFYPrwbd6Z/YJw3CmiolrHJ6HcTHv
jZPCoHTRiT/vrRgcd5Kj3XYXhiIrgadbv+B5+m3M7xgmDAlaz/KjcD4Mg/Ie
ZmYIw7GLL/9tHxCDDMMd3Lq1wmDgM3rv21/M10e4DOUnhUFkH8OrvZhPLI4o
XTp7gw+iR+y/5WP+cIj7+acigA8cvn3SOCYiDhlODvI8YXzAPsaam0kVh73L
H+nkYvngOYcQbUxeHG4/q2vfm8IH8/5f6ydAHHoWAhbpc/mg8Bn9SI6uOESl
jZxKKuaDPd/O5qibY76eMijga+ADRe2p55Hncf6ZaRG1L/mhSKni+BZ6Ccgp
KrvAlMUPHKZHygicElD/t+cPfRE/nPquY9rJLwHvcq13fG3gB25Wh+fmEhLA
fsmzct8QPySUCBgE75KA9FHxc6fm+YHU2q98UUECGF3oVfexCACsamhtqEoA
fQPnlSwhAeAMq/RQ0paAz/ef6d/24wNXkVufSjnF4f6W6MnvIXxg9Lhoag3z
w/14+1PPY/jg00SxHHmHOKRazf9hTuaDe+h5N+M+cRD7cmNi8z0fVDQk7WlQ
EYdk7R8O94r4IIYt6Zantjgs0Yf4Pv3BBz2tAtt/GYlD75ur8vK9fDAn4uyj
fEYcnpQZcE6n88MNLm3p1DVx8FsPUef+yg+XTHkjqv+j6KyjotqiME4qNTNM
3JmhQxokBEEUvFukJVRESRFRulTEQEUEsbCQskBFlBAJAQHpLhHpFlBSFOkw
eOf99dZec9+d8/v2Pnt/e7nWsFECXLTnOvOa6MBzy+ZSMUUCPrjvvzXSj57/
/M72sogEjNu2U+7+oINFQPwTspwEjFXrEQr/0eFKy/Nqvy0S8HbVhcuZnwG/
d921e6iDePmtLodIMmD3hryJCEMJULY/1vH2OgZvxAOTNvGIQ4/A+YWP0RiQ
VV8qf8fEYfJm6FmNRAzuzz+7E4/m5Xmtp6PDmRiwDuG2upvFoRw7UNxRggFX
HmVT7TZxoAumXiJ9xMDaxSdkhz6qjy+Cr+70YfC534PnkaU4PHB7lr5/CoP0
2e8HRuzEwSzs7FXuD3TQHqlj27uC+jnx3jdyAx1SNl55FcIuASROnP9wDx10
RRZ3PCFKgDgHM+jHBMq3/HmHBAEJ4JzHo0tX6JBD0ntxU0oC9mmdamrjYkDB
DrtkRxUJ6P7DEyEvwIDXxpk8zO0SsP6ATbdMngH7nmKuBfoSYNZxfKIb8RKG
niXXcIrDKW/Hh34ov+81NnC484vDmtqiTXUeBkm7HFwlkZ8wDJS711ODQapP
gPciqgfF43tT0zoxKLLSyR5SFQedY/LYjjEMJI6Ut37dIQ6c9t1wbRGD3NMa
7v8MxWH920zCXQ46SD/+wau6XxwKWOvOGHbQIetWQ8HTGXH4eMM8mOcbHW4/
M+MYWxMHTcuSVzfm6MAtaHJbf4ME3LSiuVeyMOBgbeL3fLIEtKo14u+JDHB8
Gpirh+rBZfDbm2PCDGi6gV0eRvVwyvKnaiPiNTenDEVpSIAokWPvlCYDsh3A
wwEk4L4NlsR4ioHwGRaZeXZxiPfjENmWgcGxHbI5Y2h+uiZKM7+geh54QzPh
R/fhGCmKwtOK6oObedJXUhzus9Af5Y1gMJLGlruuhOpFJdBiZA7lf87xXoWW
ODR49Q7fZKPDL5kXQbl64pCXyBB4S6bDiJ/veKe5OPiVzfw6hu6vz5E90frf
xeGAW18iyyyq39fx3yOX0H0Sf1RMWadD9SnyPT42Cdic/l3nIR8DYt/wD2UQ
JOAFX4BGJMpvj66AehCqh6p61sbf0gx4FbXQ6y2NYtfPO9rVGMA7vbgpVA3x
Dn3sFNBlwOyRbdZFuhKw56H924mXGOz/8eOxEZs4GP91HXfLx0D0yonaEF7k
N0ONqnY2YmCe3NlKRvdBb23BwQ3d36LC+JIF5Cef5XCz9P/EYN9pyxOy8uJw
8fQtjdh1DDgKvPJfqYvDw+QXHx6Q6GAlG2Dit1McfI7ikU2idLT/zFRcNBEH
6WCGZ+gMHeS3Nvl/HxOH/JLQhvm/dFArtbbXmRMH/1Mjm2N5GfBsJEeh6a84
NDc/MvdgMsBrZWVnLLcEiPhnSLlKMaDixJPRh5gEJPxjmb2hguojNt2uBfXH
0aYgjc/aDFgp+VOvqSwB8zKqedt2M6AuznJvPboPzgFyg2X3qaAkEushhvyb
RU3q2Jk4KuwN8GB/tCYKnWz59VcSqNB+qXGtE/lbQjC2/8srKmxwNfVs4xOD
p/kzqrfeUqHz2tvLEZgYKNx/8C80jwqODwZC1kXEgOOgyo7aEiqkb8irlZcR
g9RDjy3311JBp/5rBZeyGJCvXg8I2EWD2Vf8xLRHYpC0Tn+nb0qD4Yu9hjov
xIBO9bI5ZEWDKoEJx4spaJ5dOxiR4kCDumAWgnemGLgJlBzd5kqDW5Flshve
i0E4W1g/iz8N/EJMnpgUi8GPoLMT6+dokDU+dkqjUgzej1se2xJGAzW3N21V
dWie6p61TXlABRGVVu+1H6LQ9lL/Oe0xFeYV2D0Wl5D/O/Xuae4LKpjstpuv
WBdFvvTStlupVOgnlTQ4c4lBMP+QVVQ2FSYfFOW08ItBmXBRw6dCKhD58i8S
BZB/uVHvr1NJBUolZVUA+X8dzWJKTyMVDo3bss7JicFLl1St3wY0IFSHm0VF
i4Hut6OPayxoELHtSaXWUzGwNcAulx6igb/1l8ikl2ifKDsf/w3ty/7PD6T1
Iz9Q57SerOFJAyvPJs7+bOSXr8zueXuKBjRDrsQXBWh/MMrevPciDUxOfLml
UiYGWP3YTybaL1M2HP0cUiMGNVszpdKiqVBbd/Uv87soNPx+41T5lApZ+b2h
l+dF4egSC/tiEhWyb7wx/PRbFO4ZfK/AUb65RDavcnCIgetQxf5ElO+TvIGW
EqgeqmxXj4mVUmHo6K1/m9A+eChdJO0dynee/eEiPuT3P9G+dDi1oOc5W/C+
TWKgqde0FoLyLf/1z82L98TgDuVvgQHKt1fd0C21ODEwfx5dJI7yrXZzvaIh
AfkdtfeZlOM0gJMCU8avxdB+/na3kC8NHv6Z+JD2Vgy8P65IbD9Dg9FD0gtz
uWj/rNZb9r1Mg4r+MEtRVA/1KX6+BTdo0BFUemtzlRg4eQZPbH1EhT/Jqx/+
jooCWLxxupxIBX5jjRU+VA9FhksauW+oMN30wGrbAvJ7CkBtz6WCtlzLrWCk
x5URrVf9qL4jsxMcR9jEoP+k7aPm2v//XmpB2BEeMXjMOvckBfG6OXR/WCWL
wdxnSQefHiqk7CoqSkf1Yb9OCrmLeI+ITW7cGy4Gba6f03YgXuF6u1uiyA+6
Fi7OfjpGg7nyzSYbY8SgUl2Jw8wHPS+we4U7XgweNbNHZZxG+//GCAuZV6ge
RH5araF8iz/mY3VAejgx9ZYVw2kg4T1YmZqH9BrcuUX/Dg14HNRNKaWoHvZw
uXc+oYK86KHAlK+isNikI5+A7veNdz0ffk+Kwuv7f3l2ZVKhZDDz5XW0/x/N
mUkvLKBCcOH0Lstl5GetAvJ5UH0fDT32xOKfKHxu7ulUaULxp56cq5xiMK0S
8UGugwoG08Jh86g+wjP1xRYGqFDttOV3DKqPHwNq+nQbGgTpOhlqh4hB4E3p
sWxU32XOryzIN8TAY3lLhJgHuv9M1gbh+6h/sJPY7U/QYPLen0i7h2Jw97m/
6DF0v5dovy/Uo/0Bf7ajQDuEBjeGDx9wTxUDa7/U3N7rNPiymju49Z0YDHYG
/jW4R4PcxbFeVeSfTyolzBWh/va8mC/AFe33unGBvjMpVJDQbW1bGhOFRLLX
+Z/vqOCS6Jc2PC0KlWuqC3nFVDCKXBGTRvcjKCKuwQDlmycpf3vpKvLzrGH/
YlG+ibyfJ9PR/nuV1p2YivI992qQZWYj8t93XUfOj1Bh5GKy9mUS6h9FVhuf
onzH2XeESV4QA+mSUiE5VN+youyXWcPEYP2KvY0Xynfg/b5qxQgxiLBflz6G
8v33CU9tfJQYCEf3cPCjfH8s8R04hPqFFVnrtjfqb+tJP8wOoHroM9f3P3OL
BmGZlvr30T5Vl1BzVjmSBq83Sg7yov7AcTh7I6D+VbEt7q7ASWH4yrpC6UIx
7zde97E7wiA5z8nin0MFi7DGUylpwnBuY7IFz3vUzwx83trWCcN0y8rmJNTv
RiJ8BH5+E4ZMocQLOLr/5X0spY6sItCbqFPfVYXmx4+RnAQREfAaK9jvjfpf
I0iKpWmLwNrWsQ/jyjQ42DAW/RjtR/PbZE8GatJgV1JaitugKDiIPl36s5MG
Y5WrGd+RvroWXE/PGtPgcJ0XlxiaNxx/LLzH9tMgLXZccVVFDHiqvMR2H6bB
9jrTjBOmYnCUHiBzC/XHoj1Ew8vHxKBYOO91IeoP1y4PVQlfQs9LPg7r+EaF
94ED2J7jwuAqN8DJOUeFkLSMqPFLwlByfpTP/B8VOFROKS7FCUOlHltZCjcN
Hjh1vvV9Jwy3fhnfZdBoMKS8v9W4WRi8xHO2PhChgY16lcKFSWFo51QoFJBB
+dpHUWPhFIFmLi//5M00mFDq0m8SFwF7m9ieTfdpcDLv8YeiFFGYfkRzyY+l
gQd3n3RdtSjQN73N2PuUBheEioV40L7c62Pzb+o5Dew995afQ/fNXCtl4GoS
DRSz9yoRhdA82bNHSTyZBr9OzrmWaInBVx1bgYIUGqhTs0+GHBCDiqF4qb2p
6H0l0nssTqB+wpy+2BVNgIISls3iWkT4tnl4zjGLAJf12KrnVYig69rTkdBE
AO2P7DOfZYkgG6v4OGqcAGv7c7SKRYlg12f/SZ2NCLfUJ87k09D/31sucFqY
CFOFOW013ESgpcrgezWJQOIJKPj+lwBmPrZSxZZEGM/LGlKYJYDaes6KRTYJ
+EofKwVpEeB6GJZk0EiCpZCpqG55AuhupBmUfCWBu0VimI0QAdwPJCll/SbB
th13rq3zEoDVsMP7Fjc/KL067dP6mw8eDkr/nqfxw2bOl8adU3wQuPdFOlGc
H9QHzbz5e/hA1ZHM3a3AD9ePD3uG1/CBrMaYyK+LBJhVtN4chM77yLyq/coD
Ahi+m1ScXSLAAbVi7fwUAphHRFoqjhIg7OjhgzfKCGDxvUxBpZ0Aoo9c2Ge6
CLDrYDI/WxUBTMYXpoZnCEDZ/YCakkOAfx7zN+24iBBGMmOXf0WAgzNWWvsk
iODb+sgrPA7pGpLB+zWUBJG9Ye87B/ngpP7IL8unJPC4VjGItfLBc6oRXfE9
Ce52hlRtR+dVpKYf8f7/d0scLcRNPvDB4UMDUbzTJLi088oR/Sw+kKpibL7M
zg9QtSVFJZkP9g09EJUg88OKhUYb4RkfDHsSbb+J8kNZ61av4Tg+NBe3V3Lf
/46XGtFHLG+hvXpnkWx5zxTeSx6QPhpOBzmjUKaGxBRujGm46V2hg4LR1RNP
3Cbx9nrm7OwlOsxtMjuqkT6BF2pEfDxxgQ6lrvn2mnPj+IFQvLriPB2am97+
7dccx9PFrJ1Gz9HhtOB7DpegMTxrv+ZwD4rPNkVxHLXvxr8vXzb4i963LdjU
88W3TjxIpi67MpgOYw+LX0b4duD6mfhH+xA6dI7U/o5ebcPj/Rdp1aFob8zF
HdXDW3G/vqN1/9B5I2wst/XQPuNuKSnfNiIefZGJrKU9n/AEllHpL3fpsDvq
yDWBgCZcluXuxtBoOtBelfgciPmOMzJ3ZJTn0qGtUniT49AUnpAxeu842ksH
Rf3Uf8pN4d0bJFp1yuhw/deS+C7/SfxTu9tPgyo6FPRkf76bN4E/wzueB9ci
3/5P6yLtzzi+tn5zcqIePX/rxCPuXeN45Q02jpBGOkwcM/uYcnUMt8o3OWGE
9vojzqXRM37d+G3HqA7Pz3RI//Mp8fdKJ37/3ulDTij+WFc0bnylA59SujUb
0kIHV4voXjO+djwsaOdkazMdljZuKroQ24p7jmVV70fvW9so62su9RlfehRj
yYa+307DM8HV9RN+LP7HvRF03ogCPzX9G014sHtO+0IpHXrZTEedBX/hgrS/
i35HMXjtfN9HM2cGfyx84XOlDQb/jAUFuNRm8H3YV/EUSwx+aWf9cE77iX/4
PFoiaYRBZN3MZ59NP3FFoYJD6jgGzEyX4wcf/sCblHXcB7Qw+DSuNm9I+IE/
o6jpblLDwGI69JhX8DSuwBI2t0ERA65+rrCY19/w7L1Xo717aMDma7xfiPkN
5/FLxH61IR/MUD63+dpX/BZ5mIl9osFa5yv3tYURfEfajNRAAw222UcvZTiP
4PDCJcKklga9xqf2Xvg4jKfIm/raV9HAlrtr+va2YbxL71MutQL54LcjF6iJ
Q3gh24LAqTIaiHx4k1UwNIMnyQhgpVcwIB7J34XvmcGvj+meEw3B4La48ODe
vJ943npFWeclDFSIa1oikj9xsWspLyaCMPCOnKhuvfMDl7okwmN9FoO+fc65
CX+m8XaGEl0kAIPjvw37s7ymcetCDwE9PwycboenavZ/x9O7rz2s9sCAcZG3
wZnjG75V/oaOIhOD2BDHHeGBX/FSev8skYL2zgLF+sCpEfzBWkvNAV4M2p4l
ODgdGcHViQe6/rFjEKgyCF7dw/jLQ7L+pD80cBc/jVXvH8YJNAXijXkalG78
VxbzaQiv4rvv6DtFg3cuv124LYdwfYxfu2KIBl8HLya5uGbitz2IHQmzNCC5
aHHzCWXiBdFKrR/XaXC1hpPO9iUDt+EsleAgYiC5UyvxWW0Grv5H2HKnMAa/
264Rf89k4Jk+bt/OKGBwkD3Bhk0pE69c++n1Zhs6f+2bwObgTPz70MMTXYZo
r3409thoPhNn9TQJWziAwfhv55v6Cvn4M5HjElQhVP8Hlq8YFufjJ8Xt2kXk
UX3ul92W6FeA20vGlZG16HD407sSyV2F+I1Uw/ApfTp0OXu4h6p9wOVs+JsT
99PhZW9e9zkowm3Ng021j9BBq9hcOMunGG8JOVjwyocOAfurKhvyS/B398a/
jaP+VM7puLg7JBufbN62RJqhweY7B69OlmTjxebDl/f/RT77xPu+Yxvf4RLb
B/vuI/3H3h+3e2f3Du92PxP6UQCDjfXq65/z3+GHR+kLHHIYiOz441IskYO7
Z5unamliIAjlJSeic3DuG92Sx/UxOJH+aXiKmotvjXnZG7EfA23SnpZx0yK8
06TsTBqTDuzrRxQk2otw1amZ700ydFDh6a7B3IvxCZcvD8c16KAk0GZetqEE
vxQvv76mR4fpej8OocwS3LT7zcMN++hw0uN3k9ixUjzC9u44txMdzpdGU4+R
y/CfUvpuHIifMK8UtyGwDN+SdDd2EfEPTabUuj/IwQluquS+HzTYsK+7Jd0h
F983HrSr6TcNgl25FA8K5eHvslXLa7jR/dgQNW/3KQ9fUqeSGhgYfMxTTc09
+x4v94lJ6ZDGoLxaUe0IIx8/lDxEnFTHYLnlxccDafk4SbKliF0Pg7KyfNk7
GgW4Z8W6qvReDMzIgreqt5bhPIFCzbvpdFgxei7MdroM1wodv+olRYegBnbT
/rdleJftyX9xW+gQwu7+Z9/XMnxEJiWnEehA4ftk4Uwpx90SjaXZLelgqyJz
h0unHBdtHW7a6UiHn88OahseKcevlAzKXvKig9RxK1aB4HL8oO617DI0f2Iu
4hppNXn47aDuygnE/4mS11dFzsf9b3rMyCP+o4tmYn92FuBjJXA4lgvdf99H
d+fMC3FmTkavEh2DZJa92lY7P+B5zuckxzZhoHSxv7SVVIR/m5SdKEH97lAQ
32mViiL84/fj7dmoPwq3P/dRsy7GE37aXSs2x2DxEVGZYViB4y8CpfqpdHAM
SytrC67ArRVltFYl6HDINftTQUoFfoH8WUdKFdXHvNO2osoK/F68TZXNTpRf
pkZb68cKnMCfaBtpRgfnwMuBa7UV+PgG1mtNdkg/TddljewKPDzwQSebBx3u
rujJ34iowLNfZLWpnqHD33tjdt2uFXhR4RuBRbTnPvllpBR2sBI/7J1NqUM+
X7LpLav8/ir8iWuB3sEKKryk7F06Y1uNuyZG2z1Be56qvupFUe8afOPhXInY
Tiq0TXEE1dyoxWNjNp3ZPUSFwLPqzvTsOtxROXR//CQVvlFGTbK+1ePGFmzV
L5HPPup0oyUPzbecn5Rben402EpXyFsV78RLvA6WzSKfLnVE2I+lqhO3/OKw
boj2+E0evwdjvbrwK0q2aTja626zrp2/xejGizeH6ffcpUFxgr1dUm03PmY8
6k5GPnorw97obVAPfjCN3DGKfPRk/rkWH/VePHR2+NiBlzS4q+eoq7lcged8
vsimjPbetfEis4MCVXj4aE3hxwwq8Ae2XRLAq/Fz98Jy96G9V6yxUuu0ew1u
PVf8qADpEeN+svBwdC2e2XyRyon0aCqckGusrsOHMjvq1dHee/leQVjGaj3u
vmHY3WAQPV/imsGi1oh3qNQ90R6nguFW09BBuU5cr6X7aJcLDTY2rQ1p1XTi
pnLt3ene6HyMvTY6x7twIVYV3BXtfce05BTHOLvxolhTA5ZLNGD/KB+hktyN
H//77HEQ2vMZz1bjKWY9eMZS7XwX2vNPfvQ/e2O2B7/TcooFQ3rkXWoTvRPX
i08onD+9JYEGl7s6Bn49rcSL8qadTz2jAvf2xwpr36twOnm+814yFT5E3RgY
16zBF6fiv37MpML4dnn2t5dqcfxb9Q6F//8em6tSNVTW4eMmwpFJ5WivS+r3
jOJowK8PacXhDVQY1Llm+1SvEbctiPy33EoFJ88J2t6LTfhR8p2A5j4qKPPy
am741Il/yorf7m1DA+0Xzo1vPbtw3b6rvkecaYARTFefcXTj1ar3CSfRHqes
eVW160k3vkCZrHx2igZTYf2ze9R78L0zyTrTF2hwKuNA82ptD660b0TiANLj
wpKTW59dLy72J0G4G9WHWj3J7/v3XnyWNNl+5iENdrjcOK/mXoVL/Ao7ue8x
FV68qonI7KrGLTWt2cqeU+F+dDW6HbV4SVyIbxTSY/bzdemlhDp84t1IZBOq
jxq2cMeB5XpcMpeg5IruSyVNX5fPqBG3ZuPpPoz24GfJchkCt5vwsdP8jJxa
KhjRPc8n1H/Ef81Zmbm0UIE63Dix+XQX7vjgGIXVnAamb6Ucg4jduPG7r2Eb
D9JAaHHH3sQX3Thxz+4jR51o4GMsY3lGrQdPCM3KJXqgvc45JrKhsAfHd36+
wI30COAY5zu5sxfnCUqPsrxIA62Tj87oF/Xixqdzqgauof4uueeIoEYfPilT
WJwZSYPCFsPPqZbSoBQQXHtdjgFW7neXxOykQS/e+JEsFwPETS+cYjsmDUmS
q7L843QwmM9VtvSRhgrf8y1m1Whe63XrsgdKQ5fMI/mJF3RYOOcwJnRJGtJj
8n9PI/+epxMQH3NVGo4bue10dUDz2aSDcCJCGl7Vr9CcttGBY6SuzntCGrq5
xAJFt9OgzcCj/uVPaTDZKK/0AkP34aOi+7YF9HzBqlrRL5SPSxdGpVel4WU7
q8DZRirI/ezP9forDafoGveGk6hwfPuRK1ysMjAbaX+E4zIVKu7S5X+zy0Dc
qIf7tC2Kie7FehtkIPZEycMkdXRfv9lxtilLw/uoL9RefgY0ubx5KKgmDXni
GgYPpuggX3AUCBrS4HhKzzwI+WdXzjG+VC1p6JvxEImPR/0zwHBgZoc0pKo9
idqI5sk1mVi7AZCGFLOXQZVWdPiQbrvqbygNG9YDQgaU6XCTvLaabCYNgX8v
aTnz0GEq5UfOy2T0vE5SnDgfDXryLKSCM6RhqkTTT2CCCo/Pufav5knDC7/R
rMgqKgxnToVRSqXh7Bf2sFhUnyYshKiaWmm4HbtpYEswFfxSDC2pn9F5vr68
6udIhR231JsWe6WB4G5NtdGhQrvkhVnPUWmQihQdWxKiQkLmkS9+p2XAteXE
kXBjDJ69aDZZDpCBt07iYZu2oHnO6xAmiGJrG9dHTUIY9I7i7T0nkX7Ht728
zolBqBdH/NYTMmCu9OjJYeSfqiLdjiv7yYAqj2+gNfLz90vVPlZ5y0CCs5Fg
QCUNfhayxa56yECFOBwrT6dBXMPB0+u4DGzD2Q70X6SCD9EjpE1HBiz3RpGd
3KkgcG5Ps5G2DHQknFkXsaJC0aX7Zx23ysA9l6u1YjupcGj2XCGmJgNKZs//
ecpTIT4o4vsJJRlYMU6R3ICh+fNj8+VTsjLgFuodt8xChd4gRW5hSRnI25qa
YvCDAufMZZyHnGXAT9JXzNoKg8G+TVPXHWSgpD1NNRHN6zzz6ks3D8nAZpLf
qyi0r/zt6soY24/ez3umQQX5nzjTstl4CxmIWohkDWLDYMfeDU9yTGVgb/6z
+gvIT4wXTkzIGaHzbwx7v6ObBkX/1hb+7JaBH0z66RK0j7gSLdvYBGXARav7
WE8k6h/c4k+1GDIQvtTyVgbpcU9ziqOZJgNL5qn7Ddyo8NnRvKmGIgPdipeU
dPZR4fxXcowkWQbuzH2RouygwoPixdFhkgy0rGcpN0tRIUcmVJwTxWdWlvXP
EKmQy5y9GUGUgdJrr9xpKxQwmDsxWr4oCyfuH93h5k2GEWUd3sx1WRg02HCi
04EMzlwD3w9yywF+yEQtxowMD0zTL7+jyMHppcCotB1kSM/f21shJAfuT3dP
CCmQgffpc4krUnLg4brp7TSDDE/Lo+J+KsnBboV7Dzdx/v971dhjzq1yED6D
36mZ5Qcd2wn3gJdy0Ct8VqqokARJeW981N/IQXf2Pf2xSBLYFrJsjHsnBwoj
t5msniQwuHjja0KhHPQcTTkpACT4LLPebFwuBzFkmUAdjATZHQPZ92rlYO8V
tQdnJonwSZ0Qe/qjHFw4nX6lu4gISZcvvVhslQOtKyO7fO4SYWX0377lr7Kw
duB5XJ4lGZq3+DuemZQFm74dKyzaZJi+l7DLYUYWfrav+mVJkqEJvyT9Eum1
53bwv2Y+MthMzvOb/5GFlG+6l48s84PBmws/DrDLAWvSnnTvEX5YzWgJL+CR
g1QdU8baR35wJkTfOov0S7l2UJZUyA8CA2624yFysMk86aD5HhKwJE3Y/7uB
Pu/igAdSJIis72v1jJQDB6dBOus6EWbTlQQVHsuB4+zTFy96icAj3HJKG+mn
j2uZhr4ngs7hZ1wx6XKQcTGS/200ET5o7ZrUeS8HJ54x728+TQSbAF6SItLL
jPvIH96DRPCdYXkSVSIL7J92X6KKECHtz13p6lpZUNtVoN0jRYRMTb5XnJ9l
YcD+2/kDikRoYh/XtOqVhUbzSO1QVSJImJz7kYr0q7b81OGiQYQHl3/0cf+Q
hbd8HsxFTSJwNStQfJZk4a/aXnXNbUQwbiiL/4zqa4W7p1wGxYIxdUZLoXJw
n7v1CEGZCK5X+7bZ3pYDjLfdLV2JCLkZ/E/fx8gBi3Wy9V95Ily6dz6M+EwO
crGNbP+kicAWFcZqnyIHjyYr0zPFiaDGHJR/lC0H7w082BiCRDjndoxR/0EO
qMR3ZHUKEWSP8U5+q5KD6yETBzZyE+Ebdb56B+Lf8bBv4DWdCFuk3eAK4rfz
5hJeFCZC8u0Rx7YWWVjCqhZVJJHewwqbNiN+89EDFodkiBB2XvnBbcTPrRy3
2xOd71ipf8bctCxcd9qi7I704swIPGuH+CWfZD/fi3jaktV/ViD+0boU700o
fhWwI3Yc8V+se8HLg97PFLlUYIH4z/K/1apFPCGmjtezEf/BngBuP1EiXBx5
yUFG/Jnyj1jYhIjw9Z6eqjviNwp73nUZnZ+xK5uYh/g/69aGTvOj9+t5Jq0g
/gHrJg1DHiJoshn92VwtB30DuQfushGh0nn5zmyxLMxh4pXO6Pmv177kmyD+
1GJZN0WMCE/CNqokI/5fUul0EQEiXCu+VcCL+L/YH7PQRPoMB38RO4X4ve/K
vg5E59uctCg3gPilT3F0Doih5409HhsjfjEWwzdeiOfwtVe6OYi/9dp5hjiK
Va3ejnUjfs9rp/I2oPNL0ISCdyP+twJ+ZcM0IiQ04+1piP+Orundryh/DItf
b/gRP+Ovw3E+dF5rr4AWf8Rfp6/53IEP8eRlbmhE/HWxd4vbNxJhP9GSKVok
B6cEdfedRrw5AuPN7oj/4KIACf9DAA6eJuJ7xF88aP1BG+kjp1phKYz4zS68
7QokEMH09erDMMRvdu+INRN9X6i2g9lMjywsxzttFEXnYTmfWm2P+PN+8jRe
oxJB7E74sXrEz9+jct0anT965dI1LcTP5cGrdg3Fk8cFbich/hLDPRXCKP6g
JqHZgPgPGeo7s6PvtzQYvaCF+H/MbBj5w0UEK1c3l0TE/xTvc7FDPC23rIwJ
iJ+Ml7IJcxJBeePZmwGIn2osOroL8TmbtVzvRvypJ5t3NP0jAPP93RfbEP+X
vQS9D2sEUDFT0opC/AdWgnRJSwQY9+OWuI34nwkoBMpyEEHaSf3JWo0sJGSv
3P+M3n/7rT27B+If+kKpEUHfv0mEINyN+L3CfXj40PkuijSnGf1f/427bZ+g
WBMkz75H/JyajIxmFAfE3zKURfyddRk8if/H+hH9MYj/DaewjwCKjfijrn5A
/PqcGB8LOu+kW0ayAuK/MJFylvmXANqJXqIPEf9aG9ti628C9MtYvdmA+I97
s95QQTwnFhYZpxC/hfvHncorBKigfZcZRPy79rVLflokQBtra7wR4s/XrN9N
mSdAIf8BgwzEz2H1Mnt5hgDDXlftAhD/wW6d3xLo+xsOXeEYRfxdg1SjrSg+
S8YzrBG/t3WqmjyK0xM1D9Qgfs8org9/0fnkRL5NayL+sQSzr9kolo6uOPka
8SfLpqYao7hXxfwLA/Gvh3uSS1G9sWxaV7yO+B9WTTPoKP78c0PHG8SvVjWa
92eWAELh9r+FEX/L/XhHDRR/kG1eiPi//5kxk8x+EeCbTW/hnwQ5yFqdu22A
zm9c8dvQG/G37PnGFPtJgFiNt5F9iL/iyXvDnmkCsKX7xJr+n/8Zc2bAdwK8
t82zKED8Tb+e3pmZJEBSTAWrD+KfPMj5XQzpZ7ebt6Dvf/5D1s6PUX1Uf2go
NkX8C6nft2giPWnKF7kLEf/o75Ijv5CeZ2Pjo+URP4dF5vf6OQI8r0u1f4j4
c3/fbK9A59fzFLHmRvyjuRzCfej8t1hPBp1D/FdDiysoKHb4eE4qHvGLhOY5
r44S4EqZ4gki4n9fts19L4q32ecNXEL8RPHV5ppvBNBoi3KZQfyfXh+McUBx
hpneHyfEv+fdoxIyikcHtZ+3IH6TuRWjsa8EiIxb2rML8Q+6393Si+KgsPnF
LMTv5Od66QeKE79I8Z5B/O8W/tUw0Plv/HyVNYj4//H3bv2L9Hzcd1veGPGf
Xmo+CEjP6d9Xtr1D/O5fOrYPI/0u10u/FEP8+/ue//oyTgApc8KW24i/6NSz
MJ0xApy6Xv/6N/IL251WWZbR+ehD3xo8Ef8pvTs+JBSPp02fuov4efWu8S31
oHjfD+7/fz9/+NK8rzeKZTIPdvsi/mxyRAOg+Etr6svBhP//PoGT+CkUb2vz
0rD4n798qx97LwGad4mYFyP+Trd772ZRrHnfIEcR8TOjU8d1+wkQcNlP5SHi
ZyifY58YIIDiSzOBSMTvYimrw4L4dmtPpv/4P/9L0VoH/v93vsTkWnPEz9fR
rrsb6bV5kqUmC/EnrodFffxCgJvHpLkEEH8S17fAefR+rpvkH1cQvwBXHZaL
vp837UHbT8Rff+hJLAWd91nJIUEHxO/E6sTk60b63HSqvIz4l1ls3s99JEDt
8mrdT8SfPhhrfB3Fukfnvjsg/iTfU7MFKLYPbL7ZgPjXbeLeXmsmQHeeMIcW
4i9O3n1y9hMBKCbBec8Rv8d7Panlz6heyvJYeBC/R+PC87h2AtiMvdnlh/hX
3M1LOroI8Krzfkgx4j+y/4ZnC6o37hH5bVyo/+tvdpV7hPjitOtM7BH/zwxq
0XbEs+Eqx+VcxP+Tzac7u4MA+i+uJ2KIP8HUkMbeSoAiCe0L5xG/HI/tlCI6
j3a/4+cRxM+lrFGwGZ1f8WmDhzniNytTqeRqIsA/91bKScT/rVTu6Ew5ATpe
k3IHEH+skePHRBSr7AmVNUH899vjE9UqUP36P1R9h/hN84Na4yrR81t+xAgi
/q7vOxV7qglQ6nVC4hLir5FcOjpXR4Bz7g9j+9H857sZRPmGvu/hnZByDcRf
pRaal470kf2pdmAF8fd5/JC6jHjz0olpmxF/z2ynfj3SxyCjZpc/4h/l7l+U
RM+fc9IUL0H8fpWsL+40onoktO/5n3+DKPc5Qi0B+pKE6k4h/iO+yv7P0Pn0
29ZiuhD/Tq3FXcaI532QbsFOxK8dzOLLWUaA60YGR10Q/+dLq3zTuQQ4uIut
uxHxR6X96ipB8bIq13N1xK884b/ndR4Buk6bFsf9X/8CvJpJ+QTYR7LYvJqM
8nvUQjH/AwFyjsbM7Uf8ZWpfQr+UEkC+kcz/EvE79D1yFET6nOm/enMK+b+g
t7WP3dD5t0b4uO1C/k+5plCKC9XnyHWatiPif6n9y60f5U+h+5FMBOJnYdt+
ZgXx2TosWDQifpHDXxoPI54Bp3+NDMTPtuXJGXIRqidwf+eL+N/PrW2ioPMt
ej5lfET8L3Q+kY8inl12mVyqiF9m52cmWw7qpzL5WQcQf4luw/uJFAIckLTY
WYD4CzErwx4U1/vdChBG/Nw7tjsLphFgx+v1o0GIf265LTEtnQD3pu8LtCH+
6VV+iMgiwJsC71RxxN/7veRfIdIra35CwRnxh2+YwjWLCTDDcjbnPuLPPev0
+3cVASRbzx2OX5GHjF83p4t1SSBeee3Ju3/yELK6vG9alQQYo00tjUMB5FYu
1uhtIoFTnz8eyqMAd/sTI6tpJIjOsvmlza8AJ0XMdp3jJEF33/K5j5gCfN9k
HH90kQjPWcuFdYQU4Jx9V074NyLwXs6XChNXAHUnSvNUKxF6xnxdizwUIMeR
L3oV3Se7y+8U+30VILpcRzMR1c+mXezU1lMK0P5HQiwukwCevjp3npxVAH0W
KePBJwTQsekV3n5RAQ5yBwwFXSdAwZiPWUqIAvwxEjY7cwrls4hcMHFVAQjz
/yS6HAnwqKmHsHxDAZa9quVfGBFA+XUl5rIoD9EzR+vfbiHB6e2qVnNr8oB1
irSZSpLgnbYf62kWBeBt57mVSCaBY8WdH1OcCmDsLH6rgIUEEaOUUSteBQio
Kfa7PYP2lfPLaGVRAPczSV1ig0Sg/cxS/of08Dm07HKiiQhveNRFcaTHo3GF
/CuFRLhwYtLpzDEFEByTCr6P8vNGJiE6FekhcJh9lwvK9xaTwOFPSA+3jOfM
pThUX5b91HGkh98pu0zTcAIY8pT/nUF6RFbV5jgjXsrBOP8ppMcptuL2HUeQ
H2m039l5RQHehEB5jxnqJ64R2u+uKcAW2aubdbQJ8PQZz86SOXmYUP467ydD
gtc7dmg/XpYH33bZI60UEhRk/ttw7Y88vLZKM/NH+2f4n45zIawKcP3+M2/T
aSLIvC90ublBAdJGCCece4jwqFg85jnS492rGq68GiKIDy0P1yA9WFeODRnn
IH8bnc5YQ3qw+O9+IfgC+eU/LrZbnBQg2FfXQz4J9QfmqPEppMebf/7F2x+g
eRmRUF6O9MgcrDCJCCEALhEWKeKnAEl3U7NE/Qngq891MzxAAT4vGMXMHUZ+
96Ns4J9zKN9XHGO4LFA/aXKVCg5WAI7LphbOugR44tTmTET1EObKafNXCem7
vdjj/C95kJh6sczNJMGUydWS6wvywOPisd7OSgKquLxiHbofwkSzDg3Ee+9t
kZ3WX3koN1sA1S4iHI2zm2xHerRZ6/d8rCBCSvWDYwlID31bQzZaBhFOhn/d
E430CI1S/M71hAjzYnLkXKTHsRX7iOwbRKgIH9z/w1YBRpesrcoj0Hzg7LTb
ivR4tnbPWzqIAAsKCX8TkR6bt4iHmngSQMt65zUtTwV4tU14aIsd4leU2fYT
6XHzXNWdMVOk30ylQc1pBZh1nLLz0EH1tJvUVxykAHEO/p9KlQmQqiEi0Ibu
h+fxAY2fEsi/ysxRZzag++71ITaThR+YIdLXuDbKw+mXRb1VMyT4ypcYvoY+
73zTly87SIJtUc30ahQ/sbhsebcJ9YMxd2N3FK9x9EuyfiAhP3lz2zdOeeBO
nXp3JYUEYgOP+LVR/KAw/5JAHAlSH+ttcOOQh3HptJWGcBI0HODc1biM/C9/
eI1wFBHs9UVjWpeQPxF96fDzChEGLOPj3i3KwZaFrydGTxBBclPwC98FOdi7
+7zjRmciXF58LsAxj/z/y80etnuJwPUwwy9gVg7qFd5+GsKJYNC9IFE2g/xQ
9mzhCxUi5G/eUTD+Qw62+kTrvUT7qfOJqVSxdeS3rk0/m2Hnh/YaVT2jv3Ig
0XChfmiZBPwbAhcif6P5s78s58U4CR6mhJqyr8lBSjcIKXSRYDnoVXncihy8
1l6QuVBDAh3La41WiKfm+k1KfC4JSuw2NmsgnqHDDbLRL0lgaSq+SQfx1HpP
FLs+IIEf+1fHZxNonztUeSv/GRHWym9aNY+j/aYil9PzLtqXuB4rbkLxz9bQ
FpZLRCjMLxJKGJODf2cina94o/2b55C5HortlX9qLNih/SvyygAfiiVbIhvt
TYjAKsoy8G9UDkK7s1JKtIgwe1Z9LxN9vpi0fEBShghaooM2G67RoasrrTiB
hwYaX+wUbiTSgRG3h3+ElQaxCgtaBaV0sNmx30lmhQpYoXXa7T46lJ358d7v
BxWcdb42/F2ig4L46unyYSqcexjwh4XCAId7s3piHVQ4b8dVd0eJAWsVH2m3
a6kQ5uDVG2/IAFOfciVSAfqcXtVRmMUEeltSafkYBSLebWY3aGSC/lRjskMX
BUbvfjLZ9Y0Jun8LNLFaCuzaadP++g8TjnX8Cf2VS4Hbs25//GkC8Lzr0q/5
RAoMBC6ZRSsKwOZX3WLS9ykA71PCCHoC4HwzYvnGRQqUcArHtR4SABeNzU/l
PCjwLrypaN6LDpcGXPYO91FBrWNnS34IHS5f41gKRueNwuY2qsXRIdcr/+O3
d1T4+uiyjXUGHXZtp/zFnlNBxeLeZdFaOlzUifIQuEuFiD9M3qtf6PCS1pW3
cJEK37oL94Ws0OGpbLV+ug8Vlk5LBfMifZp2ft9sfJgKP1Qunpe9yIS4l5/K
1m5RYEltKEIrlgkTFpXdF9B5V+ZO2VQjfcJDElKn/CjAv5fzZl0TE/JnY88Y
u1DAoTUyZdsEEyQeJW59dIgCvc4LwgQOAbjZufPOVzMK6KbfVtAVF4DGcwYD
srspsN2X50+pjgDwbh9V8dxOgZuhvwOKfgkAp9mzhwJ9ZLhx2oqywi4Imdqa
OufryWDL+/FzJF0Qvu7Yaa/2ngyX+7YNhssJwsklnWz9l2Soy0iNadYWBEMC
v2rhPTKM6eveO2YqCORF8mLsBTJMCVTH7rYTBCVQ3vfNjQxytSfeuXoIQiXr
eHnSfjKcnA57IKktBMkio7e4pPhBMtif46qREPCymRYaEPnhsIOwsaS1EHy9
VDnL84sEOzX6BJachSCGQAh9WkEC3weyAX98hCAMvF33RZGALXnsvto5IeCs
eSO29TgJlNtjZu6HCsHnwIFTh7aSQC7Tw0zwthCcnn57rJaDBF43+dJr6wXg
yxe/RPsyMri6fuHe2yYAWY+6H1OTyRAZedctc0AA6PO/qqUQn/Rri6ujEwLQ
tfX+i5izZDi44fGX7wsCYPEJovydybB10DarlFUQXseM9heYIr4PnIsOJEEg
Hrj4+JwGGSQsZo+XigjCiW0j9XmiZPA6xWEY9EMQ0pLLZNWHUH8Uz3KO/yMI
PYpbuPNQ/0hf3OZxkU8ISBWe5RYRJGi62XiUKiIESfd99/AcIwHNSVfIXlkI
zEtpRos6JNiukiJrCULgrUFZFGKQgLdacnxyvxC0bpNUvzlHBO7358OkXYVA
lmZxds8nIvz03cpzeD8GrdMqNh5CdPi840trvC8Gh2V8h58I0oFvyXhD+00M
bgv3nmlj0sFKNaRp4RUGGWf6Ugl0OrhO/rVaqcBgq9eajRmFDgN7j7R3DGLg
Ovsw4x6BDvxvtt4PW8PAwOKhQv9GOkhdyun/jdFh+3L/A1VWOnCLB5ZWxDAg
MYC4P/oJBiYFmn9Xsxiw78qvsoUoDPytxl5ONDHgek/cQ+cIDJRG5vXDxxnA
DroRg1cw0C3ferWBlQm8D02ifM9i8Mzrmny6EBPe3/ZfpvlgMOxxmCazlQk1
31/qdxzBwCHZ2mSzBRNcCX/2v7NC57T5qfvTDIMH06Qn+0h0uNFn/ZXTA/E7
5CjZ8dJB+aq/A89VDLhePJf+uoEOKZTa46vPMJBRUf06jc7/48nT4pYiDHQm
1hvP/MHghIGk1J1uDHb2zuwNW8Lg7IfH9ioLGAgIYz8ovzBYi46Vy0bfIzyQ
KS01icEXLVvec/cYcNVu5Ov1MAyOi/dq9KUxwFr0kLHIRQx4Gq+GCdYywENW
5OTW0xisvG+t0RhhwBx/HkerNwYvCrc2yv5lgPTDhPR5FwzEdlsem2UwgfDU
QOqxHQZTx5nud7cwYcFwXr5+LzpfPClz3YwJr/0rb1wyxFD9vBaKQ/8tjjyT
iC1j8Dg23oXLGeleZMTeOI2BW6Gb26sgDGxcF7lWRzD4phfC4h+DAe75OPhZ
DwZ3DL5xuGRhcHIuTK6iBYOgLWpGF5sw+N0n8uFwHQYSA/0xReMY8I9+/RZY
hsHrascyUXY6fEm2MeEtQHXlJpY4GsoAE5mbG/0PYEDSE/J3T2DAnnFpCDHH
AMuPes39gQGy8nv6SUYYPDoiQKztZICc0A5n4V0YDE7NHI+fYwDezmP6egc6
51lDv9tEJjg6P9yYpYnBPwnnifsKTNj4Opxl+xYMxJPqbqcYMuEzXfG+njKq
J2vnK54G6LnFnb1DKB+vHti8P3EYg3hGzERJPwYT91VeTJ3B4M3phq3BiG+P
Tojhx/sY2HrOxklXo3oSqgwnv8HAufLvs9xCDJipLTIZNRj0yb94sAXpslP/
cvPTYQyoIabeCckYBA8AXweqk7I7Sn3/UB0dDWabeXyRAYp8hx+66GBwZl/I
dupDBojnPmfL34pB6puDy+U5DFgnP7/Iror0pBWcSWhhgGoctBspYqDxcev6
i2kG5N5yuhIui/Tf6FtdycWErrEjuWVSGOSVd62sSCH+gaY9y5IYxKH9X3sX
Ex7QeTsUUMxl1PY0Y4UJF1oe7tOYooHypPpDU4IAnIzd3i/XR4NJ+psYewkB
KFy9qurWSIOcX+/39GsIgBqJiS8U0kDsNelxjZEAVOaJq3ak0OCgVmQMzU4A
1jKrnUlxNNjtJBFS5iUAuZ9OuSZfpYGChm9L1QUBwCrE2F+dpMFm07exwW6C
MPHj0VYOFyrsGl5c7DwjCHkac07ellQYvpS++8I1QXBouaBjsIMKW2pEHnrG
oP65M1M4WoYKyu7TRk9fCoKL88KFo2QqlHY+6CdlC4LB7CO2nN8UEAyvEysp
EYRRZsO5e6NoXpo1Ml42CILPmF3bv2YK+K+p8p7+yYSXXiXJf7/SoEpbM3E/
qwC0cg6Q3rTSIFhnMneIKgCXP7I7cZbTIOLutUoRGQHYn7WbnTcD8fj07ufa
JgAS/P7+JU9ocEvTejbeBM3btywSEjdp8NZFXX0I6REtNR+tcYYGY2PR7xr+
16Ms7eCaCw2m/nScv3pQEK5Py9ywOUCFRsZQHwPpsZOxb1MrUEEioa1mL9JD
UK1UgXUzFV6kKU0rIz145k20x5lUUM0tYs9CelTvy/h5lYMKh+nVTR1JgmAy
7v9rcIYC6kv8xCc5giA9mjU530uBv9HEGLZKQTCOpN2qqaaAxbs3h20HmLCV
2flbo4MGTKvUsdLvTLCp3vZ0YxkNfmxZkg1fY4J65bkY4TQaCEX9+5XKLQD5
NjviTsfQIPnpHa7NAqhe3j8zp11BeqSOb+aVR/7qnKLDmg/ST62Pqa8tAPiD
hy7ydjQ4YjZ6rhPps1hc+feFIQ2OH5XedV9DEGond6qyalHhyei18iADQRi/
uvyrZhMVyiiu7MVIn6zfk8d7+ZEe/UPPrdwFwf7RebruP+TnCtTVdp4XBMXV
V6G/vlOgia91Z1CEIPztH5Nd6qFAOOnqPu4ENF9fEs5Y1iF/ZHFzcixLELp3
Kg3+zaPArz8z/e87mECsuvvuD6rvLZVz7U+HmRB7X5zglUuD2ydlmWaoPjQL
LMOMEmggMtz8puQ3E5gmS9wPb9BAIPSp/SzSg9d7u6drAA08GwhZX5gCINbr
Y5rnRAMe9+p/YXICUH16RebuHhqIrvM59qN6iSqy3LesRQNJzFwqdpMguE00
hFrLUYFr6uGpx//r0RsoboUhv0iWP2xkKAghq1LS02xUUHqRZhttIwgF8/UH
ZWYpEGfDnhLsJQh7HrcabRyigMsW0mGWYEGoyDx2MOoTBUSPXLMnPxAEbmpm
amspBXazTRx881oQWHr3bq3NpIBeDuu/UXsM9p0ssrt6hQoJ5gLee85jMLSj
+er281RgSXb85ByHwQdu6/whf1SfEawFYnkYfKc1D513pYLvh4WOoDYMNuqX
7uKzp8I7k5ZZbzTnOq9n+cdZUGG7W8HqJB8dQrXI1pt2of3gifb6pBwdTmct
yGRtoUItr9pR0wwG+Ms4xN05guqVnz2+qoEBIjvUvmzaR4HvB9tOZo4y4Gfy
Pv9qoMB8wLwfJwsTNFSDfc6qUED7+rrVBwEmNGQZ7dYToQC9MYDUgOZdWO++
13I8FDgftq1Wfg/y018jY9SWyMBxk9jVepQJw6s+Vi7DZAjfdeSbhC3yHemY
r1IwFYouqNSbon7vxOtQOnWaClvfqubLRWOwycncptyLCl/KrxTnZGPgWXgh
JvsIFV6KHVwZ/4RB4q5hvnJ0f2/dC3/yAc3Ngmqd0BkjKogeUF2Q46ZDNzVw
EbZTIWcjOMtL06FCYjwyX5EKbGe0qm6geV8UY8ERY4t4TyyU09G858jdoKJl
SoGn26+OyaN5f3yeJYgT+fXwQp9vRX8YIDZmkc4hT4FzXRsi6ulMYPun9WEb
gwLWQjNNJqpM8H5tXp/EQQEeWsB7LRMmbHYLUNg7S4ZxxsLF285MqFIeOawz
QIbbPZ8vhBxEPoNXY6griAqbfA29XAIwMN9OXXt6ggptNsc7WCIx6GXDPiei
fHu6eI4dyMBAcdcrle92qF7PX++wQ/Oef7Ph+mmU77qzWWMENEeDgjWNDVG+
FUbtvTw40b74QEbtsPr/v0tuWOkuQQdiZM+/Uikq6I7oytS/ZgDXxl3+T/dT
oCVRtcytkgF9MipX96B9paTmg+DzQQZUMCWdjdUpIFI8X+W/yoCW103PYiQp
qP8pOLVSmZCc6Ph3G5kCrLtePy7fjPSQJpptWSfDFn4bfLsRExTwtItXp8mQ
FB8mue0IE1rUhOK39iA/3uQiwYl8x47wmp1hZ6lAuLTvZvQJ5Jso7+v3oX3t
XBtlz9Qd5Aeg6kq4MxVK0pvNWdC8j7a+9nqTNdrfgg1C25HPWfW5dVXBmAop
2Zu+uoyi+LjC+Sco36/MrbzTkE/cKug+d16JCvKDZtLJInSwZ2vyrBVB7zfX
v871Evm9M+r9L/dQ4ACrU/D7UgYsxz8bOqJDAY6fYo1YHwM+syjx3VGiQHDQ
9ZviSwwYNJ7lUhamwNUpl9F2fiZ8ZB27q8dLgX0/H/CpKjLh1pY094+rZLiw
z2G7igETSvwdPVrGyWAen5796TATTHxcAs07yMDObtvwZh/KrwT3/GZU73I+
rwSHkf8XL1ZNYff4//c8nflHbyFfaXmr2M2BCtVt/rN5yMfYim77ZYfm857K
dxuskQ864ErkGkT53u4h/qQY+Z2pkPutsyjfea/6WGb+Ih+e8W1TrDQVjplY
XRsXoEPyyZLOZjrqF/mmU0bPGPB8XNr4jT7i5bOc4CxiQB1Lpe6Zreg+aCq9
v9aF6p27x7FTGu2rxyrfNSK/p/7qekwDhvbbvMSdLQQmrDpa9h/gRPflr2TR
Azkm3ONelQ9cIMOqTmAUbTcTvo/fu6zylQwN0/Xq+xyZYLhv/3jIZzKkXvnM
ddYS+V3bp/s+o3p3fetfb4B8dcHKCc6sY1Sw/7fjx6/ryOc59dYZHKJC/D2d
rLNJKD7CXL5rQoULNG+r/nIM7nN4/LiL/MnabAFFCO0/0fxsvIZoXjd58qto
oP3H6CIpK1uUCs9ybCdl0N40P5Kp10lC92HTPrNrTxjw4xAz550uBWaDLozt
z2eAptnhmDvKFLBVD01cakP1n22kKiFGgZkcn9oTMwxoYymd8iJRYH+oTWwl
D8rvqVhVP1TvcyrnbL9LM+HM9pu+ijNkuGu6yXoC0P2PVKc+HySDqMnH1gJ7
JvB1ku62fCTDhtKjHK7IZ7NL96Z5+lJhcbfU7wq0/2yVOWByCPW3z+eNzxHC
MRgdlv8uup8Kv2/EWBi8wCDGIS6lfDcVFo4vmnqWYCASJPQU30oF203eOy/0
or2m22cwDvmzN8aSq+fRHpT59Hr4RwYVBsSO7HFFeyJulfh2gIsKincPva2J
Y8D2Oh7xD5poHgeGu8cjv8tQeTz8SpYCI+pq9keR391DtT7oy6SA8y6OQxTk
d2+LK8SRuSkAks1KbzcygSPPpPweqnf1rOD0rZuYkFogPv19kgw8J5RSk3cy
YYeXrfqmXjKk9PMsbLBjQqNmX5ZmAxk6kwvqX5qg/bT6/YK/GxVO0+Ko7Mcx
6LinfSoM5dusXZ8/8DLag/ROFn5A/Rx3Wbr39zEGfIYmo/RtqL/rl7k+fI9B
aJ87MQbN76f7Hhw1QfOwekJ3r7YAFe4Sd1oTZlA/aFquYuGhgvWSN2mUhw5d
6tfDp9co8Pz4sZMG99H9Tp5ZrpejwH8UnXk8lHsUxqlsxcy8M5gZM4wZZEul
JNk6dpWskahsKVuUkkhJJNpoFxHSJkKRtSyp0IIQZasUypKdIt1z//zdd/B+
f+ec5zxPn7re66ZXr8ymg9vOxbKfmFRQcHcMX1FLh1VyCjUknO8znPpAA9yH
48eDRbzmCIicVQvYjfk39Oafue9DBGQvDjNOkWaAqpR3aUw3AacNUqv61zGg
vUV/hzX2++GXbsUmDuh3Wov+6D4nYKfu9M9RzFWCSyPprei/h7TTvJ67S0Cv
t8slQTsanLbftKsCc2hSpbBWmCHq+QK/pf3oB+xjZoO0cH+fa3CYWpcv8f/v
LyzV4eH+sDWQKsB9aL1h06FoKg3Oipi3Og5IQGeOBoW5ED/vdmC/vJAkKGSE
jo2PU6Gjwac56hwdZJhfPRq5VMiTyj8ffJ8OdcciJyeoVDhxafGD+Bd0CBuI
T3LDfca339Gn/gsdIqaVi+m4z7smTomunqfDk6TQHHo/6vmpmIYSKQY8uVHU
6Yb1prfaTXiuZcC2hdy0qTcEvF8wnr96CwPS0ye3fCgnIC/hT6wT5t+3mVCu
gP1+wtxS+ZqrBCiKL1h6GPdZ16k0fgbm3xNj18PU9WigXy8b3o5+QCrFqM4W
9XxUln/x51zsd/vFlE4WDeItEwTlcR+OjxWbNy6hQXBIUMttzL+bZuu9Vs5R
oeZNSJMH5t9A8b07ZwepwNDdr1kdSwff2Ob6NikqvOzqLyu7TQd1i4cnKKLo
z9gZ3OFKOiiH8jcX/CVAvYpS6ID78NmVqJRanO/CPLs3E3/oUNLp9MTiKwEf
092zX2L+n8gS+rEe9X0LQ+ZWnQYDxvTd/96qISDkhO/4vA0DtD7FPg4pI2BF
n+SSDmMJqDu/YqUT6jufhldkGObfLWfW6LWivi27tjLvyGEJiKnt0/uE/nw6
0bXtA/oBkz9Zkp443/MiuqvPZGMOfZyWHIJ+9fC1jLEruA8NZncnMgVwn0R5
6k/0SABrx9gL00nUd63ja279k4BnUS51C3qpYHc3OGFhNB0Kf7/U+UyjQsva
/TZ86XTo/KKSvwz1/P371E9mz+jAvOq1bMk0AecFwrVbP+H5vBD3KM7309bJ
gAfTdDh6Z8m/yA4CFjzKC6wUZ8DB0ndy3AYC/IUOrJZEP6j0o73DvpoA52LX
G3esMB8HvdkjV4z31bs+6YCRBBjWBQsHOuI+C/I7tn875v6yPiWeCeq7sTTv
ZxD6m9YopyDs980N13d+jJMAb8c19/1laeBa0zCjnYlfv+WlAIF6XvFM+NZi
3IfWPftMXDCfPPxy6a/RZwlY2+LB3T6MenUr+trXWQkQmbTRXNxNhTjqsT+G
J9Dv+RTf7cN626V62Rqm0MHWyy9owzwBT0RprckldLgatn2n2wgBh5bo9lvj
PlxQb3FXHfeZOM+p1WGCDn0lg4fKPhDwYJlLfyaB9f19tGXhawKc6MdszVcw
4EVleJZIBQGjD8ZAZTMDhEd3vqwvIODq3ob1MoYSYPk218wX/evB/daCB51Q
7y/LhG3F/Kns0zLidkAC7m4x6fw/fy56+FT961m8j3mnAX8p7Ic6h4/Dd7Df
JYx/p6Oef964vjUC92G28EXV9GkqXKI1zF7ukACS2dngfX1UOEI695s7IwEO
nsbpRBsV6o5GbT9xjA7Wnx7QfmG9XdUv155IxH3Qz87bjfUen9DjjjyhwzZN
B7kirPcnT/8Xz3EfBpTkXe/Fet98bsA3PUKH+waSlEms94bWSwKRJAb8umFi
2fuCgErhKxOuyxiQP6LZV1ZKwIzRro+xGzEvWB7VOvKIgNDZgt42kAD1BQp2
xtbIx392KsJRAlQYfJRDuM+9SqweftknAee5Bv+OKdLA+G+190isBJhv3OTh
KY5+n9K4+c4tCeh6TVu3AvPZxeWjG2efSoC8nYHm1xEq9lMlp69NAiYr3F5F
Yj4rDLnk7DYhAektmiRmIxUEfpx+VhlKhxsbU8KnsN5GMkuqK6/SIa46wiYK
6/1aZ+K1/mM66Bz4soaM9abU1fetwH24pKhpVxLW+9FM1aKzQ3RQ7Kt+sQzr
faxz9/CGJQzYOqY3/BLr3b32gY2rMgNWVVTL7i0kQLexqvwF+uHK2A+beDm4
H/8UuZbRmVBn2qPY50lA4x/biOyVmM+zpanJ27CfJiwylmFe/5jsHx5kgf5Z
4gJrlRsTlOKS4w7qE8B7sdzlyWH8/OFrd1JWELCcVkh+FMcEsQMk3xkOAfUH
z85I32HCPu9FL6LJBLyjKVDHS5nwyd6gw3KeAmtMb3V0/ZSCgS11XTmCFBBY
8dRSko8FE+Nhq/x/kGH6QWTgfXEWLDVKXyVYTYYD3NvNF5RY0PRG6/DqZDJ0
PHdcW6vDgpZlaisWBJGhOcru8gZLFqhH2o0e20SG14kPZMRcWTDMPlj1RJYM
JksyjUn78ft91xQtnCCBdJXg75fiTIjcEX0/2IMA2pKL6k5qTJivbfrs5kBA
1YZj506aMIEWaDAUZ06AqfpBP6MdTJip3i0ooI39CNfNzh9kwiryj/PVKgRw
ZD8+cj3DhL+lebT3UgQ0lyvtLEhjwmi51Cb1xQTUjldJnipkAnMnId47QwH1
pQZfAnulQHlHoqQZPwWK/Dsuls1KgfTEvl+ZXWQIv//RPITCgl+77utGFpPB
2cN3RYY8CzTbqaWcS2QwjS64rKXFgrsbdjvF+pLRF33/ob6JBRHr3tjUGpJB
bhFUn9nBgoKkQukfDDK8mlftMghgQcXh3KNjQyQYDjDUHiWYsLUse1LAjYAJ
l0QzaRUmnPXZt0TBjoBdxRPZQwZMyFKco9w3JqCh7+3pnduY8FRZw+PyGgLm
OVpL/PYxQSvrW/APBQIuEEf8qKeYcG/V9s5MCezf8dy5zclMqHzNp92+iMD8
4MpiPWaCw+4vm46OU0BNsPu74FcpeFvXfKNsmgzb9S4vcp+WglsXE1p+NJEh
bzrwrpkoCwbPec8K5JBBNK/WM1+WBd5uXVR6LBkcL978maHBArtdMhZy7mQQ
u7Z+UsKcBdGru/nVtcnguqti2yJnFhyxcy4yJcggWBbDv3cvCxxEDdm+fSSI
+gtd2mQm3BB9xxe3E/dHU/GZqaVMCK9SD/hmRYB5vlT3Ln0mOOtoh5UD1s/d
zy3Sngnvy4vKueoEKMyxM6z8mCCkv7pLlEuASrCBwasTTIgQK4o5Qfl//j60
9yUwIcwtNyzqHwUqHs9zch4y4Yp/XqT4MAWUesN+JnZKwcb2g6IDg2SYsqk6
JzguBSFxmQMqtWTwtbWxEhdmgd6fup3nM8jgd19zppLNgi39ZeuZ4WQw+5jo
LKbOgkvcFeH1jmQoLpxzmDBmgYvlcvkCdTIk/fR5f9CRBfUnija9EyGDgnlZ
xVlfFoyGWipxvpBA5M+80S1RJnC9NHLJ2wnIEDl66rsczoO6cncyzruobWXD
T20mmJOcSxp1CQhoEq7Ms2FCzuDRVVnLCGiNMf2r5cUE/fxresvZ//++Uq3l
4ceYwEsb/eC4hACCEcoXeZkJe6xE/i37Q4HSSzfkjTKZ0HwoovRBPwXkX0r9
Wv5RCl4OiIcxv5KhsCefmTksBcI5mqv9n5FB5+Xhhd0LWeBcKmDOTiTDDT4z
7zcMFgh29/co4LyTGg1E96uxoG2Uon3OigwxrM95rw1Y0Gu19dQWZTJY8/jk
2+1ZoFzJoh5bQIbds79XpnizYKSeqyLaToKalff2Ki9mQs31O/1RqHf7tfZF
/ZBlwnZ9w+VWGwiQdrQVDl/LhPZSxtYuLZyPU0UuPzYzwb935v0qJQLkt68a
U9zFhKOJQNtMJ+AcEaKkHYr3U/zxtJogAWcuHvDjxDPhgPTah80TFCg8oK3c
epsJRLjNuGEPBWTvFI1XNUuB4Vz+gNn/f59AKvGKBerh93tO9x4/JoPRV+nT
d/9JQYblnticODKoq4hAE+phWV5tpC7O+7yvu2K9MguwMeOcTclAXh+Ul6jP
gq3K/+6IcVEv5T5Yr7FjQeY26xq7WRIkGe0OSdnDAglG7/jyFhJYp/rwvxFi
goBtXfIA6l1D6Iuz/DJMWK//bt2Uyf+/T1b/i6wGE1an7//eo0HAw0rZj8ob
maBR+vZpvhwB3jMdlmxXJlzoX/bZi4p5M3ax9EwQE3JDFvvw8RNA3rVH5inq
4asj1JAjvyhQYNem5ot6aHmKq/qpkwLsaIcZhwYpeCZq73zoDRneB/aNDH2X
AktGksHsPTIk33ydvRf1EIwje81OkmHrjx2LP6AeZtzsi97uRgaeAPfr0qUs
mM3nd12nR4bUZ+UUV9wHHVyfnC7Uu09rxAIjrFkwp8Z4bIF6P8IW+HrakwWn
3NzuR9aToDXMc7PLQibs3ls6HmFDwJDHjqdeDCaoCn32l15PgGJ7psxp3Ac6
YoX7mrHfb1/esPm5IeqhkS/jLur7vlxRBXFH1E/Lmagrwjj/f1IiwvYyQSRM
peXmFAUml0bqz6EeLLiYovjyGwUe0MTXXkI9qLtWmSjcRAFx04v84a+k4Ina
Fe2mJ2QoWbOQUEM9eGH8OCUe9V2b4kodG5OCcfPnZdH7UM/Szn1+i3qw0vdY
Q8FmMrDaNjhUyLBg4IWuhIwqGWYFllnWoh4OTk+8KBcmw2+Z2+n9G3E/lutI
J/WSIOT3PzUZNxaYJxjZ51aTQNVh0ZNN/EyQpYZYZlliXjh0uStfAvV51Ojb
dR3MF06TR61wH4THDk6UYb/XqAkLs9Yz4XRxCZ+kJAFXAtx+SW5hgoXJqejb
CwmIKrS4beiNfuFQ0UK/UQrUH2u4nox6UFSrP+HdTYE743k6iqgHIqkX3t98
SwHK0pWCtOdSsFp/TSZ/Fhl0haar6tqkIIDfR6MrBvljRgVzUQ+ma+SPLNtN
hlt6WnpVi1APhLb6DBmRoYl4VM/HYsHhgN6fXB4ZHhgwFH1RD1Or73yt4yOD
g9ufTD7cBzfK7TR+dJPgn1dVZcVOFlQLnyk/Wk4Cl5R985v+MUBD0/nx000E
BAX7LCHTmHBNb2f5Ipx3vWOnj8ooMmHdoYqo6/J4HzVKciE6TIDbHqpHCQKU
r8u9lLbGffcw+EMu+pkzTaOqSzyZcAy8M9YMUoD0pEACUA/uvWx4KPqJAmlN
VlCK/mjDPbfFa2sosETw3eK7z6Qg17KFuTKNDAURI8v3oB6cTn5xUe0YGTJj
V/H7oh5Q/0x8bXEmwy+K/Ko89EcdTfckVHG/bX3p5q9FZ8Ef9w7VFUwylJrd
3/kP9bCGw2N/myEBL37o7iITFth8PPl+00cSPL3pO2C6nQWSfgErvUpIkGrz
0H/HXwY8/myskY/+RiXn3/YgChOqO+LSt+O8i37d2zaJ+2B2aoumtyz6y4r6
pg7UQ7dzzcIdogRsG1m9VsmCCfyZ55QKf1PA2Yz5uQX1QCxN8PpcLwUazO6l
9aAe+H+4avuwmQLJj4eMrVAPonPVDd9VUUCo15esUyIFqi5BsTuvkqHf7bLd
AtQDl5Dga8cOoN7zlId56I+2cL3CT9iQIT1585nEOSkwq9jfvHcl6p/m/Nvd
NBY8LttNGFPIcOy7lfVJFRbcfOGRIDxKguqXubfGcR9sLTz46Nl7EhjdULbJ
2cYCaTndOO8CElR2flE7OssAPsYm7fOod3vWZLZ8F2PC3oP6fqkrCShZoKrd
jPvAKyrMTBX3W4DQa2MT1EP+we28VTjvpf2ptWvMmXBoaE6/CPVdIn36VPp2
JqzZWlhX8YUCPts/qMTsR7/bfLPTsp4CiZfObOiJxvst4g/1fEqBBS9FxOsL
pOBugMTvs2fIMHe7eNWN11LwPuMDu9GLDJoxv6pav0jBolbOB3UzMtSGrJI/
NoP7oYeUlr8U90XejYwzZBa09wfU7RQiw67PQRFzqIdzg93+a36QoHldQ98b
3Ae6e6ZD9N6Q4JOy0uSMAwtuPw+7fSQX5yFR3+bebwa8/nIpdqMh7v8rKr47
lzDBxjp+XT3qnXbISZMiaSb48EdzunG/RdAKEvMwHzj+1mKF47z7av77Z2LM
hPjcrz8fo76bj8T37kM9zPelq5zooABZ9fwNNdRDdsZj6+FaClw5oGwZ/L8e
VjbmzRVSYP72XYZHnhQoHC/wKj1OhvGPBo0aqIcHy9L/yO8kw/2QC2GxqIfO
1Qe9e3TJMOTY2Oc8IQVj0oIH5tlkiPCaqrqzhAW7Hy2OOjpPAkHrwbRdcuj/
He2f7EF/U3C+7W8c7gPneyvrn78gQWarh6bcFhZYR7zWS3hAgojzFT/bpxlw
7YG1YT/mmbn5Z5ROYXx/8qo9/ah3Y+L0pFQpJlzcXmUVRSPgZwsxI4v7oOJU
S24Vzrvd4RdOjoD+ttBKNPMn6t1QbxmgHl6bk8qBVgpU+mR/bkJ/pJ6hlnO2
mgIX7F7ZLkE9hNq0H5ceUeDPSRPp6SwpSIu3b/uBfua3fJfmmyopOORdLxhq
R4bE6MccLfRH2g6lJVdXkeF2s07D6hEp8N1432gjDfdf1EdakRALBGSS96dM
Yp65LX3mKQf3I9/shRs479Mp9Ie6mA98P9/w24x69+xm3js1GxZUPSQMiu+Q
4KUVp3Xrdjoob3NWMFgnAB2kwbsfA+jQEbbyjquTAJA2CTwfjKTDj7CcY9Kh
AvDXXq/zdAIdqvsSSvcmCMDJovfh2dl0MIyYazcrEICQuUOLLZ/ToWGRRnN6
gwCsOepe4PmRDst4xZRDPwXAPuHgpaFfdBhpaDlcvEAQwsXY7r0rmFB8j3P2
r4UQiIkIebSaMmH4T3DUfQ8h+MF3yl5lJxP4bvmNPjksBDnKt360op7E77Vf
xzkrBBL5M4/azqFfm7to2pEsBO8TSKoKmDd57ODY/mwh0LyY97jgGc4ve+Ef
/TIhkIreev1EK/qX5CPM9hohyHdK77q+nw7d3KVR3b2LIMHSvHr3aTpkpafc
OjK+CGbNBiym0+kwmq4i/p5fAIqX8b8wKqVDYRVpaxchAJxCh/PGTXSItLHY
lSQnAN+7A3ljP+lAY6/JWrhWACpbx8RNFjBAoVqZSVgIgFVTp4QmkwHOkieI
p+4CEGx+8ttyzFPyw6/l+bMFIcHjWtWTACb03eg/a/xCELZ8O7H33UkmGJfs
raV3C4KZkuKMfxLmD73blYF/BKHhdFnihVwmWLUKf7WgC0H5lYn8FS/QvxiO
ySSvEYKRRrEGw4+Yzwz3T2+zFwKhC59SqweZ8NPT9HDIISFQKiFOXjFFf1HW
lpWQIwwKdabP2jdJwTrKxGTwF2G4FHbjOJ+tFPzweTYyQhUBa9p8F/82KfjY
cElqwkgENBqX3e10lYIhXoVE4EEROLN+n/sFbyn45mH90DlDBLYOODtIHcDn
3z90pTWJwJ7tmSeDjkrB2a+yLWsWLIb3WdTJb+hnn5OMEnzOisI/myuyZMx3
s8vni/VKRMGZvq5m0TLcd+ct7hv0iULSFs6yKuznP29MNnjRxOBRad1mI1PM
Q2UeVbf0xUD3h8toJM73afuP0b1eYrBu1e+UcA/0u2feO8hdFIOrxmIZ6gdY
cOhBkvHmEjFQXiweELAP86a0+P6kGGGIZisd5B6XAgH9zp0vcoUh0rOSKx0n
BXEHPixf8EkYxC45vNiRjP5M1GLceJEIyP/h7+vKlALOnLff8RUisGtt/8Yb
hVKgp+0hetdZBCrmzoxdQH8jk5g3mxkjAsNpJJmyd1LgUOInfeyJCGwbO3RO
dTcLzvee//wIRMHH4wX6PBao9bR9MA0QhTXkvFxyKOZ9TxehcymicPbohO/z
E/j8zq+bh96Jwj4dOY2bp1lgMMNKmpgXBbX3URdTL6D+7Rytnl4hBklRn7a8
uMaCL0Wl5fvcxCDhMvn8kmQWKIm2CltfEoPAUp+XJ5Vp4D58jf+zGw0CBUON
WJY0eJq03yPaiQYbFESXewfSIOlU/7peGxqoFW6X33WVBoxTpusWmNNAZM39
Lr4SGuhmbj/SqUsD300lqzQ6aVC0/fSxIytpYDvqQR//RwMy3235zzwatPFm
767iiYPE1oo8sjgNJqygwYNPEpRkU5as0aHi3hSwZvIkIXKoQF5DlQpWFyLU
tI0k4ezKde+EpKhgl9YqUOYhCV5o1AqEqKAlJHDvcqQkJD4ZKTScICBEQpxR
ki4JZ7bG1Bd0EzBlrHeRVykJMTVJPIk6AnPm1LnqLknI2/v38J7HBGz6XQpJ
YjQwfmb1x1qeBqzUIF09VRrs9cizvoX//Vp9ypPbG5CrufrWghkqfOzMXvra
iwbOQdtLg3qo8NSoveZWDA3OP2kRXthAhUo79TSF+zTwmaXdzn1KhY5z2cdM
6/Be9a9ZRmVRQfpK4PzsAA3eLsnZE3mDCuuqCpeq1UnA1+azlfeeE1A+blno
NygBfar3LNvyCbhzfSZJlSwJ6+urJnTvEiCcKzKyc5UklESMTH9KJOCbmkPm
rL0kdGUIaj+JQ39efid1KkQSnDN2rXt/koCbXVpnjFMkQTu+nbzqKJ6VzYU/
VUnCFb2C/W1BBPC1ubxWfkeHV/9cRg9g3jlqvMLp+wgdtpUX5c1pEnDcbmO6
FY0B3Kxb96zUCPj7+ezHHWsYkLD2SVcAj4CB4Rxbga0MWP0gr8wV88DJ+PTj
OocZEBu7f/FSEQJsytp+TyYw4KFM2dBzzP8es+ePqBQzoCJlsl9/gAKuLd6m
+0KlYE5TJmlGmAJfazsKxRMxD915Sn8wQoac0wfUOMWoHwFttqvfkmGipX3g
ZCvmwQ9qglfukmEll+67flIKNiydmWsPJ0PVheBthlT0t86OD8QdcD8On0k5
uZwF9Qn+KhYqZNiS/HsHH+ahikF9jfg5EoRvi20QzqND5z296WQBAvKEp+Mi
39Ch5b3CXPkwBQjPJS0v++mQN5pb2t5GgfQW3+e1AgxgiH6hzjynQJfsXcNI
OQawNUzPs3IpIOdH5v9pwADTvpE9FskUGF1259CEKwO+bjp2Mv4MBQK5zP6E
4wyAfv1DQ6EU2Dc7/qjLQAp+89VbW6qjn9HO1KC5SwGb39DMmEqGzbs/Z789
IQV7VFvFjuN+7xdqal+YIQXi/Q73F7eT4IPE1JYHL5C/frPnYBUJ7G5pnS3u
kwKt3sDGZdkkcHhk1yy3mAWvys3L318nQZOMnEc36umg/p/132JIkKawl3oV
57si/epIqSUV4t2d6Ieu0EDZ7WKHnTkV4PCwAb2IBo4vejzzgQo16xue+H+i
gaiS00j3WirohlTl7Z+jQVlOBnxUo0LXj4WxEjLiMMM9eOQWjwq3l93NtVov
DvuTjskbSlKhR+nLUwlXcbhz1FO6WBg/b55r1qYsCcclx3rXof+MNGFPcDZK
QnTkYv9zqwlYcGlCtttbElJrhaWr5AhYVav/aUmsJOxQjuvroBJwIfHntht3
JUHEJ5XZw4f5zfDr4lMvJEGoeMr+0xAF9BOWnK36ivOwbf3lmo/oxz9oPTb5
Jwmr8nQ4+ejHzlWWRglvo8Gk1D3DdzQqFP/rf3AmiAZvAjPeFs+j37Wnqr26
SAMObWjJvZ8EeP4V6crLpYG0u5H5zVYCXrwr2GFYT4Pa9C2ht18QMLmIjx4w
TIPoBe3GFTi/B23bjJaTxCHV/OP4RAYBTCvjkaDl4nC3YDTU/CoB4gG0UK0Z
CYiwPGZci/nAxnfzqXmGJDxZ6akHmI+YD0ceamlLworMgN6uAgqUyqyK7nCW
BF/2eu79TAqscJSP6D4qCVIZsfvTUylQyBGc0kyVhHpBvrm31yiYZxJl23De
531sTi6Pp4BD4CmFou+SsEd58/6XsRRQPGXU/OALHeIj71YK+FNg18bWhbLo
V2IGenY0+qJfdU/YcYTHgKaJoZRQL/z5n66UPTZkwK7F5fELdlFAfvkHwXJ3
BrTsXpTos5MCXIETKy+dYIBm2sMj+VvR70cuXr80nQF+Q7usv1pRwHLZRgv/
SgYs0+04M2VKAfEftjb2wVKg+MaGFhGJ+Vbq3nnzq1KwZPWzX0cCyJC9XNi8
M18KtjGCDlttI8ND/cV9Ik1SMOvKTltgQIawjP7JavTDuisFhJMxD9VrH+YJ
kFhw4GDN+NLFZJA4JG5QiXkwKe+h9f0BEnz1CrcaQb8g8aknW+01Cf58iH97
soEOCwVtjt5ZQ4FXtbPt+YN0gMSBB14K//9++IQ/+0QY0Fy085OyJOpVkqJi
3lIGjDhBw7AQBZbzC2r6GTNA9qS30OFJMqwghFsS8D6q3lJWqnaSYVDe67xa
BAMoj18Vzb8kQ43D09eyqQyYYGpc+f2IDHG0lw1CDlJQvfdt/Ll7JDAvE+iy
CpIC4yVlQk+ukqBM+/zg18tSkHNLKY84RYJiQluyEO8jkHH04O0QzPeeoa7/
//mhXaPQqSB/EmzqDC7/g/no0Nx9n5OeJAiZ1GI6SLBAlPxssHUn5qGiN+Z1
a9BfdWkqBDiR4EJC+3NXmhwEDpRqX8W80jj3+Hr6PA+M7tiOjmJeH/5ItLf/
4IHg3R1ZlU0U2Hnp4BJaCw8eehu8FsDnVrv4cywreDCTmK71rIUCeh6Hza88
4EFEnZ/PT9TL85PKW4eu8mA2/69bbCcF+hyGtuw4wYMxRlDW9R4K2Ac0EI1u
XBDW7/4tbETAxpHZfS6buaDKu5Qbs5EA3TiXROo6LmR73QsJsiMg55zhwIg8
F7rD62Pe7CBgx61dj/kILnyfkE897U0AO2DhavO/skBNX0NkHSIgrPpbwtsf
srBLcemzZbgPtx7YzXftgywEW/+VEr5CwO+TfqF3xOVA81+YkGcX6sPqVzYf
/vFA0f7RuA++7/nnK14sGuBB+tmXEhl4fnVUzFDzAw+qNC65UbopIG3HWxNQ
yQN1i5uxOZj3s2aui+Rn8WCgZMW/498pcMCRqSSSwIPaLM+xSMyHuWfeTQZG
8sD9pY9t4QgFZDLyHvW6c+HwQPPNpdYEGGXuive25KIvkmDFbiXAgxz7UUSb
C3t9T3GYrgQ05lv3vFbgQlYgf3sz8toPl88+Rv6/J2/olBwkYOXS514vkZ/j
rjDy8jgBpetM9wj9lAXDU4leM+fwfio2qxxB/s2lhR823SBAKIixvFZCDmZe
npYQx/e9vvaSziifHCRZ+GW+xfPYyJZS9iAP6B8ECoL7KLBtstbdspUHpIcj
fwnkqX10oTemigcbY2OW30C9/XxT/s+7bKx33VSDxBgFVG1CreSu8+BUq4H1
sWkKhFTkXI2J4kHjAdeZ5r8U6G+7aDfnwYW+hDoTY6yn48947SArLqTalRrF
7CKgQvux3yIdLlycvHm7yA/9j1HAxaylXDCa7HBqRv8i2DFrvY/Khckfuhqf
wglwWv57g+28LFj8pn+rOU1ALZPJskf+M9rh8ymot76cmh3/8z8T8fvtdAv9
De8E9ZWkHJxUZq3PQj+S6RDOHuOXAzvRBjtZ3P+vc60HeUM8OGakWgKjqHdz
G3qd2nhwZc0tXbFJ5N1i7J/0nAd7lqkmnvxNgRqn6L7vD7H+D9dG35/Hftib
la+TyIOfN5/fO7wI6zsZvzblJA/Wcx1SxhYTkCt2cILw5MJW04oBNx/cL+/o
509Yc2GN6wGT6P0EFFmcTlmgywWe32zMlhC8D3gfdUmRC1SjnJVvIrA/WB9S
NGlc1OELDwaRtyPFeMMQ8rtfd9xRcJkA8tmj3UXI33EqLEXhJvqx3aGlici/
r0a/TDeTgMd3c0dS6HIgyUpQWYv1OrZtA7dtgRyIhxqUeE9R4NLkt9eSwzzY
4h6au3CWAn6gvN/5Iw8E9j0dWYT7dm746oU71Tj/ggLb96J/WnU6Onsmhwcj
1DcNuksICLBTMLFN4oFbK0n1AEHAYpXAtsfRPMh5t8mYwiAg1ND+iuJuLrwY
L7gQHkzAntPSGRdsuDD4dBgijxFAEv+TvUiPC0ky952GcH49BCxWRShx4eHi
kdyn2M8e1etyhcS5IPpiC20C53nk64M7Cf9koX3xiGV8CgGaohsvawzIwj9L
j+UX0T+njAdPtyP/4KJPIb9zCdCzE9S2ZsjBvmBtkfIZCnieaviZvlAOZi9q
COVh/ciRS1kzyO832en6AuunKGv50eoTDwreLKTOYf2IoDOrM1/wwCXOWdIe
+errZLWE8ngQ/O+EdwOdAKVLlpO7b/AgVY1PyF+GgPc77UJqT/FAJszgp5oC
AQbBmpp6e7DeaQ/WJkdhfw9axqXbcoHzSmh7+Bm835KC14v1sf+bnpZFXiTg
+tVbv4OUuTC3cnJL5nV8rmSl+A35A+495YynEiCyeMjdno8LEp5kxs57BNwu
yCmpRf4b03VaAzkEdEW80jVolYW324rDEgsJ+Bdzi9aO/DP7lDdZ/qOAln3p
FdtFcqDcRI/7K0hAE9+xoZe/eJDr2ZRzmkTAly8sZa12HjjwFO5NSmA/H3zl
cOcl6tv1oUB9aXxuVRBFPOLB6mn5JZ7yBDTLsCtDknlwe2G7r7cqAUmXNKS6
Y3gQp7w2ftMqApZk0Vttvbhw2zKts+QCAfnBbOcCOy7IJX+tCE3A+sNGhsR6
Lli8dtnJwP59faWbHajChV06p/Iu3Sag4Cc7+I0EF8TmuwoGHxDw7pTxGnl+
Lji0LNoj94iAw5GJniGDslCz9mHF2iLMP4W7JN8gv63dvWfKzwgwpI87AlMO
PrwQtvyF/Xt/XrasD/mrj4RfdyAT8Eux/H7kCA/6y8cOO2K/hpmqp4p38OCJ
wPn8CVk8C3Bkkl7xQKJiTFJVGfV5al86/TEPlLLW7Z1diT//+Oas0yk8aBWd
iPbUImB3jUTpRCwP5j8s0/TGvNX8eSbYy5sL4nNXI9uwXwMKTZbUbeGC+3jT
jSDkyzr+LV0OuNBUKDn9APm+spqfBaly4fXzTt8jeQQcqDPorpDkwjMnhdae
J5hnJaKjBBZgP3h50b+XEuCax11hPCQLOdZpYuEVBKh6lLgcbZOF7JyNyXnV
BJzPGLkcgfx2CzKWZIkS0HBsaJ+HgBz0Ge5Wfo79u8hvqdCKUZxf9dM+qzHv
hf26nPcd+W/esGHPYT1l6xJex9TwIO/U6mvsNdjvzz7nMfN5kLazT/+yHs63
rl3V9Zs8OO8TcMLdBPfT3ynnxWdwnqJ4HdEWBCRLfGIc8+FC5P2zylPIp5H8
LOmzPRfaVDicfVg/Ru43L00DPLMeGKzH+v0rWPr1+DIuOKcUqnk8JaCMxPWp
pHNh+ZX1Z9or0U87Se36jfzGpwrF7qEf18wfWK0yLAsBz6gHa2oIcOnv17P/
KAv6aa9idF9jXhhIH0tFfoHKQ+/O0QiQHLVZ8wr518Z71G7A+kZ37BesQ/7g
xroezjICPi0P+PegkwfvPt++RFpLQOur2acBtTw43iKwV9yAAE5DYQ+9AP1A
iyFvJfqXGNlPEndTeSAXrBjlakvAjHrbHOcsDzrUGScytmE/bCwtvuTLhXGH
E/W0Yuzn4hG+3w5c0B1PDfYpx3zua+qw2ZALNf8Gpt5jveiOH70vqXEh1MDp
ukUtvp9E2tBbBhcK2GO1H94QMMSUvPJvIfqDiQ7q/noCzJpaxVV/yYLysUPS
rEYC2q7Y8uw+ycKbhY6PmvH8fKP00jTkP0RWHb0hRYB8o/wPcUE5iDAydxlR
IuDht7t99mM8yPB62srVJOA0+8EWry4evDQ2Pbsc8xrJQWqvdR36A8cvg7TN
2B+zXw5Rn6A+uDjfq3cg4IarYMWjNB7Uh77NcnHB/bW7OHnNOR5s6hZTqtqN
/RB+w+m+H/b7osNB6i8J2PvIRonmyIVZ6aMtu5BHg9po6mWE9Sc/rtnz//sW
mrOyl6MeHjPSX9eCeercDlIvkwsLrlrtbsM8ZmOmc4YugPtSn/3I+CMBh1pv
zZuMoP4FrWw+iue+qPmWoHZZOP/asyKyjYBT1xZZn0R+i9DvWZ+5uE9Mowst
kd/lVplImTr+vKQ90s3In6eU/UQXCDixRzCZ1c2DrpanijuRd8VRJU/V1zz4
tpG2no31vHVkyRORQh5IumtbHvAg4LJUQHdZOg8S7lnRXdG/xCYl6m86z4PS
swvfdR/Afnh8dPbZXi405u1lWTURYCth8Hv5Nqy3xHdPF3zf9LtjQqeMuWDI
d2jHfCfm3TveaW9X4PyvgDiVL5hPg6eMRVio925pc1+/EjC6clsQCHLhqdxJ
lmIP1odU+CRkVBaOy8d/mMLPWwbGnS3tkAXr7qXnbLuR7/XlM/y6shAlS7m2
HfXi2+6vYWkKsqAoePbGlwICsl9c2bWMLAtBGu0OM6g3egOrE21HOfB3dd+/
NNwn7NrQ0/rVHPDzMbXrfkhA5YepUpVrHOjayH8+F58HbDltreDDQV8d7i+B
85xQf9lTV48DH/4maoihXknutrB2fcmGc2aOb4dnCJD+qvcn7TobqqNvaB/G
/K39bhmw97JBfufdixcEqNCpso/eCWzY0VSQpEWiwpH1613GxNmgHuBw04dB
hfn1jh3ePzDvTBr6ystTYVg/R8PmGQuMh1xt3dWpUP1y6UDBJRaE5/WrYUqA
mE++Kqp6mA+C7+d9qyLAzv2+SuZSWfAZM+/XwPnb5Tc3KU2RhcljGy40lhGQ
9qQrR3KcA5ys7OWleF9fDJu0h19wQMr2/uwonksatyi+SeAAe/byYBDqU4pN
NKnEF3l3jDw0Rf1tLJePrtTnwFT/gfseOM9WDh37vr9iQ/YqdUMTISpED2qI
UJLYUHF7+HK2KBVCDrE37fFng0fucaYrjQrK+v0FEwZsqDu3wcOZRQXTv15P
KyXYoBRXUZ6MvNcN+l+1In9i1DtNhRVUGMlTWgbI3zSideaXNhXcUr1XLEL+
lhGWzh8zKtQEXv+yQl8WsvxW8pvWYb+6S+clKMpC9S3pYT/Uy/Uqs7f+Ir+b
qmpGwqv//z5bkP3zCQ5Y80/o1+L5R5KgX9wrDuzhLC2ax88rKu7z80zkwMDm
yD4t1FfLGys0N+3lgK5L74ngdwSI5ubfMQUOSDZbyJS8x/kz9bvgU8uGt9KL
C5MkqLDnh31kxA02fF2ZXv1Figr79+S8LQ5gw6hZ52UVLhX65tWMmEZsmHsV
7RCkRAUHoYC825JsSNvQLVm5kgqrqjQ/7/rJAjGVskpR5OUN58RvR37/gw+4
W///9yWaWWEXL7JAj8P+nGJFhQhHVrDYelk4GqL8JRb1ZcO3pbG+SrIw7fbe
PB7Pk01aPnWELNz2avxrg+/7Ij1FZ+sUB0xuqo+/w3kNjYqw5NZy4O3jYLLQ
B9SXZ0a0qSQOVGfcWvYH9UUqfWtcmz8HRjatZtzrIMA01fjVawMOaJYrXKLg
PFZozuX9qmPDkHCP6pgcFT6vVb0/lcyGZY1lP8WVqXCS77Gb+H42lE2dvTK6
nAomOfIdm4zZsKln7NWpNVRYu8WRnkpnQw5DgWjVpcL47XUU8QEWrCibGe9C
3iOtlyszkf/t5I/elM1UiL3YI7cH+RfLKWyR3EqFU+66FlXI76dISS7B97Uv
kb/GVZaF9Mq+tXc+EeCXyj0bSZWFCMEFhxeg/iyzeOXfOM2BoZSnlvWoHy19
pI236jhQubU8UxT1Jq9OvupoMs77ubHgkl4CojZ0Dbvt48DWe7E3234SEBLf
3GdthOfMeaE9vzB/Lz37/uAbNohNlKaar6LC1YMSOQE32RAm2ahmtpYKtg76
0cGBbNgacqGiAPlGe6v8z5mwQbzHZu1lQyo0koTDHzHY4Hwhb+9XcyrseCn+
tg/5j0ol6aZifYudzvgvL2dBoYtJ6FsH7J/89MOnkH9lvMYf751UyLqodnAz
4D7cNqzagzykb+raJcj//emhfU+Qx+JyX4oSTRbMfguty+lDv+9Y66H+mwNm
n3pOvB0gIFwiTEDiDQeumK/aRIygXyoiGc6lcIBrxh8XOkGAP/OOVt9+Dqya
Mt4k8puAnOO7hD8Yc+DQldawp39x/9HZ47/fskGt+7LETdSjHh63dDCVDQP1
msWHTXA+H8cm9hxgw/pr518Hb6SCZWtAbpcpGwI+K224gXzURz9ZXUw2mIQf
Xt67hYo6TJr7MsiC04Efgu2dqDBBHQz4ifwneyO4P12oQLpy4eo08qesTVXM
8MT+Cimveoj8ikq3u0nId0mb6rBGRRYg5Pn3mkECPpD444uRX2fIP27HGObt
Dwp8wX84cPzzm7Y30+jHc1N9D73lgH04+5kk8tg0R0fsT+VAdM0THZ0FVND0
/OXqdYADn+JIltqob/37JpScTTlw7XjuKA31zVsoixZez4bNdXtPT1pSIdPf
p2dvOhvivfnK7ttRQbyB/5NjEM43w/iwliPqW+BlSTDH+6LTytK2U0FopVmR
HIsNR066RX13pcJxF4OuhcMsCNut924h8s2VZ939XMGCrrR3V+e8qFDuXrC6
BPVvSmBre70fFZJ+PGnsRf7L9RSxDcMEPLpa5XAJ+cX4+M59nySg+/PRu5ri
WH+TzDoq8m0KEU5On+WA97tL1xsWUkE1bXP2q3ccyA0br5dZTIU69fdXOtM4
sLf3selfMuo5bdbv+0Hslw0HP/qivsm7RW34bMaBQt/Y3T6ob+nTOhqLGtng
X2D6b9MOKlzTX6U2fgvPhaV7PrlRwffpwLbWQ9jf723jZpDHLJX/fd4GNiwS
jt5+xxv1XWdDdiSbDW0Vp4p6kMfY7O1Cy18sMNpmFJcbQIVA2qshoooFvJQd
9aKBVBB7fi2y4TILtmmt8Zk5QIXXoZJzU8hfoiv7+Aby2rbpqbUg/5S3s6z4
P9zP+wdOpiL/lVsWtOb/67e6aFHBHAfEzWSn2pHvU9vAepEGDoSE2a5XpVMh
8dSOErjFAWHvov2V0lRYb/09cOchDiScj2GnoL652oj7eG7Afejg3l6B+t3e
93pL7Hs2nE/lHEz3xXr2Fp0Nu82GZhr11+J9VNCufSPscpgN/0rSPhXh+95Z
GPd29SY2TD94O/3gEBW2f9//+a80G8IraOLfDqMefk4xqxhhAWf6gIhbKBXi
y6tEjj1H/fsb+Ix3hAoyrR/VtK+ywKyXtVQZzyTlR1ZfkP8UKCuKY33nLXJN
5pDffuD6d2dhKkx9HZSeQf7CNbEmd6g4j8fTfHL+ckBOcvfIKO7ftbFf23Qa
OVBz7VmuHu7fh7JulkkZHGiiewXGqFKhKKUkoSmYA1+X3zJsRP9xzSDj9M+N
HJg20LGmo77R2pyDSM1seHhmpn8mhArvBz5/F7nLhhg+lyidY1T47Zqa8ysE
60tUcUIjcJ4GRXJfWLBhO3Cs8iOpYFGT+PIChw0HdtrU/Iiiwq3VUs3bxljg
oSHlIXWSCtNVLcVyL1jAV6bINMXn8emdjpPXWMAYFxfce4IKXQfsDt1D/l/+
ym+KFlGBPjAevFhVFkb9RcOeE1QwlBPP1JeQBZX2Qw3nsJ6tp+/uvDTPgRsN
UWYSWL+JDUq7Xd9z4E/j7K2tyHebmGgYus0Bt5zqIdt1yJvUTjUJ4cCiEodA
AdS3enWNBwEWHKCrib/Ya/L/+w9cudTChneHGndYxVAhXPO0WNI9Nvzit3f0
O0sFjyelEzFH2HBvV66UXhwV9Ez0vuy2ZEOm2I0llfFUCGtU99PnsuH242tt
03h2yKGvZE6woP7zbNAX/Hzw86cv+V6xwGnvnMyxc1jvJq1X89dZ4NqfZP8u
lgrZnw8mWCG/6cPtHy+iHl3LyB3nR/7jgd/yrbG+FPmOm0HIX+Sz4MZ55E03
byxz/8eBSyPDe8w1sL93pC463IT+52ycb6g+6ndxT7vWXQ6k8acc5KK/4rvz
nvs4lAN8H++90UZ9E+JVv57YzIG1jKF11ahvUUVHnjBa2TDslvn+9lXsn9XR
r1dkssFp2cuE5ETs7zymq8pRNvSKG4csSKYCf/mVC5LWbHCcnH/chOfuGx0R
C+TY8Ep1pxCB5+dz32znJllgpeqTW4Jfv6VkE49ay4LkbcU+jfj9E0Z6F9ne
YAGsX7PP4QK+7wP/4176cnDkrfzWdksSaGdLnA1TlYMVq/saD64jAXNNeboH
Qw7+5ujcKFxKgp4wpUo5zMfZ5zhX70uSYKm/6UgV5uON4zI1ViIkMDFxMzLD
fLhkoMLt4bwYeE8v+/AE86F84NqimikxSJnoqqNjPno/a2eSNioGxp7Z24rT
ueDkEdCxrww/b01pJeK4wCfXoSdSIgb2ZlcFvY5w4a5zooY7nn/Z+1Cr9nDh
VOeLjCNP8XlOhNzSLVy4UJ18ZctzMZAxz3ZJBC5A0Hv1gddi8NIvq08e87J2
OaNGt1UMBoeh5TXmxdRp/jcm38UgTnjjnUvIf4OlrLLMjgRvrjqbXEb+A1q+
gwX6JGg4fh38kH95cFfFi2UkeNLQOiGL/BM+i7NdpUlw+VFdTSHyC/ut4jtD
wedukaqayL+wXNbWXJAEYc9+XkxD/uMMhRNJeB8tv9eF/sN8vOeF6ZPo32Jw
xEdYJA35h5a5b3aoFoMkDfg1dZ4L44yXo5/+///BdqTYb0T+bV3mRb/x/L1B
4lkq8l+dtUh4hJ8X+/ns/j87LpTpPn23qE4MLk3ZXPND/t9bjbqGG8VAYDiR
f2gZF8ayH8X5d4jBUf3RHdHIP0++O3b8hxhseyArVYb8Nod0Yg5sRd6VvuKZ
/9f/yMXtI0YkcEl7fu4A8udfmdxbv4oENiUWG6WR/8g65TlxeRKsfCosmYX8
S5xOPKymk4Dz7t5zeeTv9Ji/+EWMBO/vO6meRf4T6yOk/fE+RP9dVu5D/rnz
6xT9+EnwKMCjKAb5o6a2PNN5IwaZSnnLOpA/9LHpyaxaMegbOTKzDPk9N809
iMfzVuMPf8OR33rzznX9WN+oLSYyn5Bf4nFewqMGMfhIObMOkP/Oy7Lrw1jv
5pR9ywqRn55I3Z/4RQz+nL9Qb4T87/5FFT0eEoM5VnX1F+Qv1PvdkudMgsYh
nR9PkX/bvS/e8htIwHaJCQ9Bfj3LgqZmLRKsVswuYSD/vcaotJcqJEiQ7mi6
ifxU59ieORkSPL8cK0JD/v3ZIaqhEiQ4HBeecgj5Zd/+OYNhHAwXjbS9Q/6L
jssSbHBe+g8+27MP+RkVZiu4zWJwtmlLfCXyX6H5/TmK9dvFZzZKRn61TVl0
RTzX/vZscUH+nhUz19lNYpDlvPzU/39eyqIvEN+JvBcm26wkkH9FgUPCz04x
kLvreygS+ac644sresVgf2Gd/iLkn1G8f7oL588z7nXcovVyINnYeLTPhQRu
IVb59civ/63bxRb14DB//JJj//e/47j8B5yHkS7n9TTkLyMqy4LUSeBPN52/
iPxtS9NyV6M+bDYa/8OH/Ouf0uSoOB/eorsHXJH/pPe2eirqRYjIppgnyL+U
xxFZS5BAJpRJd0T+rFjtVEHsz5IYKusu8lP0t9lZfcR61/AbjodyoVj6/sKn
bWJwynGLOSA/K6H/jdUnMeics/h5AfkbmYXuQl1i0FFj2TOwngtaMbcoPT1i
YDmlOGSD/HmHLUu+DIiBi/CO8lcMLiySTm3nRz0a133gKY/8bc87f4nvIkH7
1crd3ci/gPLnXCjqAefpT8UI5L+YR7vWZEyCaMl/jaLIL7uYCOBhP+jF7b9w
Evm/Ks4pequR4D759ZXhTh54WmZF3Mf5sAtUIDYh/2Rf2I9veB85pDtrU5C/
dIAIZTNJ6JsPvlyP/AZ2asQgvq+cy8u3Z5G/SNnkoiz2q67G5cEPyC9GTzhs
+1kM7ssvcOIi/9OVL75H4POBE4qbA5A/6IvFvYffkC8mZu458uvMJei04Xwn
KsYn85A/aAe15u+IGGSLLt51HvmtJY3lZP6IgfzW1+oGyG/blZ2m7UWCuGdb
xwaR/84xV7NkRxKITUq9PoH871tH3d5uJMHP79F+Asj/aV6p/Q32w/lvT2KD
kf/bz+TtyRokeDdKbmtH/oyIY1aAesnO/Uxag/yDcds7niiQoJfG33cS+a0L
Fg3wc0lwNqo+SBH5P7BlTzRifWQs4X4g8gvnhhSP9ouBn1PdWAnyH0oNCO/r
EwOptmSxhci/3vHrzCN8buQ/mr8Z+a+mpotswa+3cE+7lYz8S2ODttT9EgOz
uneXJlXx/my5OhJYb52Px/Qdkf+kQ2TXatRj69CUz07If3uSIG3zw/o5xW+Y
Qf4TvO6vJTtIUKrNGfyfv3Xvy/Ln1iTYemm1yN9F2A+GyxWCTEiQl3ezxwv5
ZfbYujfokGDXw47yGuS3VZG+8mE1CfavftUjg/znTAUzY7A/2MztV/cif8+x
aec+JRJUxaookJHft5c6/mRcDERsjR46Iv9CN9vXVVivc6dtHW4iv0JlIDcM
eSrYsru/7+ZC94INrB48r718cqka8jsz+7OmcZ4H3FU+H0b+YOv0hOJJMTBX
hfY65PfbTwlQmhWDr/T1LgrIn39fJs5oAfavR6HLfuTXK2nN37ePBAtP5rnw
L5OD2g25JU3uJNjy+8iJ//v/8U6RoScOJBi+m5Q+jvxeExmBLAsSLPD5mbQN
+UvkMzYvwH3h9c57UwHy26X4O/vhfTyolIgTRv66hOQtTmtwHmQKTeyRP8T8
55s3K0nw+/zJ5qk0LvDnCuy6ge9nmxjVqY/8PB2dukszYrAksJQRhfy56su8
KNNiIBpgvrsG+ftjHrhT8fwywvWOGPKvZMUWX8fP7zzLLbZH/ntZF8zu4Pej
le86lo78+w5erFrLRwLWbHzLJJ0LxiqupZtxH9WXdyZHIf+dvAipEwex3xVb
lYSRP5+0cVn/HhIIFBlH/69/Elesle5uJ8HGyrzVP5D/WI7zz3JbEmyoP5ez
AfkXbGhcvRrn43U4OSQN+Y1F7z3gx/uwN6VTxmp58PmOU5eqHgnOyFEndZGf
TO3Ue4T6sfLy58gu5L8SMtMcsZAE4VWZaxWQv9k8p2gXvq+NU6CON/Jr/PPa
kYH9OvfrOiUL+b/5bvsOeC5QS9L6ZcsFMxLdUfufGJT5/tDQQP5nEYnp8bhf
BTY0R4ch/4bR9deMBEiQbOqTU4v8jRfrhmwXk8BnkHvmMvKn3556de4w+pUd
fImiyO/4cGnCDM5DQbf8yP/7r8VL9dFl7IdCWl1hJ/JvBft8920k+KdZxlqH
/GaXylU8bEig6mxmdg75A7abx13F+7hzRWF3O/JzxmI2/EX9rFTamyGP/Bnt
9Q+vAQn2XNdZ/RL5VYwGTPYsIcEsffPTJci/SGHt9TXCJEiJqiy3RH5G9aol
WlivkL2Oe+KRf7nsqhJ/5GkW6P3ciPxvb6989BHPfvoG28SRPz+4YfCwEO7n
TvW/jsjfUu9kY4G82xN2/k5F/t7gynw73McrA38x0pD/VJ/yxsthJNi0gH2f
hPxMoRg3gUCcj9E9xf/7n9HBP2/CUR93Xbip0oj8iSG5vxe6kuBuQm+nIvKL
OP4yv4h6+Xvxw/zDyL86nUpRxf5w4WbGVyO/Myk64R3Oy5RajZ0o8q+9XcU5
ao71SLn6NRv5y0W7nljQSEAbHvMfO4d65rXHXxD95IK77+5oIH/s0dojr9FP
3bt70i8I+UUGrs4kiWL93KPSC5A/9cOesWA8JxbrqU7pc4Gw/ujjgp8f/yT7
Yy3yt+qf22pLJsF6VtyzI8gv9FEl3ZpKgjGWjHYm8p9oL1O/epwEEyC++X/+
fec0h0nBqH9M/g5f5B+yflXm5Y/78IFjzHPkHzE9/+3WbhIc2lk+LoH8L07v
vV2B/mF/w6IKD+QvkxfWKsf+iE6RictG/iCtirc3t5BAbbXcwokCHrz2L4h3
Rz1tvjV64Qry231oUFzFwv3IT9v8EflnFnRrt6KfbDl3fVQK+VsFkot3op/a
8bGL64z8K/udi2rwvjx9zI8nIv/5NUuNJfCcF2WY8xH5Y+LL3Y3xLDGmbcNE
fsfIDKqDOPr7uiRhJ+S3P7t400b0I9tD+XtykF/VLpF6OQq/v9THo0uQf4qq
e0cC+0Fc/KKtO/KzLlBfWaE+sFPPvM1H/ofcqZuGe0kgP6brvBD5HX9Ubx3G
+xDqWeVlifwUIXfCzo0EEYlibleR/1NT/sA+1A9PrWOP2pHfTesevzn2y+L7
FgZHkf/HzecJdDkSKA1THSuQf/lxE/57HBJ0fvuTyo/8dD3T+lE2CTxiP8UY
ID/DooiYlCLB1/1xYceR//m3uKY89BMeh+b6nyG/f3UVSwnPiY5COn9VUE+E
zIe24jnL92q3DvKXSzHMDPDrOx8dEnmE/N42ZyPPx2B9Krw1BJFfoSZxnBlB
gjqz/YytyK9afG/VmlDcD3aG0xnI/55cvPXzARKs5btBHRnhwdWdw8Es7A/n
u6ZZWsgfl3D6Ti/Oy555qmD4//PfODxhgP4qWe+j23Pkn+FPClTD+TF4eHdk
F/KHeT8R+Yt+2jvfNP4u8nfpb6g+rIh+Q+VWQX8IF2R+hr+KQj/14f6ddCXk
P/ZnjTSXR4Lv7frX9yC/rq7n282y6F/Tt7ffRv7pZIWuxXh/wuvGM3uQ34md
beeI/rx32/QG7v/9n2+1UhPPEYdHMnKRv/rrG+nosyT0eR0+8//7//8quu94
qt8oDuBGLuJ+VUpmZpIyMkvKkzIyomnT0iJSyQwpJCWElLISkZHIJqmsjEKF
rFARMqKEH7/P/fN5ua7v+zznnOc83H6/ESZt4UCKiKzOXm8AfwCrk54A6uNK
7H8skfCPWOzffBnxyHA8wt8Jf1surp6uFGkrvhQiAf+UGR+LJ85T4tt5+ST8
4kxsIyvQTz9oqyx/Cn/Iu1v9KxAft1yWBCP4eZXTPPtwv/I7OD4dCr/dvYeB
uxVwfjQLKL6Hn7ITzVyNeWqec925ZfBzhST8NlpPkdrAV59N4D9s0287hPmb
aVfk9VD4hfVmJ0cQr/MXDZPr4T/Sr5drhvzi3x1ptBT+uAmfpPWIH7XiStZT
+L3fRHh7hVFkT+AJ4Sn416R7LAiHoJ+ZCF7dCv996Q175gPQv7kLf12B/5lM
gxMjP7ynrByq4bd4anfsIuql7IMEGzf8X3NL5ek4T6xn19eYwK9kGtPSj3zh
0r9dEQG/WJTfgRlnimQV2piowJ86HztcrUGR61e0gi/Bb7/kn4GgOkXiw0qX
FcLPNcodko556uaaqYkZe3Gi+vl3pjvmh7lati1b4M8aePTiGuYrrbDlk+7w
66mPPmpEPn15q76+EP7sMQ/PQ5i3VvLc+/mHT5xc3tioIYx4HT3YJ/YI/geJ
9zWdI/F+ZnY6P+CXTRG6K4x4HHmxU2ID/D7S5mHdiIeh7GChE/yV2+7LvAii
iKb746XP4W+Pkz2ccBX5bt/KP90pQTwjTdUTfPH8pQ0D6vBzMe/LyvOiiIbx
T2dP+J/bXnjbhf46UFa4IAT/zqpQ60xtiiRb7TWwhf+TNO/KYczXj7rLzRLg
H1DWdNyGeUpd0lKmD/5EeQP7ZMSni9O7TBL+sTGvRVHM3+Jul/nt4dcdpLY+
Q3wC9hdopMBfL6rFfxDxcQ7xX/sDfiU1vbsU4vPtmtdMNPw2hZlzR2Iwv5fq
9n+G/3XjC0+hKNx37/mxCcCvT/tuVhGOfKX5H7aEP37B/Y5pKOpj9NF0LPy/
XqbL1d+gMKdpVXXBn15cKK2M+GTnZbSIwl9Y/dUnAPE5t09H9Cj8RjIn1F4j
PkKvebNY4W+4faUhAvPCi/2KW3ThvziaNFCiS5HR9PVswfCzWSZbvUd8BGLM
eevhTzGpU3qP+HB+X2XPA3/ZM8szJcif35bFc/vgZ6p5wBKhRhGLwri2aPgP
6LfP7Ud9TRYL/dcBf7+R5SFmecxvzPbKQfBzVUqbH3hAEX+Dqqm38LcvePIL
3sf91G9kAxv8OwrYxxLvIl90ZwZ2wd/BubdrGPnSPMG5MQD+A6uZv/1FfMp9
d9Cr4PdhHmSvQnw+hpZHssMv9XNO7xDyJ9ssoXE3/F8nzFOfID77apxshhOQ
7xYXt7tjXmDhaz0oD/++OOuXN3H/Ttj+hf88/I80Nh8/hvh8FUp6ng//xp1R
CvO4fzxk1VWY34v55u06KbMdmE8q+u9rwz9cXbvroiZFeG7cZb4B/8ldXpH7
kS8mC97OzfBzyh7lm8b9fUf16Q8X4B+adx3XTaDIj9jnHjnwr+XK7OGPp4hl
/emosdWS5EzqbPzVhxQJD9bUlYd/XfhylaBYitjSPmeehd/72IF4yXsUWbJ9
YDQTfo/bH7+ZR1Oko5guM1YjQWQOmnGvu0ORfuu5y5vgv1BiyB96G/XeUMvd
Av+cxMlsG0uKCIaLJ/Ax6v/XWIoN7hv+B4MirOCPiO4O+4P5MuvRA7Yk+LM0
8i7KGFOk/SKT0E/470cmWv7WQz3+2zOlDD/zcKChGfKl2lY81xd+OZYp0wOI
R9tdukcD/K+4ZFx/4j7ilk9rtYbfS+PxUY1k9NvPSy/ch399s54WP9ZzZxO1
2+C/adqUZ/8Ir1d5eY0Pfr3nt99KJGG+OWHmdRB+2lS5qwnid/6b5ako+O2X
uL4bRrx+WxXc+gR/SvbTxr/IJ+Gjh+QE4OcI2B58AflU0SxVWgx/2IiF2E7M
13+WD69evClOTonQ4uRtKcJ8usBFB/5/B8+MBGOekl52lCsU/onbNKGDmKcs
y0qk2+HP7966NQz5cqfmJts6+G1UjQ5vxXypaBo55Ab/UWnL+EPIDz+boJX1
8Is9PMXTtwX5mHxyuzb8NS2dhgpP8DwFf/r84M/9nvGYP40iM/eYVV/CLyCr
5KaPtUecU+J/rDgvOe1fluP1M4GSUZrwOydpXvFKpcjlDayXveF3zsl67fMY
/UNi+G0Z/BZO2eE1iNfekzmdTPDH7dk0a478+vPZ1yEJfql8o3CZM9hP1/HS
H/BnCJLURXvcF+XevVCA3/VHxBWRI4z/X8WrSk/45dkUt/pbUWT7ufOmtfB/
rl+YlDtIEb15h3dC8J+x6XsnhngsTEslMD4vePtL4Ygl+slC1LxGI/yWsZZ+
nbiPheocXcX4/c+moz/1pDMoorPmdf1x+OUcTP0EszBvh5Q4JcO/YKOquDGb
ItOPXzzsh/9vYeMeK6z/UxOdl4D/EO1eRypeH+B/fOMx+LMHzdqXZ+L+Sw2/
T4Y/dHiV+b105Isj983BPNwP+KUctiNecl0dgjfgL/LVYqFw32h16Ql9Dz9P
vsrb95gvh7T+2QjCX1M7YpmDeWEgZ7vsKfhfHgsazUa+bLV/HFUMf2Tqiax6
xCPuz/yOFfDHPJT7xI78ONE09N5ZlvH5oPLkI4a4n0/19LfAz8y7+UgH8kFo
2smOBX7fVXXjos9wfql2qejCn519cuuaXOTDoYrJIPhd44Rklr+gyHimh1cN
/N9X30qYwfr5KfccDvgvs9reb8Xa/LSC2274589tWP04D/shwZUdAv94wC2p
M88xH7ic3Poe/uqvfJ2SiN/xPtU6F/j37Fa68NsD9fZr/60i+GV7nWYTMU8d
YTM9zQb/PqM+fx3MU7luq8kh+L2j2Qy6TyN/fGx/Z8A/fHHXPUfEQ1g0+jjj
87KRzLNvx1EvFNV3keF3/OG4yQH3Ddk4iq0L/gXaO/1O9E8m93ipru2SJOGS
crcwnve1Ur3YWvifrbm/Q6oQ3g+lb07D/+GSVMrfYvSrpfzbMuAv1H/TG12K
fpb0OH90DPN/Y2Ubcxl8IZq2CvCfla0M2oyvH555dvg8/P61Zf808P3Tlyp/
FsBv/ZTTmLMA8/mPMA8L+PtXrB1owzyV79lWkAT/6XmH3RcuU2TTi/xP4+7i
RCAig7XDjXH/2cGiA/8OK9VTdBeKPJ5XPpEAv2JWfDcd8UhRbJdbAv/zgNre
L7iP9T7/76oL/AqkcdYN9TEp2RkxBP83/YW6vt04r2rvOOXB/8JK9rEIvIeq
199lhn/bf3lzG+FJSF45tBv+GkfL8Z4K3Hf7jn4LhV+rt0tD7TV8YsfpzfAn
+sdmKrzBfJcf0sf4fOy+sRDVeny9y3j/d3P4nz/W6eCqpMhGb5H78fCPX5wv
+1WOeXhkWGYH/O6dqw+WB1OEVvedfhP+VL37ebswb4aH/UruhH9nn9EPJ8wL
vDvOOanAH/BY0m4b5ssVJkY/I+Hn1Lr35BnmSTPzoruL28TJeYvkM7XoHyZD
0tOu8Lf0pJ+4jvPllqmY3z/4v2pecP+F80Nr1Vn96/DvfBP5WQL7pb/3XvwX
WUmy2vPo+8143vmrncdl4O/ZccywrooiUaEP3c7Bb9bi0P6pFvNy4ouCF/DH
2+9WtH1HEdM4bbbZLxLkc2mN7GGsOS95EC347XOLajrx+iNX3HcHwR+4fUy+
Fe/HPqnbJgM/PWVp1SPMD8/2DIa6wl9y0Gw73y2cHzsim2vgVzYNVF+CecE8
hddfCv53taY6jHg4njrqdQP+NbMmYgcvIX6r/WPn4W++Pfy4yAGvDzEq94a/
NHlX2wPkg0imbjk35n99FZHuRZyn7jPl5ebwt+z6xCqH/V3xrUw7F37BywOS
+tWYFzNbtrHBzxO3bza/niKS3u5/TeHf8JH7u/t7isT+7iqIgT91+KnbrWbM
jwFPq7vhPyLn7zKF9d7yYue18F+9lVSd+YEiMYEtM07wC3H0xRc1on//TQxa
Bn+S839qwZgfhjrVNOzgn0n9NfgD89WfI+K2Lxj+N5//u4d5Ks3WVmMV/CeD
khQTcD9jvVy38gr8v59WnZ3D/SP+Y/emOfiz/ORbMlAfOS/OtgbAz1K/6tkL
3D+XRtttk4S/d6bv2mrMF6Lqvj1r4WeOccnTRP6u1FW4cR1+9wctZlbw8mRZ
e/bySRI7e9/tKfDwJ3GfVoR/3HhfsPBn3O82H17mBb9u9Ir7Ze0UGXuhvOE1
/Dx7AniDOzCPVJZd5IL/8navdh98vSlE/skh+LM/tC6L/0QR1/l5tZl4caK2
ZTzVKRH5eFiEZzf8921j8oswj95a80snCf4+x0s7FTFPNWzQi6Qx5n9WM7UW
5IeLrFuOO/xPx94VPMJ8vUeofx/Dn8vHuukR+kX93pQN4fD3OkcatqA/qBUp
jWjCr7xMb0IV9ZDFOlU0tk2SqLY9c95Xg34/eNbPCv5l4X1157Ffc0Gu4sXw
G0xamcW0YX6/9ek9Bf8y+pOfr7rQ/4fnXlvDX1OmkPmrF/Ny5+lNqfC7fbYW
XNOH8zpH3XSiWoI0vslmMv2K/AwPNtsO/67Y6ivXunE+Mpt/74G/nqWf/wDm
C/a4Nm5l+MNp7mkhmL9ymJSv34ZfIkF/eTXmKZErN2/OHBcnyVUzZ9hxP/n4
b8HQBf6TA/2Se3D/0NzP+4eR/1OaX+ceoH/6emgWxMF/rXt2yR8nnH8t+wot
4M+SXf3ICvPVPHuibT78Vz4cKHDCftMFPyluhL/VNaUtFPvjq5etEQG/8Ym9
/rfwvD68OcojLJIkr3Wb4ukBnNcFaR+3wX/mEHeV2CDmX/35Lzfgr39veDt3
iCKJQcMsn+F3fRarJY71tugBmjT87ceLJ09/p0gfLTeqGv7D9R+Dt+SgP7PG
KInAzxwQ+9oG8wjVsFTyMvx6m74622KeGp0pEB2GP6t6f58m8sNhU1L3Gfjr
OpU/zeK+2k85rWBC/zePZna6j3yYjc46nQW//tJVymsuop78lEI94D8nIrkq
GOflT3PlHg/4b1UZckSgntVPR6TOrpckYcuOt2d/oUit4NrGU/Af2hI3GzDA
uM81RdfAf+bzpM+KYfRnvhj9NfAnlc/P7B/D+/MUbHSC3/yRvtfuCeS7Ztqt
UvjHO67HTI5T5EKsVj4d/rPymcdMfuE+x03pZMM/HVUzu6YI842fjy87/CfE
Z2mKOI/veV1c6QD/qh1eJ/8gHq8nxQ264Xe945B9AfO4zJDpMXv4e4TPTaRh
ntbKcY1jnH+7E7RexuI8uSFRqVLBmP91edcbYb6wm9pi8QD+pmdzpeUncJ+7
4rhHA/7iX84dpa0UCXK5NVEF/7kDfeKfkM9XF88PbIP/67rN/678pMjnksLF
R/Cf37pztgw+tvp1Ygu/JIh6YrTF9T+oZ1H/tXvhl3g0871nBvXxw2giEX76
1iz6G6zTE+7bT+dKENaZ+FYVvN5k+empaPhv2JU4LHlFkeATjyYnQsTJkuwL
riw4jzS1D1pawJ92489iKOKxYf80ezP8XpHnB55inlx6KKflMPxLX7yLtopD
PjtphDHmnw/mi1KJuF+F9ERwtsJ/6MJRNT8f3Cfsu1gr4VdxL1r6H+bt7g/c
FX81JUlQt3HCGOr7kMQx4XD47xBtVhbkZ41ARuBy+G9G5+Rdwf7tkda66AN/
bY76Gwd4LmkN2nXBPzaZOlv2H+ZbZbsaZfg3LsvouMTEQyq+lMkHwR/xUT4x
Cuvex9Mru+CPeRWhI7jA+Hvqm0c+8Iuuz+ocQv/p2csb0gk/7VPTso+YH5Kz
PCf14L+q0EpkEI9qG+WDVfD7+FdGfEO9PNaSXm8Df8TVn994UB8ht493LWfk
vxtfczr6w22PpLYh+Hnzg1OKUQ/17HluP+H/2fzu1C7MC07iZfrP4f/xZ7JK
Fv0s6tFeNQv4jRU665SR39tqTMv7V+G+5yFxJAD7RTviPWsG/9/1Zv8JLeL8
Lb7DVQo/03KFX1NLeAit9uRqPvh7IyxtKQ4eMvFyVNcR/qB3/AdPYr36qemb
N/DLhQTkL7LxkFIh0f0n4M+bTDBuQv1N8n/Qq4b/qHdZRyrmB753DzrU4Pdk
VdlUiXioJBXIlcC/de5jnRjqxe3OR2tL+NsPf5yveor7/JftXoLwB28v+lOI
+7nYscFw5g3ixKyE/mruOl5//PbDVfzihEv8/daoC8ifh1+45/zFiNnEwjvR
j3TSyfn78ruzYqS7yfvaQCWdzM+Gnr1kLkbSmQ5ufJRLJ8ZGDSEsO8XIKtXB
kMOpdJKu4xpxSU6MSNWreYnF0cmvhi/a7avFyLr9Gb3f7tJJo9bbY5tYxIj/
a7VnzyPppHtliA9Xuyh5WJX2MwjrNg6deG03EdIT1FwcgPcLujZzZMJQhNhO
Rp89lk4nkn0Lb3LFRMjQ7ZTn+s/o5NPw+0N3p4XJa9L6TLmITg4r+sWm1QmT
jH2HH4i/pZO5rZ4cM/HCxOV7WwHVSicGp0yZwlyFyQ8h3YN/vtHJYlRAo4+h
MJFNSfzcPEsnFkv/dG27KkZCokqbm9vpJKzu37r/4K/k/m/H4xo6eR0ytDwW
/qUnnz3ZXUwn9Cn5GBH4mWNquN5k0Qn7le7yG/CfkZlPXp1CJwUnOMIG4e/k
6fmqm0AnRa/YBbfBn5Grcmz/Qzq5siHxizD877d6zW/D2lPUan4//Cv+e1S/
Fb7x1SpW8/BHi7ZfXYJ409c438mHX++Ce3h6Ib6/Zl1lKPwLu3MPb3xFJ0Kn
+ObD4J9g6bsdVE8nITvkDWrhN30hP1HYQScJK7RSdsJ/jNUjpHSYTlxa7//l
gv/Yp/Oxtxbp5M7VkluX4e9wNVHx7sbzHp2M2egkhn6wWcWukU6EX44olMNf
N116b7iCTv7bkflIHf6448IlUvl0wu2qbBgHv+jukl10xEMhRcb/L/yvnN02
pz6hE95HIan68H9qlxn9/Rj7qV2wWR5+lhwjagprYTUXC3v4dc+7dk/A16Gl
9ZjdSIRMXWZ1fFxCJzf8tqwqhv/oWqdiLnijl9mcDIJfY6H+vGQtnfhXz+3z
hF+9a9Odny10YprLG/gQ/oz9Ms62X+lEo/dJ0txFYXLI0+6Z1wSd0AQkNOMN
hIllz2Wz7UtwnnicW1IM/9DxXnvhfjoxO+RVYQH/cJpZ1grkD+fvtNIe+F2u
+6oHV9MJea2Tagp/cP/nUv8yOgmoUFDOgX+7UdlZZsRjVquDj8YvRlj4x0Zo
OXSSz6TNdQD+UmEV00jE5415Q5QW/GrSa8TSsS4zCsq/BL/7D93xVPg457S0
eeH3+71SRvcNnTA37zQph19qa56qI7w2B3RMrsDfxdH7j/8DnVytKs+yZ+T/
gcM1Bl/oxP3oQPNF+MP4T55a/EEnaeIxqwvhH9PnXqXyl04qQ+0aNsPPemjw
8jcOirzrN9rwG37H69V9uXg9tbEr9Br8j1lfs1egHjzXPc5chF/qYnWpBPJB
Q5o8OAW/rHWSajeer/Bo6fnX8J8UUVOZQjy8dVoNV8LPly7FcQL1abtu3S47
+A16b4eqFNDJSef+SVP4z8SObTqM9eFjD3mvw59hzc9iW0cnX410VUThl9SR
Lv6OfJYq1NZ9DT/P0R6ueng1+Gz9veF/4hjLScfzJZ0/LLIf/qHeLfuf9NGJ
Hb+frgn885XH+R78ohMHnda1HvAXcg9R3+fppEu9tqNttzA5+1wq6Cod85Ri
1IjMNTGSNW6+cecInSQfFprOgP9KMsuDkz108lusd0bEQozk+vOdLEQ+/CSq
3r7wP9OoNlTH802O/Wb7CP+OvZqZ39B/jroOrZGAv0TR/M4b7Kd/9M69Z+Cv
EL6V3vqSTjgC/5kchf/Bslc7+VBPzJ655+7B3/thiHcl8tdQxeDyBvj59pyW
CkI/Xsv5YqEGfp3VQzobUM+y2m85POAX/R6dv9hLJ00yuhna8D9n22LB+pNO
1Kc+Tm+Ef7DD+oXKNOJt/3JkO/zhxpF/w1koMrijNdwXfoqzcoJ/BUXeP3uu
bAW/7q4ntXXjiN+/Jd+a4d+yN6KOE/0ydPe3SA34N7AFXGLkV+nIqh1R8Jt0
Sq0LxfMuz5Ae+gb/6pcvf31sQD54Lw1VgN+MdV2MBPazdz5jkyv8tgfupFxE
P01/wJN5gdH/AiIO1mP9KKy2IR3+lXola+vw/m+y1otuhl96lczpdehHdVt6
vJvgN27ZMBqM/TVoVfx5CX5pTgM+xueDJu5vOKUC/5J5V2Zr1HekZuMUHX4p
CaVrtXN0kuqjcoMT/nVeRRs3I9/9DF+LyMEvVqOkncKH+66W4Wgw/KMxO/UM
Ea/iO7v2/oHfvCbnTwri6anR7H4Q/vClSXLt6Ce70zd9S4O/ilNgog/7QV3t
5v8DP+ny4XmL/dqwVv+uJvzN4kFifs100rAxaMAXfulTogErkb9GuWuXBjD6
39yxk/5Y66b2yJYy+l/pTXW/ATrRe5cipAM/VfH6RvV3Oun/VfXmE/z0DFuu
QTyPafl3OYb/lAiL1lfs10bNVTYy8FexRF58PoP8eK9yaDJOmPCKmr6xxH6r
Rp8QbL8gTCZ7+3jake/Gi66pX/WFSUPIDZaNQrgPMZmzv4CfpH1Te/sP5/d7
Z7nVzmLk3Wf5IC28/5G2Iw+c4N/7weTDccTbb1HzWBn8MvIOrarYj2uf+8LZ
5MUI9+CsdG4Xncg4fty8G3597kq1LsTnPI3t9A3404wq9fNQr79qt56MZvS/
c6oem/H1wbLpoAZG/9tku1ttFOv39hf3wX/HPjfk5BjqpUS+oxv+N85h6Tq/
6WST8IsOhp+r4pPee3iPK+yMXgO//rGMThoTRX4fSd7QAX9L6/WiQew3P8+r
gkz4+bJ0aK68FHE/rXHwIfy3lZQr00UpkrSo4dIJv2SWqMIWxudr5lY5qcI/
Vrf+ewvyYXFk+m8A/MfuPHgyin7y0t8svwn+QBuV/wKH6GSfqObelfDXd50x
TkC93PLhdDkIv5GQ87ctOE9WHTpdHgn/Qrzo1H7EK7J375tURv/7Rgv5hfWN
Vq5v3Yz+l6JgNYKf99F7WPYw/Edf+juxw7d5eUTFD/h3bpP4mIR8Hq3++ccd
/sgDD/XL4Z1ollqzGv4HW9XtLdgpsirjfMBb+I9U/Uq7wIP7zsVazyD4x7dd
d+dmfB7AIcHgMPyu5++tkpSiiJRnixBTAOaVLXN1qciXntoGjr3w17q0+h3H
z2Nbn3AtFv7rn+/OX8DzdQcs7+iFX0Xnbcwn5EesrvoBCfgXbDJjb2L/siOP
bD8C/yvbs+rRmDceJbMPxMHvITES/Bv5q/r3pHgR/HGWbQ+S8fWNw+La44z+
J8R8Ngnxt7SKJU7w95e+V02FL++iuNcE/K/jXkUtslKEx9r0OqP/v9j7xeIp
9nf5EuOF5fDXSE9qpFOYj988PJ8Hv6Hj0665VRTZ+Y/F8wT8lV3+zfFrcF/N
MXkiC/8yvQ9RUTIUUcgM+ycKf2JwZNpyxC9qpfbUafhnlm2snsDP5/WU1cyG
f6uXFP8M4pF4wKVuHP5RqRsfpbA/1R9OxSjAf8B7ywZ3xKc93T/eEf7QpV3q
k8jXipld7U/g/807wn0H62a6j08d/B+a0rIspzAfM2+OZ3YXIbzhzT7m+PkX
tPLzveGvnTEe0OWkiO2vcu55+PfLH/1rxU2RmVzxSMb5r+BZEHl3Ge5Hyie1
eOB/2Psm5B+8LsXFTKnwr93THHdFGK//1VJrAP8uqzl/Bez32cDekHk9YSKT
qtTLIof8/+u/sBX+lLbMs25cuB9c2CbjB/98TNYGbxrikbhG4BX8Lc+r9TyR
H0mzf68uwv9zeqTPBfPj1YJsIU34H8RSfMf+w/1gxdY7bvA3evBPGuO8LQiM
efgc/hq3CV8lrF2lIr98gX+JjlfFMrz+HP+e+RXw69KSwyh4tneah4bAr8Bb
4v19OUW2NM26sYuLkE/v1NgKV1Jk3wy76HX47638ueIqP/zH5YYo+HM4kgP1
RHA/Tf+29SH8ebOKW9gkKTLieNZbBf6f+VZzJetRHwMFPJ/g92cfi3LYxPg8
t4PYAfhTD2iWtaNebKLyHt6B/1A4l+QSxPvzbD3fB/hrdVzbZ5FveQGPWem7
xIjgT9WJMsRHYUS9Uw9+vpOPLhmzUcTy81V+f/jVmzNc0jBfPjO+qVgK/+SO
jm8fsBbYmr55lNH/io2aq/D6FQrHLaTg9/RyTXoDj8FVz5r78F+b/M4cKIj7
fvWyl7zwj5xNr+OFr37XSrkw+BfVM36dFaNIvqwdCyP/D8idt4rE/tYdyZW/
C/8jCeHZQHhzj71IlIT/69Hj2ToKFPm3/IdBAfzhOglW71Wxn++qD52CP+zk
GNmC+MbtbNqTDD/vpg+SNxB/8cP7NvXA33PQQtgT8aktntcVgL/+/JlNnKi3
hRjvtn3wB7O2nlTH+XLo3xX5m/CH79tXuQTrqYSy8LfwM58L3eGCdcXeiqgF
Rv9TWDPgje/P0/HMV4U/a1w3z1OcIiVLR+zT4W8Yzbi0VpLx96dv/WLwK8aY
73deS5GY38Wv7sFfq5OibY76ZSkvClsF/3mjHo3eDRSJrZDqi4TfVEJDkV2R
Iv/tUdbjh39rQMfKBhWKzInx7E2Af+rJh7ZNGhQZduq97w5/kFDuo2jEv/Hv
mNpz+GVk+VKo1YiP2EP7Yfi/0xIOz6C+HFVoRlLwb2bZ8HE/1of/7eaxgT/j
TtMScazvuQS1RsG/1HxgzA7rj7FdFY3wVy5biFrG+LzZqU+TPB3of8lj00p4
/0PWYbx68PfZ81cpyuLndR06Wcw4//snu97AE5rIOigPv60/29M61Ou2e009
yfD/eNq1Xhs+B7WJGGH4e+Z1D21QpsjkSKxNNPxv9xhuCFSjiFHeotsK+L+8
VHq0D17JYH2lcPh7S68WhG2nCF90449r8Ls5yUdMol+cnCjaVwb/hQIxyQis
/82ey5mGf/zY1r+uWB/u37dcHv4XL29TcVh7dZT7nmDsvxzb6aXIz63sK5fG
w6+5zoJWgrWDb07ZZ8b9b5vo92z0X5rviIk4/E0Cr9iHcP7+PZ9yzhz+1V+G
Pn9XosibzZoNdfBXaKZqHMd+XUiJrd8G/7P5qK618NgUXwnOgd+aO+nlhs0U
8VhIXyMNf/6lWz2u8M25taTEwj9zeHzrkm0UGYjO12T4L3NtafmkhfxeyzMX
DH9Z89NHo9q4/1y4pnELfja37cXGyL/pklUJb+H/EcC1apUE+uWKM7wL8P/u
T930G+tVw/9FqcGvfXrJskHkZ3Wh8Xpn+M0PL3v2G/WnNvqxMRV+7cCi5XzS
FGmbWXG9F36vpSMqJuvQT6NYMpXgZ7odIRCP/L0bXNpwGn5iWjL0YCu8UVN3
v8B/c6j8Niue/9pXvwhj+OPXsP/1w36VaVtWvIT/76CH6CpCkbAbHlJK8Mfm
zXFU7ED9BH5+lQw/92Hn3Cs70V+Yz8auht9OM3+NpQ5F9r5UyrsBvzT9mcFu
PfTbrR/Cw+G30nOue4L6shVUWfMOfgn+03/u4nlvfF64scRSjLhOZR85t57x
95XM9m3wf4uX5FZCfl73KONyY+y/w+Ppzo0UWSubLvEM/q+q/Gtc5CkiZzou
OgT/1JnDAb/Qf9Qz+Jfugp8sOb7hIPqvRkKzrBf8fm9vzu3bRRHRXdnVI/DT
DJR7k/C8R63Wa9jCr9Voz9qpSxHyZktAE/wyU5T9Ap4/2a79KYF/+7Ag29Ld
FPmzjDknB/7Qc279C1h/L0u7KwH//UZepi4DnCd76o/egd+rq9cy2RD1wHHs
F8NfdeWCyxLUn5/J7YYG+Nl3f98hhHqb7vbj54T/5m/59lE8f75QVOdO+Bu7
wlW9Gflatn6dD/wy+pcPViFfC6sfsBXC32oWrF6PfA3zMQqYgP/NaveOW8jX
0Ur5kwfhP+uhuo0L+dqdPxh0E/5MDVs6pzFF6OrnrRfgT+FjUtDeQxHndZmv
neEnclWUugm+38+srRf+SWnBjB9YSzorvNgLf3XkbdoBU9S/1u+LlfCHjPeL
eGPNt/+IkjL8nA8XJuywLuTczJEM/5Lv4/6L+H7rQ1X7QuFPuBtrcwT7VVPx
M5vhfxw54hIPn2uycBkX/CVsrUMO8BQtusTrw59o1lZetYUipo0s3tfgv/dk
x3C2JkXW1Q26vYRfolngzDrUm8hGrcJ/8J932aguh/wMbN/15gSj//2imbxC
/V1pWBh4yOh/2QqiLw9SRGlB4NAyYxHycqe479dDFHm6r0reH/5L8xprI8zw
fjt3FP2Gv7XCZNkHrNkaarQYv//Q3zelFYd1zNR97s/w3zf2zfuH7ye606d3
w28uy+ncj/dnN1+ZVAr/v82OLlYHKHJx6bHXgfAHPzXWrID3wm/Tmjr4tZt2
Ma3FfiVrtHlywy+v9G3gJ3zjJbckjeDn5iAdy+FZK07nugH/C8qj+R7yN3zs
r0cV/HtKq175Iz8jo6YKmVnFyLMT5+PqkY8K45bi7vC/P9Z22A35JzGwUjsb
/pVrmTe52qJ//bbIk4D/8kBYi58dRTbv/OAZBf8oc8O+Uax/sHZKc/zB+WVq
mFmMtWnFl91ejPv/17z+QXx/gqui6xj88QtvZ9xsKPIkS03DHn4HyT0TJ61Q
v3E6sl3wj40otBaa47603E3XC/4xyrdIXB35MsQjxOh/8RPF9hnoP0t/hh1g
7H/nJlYhB/STSLaSM3vg37Aus8hGnyLB7oc/hsLvJ3xB+poR5h/1o9wN8Ed+
v2jQjfwysMgM4oR//shmXsd9mF9oLj7B8NPa087LIf5vZ2XjK+DXv9+sveEk
RXzvl15ShT9khY6C2CmKyAY1pKTBr+t//pH+Kcbnl+xF18B/atQrLhmvvyR7
4/0d+I+dGZJUOUERRbI1nQv3/zwqfevfY9gfLscHgfDLvOadHD2M8+LHQjQb
5v9Pi31m/IjPwBNqwAH+BSNF30D0X/eB3MxS+KMevhZQg7fm7V9jDvjfWfz6
MoL9ezC4382EUf+GXqHp8L2NO9EZAf93LVUWZ3j2KY8qtMCfdn2QRwPxbdpY
LrUcftMdx2O4EH9HkaAv9+HfssfrWr81ztvlO+Y/wO/Fk3zgK+PvETLJD/Th
L+iUi3p5jiLay+1yyuHP6aBJJmP9uco1QRX+/sJli6F4/T3yrSkL/mhbJSW/
sxR5Pnn38Qb4MxPNGtzOUGRsj2UQ4/57teTckCviE6Pb1KEKf5uXS6rnEfQD
s9nH5vCbZY6ojKFezz9iCsqBX+OfZEQl9jd/2y0HVvgtaMaXzqF/CDOrGzH8
fRcsg2dQX5MV7eLR8Jt2nPSzhOelZMi3Nvg3SJeJRCPeql63w/jhz7f6oPgU
+8Gj8nBzBvyOr42i79lThFPGzKKfMf9dcz1x150iVrsM11rDf5Moc9h5YP97
m2Ja4Z/Yrd21iK8bR7Cm7oF/Y9u3IQ833GdvTmrXwx+hEKXVcBHPu8PPjvH7
v13ts/P/EK8c7r1jjN9/BO38bczkSJHLX3IHzsLfXXfDoRc/X6ay8u4O+J3o
e3ytUb8ma4ayHsFfeumBNuPfP34qjH0+j/NfZfCC+h94B/nfjBjDny8n16GH
ehtyrEyNgb+WZVeJ7nGKRPdayHfDX/rCxncS+bpr9ME7Ufhj7+7pMWD8exqD
3KgyRv/bvOaJiRNF0refzZ9i9L9/uu7GV7CfI295zsHPrqQcsoD1Fe4VVsPw
v5zO6bLCOv3JCYXT8Pv/cfGw98X9Xfa55Aj8RjyW3kLeeN7+yMZL8M94B/H7
ID4SSVuquC4Kk4I+g8hbLtj/HfIJmfAnC0oZGCA/JO3vV0nDz9kXsNiI/X7V
GyDPuP+E8t198G0/zs9dm9ZPwS8cqujgg3px39RmbQj/V/7B7BjEb1bN9dx9
+H8uXqlXhu9ARCJXP/xbV/+nZYKfF9h58ZM0/EJRD1J+Yn/MjtRONsLfnDlW
xIbnMz54lZfmIUJWOfPfYL2B/QtmsboG/5W8RbE4rKs3V06zSIgQ5S3PFAqD
KaL511o1AP7cS3nVe4MwHyhKO1Dv0M///FztcJUifVZDPxLhF37l77jEB/u1
LW1OG/6w4Gn5Nfh5D9Xspqfgt05Z/FaI+CufMN7Bweh/4iP79HD+HuNduoxx
/z2d0k5dtsA8cZr/0xD8Gb7RVpzY322stQl68KtNnN88DO8n7jCfWPgvROo3
iMPnsK3F5wf8xQOhZzKQv17PC3Lk4B/+5RB84zLez63HpJfR/yRfvSvB/o05
3Du3Gn79gaHYogjM2zLv2O7B/5Hdpn7bHYrctJE9IQS/ur5N90p8/WMgT14S
/BccpX5tv02RTjWr5crwm0nnkVLESzBgefx7+OWuNu28dY0izJHT3r7w53qP
33qO/OBWXVu7czfmpadbujdeoIh+rAL/92tiJLcmckXVXoq0mhTYnmHs/wVN
NgGcLx1K7yu64HdUbTK9i3xpm7cr04a/aG9Igha81Vv/tjL8/Ooin5bh/S9L
BgUPw3/+SQXnUn+KGKqutlWB3yXS6oZsIObd0OmMCUb/i4nocrlOkQj/7AYZ
+L0tSjKdY9HvOquoLPjNRxZvd2F9fXhXmgr8GUoxUy73KVKpwJ/yCv5tbgls
cnfx/l9d6JbwFxrQpHgQn6EKxe8sCcJkdPflH/whFDlNGam+gn/tzbNrDPE8
RQXb/7sHf3jJl4YU5IPCNIdNBfyHb440G6K+H1i9l94Hv0W7/WAR9vux99WJ
JvitlUbDZJDPlxpaCzTh9zZP4432wn1bsfkSw29p+HGBCfFeuuApNwa/8pXf
605hP269PtipAb+F1t+ndaGYdx9zLWX9gv5HPz62Lpzx+fq3shrwZzfefLk2
GfONptfF1/CLMd10uoz1Wc2Kkj3wS++d8W5KwnzfFcTWB//JKDtp4XiKnLBO
O3gVfnn32dFj9xCfpKVZm+Hfb3I/LhXvL7bzHZ3DVZjosN4yGES9bG91PvcX
/s3L3AzXYb9mPZgk78LvYmgj2W6J+9vgDVd1+H/RQkQOY79bEhbPVcAf41Fp
V4Z4BQVWR6nC37Dne8kvxLPjX9BJRv0fcbpuO4l4W/OFOU7Cr7FNrakK+1Hr
pyO3A/7TtPzxM9ivzhLxkyvhj/dXZe7G837K/hJkCH/fTtsPXzIo8oVjj2o7
/OXqEWdEMikiYMhy/zT8ryWrr8g9xfMeHH3H+hf7z9p/kjsV8c4705MFf6OA
eW1xAu6Tv1d+d4G/7gNH1pYY3Lcuxo3uh/+/bGGPG7cosqQ1fcHKQBjzV9Vg
lh/qYzHA58w1xn8vevaWE/Jdw53JQhD+aj01GjfOj4rQdH3G7/+uhhcvHEQ/
iT+iYSMHf/SFb692Y3+bb5ekM/r/5x9Xub6hXru31+pPw39uUotTGvnre7F6
rx781jz/LLnwfL7N6m/Wwt/yl8Ybif10r5oYsGb0vyKF/vAX6Oc/Ak3G4Fe9
eDuwDOvv6RtJAPyn02e5b+biPnDOelIafn71od7/stBvhg7Ed8J/cMa7h/cJ
RUa+3/DOgt+q18y8KY4ir7sEi5Ph7zC1pivh+Qyctl6php+33kxpewBFQls0
AjTg91pQu8uNfBe8saZ31kmMhHHxMpW7UiT3tLv/A/jHthZmTCK/s9RDVjJ+
/9G8WG7EyK+Kcb1djPM/0VBLqB3eXzn6b/7Cbyng0BPwCM/3sM7AGP7Fw0tH
n+L5xIaMxdXhp51tkzLAfgp0sWs7wb9bnnlarxzzh8reV2x7sN/qw29ssB56
IZaeCP9lTUWZ4RL0pzxXF0P4d3AcTR3Pp4hd9u5g7nphMn1Oz9w5G/d5kyu2
v+Cn6uO7Tj1GfQd3H5qFPzK9+kQP8sFMe6pxiyHmpbHt2R9xnjiGthuzw7/W
NbEsF+d1s2y0YDv8sh0vj19Cfeu96pW5zvj9J9Pfx3eQ3/IFjpWM33/pu41e
YUf+Jq/Q3HwHfp1D+5Ia4U3vMP76D34RhRzL7/CxzBkI7Ic/5JNQmlEO9mPx
mI8+/Fv60tSY8lDPv0XifRn971EzbaEK89hY2XVh+J94/lnHWPsNXW0ph79s
ILXT4A3mTUOnHS7w23Edfz+A+HzL8QzbDn/PGItlA+LxuGDObVMi5l/bo140
1JPjufHHBy4Jk7+u33sjkA+F8ralz+FP7m7qdUU/KlAUGX9/Fc/rk+FxHPNj
/PJ3/C/gF96bEqyKeUPWs0X3PPwK8eOSW1DPfSd6zlLwh+7dFnAG+Zyd/+nG
bfivLHXMewvvEJdy0hz8m7+mXNWD72+oabk5/EMquuGjRRSx5/P8YgH/WTMv
/fxSitguVZkPg/8ZfzJ/XhOe9/nbR8rwtyb8zInD+typNwWd8CfvIspP67E/
yvyWMfDzbZQ814H4vDV2Sz0Pv2/pIU55xMNiDUueG/yXRp0cnzzHPJrwNSgX
/nI9iRYj9NON4kNCSkbIl/Kj2qKoh/Gm1Gt34T+UdXmb6Hn08xOVw6Hwx2xu
fzmH82rSO/OHJfyUk65NP/Lnpb/sGhb4W5hfur9H/1my1p+EwF/Ka3i8HPXZ
td6B8z/4775xP5oG31PzXxq28IsfvZ4aWkkRmlzYZgf4E+qNLB3fUoRJ3MAi
idH/brnKnmnD+ZdvsMwQ/v/CBo9rYc1yX2TfHPzmzBdUuD9SJCT95/MK+K2u
D9770Ij58qFGxRP4z4iqB4fj/X5oFcxXwN+6v25wD+K9VmLsC5+bMEm8lhRG
T0c/nhMpL4B/3TGx3c3oxzfn+yx30wTw/dqsN7PZiLqe6R/X1QLkUPDGufB6
NvLui1CX+HoB0nFeothukI0k/Pf3mt5WARKVlnh9hIVGOpc4bPtqLECKjlbx
KgrTiNHC3U1DhwUIl+EPZwkVGinKXXHG4qIAadqyXKjUgEbmg8sbN1wXIMdf
HlmctqMRnrYtp54kCpJHaZrPW/3YSeGIUuWnF4KkpVRQ5kkkO2HtqCizrBMk
8a1GM1QqO0m+tm9ErkeQMFcP27AWshPjA/5Vu6cEyaH3mzj8qvF6VYmsVE4h
sl5prbDfR3ZCle0ZJ6JCpKRfRG3xKzv5/v56NaUqRBba1zr8G2EnZ3/V6Xzl
FyALP4r/rTjJRnRY2ESy5QWIdnelPP08GzG5sclOf5cAabldon/Th43QHD7o
plgIkNSJLOubN9lIlgazeKWTAJmbnaJxPsDrv0WYRF0VILajdxz/y2Aj95vF
DAViBMh6tirN4y/ZyM4fAo/1MgSIJX/yc/UWNmKmGrX9zVtBEsPia883RSP3
uHY8im4XJHLXm3abcrIT2quSL7RRQTJ56d/UkCg7uVQ82EQxCZGddoJ7O9XZ
Se4rq+tPVgiRU/xanaJ72cn1fnXFRikhImlSnp7hwE6E3FlXe6oJkdTNeac9
g9hJdeW55yl6QiQiKe6IXzI7OVP8mcvlkhD5ICtg7VrEQTbbfMpxOS9Eah4e
uCX9nYOIhnSJb3UWIq/FlC35eTlJWEqTTaOjEEmr9XqqSThJzoKBzEYHIaKm
JGoZcJaTnHjnuOTgGSFSaJ6qPHCfk8iveKK6G+s63qcLBjWcJNfv2UsOvL43
d6fv02lOMnVNLWKtlxDpG3td9+ICNxnWW9z8zFuIPHvCWs2cyE2edjf4sfkK
EUNrB64NjdzkzrfDWVL+QoT1qK2z5Bw3YX8nW80dKESe9ke0d66jk2fWCeGl
N4QI09nLu3YfoJMDK2OjlMKEiJtBfqWlH51cYmsSPhstRGIPmV1lzaCTHPbr
Pv7xQoRmeNbG5AUHaZkpYSt7LERkzag1M70cxP1ZPqfyUyGSpKL3gJPOScS1
N7b2ZQuRP2Wb2C9t4SSR6/6M1OUKkTitEy4KJziJt3yw4M98IXJIx+Ljujuc
RPOt2VGtIiEyMVMhsLeCkyhfF+OsKxYiL3OY+B6OchLXmylfvtcJkYpRvyOp
DtxkdjbLPuWdEPl0S6CP/R43qdzxM/o+1oP6IplOVdzEjeK+8BqvP+P8OLDh
NzeJORG0TbxWiMx81lflE6cTTn8Pj7wqIdLlFx6osYdOxrP9hi6/FiJtrOf2
b/Sik/J9vrd9XgqRpktPr3Wl0onTMXaTh4VS5F8bp4fVHQ4SwLoyIv+JFHHX
snMIPcdBprWqjl+LkSJ3PNlvM5lykP29ix1c16VI+6la/tJNHORtc86afW5S
5LPEQEDdKg5SX7TNyfqEFFl/ZNU9lXl24rX8g6DiQSliY9VhxvKNnaw9VxzY
vFOKCM4Ps299z06CfQK0NPZIEqaYve8XS2kk4dK1zmeakkT7vfV0WjqN7Epc
Kcv49yhpFX/3vLtPI36WebmKApKk0br106lbNBJatI5Hh12SqAtsehnoTyOP
TAs7dk5LkLXi111kPGnkAzlfotQvQWouX75lepFG7BTsrFZ/kCBvr3EPMrnQ
CCVwsuBVthT5zXRCvXk5J4llP2CW8lCKjLNPh/tTnKTuL31zVAj8x39mpnNw
kp7QONZIDyni57jjsBETJxkZXW735KQU+SkTp39mmoOsT80Z/Awvz1vP9+yD
HKThww41mV1S5NKLVbLr2zjIQC1piVOSIoWjYiYtbzmIbhvXTdo2SfIwOHB1
zHN2Mq42/fcJvJayMdXvH7KT+NDryd6CkiRUyiYwLpCdpLiunArklCS9R0Pv
cZxlJwKnqtQbZiRIt3AabTXq342DKevAoASR4nIIa1ZiJz92PfeTaJMgWrq8
ebtWsJP/Bspfb62RIOUZp1LcxmhE08t5/qeuBLnH/srw7QoaYa8N7B9TliBu
Cecf/ZhnI4p6ag1VYhIk+OWk14shNnLV2bjElS5BIu4Otqu0s5G3xVKlLLPi
5NrbxqEz79hIV0TB4IXv4iR4xYEFqwo2YjBWfLSpWZwc9GG6zVXIRo6r5uwT
eilObBfWqHs/ZyO1r5qrQtPESMIOzffpbmxk3l/E8kOUGLl3k3NP90U2sjyP
/mqZvxh5oSzj/xHrnpnJjftxPoerWjqH4fXCCbKNcZZipEfMT4O6zEbUhuWb
/+mKkeXVXbLGAWzk47bUI2eUxYjf6eR0gzA2EvDeI+6PKO67qpV6rHFspHM2
9jhNR4J8u+xm+CyRRm7eckqM2CRB+A2iBk9l08iG3u+KrGskSNCI1akTxTSi
s2FYxXapBCmKKDJ/XEkj/s0Sn9L+iBMOnx5JyRoaMVnNoT3SJ04GfJcv766j
EXv9mScbmsTJorSizkes73Lu1HQqESczLv9VcuD1C1HHn319jPvSC0FrdeTz
6k7LBLkIMbJTdcuSJ0E0ErDZVjDYB/NH4rdIM18aebBsQnf2jBhZ+etMmj7y
uceqRi/ITIywCe8t8jlBI0rXelQZf5/imdJdvXCQRqxYbovSN4kRMd7qsXfa
NCJtmkJbsQbz+FN3vV8baeR/yNmjDQ==
    "], {
     {RGBColor[0.5, 0., 0.], 
      TagBox[
       TooltipBox[
        LineBox[{1, 152, 153, 154, 155, 156, 157, 158, 159, 160, 161, 162, 
         163, 164, 165, 166, 167, 2}],
        RowBox[{"{", 
          RowBox[{"1", ",", 
            RowBox[{"\"Athila-clade\"", "\[Rule]", "\"Gypsy-clade\""}]}], 
          "}"}]],
       Annotation[#, {1, "Athila-clade" -> "Gypsy-clade"}, "Tooltip"]& ], 
      TagBox[
       TooltipBox[
        LineBox[{1, 168, 169, 170, 171, 172, 173, 174, 175, 176, 177, 178, 
         179, 180, 181, 182, 183, 2}],
        RowBox[{"{", 
          RowBox[{"1", ",", 
            RowBox[{"\"Athila-clade\"", "\[Rule]", "\"17.6-clade\""}]}], 
          "}"}]],
       Annotation[#, {1, "Athila-clade" -> "17.6-clade"}, "Tooltip"]& ], 
      TagBox[
       TooltipBox[LineBox[{1, 3}],
        RowBox[{"{", 
          RowBox[{"1", ",", 
            RowBox[{"\"Athila-clade\"", "\[Rule]", "\"17.6-clade\""}]}], 
          "}"}]],
       Annotation[#, {1, "Athila-clade" -> "17.6-clade"}, "Tooltip"]& ], 
      TagBox[
       TooltipBox[
        LineBox[{1, 184, 185, 186, 187, 188, 189, 190, 191, 192, 193, 194, 
         195, 196, 197, 198, 199, 4}],
        RowBox[{"{", 
          RowBox[{"1", ",", 
            
            RowBox[{"\"Athila-clade\"", "\[Rule]", 
              "\"Epsilonretrovirus\""}]}], "}"}]],
       Annotation[#, {1, "Athila-clade" -> "Epsilonretrovirus"}, 
        "Tooltip"]& ], 
      TagBox[
       TooltipBox[LineBox[{1, 4}],
        RowBox[{"{", 
          RowBox[{"1", ",", 
            RowBox[{"\"Athila-clade\"", "\[Rule]", "\"Gammaretrovirus\""}]}], 
          "}"}]],
       Annotation[#, {1, "Athila-clade" -> "Gammaretrovirus"}, "Tooltip"]& ], 
      
      TagBox[
       TooltipBox[
        LineBox[{1, 200, 201, 202, 203, 204, 205, 206, 207, 208, 209, 210, 
         211, 212, 213, 214, 215, 4}],
        RowBox[{"{", 
          RowBox[{"1", ",", 
            RowBox[{"\"Athila-clade\"", "\[Rule]", "\"Athila-clade\""}]}], 
          "}"}]],
       Annotation[#, {1, "Athila-clade" -> "Athila-clade"}, "Tooltip"]& ], 
      TagBox[
       TooltipBox[
        LineBox[{2, 216, 217, 218, 219, 220, 221, 222, 223, 224, 225, 226, 
         227, 228, 229, 230, 231, 3}],
        RowBox[{"{", 
          RowBox[{"1", ",", 
            RowBox[{"\"Gypsy-clade\"", "\[Rule]", "\"17.6-clade\""}]}], "}"}]],
       Annotation[#, {1, "Gypsy-clade" -> "17.6-clade"}, "Tooltip"]& ], 
      TagBox[
       TooltipBox[
        LineBox[{2, 232, 233, 234, 235, 236, 237, 238, 239, 240, 241, 242, 
         243, 244, 245, 246, 247, 3}],
        RowBox[{"{", 
          RowBox[{"1", ",", 
            RowBox[{"\"17.6-clade\"", "\[Rule]", "\"17.6-clade\""}]}], "}"}]],
       
       Annotation[#, {1, "17.6-clade" -> "17.6-clade"}, "Tooltip"]& ], 
      TagBox[
       TooltipBox[
        LineBox[{2, 248, 249, 250, 251, 252, 253, 254, 255, 256, 257, 258, 
         259, 260, 261, 262, 263, 9}],
        RowBox[{"{", 
          RowBox[{"1", ",", 
            RowBox[{"\"Gypsy-clade\"", "\[Rule]", "\"17.6-clade\""}]}], "}"}]],
       Annotation[#, {1, "Gypsy-clade" -> "17.6-clade"}, "Tooltip"]& ], 
      TagBox[
       TooltipBox[
        LineBox[{2, 264, 265, 266, 267, 268, 269, 270, 271, 272, 273, 274, 
         275, 276, 277, 278, 279, 9}],
        RowBox[{"{", 
          RowBox[{"1", ",", 
            RowBox[{"\"17.6-clade\"", "\[Rule]", "\"17.6-clade\""}]}], "}"}]],
       
       Annotation[#, {1, "17.6-clade" -> "17.6-clade"}, "Tooltip"]& ], 
      TagBox[
       TooltipBox[
        LineBox[{2, 280, 281, 282, 283, 284, 285, 286, 287, 288, 289, 290, 
         291, 292, 293, 294, 295, 10}],
        RowBox[{"{", 
          RowBox[{"1", ",", 
            RowBox[{"\"Gypsy-clade\"", "\[Rule]", "\"Gammaretrovirus\""}]}], 
          "}"}]],
       Annotation[#, {1, "Gypsy-clade" -> "Gammaretrovirus"}, "Tooltip"]& ], 
      TagBox[
       TooltipBox[
        LineBox[{2, 296, 297, 298, 299, 300, 301, 302, 303, 304, 305, 306, 
         307, 308, 309, 310, 311, 10}],
        RowBox[{"{", 
          RowBox[{"1", ",", 
            RowBox[{"\"Gypsy-clade\"", "\[Rule]", "\"Epsilonretrovirus\""}]}],
           "}"}]],
       Annotation[#, {1, "Gypsy-clade" -> "Epsilonretrovirus"}, "Tooltip"]& ], 
      TagBox[
       TooltipBox[
        LineBox[{2, 312, 313, 314, 315, 316, 317, 318, 319, 320, 321, 322, 
         323, 324, 325, 326, 327, 10}],
        RowBox[{"{", 
          RowBox[{"1", ",", 
            RowBox[{"\"17.6-clade\"", "\[Rule]", "\"Gammaretrovirus\""}]}], 
          "}"}]],
       Annotation[#, {1, "17.6-clade" -> "Gammaretrovirus"}, "Tooltip"]& ], 
      TagBox[
       TooltipBox[
        LineBox[{2, 328, 329, 330, 331, 332, 333, 334, 335, 336, 337, 338, 
         339, 340, 341, 342, 343, 10}],
        RowBox[{"{", 
          RowBox[{"1", ",", 
            RowBox[{"\"17.6-clade\"", "\[Rule]", "\"Epsilonretrovirus\""}]}], 
          "}"}]],
       Annotation[#, {1, "17.6-clade" -> "Epsilonretrovirus"}, "Tooltip"]& ], 
      
      TagBox[
       TooltipBox[
        LineBox[{2, 344, 345, 346, 347, 348, 349, 350, 351, 352, 353, 354, 
         355, 356, 357, 358, 359, 11}],
        RowBox[{"{", 
          RowBox[{"1", ",", 
            RowBox[{"\"Gypsy-clade\"", "\[Rule]", "\"Osvaldo-clade\""}]}], 
          "}"}]],
       Annotation[#, {1, "Gypsy-clade" -> "Osvaldo-clade"}, "Tooltip"]& ], 
      TagBox[
       TooltipBox[
        LineBox[{2, 360, 361, 362, 363, 364, 365, 366, 367, 368, 369, 370, 
         371, 372, 373, 374, 375, 11}],
        RowBox[{"{", 
          RowBox[{"1", ",", 
            RowBox[{"\"17.6-clade\"", "\[Rule]", "\"Osvaldo-clade\""}]}], 
          "}"}]],
       Annotation[#, {1, "17.6-clade" -> "Osvaldo-clade"}, "Tooltip"]& ], 
      TagBox[
       TooltipBox[LineBox[{3, 12}],
        RowBox[{"{", 
          RowBox[{"1", ",", 
            RowBox[{"\"17.6-clade\"", "\[Rule]", "\"Gypsy-clade\""}]}], "}"}]],
       Annotation[#, {1, "17.6-clade" -> "Gypsy-clade"}, "Tooltip"]& ], 
      TagBox[
       TooltipBox[LineBox[{3, 13}],
        RowBox[{"{", 
          RowBox[{"1", ",", 
            RowBox[{"\"17.6-clade\"", "\[Rule]", "\"Gypsy-clade\""}]}], "}"}]],
       Annotation[#, {1, "17.6-clade" -> "Gypsy-clade"}, "Tooltip"]& ], 
      TagBox[
       TooltipBox[
        LineBox[{4, 376, 377, 378, 379, 380, 381, 382, 383, 384, 385, 386, 
         387, 388, 389, 390, 391, 41}],
        RowBox[{"{", 
          RowBox[{"1", ",", 
            
            RowBox[{"\"Epsilonretrovirus\"", "\[Rule]", 
              "\"Epsilonretrovirus\""}]}], "}"}]],
       Annotation[#, {1, "Epsilonretrovirus" -> "Epsilonretrovirus"}, 
        "Tooltip"]& ], 
      TagBox[
       TooltipBox[LineBox[{4, 41}],
        RowBox[{"{", 
          RowBox[{"1", ",", 
            
            RowBox[{"\"Gammaretrovirus\"", "\[Rule]", 
              "\"Epsilonretrovirus\""}]}], "}"}]],
       Annotation[#, {1, "Gammaretrovirus" -> "Epsilonretrovirus"}, 
        "Tooltip"]& ], 
      TagBox[
       TooltipBox[
        LineBox[{4, 392, 393, 394, 395, 396, 397, 398, 399, 400, 401, 402, 
         403, 404, 405, 406, 407, 41}],
        RowBox[{"{", 
          RowBox[{"1", ",", 
            
            RowBox[{"\"Athila-clade\"", "\[Rule]", 
              "\"Epsilonretrovirus\""}]}], "}"}]],
       Annotation[#, {1, "Athila-clade" -> "Epsilonretrovirus"}, 
        "Tooltip"]& ], 
      TagBox[
       TooltipBox[
        LineBox[{4, 408, 409, 410, 411, 412, 413, 414, 415, 416, 417, 418, 
         419, 420, 421, 422, 423, 10}],
        RowBox[{"{", 
          RowBox[{"1", ",", 
            
            RowBox[{"\"Epsilonretrovirus\"", "\[Rule]", 
              "\"Gammaretrovirus\""}]}], "}"}]],
       Annotation[#, {1, "Epsilonretrovirus" -> "Gammaretrovirus"}, 
        "Tooltip"]& ], 
      TagBox[
       TooltipBox[
        LineBox[{4, 424, 425, 426, 427, 428, 429, 430, 431, 432, 433, 434, 
         435, 436, 437, 438, 439, 10}],
        RowBox[{"{", 
          RowBox[{"1", ",", 
            
            RowBox[{"\"Epsilonretrovirus\"", "\[Rule]", 
              "\"Epsilonretrovirus\""}]}], "}"}]],
       Annotation[#, {1, "Epsilonretrovirus" -> "Epsilonretrovirus"}, 
        "Tooltip"]& ], 
      TagBox[
       TooltipBox[
        LineBox[{4, 440, 441, 442, 443, 444, 445, 446, 447, 448, 449, 450, 
         451, 452, 453, 454, 455, 10}],
        RowBox[{"{", 
          RowBox[{"1", ",", 
            
            RowBox[{"\"Gammaretrovirus\"", "\[Rule]", 
              "\"Gammaretrovirus\""}]}], "}"}]],
       Annotation[#, {1, "Gammaretrovirus" -> "Gammaretrovirus"}, 
        "Tooltip"]& ], 
      TagBox[
       TooltipBox[
        LineBox[{4, 456, 457, 458, 459, 460, 461, 462, 463, 464, 465, 466, 
         467, 468, 469, 470, 471, 10}],
        RowBox[{"{", 
          RowBox[{"1", ",", 
            
            RowBox[{"\"Gammaretrovirus\"", "\[Rule]", 
              "\"Epsilonretrovirus\""}]}], "}"}]],
       Annotation[#, {1, "Gammaretrovirus" -> "Epsilonretrovirus"}, 
        "Tooltip"]& ], 
      TagBox[
       TooltipBox[
        LineBox[{4, 472, 473, 474, 475, 476, 477, 478, 479, 480, 481, 482, 
         483, 484, 485, 486, 487, 10}],
        RowBox[{"{", 
          RowBox[{"1", ",", 
            RowBox[{"\"Athila-clade\"", "\[Rule]", "\"Gammaretrovirus\""}]}], 
          "}"}]],
       Annotation[#, {1, "Athila-clade" -> "Gammaretrovirus"}, "Tooltip"]& ], 
      
      TagBox[
       TooltipBox[
        LineBox[{4, 488, 489, 490, 491, 492, 493, 494, 495, 496, 497, 498, 
         499, 500, 501, 502, 503, 10}],
        RowBox[{"{", 
          RowBox[{"1", ",", 
            
            RowBox[{"\"Athila-clade\"", "\[Rule]", 
              "\"Epsilonretrovirus\""}]}], "}"}]],
       Annotation[#, {1, "Athila-clade" -> "Epsilonretrovirus"}, 
        "Tooltip"]& ], 
      TagBox[
       TooltipBox[
        LineBox[{5, 504, 505, 506, 507, 508, 509, 510, 511, 512, 513, 514, 
         515, 516, 517, 518, 519, 2}],
        RowBox[{"{", 
          RowBox[{"1", ",", 
            RowBox[{"\"Osvaldo-clade\"", "\[Rule]", "\"Gypsy-clade\""}]}], 
          "}"}]],
       Annotation[#, {1, "Osvaldo-clade" -> "Gypsy-clade"}, "Tooltip"]& ], 
      TagBox[
       TooltipBox[
        LineBox[{5, 520, 521, 522, 523, 524, 525, 526, 527, 528, 529, 530, 
         531, 532, 533, 534, 535, 2}],
        RowBox[{"{", 
          RowBox[{"1", ",", 
            RowBox[{"\"Osvaldo-clade\"", "\[Rule]", "\"17.6-clade\""}]}], 
          "}"}]],
       Annotation[#, {1, "Osvaldo-clade" -> "17.6-clade"}, "Tooltip"]& ], 
      TagBox[
       TooltipBox[LineBox[{5, 6}],
        RowBox[{"{", 
          RowBox[{"1", ",", 
            RowBox[{"\"Osvaldo-clade\"", "\[Rule]", "\"CRM-clade\""}]}], 
          "}"}]],
       Annotation[#, {1, "Osvaldo-clade" -> "CRM-clade"}, "Tooltip"]& ], 
      TagBox[
       TooltipBox[
        LineBox[{5, 536, 537, 538, 539, 540, 541, 542, 543, 544, 545, 546, 
         547, 548, 549, 550, 551, 7}],
        RowBox[{"{", 
          RowBox[{"1", ",", 
            RowBox[{"\"Osvaldo-clade\"", "\[Rule]", "\"Cigr-1-clade\""}]}], 
          "}"}]],
       Annotation[#, {1, "Osvaldo-clade" -> "Cigr-1-clade"}, "Tooltip"]& ], 
      TagBox[
       TooltipBox[
        LineBox[{5, 552, 553, 554, 555, 556, 557, 558, 559, 560, 561, 562, 
         563, 564, 565, 566, 567, 7}],
        RowBox[{"{", 
          RowBox[{"1", ",", 
            RowBox[{"\"Osvaldo-clade\"", "\[Rule]", "\"Osvaldo-clade\""}]}], 
          "}"}]],
       Annotation[#, {1, "Osvaldo-clade" -> "Osvaldo-clade"}, "Tooltip"]& ], 
      TagBox[
       TooltipBox[LineBox[{5, 8}],
        RowBox[{"{", 
          RowBox[{"1", ",", 
            RowBox[{"\"Osvaldo-clade\"", "\[Rule]", "\"Sinbad-clade\""}]}], 
          "}"}]],
       Annotation[#, {1, "Osvaldo-clade" -> "Sinbad-clade"}, "Tooltip"]& ], 
      TagBox[
       TooltipBox[
        LineBox[{6, 568, 569, 570, 571, 572, 573, 574, 575, 576, 577, 578, 
         579, 580, 581, 582, 583, 10}],
        RowBox[{"{", 
          RowBox[{"1", ",", 
            RowBox[{"\"CRM-clade\"", "\[Rule]", "\"Gammaretrovirus\""}]}], 
          "}"}]],
       Annotation[#, {1, "CRM-clade" -> "Gammaretrovirus"}, "Tooltip"]& ], 
      TagBox[
       TooltipBox[
        LineBox[{6, 584, 585, 586, 587, 588, 589, 590, 591, 592, 593, 594, 
         595, 596, 597, 598, 599, 10}],
        RowBox[{"{", 
          RowBox[{"1", ",", 
            RowBox[{"\"CRM-clade\"", "\[Rule]", "\"Epsilonretrovirus\""}]}], 
          "}"}]],
       Annotation[#, {1, "CRM-clade" -> "Epsilonretrovirus"}, "Tooltip"]& ], 
      TagBox[
       TooltipBox[
        LineBox[{6, 600, 601, 602, 603, 604, 605, 606, 607, 608, 609, 610, 
         611, 612, 613, 614, 615, 44}],
        RowBox[{"{", 
          RowBox[{"1", ",", 
            RowBox[{"\"CRM-clade\"", "\[Rule]", "\"Pyggy-clade\""}]}], "}"}]],
       
       Annotation[#, {1, "CRM-clade" -> "Pyggy-clade"}, "Tooltip"]& ], 
      TagBox[
       TooltipBox[
        LineBox[{6, 616, 617, 618, 619, 620, 621, 622, 623, 624, 625, 626, 
         627, 628, 629, 630, 631, 44}],
        RowBox[{"{", 
          RowBox[{"1", ",", 
            RowBox[{"\"CRM-clade\"", "\[Rule]", "\"MGLR3-clade\""}]}], "}"}]],
       
       Annotation[#, {1, "CRM-clade" -> "MGLR3-clade"}, "Tooltip"]& ], 
      TagBox[
       TooltipBox[LineBox[{6, 37}],
        RowBox[{"{", 
          RowBox[{"1", ",", 
            RowBox[{"\"CRM-clade\"", "\[Rule]", "\"B-clade\""}]}], "}"}]],
       Annotation[#, {1, "CRM-clade" -> "B-clade"}, "Tooltip"]& ], 
      TagBox[
       TooltipBox[
        LineBox[{6, 632, 633, 634, 635, 636, 637, 638, 639, 640, 641, 642, 
         643, 644, 645, 646, 647, 7}],
        RowBox[{"{", 
          RowBox[{"1", ",", 
            RowBox[{"\"CRM-clade\"", "\[Rule]", "\"Cigr-1-clade\""}]}], "}"}]],
       Annotation[#, {1, "CRM-clade" -> "Cigr-1-clade"}, "Tooltip"]& ], 
      TagBox[
       TooltipBox[
        LineBox[{6, 648, 649, 650, 651, 652, 653, 654, 655, 656, 657, 658, 
         659, 660, 661, 662, 663, 7}],
        RowBox[{"{", 
          RowBox[{"1", ",", 
            RowBox[{"\"CRM-clade\"", "\[Rule]", "\"Osvaldo-clade\""}]}], 
          "}"}]],
       Annotation[#, {1, "CRM-clade" -> "Osvaldo-clade"}, "Tooltip"]& ], 
      TagBox[
       TooltipBox[LineBox[{6, 8}],
        RowBox[{"{", 
          RowBox[{"1", ",", 
            RowBox[{"\"CRM-clade\"", "\[Rule]", "\"Sinbad-clade\""}]}], "}"}]],
       Annotation[#, {1, "CRM-clade" -> "Sinbad-clade"}, "Tooltip"]& ], 
      TagBox[
       TooltipBox[LineBox[{6, 132}],
        RowBox[{"{", 
          RowBox[{"3", ",", 
            RowBox[{"\"CRM-clade\"", "\[Rule]", "\"Petuvirus\""}]}], "}"}]],
       Annotation[#, {3, "CRM-clade" -> "Petuvirus"}, "Tooltip"]& ], 
      TagBox[
       TooltipBox[
        LineBox[{6, 664, 665, 666, 667, 668, 669, 670, 671, 672, 673, 674, 
         675, 676, 677, 678, 679, 134}],
        RowBox[{"{", 
          RowBox[{"3", ",", 
            RowBox[{"\"CRM-clade\"", "\[Rule]", "\"Soymovirus\""}]}], "}"}]],
       Annotation[#, {3, "CRM-clade" -> "Soymovirus"}, "Tooltip"]& ], 
      TagBox[
       TooltipBox[LineBox[{6, 134}],
        RowBox[{"{", 
          RowBox[{"3", ",", 
            RowBox[{"\"CRM-clade\"", "\[Rule]", "\"Caulimovirus\""}]}], "}"}]],
       Annotation[#, {3, "CRM-clade" -> "Caulimovirus"}, "Tooltip"]& ], 
      TagBox[
       TooltipBox[
        LineBox[{6, 680, 681, 682, 683, 684, 685, 686, 687, 688, 689, 690, 
         691, 692, 693, 694, 695, 134}],
        RowBox[{"{", 
          RowBox[{"3", ",", 
            RowBox[{"\"CRM-clade\"", "\[Rule]", "\"Cavemovirus\""}]}], "}"}]],
       
       Annotation[#, {3, "CRM-clade" -> "Cavemovirus"}, "Tooltip"]& ], 
      TagBox[
       TooltipBox[
        LineBox[{7, 696, 697, 698, 699, 700, 701, 702, 703, 704, 705, 706, 
         707, 708, 709, 710, 711, 11}],
        RowBox[{"{", 
          RowBox[{"1", ",", 
            RowBox[{"\"Cigr-1-clade\"", "\[Rule]", "\"Osvaldo-clade\""}]}], 
          "}"}]],
       Annotation[#, {1, "Cigr-1-clade" -> "Osvaldo-clade"}, "Tooltip"]& ], 
      TagBox[
       TooltipBox[
        LineBox[{7, 712, 713, 714, 715, 716, 717, 718, 719, 720, 721, 722, 
         723, 724, 725, 726, 727, 11}],
        RowBox[{"{", 
          RowBox[{"1", ",", 
            RowBox[{"\"Osvaldo-clade\"", "\[Rule]", "\"Osvaldo-clade\""}]}], 
          "}"}]],
       Annotation[#, {1, "Osvaldo-clade" -> "Osvaldo-clade"}, "Tooltip"]& ], 
      TagBox[
       TooltipBox[
        LineBox[{7, 728, 729, 730, 731, 732, 733, 734, 735, 736, 737, 738, 
         739, 740, 741, 742, 743, 47}],
        RowBox[{"{", 
          RowBox[{"1", ",", 
            RowBox[{"\"Cigr-1-clade\"", "\[Rule]", "\"B-clade\""}]}], "}"}]],
       Annotation[#, {1, "Cigr-1-clade" -> "B-clade"}, "Tooltip"]& ], 
      TagBox[
       TooltipBox[
        LineBox[{7, 744, 745, 746, 747, 748, 749, 750, 751, 752, 753, 754, 
         755, 756, 757, 758, 759, 47}],
        RowBox[{"{", 
          RowBox[{"1", ",", 
            RowBox[{"\"Cigr-1-clade\"", "\[Rule]", "\"A-clade\""}]}], "}"}]],
       Annotation[#, {1, "Cigr-1-clade" -> "A-clade"}, "Tooltip"]& ], 
      TagBox[
       TooltipBox[
        LineBox[{7, 760, 761, 762, 763, 764, 765, 766, 767, 768, 769, 770, 
         771, 772, 773, 774, 775, 47}],
        RowBox[{"{", 
          RowBox[{"1", ",", 
            RowBox[{"\"Cigr-1-clade\"", "\[Rule]", "\"C-clade\""}]}], "}"}]],
       Annotation[#, {1, "Cigr-1-clade" -> "C-clade"}, "Tooltip"]& ], 
      TagBox[
       TooltipBox[
        LineBox[{7, 776, 777, 778, 779, 780, 781, 782, 783, 784, 785, 786, 
         787, 788, 789, 790, 791, 47}],
        RowBox[{"{", 
          RowBox[{"1", ",", 
            RowBox[{"\"Osvaldo-clade\"", "\[Rule]", "\"B-clade\""}]}], "}"}]],
       
       Annotation[#, {1, "Osvaldo-clade" -> "B-clade"}, "Tooltip"]& ], 
      TagBox[
       TooltipBox[
        LineBox[{7, 792, 793, 794, 795, 796, 797, 798, 799, 800, 801, 802, 
         803, 804, 805, 806, 807, 47}],
        RowBox[{"{", 
          RowBox[{"1", ",", 
            RowBox[{"\"Osvaldo-clade\"", "\[Rule]", "\"A-clade\""}]}], "}"}]],
       
       Annotation[#, {1, "Osvaldo-clade" -> "A-clade"}, "Tooltip"]& ], 
      TagBox[
       TooltipBox[
        LineBox[{7, 808, 809, 810, 811, 812, 813, 814, 815, 816, 817, 818, 
         819, 820, 821, 822, 823, 47}],
        RowBox[{"{", 
          RowBox[{"1", ",", 
            RowBox[{"\"Osvaldo-clade\"", "\[Rule]", "\"C-clade\""}]}], "}"}]],
       
       Annotation[#, {1, "Osvaldo-clade" -> "C-clade"}, "Tooltip"]& ], 
      TagBox[
       TooltipBox[
        LineBox[{7, 824, 825, 826, 827, 828, 829, 830, 831, 832, 833, 834, 
         835, 836, 837, 838, 839, 8}],
        RowBox[{"{", 
          RowBox[{"1", ",", 
            RowBox[{"\"Cigr-1-clade\"", "\[Rule]", "\"Sinbad-clade\""}]}], 
          "}"}]],
       Annotation[#, {1, "Cigr-1-clade" -> "Sinbad-clade"}, "Tooltip"]& ], 
      TagBox[
       TooltipBox[
        LineBox[{7, 840, 841, 842, 843, 844, 845, 846, 847, 848, 849, 850, 
         851, 852, 853, 854, 855, 8}],
        RowBox[{"{", 
          RowBox[{"1", ",", 
            RowBox[{"\"Osvaldo-clade\"", "\[Rule]", "\"Sinbad-clade\""}]}], 
          "}"}]],
       Annotation[#, {1, "Osvaldo-clade" -> "Sinbad-clade"}, "Tooltip"]& ], 
      TagBox[
       TooltipBox[
        LineBox[{8, 856, 857, 858, 859, 860, 861, 862, 863, 864, 865, 866, 
         867, 868, 869, 870, 871, 48}],
        RowBox[{"{", 
          RowBox[{"1", ",", 
            RowBox[{"\"Sinbad-clade\"", "\[Rule]", "\"Sinbad-clade\""}]}], 
          "}"}]],
       Annotation[#, {1, "Sinbad-clade" -> "Sinbad-clade"}, "Tooltip"]& ], 
      TagBox[
       TooltipBox[
        LineBox[{8, 872, 873, 874, 875, 876, 877, 878, 879, 880, 881, 882, 
         883, 884, 885, 886, 887, 48}],
        RowBox[{"{", 
          RowBox[{"1", ",", 
            RowBox[{"\"Sinbad-clade\"", "\[Rule]", "\"Pao-clade\""}]}], "}"}]],
       Annotation[#, {1, "Sinbad-clade" -> "Pao-clade"}, "Tooltip"]& ], 
      TagBox[
       TooltipBox[LineBox[{8, 65}],
        RowBox[{"{", 
          RowBox[{"1", ",", 
            RowBox[{"\"Sinbad-clade\"", "\[Rule]", "\"Pao-clade\""}]}], "}"}]],
       Annotation[#, {1, "Sinbad-clade" -> "Pao-clade"}, "Tooltip"]& ], 
      TagBox[
       TooltipBox[LineBox[{8, 91}],
        RowBox[{"{", 
          RowBox[{"2", ",", 
            RowBox[{"\"Sinbad-clade\"", "\[Rule]", "\"Pao-clade\""}]}], "}"}]],
       Annotation[#, {2, "Sinbad-clade" -> "Pao-clade"}, "Tooltip"]& ], 
      TagBox[
       TooltipBox[LineBox[{9, 13}],
        RowBox[{"{", 
          RowBox[{"1", ",", 
            RowBox[{"\"17.6-clade\"", "\[Rule]", "\"Gypsy-clade\""}]}], "}"}]],
       Annotation[#, {1, "17.6-clade" -> "Gypsy-clade"}, "Tooltip"]& ], 
      TagBox[
       TooltipBox[LineBox[{9, 31}],
        RowBox[{"{", 
          RowBox[{"1", ",", 
            RowBox[{"\"17.6-clade\"", "\[Rule]", "\"Tas-clade\""}]}], "}"}]],
       Annotation[#, {1, "17.6-clade" -> "Tas-clade"}, "Tooltip"]& ], 
      TagBox[
       TooltipBox[
        LineBox[{10, 888, 889, 890, 891, 892, 893, 894, 895, 896, 897, 898, 
         899, 900, 901, 902, 903, 11}],
        RowBox[{"{", 
          RowBox[{"1", ",", 
            RowBox[{"\"Gammaretrovirus\"", "\[Rule]", "\"Osvaldo-clade\""}]}],
           "}"}]],
       Annotation[#, {1, "Gammaretrovirus" -> "Osvaldo-clade"}, "Tooltip"]& ], 
      TagBox[
       TooltipBox[
        LineBox[{10, 904, 905, 906, 907, 908, 909, 910, 911, 912, 913, 914, 
         915, 916, 917, 918, 919, 11}],
        RowBox[{"{", 
          RowBox[{"1", ",", 
            
            RowBox[{"\"Epsilonretrovirus\"", "\[Rule]", 
              "\"Osvaldo-clade\""}]}], "}"}]],
       Annotation[#, {1, "Epsilonretrovirus" -> "Osvaldo-clade"}, 
        "Tooltip"]& ], 
      TagBox[
       TooltipBox[LineBox[{12, 13}],
        RowBox[{"{", 
          RowBox[{"1", ",", 
            RowBox[{"\"Gypsy-clade\"", "\[Rule]", "\"Gypsy-clade\""}]}], 
          "}"}]],
       Annotation[#, {1, "Gypsy-clade" -> "Gypsy-clade"}, "Tooltip"]& ], 
      TagBox[
       TooltipBox[LineBox[{13, 77}],
        RowBox[{"{", 
          RowBox[{"2", ",", 
            RowBox[{"\"Gypsy-clade\"", "\[Rule]", "\"Spumaretrovirus\""}]}], 
          "}"}]],
       Annotation[#, {2, "Gypsy-clade" -> "Spumaretrovirus"}, "Tooltip"]& ], 
      TagBox[
       TooltipBox[LineBox[{14, 15}],
        RowBox[{"{", 
          RowBox[{"1", ",", 
            RowBox[{"\"CoDi-A\"", "\[Rule]", "\"CoDi-A\""}]}], "}"}]],
       Annotation[#, {1, "CoDi-A" -> "CoDi-A"}, "Tooltip"]& ], 
      TagBox[
       TooltipBox[LineBox[{14, 16}],
        RowBox[{"{", 
          RowBox[{"1", ",", 
            RowBox[{"\"CoDi-A\"", "\[Rule]", "\"CoDi-A\""}]}], "}"}]],
       Annotation[#, {1, "CoDi-A" -> "CoDi-A"}, "Tooltip"]& ], 
      TagBox[
       TooltipBox[LineBox[{14, 100}],
        RowBox[{"{", 
          RowBox[{"2", ",", 
            RowBox[{"\"CoDi-A\"", "\[Rule]", "\"Galadriel-clade\""}]}], "}"}]],
       Annotation[#, {2, "CoDi-A" -> "Galadriel-clade"}, "Tooltip"]& ], 
      TagBox[
       TooltipBox[
        LineBox[{14, 920, 921, 922, 923, 924, 925, 926, 927, 928, 929, 930, 
         931, 932, 933, 934, 935, 101}],
        RowBox[{"{", 
          RowBox[{"2", ",", 
            RowBox[{"\"CoDi-A\"", "\[Rule]", "\"Ty (Pseudovirus)\""}]}], 
          "}"}]],
       Annotation[#, {2, "CoDi-A" -> "Ty (Pseudovirus)"}, "Tooltip"]& ], 
      TagBox[
       TooltipBox[
        LineBox[{14, 936, 937, 938, 939, 940, 941, 942, 943, 944, 945, 946, 
         947, 948, 949, 950, 951, 101}],
        RowBox[{"{", 
          RowBox[{"2", ",", 
            RowBox[{"\"CoDi-A\"", "\[Rule]", "\"Retrofit-clade\""}]}], "}"}]],
       
       Annotation[#, {2, "CoDi-A" -> "Retrofit-clade"}, "Tooltip"]& ], 
      TagBox[
       TooltipBox[LineBox[{15, 28}],
        RowBox[{"{", 
          RowBox[{"1", ",", 
            RowBox[{"\"CoDi-A\"", "\[Rule]", "\"CoDi-A\""}]}], "}"}]],
       Annotation[#, {1, "CoDi-A" -> "CoDi-A"}, "Tooltip"]& ], 
      TagBox[
       TooltipBox[LineBox[{15, 16}],
        RowBox[{"{", 
          RowBox[{"1", ",", 
            RowBox[{"\"CoDi-A\"", "\[Rule]", "\"CoDi-A\""}]}], "}"}]],
       Annotation[#, {1, "CoDi-A" -> "CoDi-A"}, "Tooltip"]& ], 
      TagBox[
       TooltipBox[
        LineBox[{17, 952, 953, 954, 955, 956, 957, 958, 959, 960, 961, 962, 
         963, 964, 965, 966, 967, 18}],
        RowBox[{"{", 
          RowBox[{"1", ",", 
            
            RowBox[{"\"Ty (Pseudovirus)\"", "\[Rule]", 
              "\"Ty (Pseudovirus)\""}]}], "}"}]],
       Annotation[#, {1, "Ty (Pseudovirus)" -> "Ty (Pseudovirus)"}, 
        "Tooltip"]& ], 
      TagBox[
       TooltipBox[
        LineBox[{17, 968, 969, 970, 971, 972, 973, 974, 975, 976, 977, 978, 
         979, 980, 981, 982, 983, 18}],
        RowBox[{"{", 
          RowBox[{"1", ",", 
            
            RowBox[{"\"Retrofit-clade\"", "\[Rule]", 
              "\"Ty (Pseudovirus)\""}]}], "}"}]],
       Annotation[#, {1, "Retrofit-clade" -> "Ty (Pseudovirus)"}, 
        "Tooltip"]& ], 
      TagBox[
       TooltipBox[
        LineBox[{17, 984, 985, 986, 987, 988, 989, 990, 991, 992, 993, 994, 
         995, 996, 997, 998, 999, 19}],
        RowBox[{"{", 
          RowBox[{"1", ",", 
            RowBox[{"\"Ty (Pseudovirus)\"", "\[Rule]", "\"1731-clade\""}]}], 
          "}"}]],
       Annotation[#, {1, "Ty (Pseudovirus)" -> "1731-clade"}, "Tooltip"]& ], 
      TagBox[
       TooltipBox[
        LineBox[{17, 1000, 1001, 1002, 1003, 1004, 1005, 1006, 1007, 1008, 
         1009, 1010, 1011, 1012, 1013, 1014, 1015, 19}],
        RowBox[{"{", 
          RowBox[{"1", ",", 
            RowBox[{"\"Ty (Pseudovirus)\"", "\[Rule]", "\"Oryco\""}]}], "}"}]],
       Annotation[#, {1, "Ty (Pseudovirus)" -> "Oryco"}, "Tooltip"]& ], 
      TagBox[
       TooltipBox[
        LineBox[{17, 1016, 1017, 1018, 1019, 1020, 1021, 1022, 1023, 1024, 
         1025, 1026, 1027, 1028, 1029, 1030, 1031, 19}],
        RowBox[{"{", 
          RowBox[{"1", ",", 
            RowBox[{"\"Ty (Pseudovirus)\"", "\[Rule]", "\"Tork-clade\""}]}], 
          "}"}]],
       Annotation[#, {1, "Ty (Pseudovirus)" -> "Tork-clade"}, "Tooltip"]& ], 
      TagBox[
       TooltipBox[
        LineBox[{17, 1032, 1033, 1034, 1035, 1036, 1037, 1038, 1039, 1040, 
         1041, 1042, 1043, 1044, 1045, 1046, 1047, 19}],
        RowBox[{"{", 
          RowBox[{"1", ",", 
            RowBox[{"\"Ty (Pseudovirus)\"", "\[Rule]", "\"GalEA-clade\""}]}], 
          "}"}]],
       Annotation[#, {1, "Ty (Pseudovirus)" -> "GalEA-clade"}, "Tooltip"]& ], 
      
      TagBox[
       TooltipBox[
        LineBox[{17, 1048, 1049, 1050, 1051, 1052, 1053, 1054, 1055, 1056, 
         1057, 1058, 1059, 1060, 1061, 1062, 1063, 19}],
        RowBox[{"{", 
          RowBox[{"1", ",", 
            RowBox[{"\"Ty (Pseudovirus)\"", "\[Rule]", "\"CoDi-B\""}]}], 
          "}"}]],
       Annotation[#, {1, "Ty (Pseudovirus)" -> "CoDi-B"}, "Tooltip"]& ], 
      TagBox[
       TooltipBox[
        LineBox[{17, 1064, 1065, 1066, 1067, 1068, 1069, 1070, 1071, 1072, 
         1073, 1074, 1075, 1076, 1077, 1078, 1079, 19}],
        RowBox[{"{", 
          RowBox[{"1", ",", 
            RowBox[{"\"Ty (Pseudovirus)\"", "\[Rule]", "\"CoDi-C\""}]}], 
          "}"}]],
       Annotation[#, {1, "Ty (Pseudovirus)" -> "CoDi-C"}, "Tooltip"]& ], 
      TagBox[
       TooltipBox[
        LineBox[{17, 1080, 1081, 1082, 1083, 1084, 1085, 1086, 1087, 1088, 
         1089, 1090, 1091, 1092, 1093, 1094, 1095, 19}],
        RowBox[{"{", 
          RowBox[{"1", ",", 
            
            RowBox[{"\"Ty (Pseudovirus)\"", "\[Rule]", 
              "\"Copia (hemivirus)\""}]}], "}"}]],
       Annotation[#, {1, "Ty (Pseudovirus)" -> "Copia (hemivirus)"}, 
        "Tooltip"]& ], 
      TagBox[
       TooltipBox[
        LineBox[{17, 1096, 1097, 1098, 1099, 1100, 1101, 1102, 1103, 1104, 
         1105, 1106, 1107, 1108, 1109, 1110, 1111, 19}],
        RowBox[{"{", 
          RowBox[{"1", ",", 
            RowBox[{"\"Ty (Pseudovirus)\"", "\[Rule]", "\"Humnum-clade\""}]}],
           "}"}]],
       Annotation[#, {1, "Ty (Pseudovirus)" -> "Humnum-clade"}, "Tooltip"]& ], 
      TagBox[
       TooltipBox[
        LineBox[{17, 1112, 1113, 1114, 1115, 1116, 1117, 1118, 1119, 1120, 
         1121, 1122, 1123, 1124, 1125, 1126, 1127, 19}],
        RowBox[{"{", 
          RowBox[{"1", ",", 
            
            RowBox[{"\"Ty (Pseudovirus)\"", "\[Rule]", 
              "\"Retrofit-clade\""}]}], "}"}]],
       Annotation[#, {1, "Ty (Pseudovirus)" -> "Retrofit-clade"}, 
        "Tooltip"]& ], 
      TagBox[
       TooltipBox[
        LineBox[{17, 1128, 1129, 1130, 1131, 1132, 1133, 1134, 1135, 1136, 
         1137, 1138, 1139, 1140, 1141, 1142, 1143, 19}],
        RowBox[{"{", 
          RowBox[{"1", ",", 
            RowBox[{"\"Ty (Pseudovirus)\"", "\[Rule]", "\"Mtanga-clade\""}]}],
           "}"}]],
       Annotation[#, {1, "Ty (Pseudovirus)" -> "Mtanga-clade"}, "Tooltip"]& ], 
      TagBox[
       TooltipBox[
        LineBox[{17, 1144, 1145, 1146, 1147, 1148, 1149, 1150, 1151, 1152, 
         1153, 1154, 1155, 1156, 1157, 1158, 1159, 19}],
        RowBox[{"{", 
          RowBox[{"1", ",", 
            
            RowBox[{"\"Ty (Pseudovirus)\"", "\[Rule]", 
              "\"PyRE1G1-clade\""}]}], "}"}]],
       Annotation[#, {1, "Ty (Pseudovirus)" -> "PyRE1G1-clade"}, 
        "Tooltip"]& ], 
      TagBox[
       TooltipBox[
        LineBox[{17, 1160, 1161, 1162, 1163, 1164, 1165, 1166, 1167, 1168, 
         1169, 1170, 1171, 1172, 1173, 1174, 1175, 19}],
        RowBox[{"{", 
          RowBox[{"1", ",", 
            
            RowBox[{"\"Ty (Pseudovirus)\"", "\[Rule]", 
              "\"Tricopia-clade\""}]}], "}"}]],
       Annotation[#, {1, "Ty (Pseudovirus)" -> "Tricopia-clade"}, 
        "Tooltip"]& ], 
      TagBox[
       TooltipBox[
        LineBox[{17, 1176, 1177, 1178, 1179, 1180, 1181, 1182, 1183, 1184, 
         1185, 1186, 1187, 1188, 1189, 1190, 1191, 19}],
        RowBox[{"{", 
          RowBox[{"1", ",", 
            RowBox[{"\"Retrofit-clade\"", "\[Rule]", "\"1731-clade\""}]}], 
          "}"}]],
       Annotation[#, {1, "Retrofit-clade" -> "1731-clade"}, "Tooltip"]& ], 
      TagBox[
       TooltipBox[
        LineBox[{17, 1192, 1193, 1194, 1195, 1196, 1197, 1198, 1199, 1200, 
         1201, 1202, 1203, 1204, 1205, 1206, 1207, 19}],
        RowBox[{"{", 
          RowBox[{"1", ",", 
            RowBox[{"\"Retrofit-clade\"", "\[Rule]", "\"Oryco\""}]}], "}"}]],
       Annotation[#, {1, "Retrofit-clade" -> "Oryco"}, "Tooltip"]& ], 
      TagBox[
       TooltipBox[
        LineBox[{17, 1208, 1209, 1210, 1211, 1212, 1213, 1214, 1215, 1216, 
         1217, 1218, 1219, 1220, 1221, 1222, 1223, 19}],
        RowBox[{"{", 
          RowBox[{"1", ",", 
            RowBox[{"\"Retrofit-clade\"", "\[Rule]", "\"Tork-clade\""}]}], 
          "}"}]],
       Annotation[#, {1, "Retrofit-clade" -> "Tork-clade"}, "Tooltip"]& ], 
      TagBox[
       TooltipBox[
        LineBox[{17, 1224, 1225, 1226, 1227, 1228, 1229, 1230, 1231, 1232, 
         1233, 1234, 1235, 1236, 1237, 1238, 1239, 19}],
        RowBox[{"{", 
          RowBox[{"1", ",", 
            RowBox[{"\"Retrofit-clade\"", "\[Rule]", "\"GalEA-clade\""}]}], 
          "}"}]],
       Annotation[#, {1, "Retrofit-clade" -> "GalEA-clade"}, "Tooltip"]& ], 
      TagBox[
       TooltipBox[
        LineBox[{17, 1240, 1241, 1242, 1243, 1244, 1245, 1246, 1247, 1248, 
         1249, 1250, 1251, 1252, 1253, 1254, 1255, 19}],
        RowBox[{"{", 
          RowBox[{"1", ",", 
            RowBox[{"\"Retrofit-clade\"", "\[Rule]", "\"CoDi-B\""}]}], "}"}]],
       
       Annotation[#, {1, "Retrofit-clade" -> "CoDi-B"}, "Tooltip"]& ], 
      TagBox[
       TooltipBox[
        LineBox[{17, 1256, 1257, 1258, 1259, 1260, 1261, 1262, 1263, 1264, 
         1265, 1266, 1267, 1268, 1269, 1270, 1271, 19}],
        RowBox[{"{", 
          RowBox[{"1", ",", 
            RowBox[{"\"Retrofit-clade\"", "\[Rule]", "\"CoDi-C\""}]}], "}"}]],
       
       Annotation[#, {1, "Retrofit-clade" -> "CoDi-C"}, "Tooltip"]& ], 
      TagBox[
       TooltipBox[
        LineBox[{17, 1272, 1273, 1274, 1275, 1276, 1277, 1278, 1279, 1280, 
         1281, 1282, 1283, 1284, 1285, 1286, 1287, 19}],
        RowBox[{"{", 
          RowBox[{"1", ",", 
            
            RowBox[{"\"Retrofit-clade\"", "\[Rule]", 
              "\"Copia (hemivirus)\""}]}], "}"}]],
       Annotation[#, {1, "Retrofit-clade" -> "Copia (hemivirus)"}, 
        "Tooltip"]& ], 
      TagBox[
       TooltipBox[
        LineBox[{17, 1288, 1289, 1290, 1291, 1292, 1293, 1294, 1295, 1296, 
         1297, 1298, 1299, 1300, 1301, 1302, 1303, 19}],
        RowBox[{"{", 
          RowBox[{"1", ",", 
            RowBox[{"\"Retrofit-clade\"", "\[Rule]", "\"Humnum-clade\""}]}], 
          "}"}]],
       Annotation[#, {1, "Retrofit-clade" -> "Humnum-clade"}, "Tooltip"]& ], 
      TagBox[
       TooltipBox[
        LineBox[{17, 1304, 1305, 1306, 1307, 1308, 1309, 1310, 1311, 1312, 
         1313, 1314, 1315, 1316, 1317, 1318, 1319, 19}],
        RowBox[{"{", 
          RowBox[{"1", ",", 
            RowBox[{"\"Retrofit-clade\"", "\[Rule]", "\"Retrofit-clade\""}]}],
           "}"}]],
       Annotation[#, {1, "Retrofit-clade" -> "Retrofit-clade"}, "Tooltip"]& ], 
      TagBox[
       TooltipBox[
        LineBox[{17, 1320, 1321, 1322, 1323, 1324, 1325, 1326, 1327, 1328, 
         1329, 1330, 1331, 1332, 1333, 1334, 1335, 19}],
        RowBox[{"{", 
          RowBox[{"1", ",", 
            RowBox[{"\"Retrofit-clade\"", "\[Rule]", "\"Mtanga-clade\""}]}], 
          "}"}]],
       Annotation[#, {1, "Retrofit-clade" -> "Mtanga-clade"}, "Tooltip"]& ], 
      TagBox[
       TooltipBox[
        LineBox[{17, 1336, 1337, 1338, 1339, 1340, 1341, 1342, 1343, 1344, 
         1345, 1346, 1347, 1348, 1349, 1350, 1351, 19}],
        RowBox[{"{", 
          RowBox[{"1", ",", 
            RowBox[{"\"Retrofit-clade\"", "\[Rule]", "\"PyRE1G1-clade\""}]}], 
          "}"}]],
       Annotation[#, {1, "Retrofit-clade" -> "PyRE1G1-clade"}, "Tooltip"]& ], 
      
      TagBox[
       TooltipBox[
        LineBox[{17, 1352, 1353, 1354, 1355, 1356, 1357, 1358, 1359, 1360, 
         1361, 1362, 1363, 1364, 1365, 1366, 1367, 19}],
        RowBox[{"{", 
          RowBox[{"1", ",", 
            RowBox[{"\"Retrofit-clade\"", "\[Rule]", "\"Tricopia-clade\""}]}],
           "}"}]],
       Annotation[#, {1, "Retrofit-clade" -> "Tricopia-clade"}, "Tooltip"]& ], 
      TagBox[
       TooltipBox[
        LineBox[{17, 1368, 1369, 1370, 1371, 1372, 1373, 1374, 1375, 1376, 
         1377, 1378, 1379, 1380, 1381, 1382, 1383, 20}],
        RowBox[{"{", 
          RowBox[{"1", ",", 
            RowBox[{"\"Ty (Pseudovirus)\"", "\[Rule]", "\"CoDi-D\""}]}], 
          "}"}]],
       Annotation[#, {1, "Ty (Pseudovirus)" -> "CoDi-D"}, "Tooltip"]& ], 
      TagBox[
       TooltipBox[
        LineBox[{17, 1384, 1385, 1386, 1387, 1388, 1389, 1390, 1391, 1392, 
         1393, 1394, 1395, 1396, 1397, 1398, 1399, 20}],
        RowBox[{"{", 
          RowBox[{"1", ",", 
            RowBox[{"\"Ty (Pseudovirus)\"", "\[Rule]", "\"Hydra\""}]}], "}"}]],
       Annotation[#, {1, "Ty (Pseudovirus)" -> "Hydra"}, "Tooltip"]& ], 
      TagBox[
       TooltipBox[
        LineBox[{17, 1400, 1401, 1402, 1403, 1404, 1405, 1406, 1407, 1408, 
         1409, 1410, 1411, 1412, 1413, 1414, 1415, 20}],
        RowBox[{"{", 
          RowBox[{"1", ",", 
            RowBox[{"\"Ty (Pseudovirus)\"", "\[Rule]", "\"Oryco\""}]}], "}"}]],
       Annotation[#, {1, "Ty (Pseudovirus)" -> "Oryco"}, "Tooltip"]& ], 
      TagBox[
       TooltipBox[
        LineBox[{17, 1416, 1417, 1418, 1419, 1420, 1421, 1422, 1423, 1424, 
         1425, 1426, 1427, 1428, 1429, 1430, 1431, 20}],
        RowBox[{"{", 
          RowBox[{"1", ",", 
            RowBox[{"\"Retrofit-clade\"", "\[Rule]", "\"CoDi-D\""}]}], "}"}]],
       
       Annotation[#, {1, "Retrofit-clade" -> "CoDi-D"}, "Tooltip"]& ], 
      TagBox[
       TooltipBox[
        LineBox[{17, 1432, 1433, 1434, 1435, 1436, 1437, 1438, 1439, 1440, 
         1441, 1442, 1443, 1444, 1445, 1446, 1447, 20}],
        RowBox[{"{", 
          RowBox[{"1", ",", 
            RowBox[{"\"Retrofit-clade\"", "\[Rule]", "\"Hydra\""}]}], "}"}]],
       Annotation[#, {1, "Retrofit-clade" -> "Hydra"}, "Tooltip"]& ], 
      TagBox[
       TooltipBox[
        LineBox[{17, 1448, 1449, 1450, 1451, 1452, 1453, 1454, 1455, 1456, 
         1457, 1458, 1459, 1460, 1461, 1462, 1463, 20}],
        RowBox[{"{", 
          RowBox[{"1", ",", 
            RowBox[{"\"Retrofit-clade\"", "\[Rule]", "\"Oryco\""}]}], "}"}]],
       Annotation[#, {1, "Retrofit-clade" -> "Oryco"}, "Tooltip"]& ], 
      TagBox[
       TooltipBox[
        LineBox[{17, 1464, 1465, 1466, 1467, 1468, 1469, 1470, 1471, 1472, 
         1473, 1474, 1475, 1476, 1477, 1478, 1479, 21}],
        RowBox[{"{", 
          RowBox[{"1", ",", 
            RowBox[{"\"Ty (Pseudovirus)\"", "\[Rule]", "\"Sire\""}]}], "}"}]],
       
       Annotation[#, {1, "Ty (Pseudovirus)" -> "Sire"}, "Tooltip"]& ], 
      TagBox[
       TooltipBox[
        LineBox[{17, 1480, 1481, 1482, 1483, 1484, 1485, 1486, 1487, 1488, 
         1489, 1490, 1491, 1492, 1493, 1494, 1495, 21}],
        RowBox[{"{", 
          RowBox[{"1", ",", 
            RowBox[{"\"Retrofit-clade\"", "\[Rule]", "\"Sire\""}]}], "}"}]],
       Annotation[#, {1, "Retrofit-clade" -> "Sire"}, "Tooltip"]& ], 
      TagBox[
       TooltipBox[
        LineBox[{17, 1496, 1497, 1498, 1499, 1500, 1501, 1502, 1503, 1504, 
         1505, 1506, 1507, 1508, 1509, 1510, 1511, 106}],
        RowBox[{"{", 
          RowBox[{"2", ",", 
            RowBox[{"\"Ty (Pseudovirus)\"", "\[Rule]", "\"Sire\""}]}], "}"}]],
       
       Annotation[#, {2, "Ty (Pseudovirus)" -> "Sire"}, "Tooltip"]& ], 
      TagBox[
       TooltipBox[
        LineBox[{17, 1512, 1513, 1514, 1515, 1516, 1517, 1518, 1519, 1520, 
         1521, 1522, 1523, 1524, 1525, 1526, 1527, 106}],
        RowBox[{"{", 
          RowBox[{"2", ",", 
            RowBox[{"\"Retrofit-clade\"", "\[Rule]", "\"Sire\""}]}], "}"}]],
       Annotation[#, {2, "Retrofit-clade" -> "Sire"}, "Tooltip"]& ], 
      TagBox[
       TooltipBox[LineBox[{18, 32}],
        RowBox[{"{", 
          RowBox[{"1", ",", 
            
            RowBox[{"\"Ty (Pseudovirus)\"", "\[Rule]", 
              "\"Retrofit-clade\""}]}], "}"}]],
       Annotation[#, {1, "Ty (Pseudovirus)" -> "Retrofit-clade"}, 
        "Tooltip"]& ], 
      TagBox[
       TooltipBox[LineBox[{18, 108}],
        RowBox[{"{", 
          RowBox[{"2", ",", 
            RowBox[{"\"Ty (Pseudovirus)\"", "\[Rule]", "\"Gmr1-clade\""}]}], 
          "}"}]],
       Annotation[#, {2, "Ty (Pseudovirus)" -> "Gmr1-clade"}, "Tooltip"]& ], 
      TagBox[
       TooltipBox[
        LineBox[{19, 1528, 1529, 1530, 1531, 1532, 1533, 1534, 1535, 1536, 
         1537, 1538, 1539, 1540, 1541, 1542, 1543, 52}],
        RowBox[{"{", 
          RowBox[{"1", ",", 
            RowBox[{"\"1731-clade\"", "\[Rule]", "\"CoDi-C\""}]}], "}"}]],
       Annotation[#, {1, "1731-clade" -> "CoDi-C"}, "Tooltip"]& ], 
      TagBox[
       TooltipBox[
        LineBox[{19, 1544, 1545, 1546, 1547, 1548, 1549, 1550, 1551, 1552, 
         1553, 1554, 1555, 1556, 1557, 1558, 1559, 52}],
        RowBox[{"{", 
          RowBox[{"1", ",", 
            RowBox[{"\"1731-clade\"", "\[Rule]", "\"Osser-clade\""}]}], "}"}]],
       Annotation[#, {1, "1731-clade" -> "Osser-clade"}, "Tooltip"]& ], 
      TagBox[
       TooltipBox[
        LineBox[{19, 1560, 1561, 1562, 1563, 1564, 1565, 1566, 1567, 1568, 
         1569, 1570, 1571, 1572, 1573, 1574, 1575, 52}],
        RowBox[{"{", 
          RowBox[{"1", ",", 
            RowBox[{"\"1731-clade\"", "\[Rule]", "\"pCreto\""}]}], "}"}]],
       Annotation[#, {1, "1731-clade" -> "pCreto"}, "Tooltip"]& ], 
      TagBox[
       TooltipBox[
        LineBox[{19, 1576, 1577, 1578, 1579, 1580, 1581, 1582, 1583, 1584, 
         1585, 1586, 1587, 1588, 1589, 1590, 1591, 52}],
        RowBox[{"{", 
          RowBox[{"1", ",", 
            RowBox[{"\"1731-clade\"", "\[Rule]", "\"Ty (Pseudovirus)\""}]}], 
          "}"}]],
       Annotation[#, {1, "1731-clade" -> "Ty (Pseudovirus)"}, "Tooltip"]& ], 
      TagBox[
       TooltipBox[
        LineBox[{19, 1592, 1593, 1594, 1595, 1596, 1597, 1598, 1599, 1600, 
         1601, 1602, 1603, 1604, 1605, 1606, 1607, 52}],
        RowBox[{"{", 
          RowBox[{"1", ",", 
            RowBox[{"\"Oryco\"", "\[Rule]", "\"CoDi-C\""}]}], "}"}]],
       Annotation[#, {1, "Oryco" -> "CoDi-C"}, "Tooltip"]& ], 
      TagBox[
       TooltipBox[
        LineBox[{19, 1608, 1609, 1610, 1611, 1612, 1613, 1614, 1615, 1616, 
         1617, 1618, 1619, 1620, 1621, 1622, 1623, 52}],
        RowBox[{"{", 
          RowBox[{"1", ",", 
            RowBox[{"\"Oryco\"", "\[Rule]", "\"Osser-clade\""}]}], "}"}]],
       Annotation[#, {1, "Oryco" -> "Osser-clade"}, "Tooltip"]& ], 
      TagBox[
       TooltipBox[
        LineBox[{19, 1624, 1625, 1626, 1627, 1628, 1629, 1630, 1631, 1632, 
         1633, 1634, 1635, 1636, 1637, 1638, 1639, 52}],
        RowBox[{"{", 
          RowBox[{"1", ",", 
            RowBox[{"\"Oryco\"", "\[Rule]", "\"pCreto\""}]}], "}"}]],
       Annotation[#, {1, "Oryco" -> "pCreto"}, "Tooltip"]& ], 
      TagBox[
       TooltipBox[
        LineBox[{19, 1640, 1641, 1642, 1643, 1644, 1645, 1646, 1647, 1648, 
         1649, 1650, 1651, 1652, 1653, 1654, 1655, 52}],
        RowBox[{"{", 
          RowBox[{"1", ",", 
            RowBox[{"\"Oryco\"", "\[Rule]", "\"Ty (Pseudovirus)\""}]}], "}"}]],
       Annotation[#, {1, "Oryco" -> "Ty (Pseudovirus)"}, "Tooltip"]& ], 
      TagBox[
       TooltipBox[
        LineBox[{19, 1656, 1657, 1658, 1659, 1660, 1661, 1662, 1663, 1664, 
         1665, 1666, 1667, 1668, 1669, 1670, 1671, 52}],
        RowBox[{"{", 
          RowBox[{"1", ",", 
            RowBox[{"\"Tork-clade\"", "\[Rule]", "\"CoDi-C\""}]}], "}"}]],
       Annotation[#, {1, "Tork-clade" -> "CoDi-C"}, "Tooltip"]& ], 
      TagBox[
       TooltipBox[
        LineBox[{19, 1672, 1673, 1674, 1675, 1676, 1677, 1678, 1679, 1680, 
         1681, 1682, 1683, 1684, 1685, 1686, 1687, 52}],
        RowBox[{"{", 
          RowBox[{"1", ",", 
            RowBox[{"\"Tork-clade\"", "\[Rule]", "\"Osser-clade\""}]}], "}"}]],
       Annotation[#, {1, "Tork-clade" -> "Osser-clade"}, "Tooltip"]& ], 
      TagBox[
       TooltipBox[
        LineBox[{19, 1688, 1689, 1690, 1691, 1692, 1693, 1694, 1695, 1696, 
         1697, 1698, 1699, 1700, 1701, 1702, 1703, 52}],
        RowBox[{"{", 
          RowBox[{"1", ",", 
            RowBox[{"\"Tork-clade\"", "\[Rule]", "\"pCreto\""}]}], "}"}]],
       Annotation[#, {1, "Tork-clade" -> "pCreto"}, "Tooltip"]& ], 
      TagBox[
       TooltipBox[
        LineBox[{19, 1704, 1705, 1706, 1707, 1708, 1709, 1710, 1711, 1712, 
         1713, 1714, 1715, 1716, 1717, 1718, 1719, 52}],
        RowBox[{"{", 
          RowBox[{"1", ",", 
            RowBox[{"\"Tork-clade\"", "\[Rule]", "\"Ty (Pseudovirus)\""}]}], 
          "}"}]],
       Annotation[#, {1, "Tork-clade" -> "Ty (Pseudovirus)"}, "Tooltip"]& ], 
      TagBox[
       TooltipBox[
        LineBox[{19, 1720, 1721, 1722, 1723, 1724, 1725, 1726, 1727, 1728, 
         1729, 1730, 1731, 1732, 1733, 1734, 1735, 52}],
        RowBox[{"{", 
          RowBox[{"1", ",", 
            RowBox[{"\"GalEA-clade\"", "\[Rule]", "\"CoDi-C\""}]}], "}"}]],
       Annotation[#, {1, "GalEA-clade" -> "CoDi-C"}, "Tooltip"]& ], 
      TagBox[
       TooltipBox[
        LineBox[{19, 1736, 1737, 1738, 1739, 1740, 1741, 1742, 1743, 1744, 
         1745, 1746, 1747, 1748, 1749, 1750, 1751, 52}],
        RowBox[{"{", 
          RowBox[{"1", ",", 
            RowBox[{"\"GalEA-clade\"", "\[Rule]", "\"Osser-clade\""}]}], 
          "}"}]],
       Annotation[#, {1, "GalEA-clade" -> "Osser-clade"}, "Tooltip"]& ], 
      TagBox[
       TooltipBox[
        LineBox[{19, 1752, 1753, 1754, 1755, 1756, 1757, 1758, 1759, 1760, 
         1761, 1762, 1763, 1764, 1765, 1766, 1767, 52}],
        RowBox[{"{", 
          RowBox[{"1", ",", 
            RowBox[{"\"GalEA-clade\"", "\[Rule]", "\"pCreto\""}]}], "}"}]],
       Annotation[#, {1, "GalEA-clade" -> "pCreto"}, "Tooltip"]& ], 
      TagBox[
       TooltipBox[
        LineBox[{19, 1768, 1769, 1770, 1771, 1772, 1773, 1774, 1775, 1776, 
         1777, 1778, 1779, 1780, 1781, 1782, 1783, 52}],
        RowBox[{"{", 
          RowBox[{"1", ",", 
            RowBox[{"\"GalEA-clade\"", "\[Rule]", "\"Ty (Pseudovirus)\""}]}], 
          "}"}]],
       Annotation[#, {1, "GalEA-clade" -> "Ty (Pseudovirus)"}, "Tooltip"]& ], 
      
      TagBox[
       TooltipBox[
        LineBox[{19, 1784, 1785, 1786, 1787, 1788, 1789, 1790, 1791, 1792, 
         1793, 1794, 1795, 1796, 1797, 1798, 1799, 52}],
        RowBox[{"{", 
          RowBox[{"1", ",", 
            RowBox[{"\"CoDi-B\"", "\[Rule]", "\"CoDi-C\""}]}], "}"}]],
       Annotation[#, {1, "CoDi-B" -> "CoDi-C"}, "Tooltip"]& ], 
      TagBox[
       TooltipBox[
        LineBox[{19, 1800, 1801, 1802, 1803, 1804, 1805, 1806, 1807, 1808, 
         1809, 1810, 1811, 1812, 1813, 1814, 1815, 52}],
        RowBox[{"{", 
          RowBox[{"1", ",", 
            RowBox[{"\"CoDi-B\"", "\[Rule]", "\"Osser-clade\""}]}], "}"}]],
       Annotation[#, {1, "CoDi-B" -> "Osser-clade"}, "Tooltip"]& ], 
      TagBox[
       TooltipBox[
        LineBox[{19, 1816, 1817, 1818, 1819, 1820, 1821, 1822, 1823, 1824, 
         1825, 1826, 1827, 1828, 1829, 1830, 1831, 52}],
        RowBox[{"{", 
          RowBox[{"1", ",", 
            RowBox[{"\"CoDi-B\"", "\[Rule]", "\"pCreto\""}]}], "}"}]],
       Annotation[#, {1, "CoDi-B" -> "pCreto"}, "Tooltip"]& ], 
      TagBox[
       TooltipBox[
        LineBox[{19, 1832, 1833, 1834, 1835, 1836, 1837, 1838, 1839, 1840, 
         1841, 1842, 1843, 1844, 1845, 1846, 1847, 52}],
        RowBox[{"{", 
          RowBox[{"1", ",", 
            RowBox[{"\"CoDi-B\"", "\[Rule]", "\"Ty (Pseudovirus)\""}]}], 
          "}"}]],
       Annotation[#, {1, "CoDi-B" -> "Ty (Pseudovirus)"}, "Tooltip"]& ], 
      TagBox[
       TooltipBox[
        LineBox[{19, 1848, 1849, 1850, 1851, 1852, 1853, 1854, 1855, 1856, 
         1857, 1858, 1859, 1860, 1861, 1862, 1863, 52}],
        RowBox[{"{", 
          RowBox[{"1", ",", 
            RowBox[{"\"CoDi-C\"", "\[Rule]", "\"CoDi-C\""}]}], "}"}]],
       Annotation[#, {1, "CoDi-C" -> "CoDi-C"}, "Tooltip"]& ], 
      TagBox[
       TooltipBox[
        LineBox[{19, 1864, 1865, 1866, 1867, 1868, 1869, 1870, 1871, 1872, 
         1873, 1874, 1875, 1876, 1877, 1878, 1879, 52}],
        RowBox[{"{", 
          RowBox[{"1", ",", 
            RowBox[{"\"CoDi-C\"", "\[Rule]", "\"Osser-clade\""}]}], "}"}]],
       Annotation[#, {1, "CoDi-C" -> "Osser-clade"}, "Tooltip"]& ], 
      TagBox[
       TooltipBox[
        LineBox[{19, 1880, 1881, 1882, 1883, 1884, 1885, 1886, 1887, 1888, 
         1889, 1890, 1891, 1892, 1893, 1894, 1895, 52}],
        RowBox[{"{", 
          RowBox[{"1", ",", 
            RowBox[{"\"CoDi-C\"", "\[Rule]", "\"pCreto\""}]}], "}"}]],
       Annotation[#, {1, "CoDi-C" -> "pCreto"}, "Tooltip"]& ], 
      TagBox[
       TooltipBox[
        LineBox[{19, 1896, 1897, 1898, 1899, 1900, 1901, 1902, 1903, 1904, 
         1905, 1906, 1907, 1908, 1909, 1910, 1911, 52}],
        RowBox[{"{", 
          RowBox[{"1", ",", 
            RowBox[{"\"CoDi-C\"", "\[Rule]", "\"Ty (Pseudovirus)\""}]}], 
          "}"}]],
       Annotation[#, {1, "CoDi-C" -> "Ty (Pseudovirus)"}, "Tooltip"]& ], 
      TagBox[
       TooltipBox[
        LineBox[{19, 1912, 1913, 1914, 1915, 1916, 1917, 1918, 1919, 1920, 
         1921, 1922, 1923, 1924, 1925, 1926, 1927, 52}],
        RowBox[{"{", 
          RowBox[{"1", ",", 
            RowBox[{"\"Copia (hemivirus)\"", "\[Rule]", "\"CoDi-C\""}]}], 
          "}"}]],
       Annotation[#, {1, "Copia (hemivirus)" -> "CoDi-C"}, "Tooltip"]& ], 
      TagBox[
       TooltipBox[
        LineBox[{19, 1928, 1929, 1930, 1931, 1932, 1933, 1934, 1935, 1936, 
         1937, 1938, 1939, 1940, 1941, 1942, 1943, 52}],
        RowBox[{"{", 
          RowBox[{"1", ",", 
            RowBox[{"\"Copia (hemivirus)\"", "\[Rule]", "\"Osser-clade\""}]}],
           "}"}]],
       Annotation[#, {1, "Copia (hemivirus)" -> "Osser-clade"}, "Tooltip"]& ], 
      TagBox[
       TooltipBox[
        LineBox[{19, 1944, 1945, 1946, 1947, 1948, 1949, 1950, 1951, 1952, 
         1953, 1954, 1955, 1956, 1957, 1958, 1959, 52}],
        RowBox[{"{", 
          RowBox[{"1", ",", 
            RowBox[{"\"Copia (hemivirus)\"", "\[Rule]", "\"pCreto\""}]}], 
          "}"}]],
       Annotation[#, {1, "Copia (hemivirus)" -> "pCreto"}, "Tooltip"]& ], 
      TagBox[
       TooltipBox[
        LineBox[{19, 1960, 1961, 1962, 1963, 1964, 1965, 1966, 1967, 1968, 
         1969, 1970, 1971, 1972, 1973, 1974, 1975, 52}],
        RowBox[{"{", 
          RowBox[{"1", ",", 
            
            RowBox[{"\"Copia (hemivirus)\"", "\[Rule]", 
              "\"Ty (Pseudovirus)\""}]}], "}"}]],
       Annotation[#, {1, "Copia (hemivirus)" -> "Ty (Pseudovirus)"}, 
        "Tooltip"]& ], 
      TagBox[
       TooltipBox[
        LineBox[{19, 1976, 1977, 1978, 1979, 1980, 1981, 1982, 1983, 1984, 
         1985, 1986, 1987, 1988, 1989, 1990, 1991, 52}],
        RowBox[{"{", 
          RowBox[{"1", ",", 
            RowBox[{"\"Humnum-clade\"", "\[Rule]", "\"CoDi-C\""}]}], "}"}]],
       Annotation[#, {1, "Humnum-clade" -> "CoDi-C"}, "Tooltip"]& ], 
      TagBox[
       TooltipBox[
        LineBox[{19, 1992, 1993, 1994, 1995, 1996, 1997, 1998, 1999, 2000, 
         2001, 2002, 2003, 2004, 2005, 2006, 2007, 52}],
        RowBox[{"{", 
          RowBox[{"1", ",", 
            RowBox[{"\"Humnum-clade\"", "\[Rule]", "\"Osser-clade\""}]}], 
          "}"}]],
       Annotation[#, {1, "Humnum-clade" -> "Osser-clade"}, "Tooltip"]& ], 
      TagBox[
       TooltipBox[
        LineBox[{19, 2008, 2009, 2010, 2011, 2012, 2013, 2014, 2015, 2016, 
         2017, 2018, 2019, 2020, 2021, 2022, 2023, 52}],
        RowBox[{"{", 
          RowBox[{"1", ",", 
            RowBox[{"\"Humnum-clade\"", "\[Rule]", "\"pCreto\""}]}], "}"}]],
       Annotation[#, {1, "Humnum-clade" -> "pCreto"}, "Tooltip"]& ], 
      TagBox[
       TooltipBox[
        LineBox[{19, 2024, 2025, 2026, 2027, 2028, 2029, 2030, 2031, 2032, 
         2033, 2034, 2035, 2036, 2037, 2038, 2039, 52}],
        RowBox[{"{", 
          RowBox[{"1", ",", 
            RowBox[{"\"Humnum-clade\"", "\[Rule]", "\"Ty (Pseudovirus)\""}]}],
           "}"}]],
       Annotation[#, {1, "Humnum-clade" -> "Ty (Pseudovirus)"}, "Tooltip"]& ], 
      TagBox[
       TooltipBox[
        LineBox[{19, 2040, 2041, 2042, 2043, 2044, 2045, 2046, 2047, 2048, 
         2049, 2050, 2051, 2052, 2053, 2054, 2055, 52}],
        RowBox[{"{", 
          RowBox[{"1", ",", 
            RowBox[{"\"Retrofit-clade\"", "\[Rule]", "\"CoDi-C\""}]}], "}"}]],
       
       Annotation[#, {1, "Retrofit-clade" -> "CoDi-C"}, "Tooltip"]& ], 
      TagBox[
       TooltipBox[
        LineBox[{19, 2056, 2057, 2058, 2059, 2060, 2061, 2062, 2063, 2064, 
         2065, 2066, 2067, 2068, 2069, 2070, 2071, 52}],
        RowBox[{"{", 
          RowBox[{"1", ",", 
            RowBox[{"\"Retrofit-clade\"", "\[Rule]", "\"Osser-clade\""}]}], 
          "}"}]],
       Annotation[#, {1, "Retrofit-clade" -> "Osser-clade"}, "Tooltip"]& ], 
      TagBox[
       TooltipBox[
        LineBox[{19, 2072, 2073, 2074, 2075, 2076, 2077, 2078, 2079, 2080, 
         2081, 2082, 2083, 2084, 2085, 2086, 2087, 52}],
        RowBox[{"{", 
          RowBox[{"1", ",", 
            RowBox[{"\"Retrofit-clade\"", "\[Rule]", "\"pCreto\""}]}], "}"}]],
       
       Annotation[#, {1, "Retrofit-clade" -> "pCreto"}, "Tooltip"]& ], 
      TagBox[
       TooltipBox[
        LineBox[{19, 2088, 2089, 2090, 2091, 2092, 2093, 2094, 2095, 2096, 
         2097, 2098, 2099, 2100, 2101, 2102, 2103, 52}],
        RowBox[{"{", 
          RowBox[{"1", ",", 
            
            RowBox[{"\"Retrofit-clade\"", "\[Rule]", 
              "\"Ty (Pseudovirus)\""}]}], "}"}]],
       Annotation[#, {1, "Retrofit-clade" -> "Ty (Pseudovirus)"}, 
        "Tooltip"]& ], 
      TagBox[
       TooltipBox[
        LineBox[{19, 2104, 2105, 2106, 2107, 2108, 2109, 2110, 2111, 2112, 
         2113, 2114, 2115, 2116, 2117, 2118, 2119, 52}],
        RowBox[{"{", 
          RowBox[{"1", ",", 
            RowBox[{"\"Mtanga-clade\"", "\[Rule]", "\"CoDi-C\""}]}], "}"}]],
       Annotation[#, {1, "Mtanga-clade" -> "CoDi-C"}, "Tooltip"]& ], 
      TagBox[
       TooltipBox[
        LineBox[{19, 2120, 2121, 2122, 2123, 2124, 2125, 2126, 2127, 2128, 
         2129, 2130, 2131, 2132, 2133, 2134, 2135, 52}],
        RowBox[{"{", 
          RowBox[{"1", ",", 
            RowBox[{"\"Mtanga-clade\"", "\[Rule]", "\"Osser-clade\""}]}], 
          "}"}]],
       Annotation[#, {1, "Mtanga-clade" -> "Osser-clade"}, "Tooltip"]& ], 
      TagBox[
       TooltipBox[
        LineBox[{19, 2136, 2137, 2138, 2139, 2140, 2141, 2142, 2143, 2144, 
         2145, 2146, 2147, 2148, 2149, 2150, 2151, 52}],
        RowBox[{"{", 
          RowBox[{"1", ",", 
            RowBox[{"\"Mtanga-clade\"", "\[Rule]", "\"pCreto\""}]}], "}"}]],
       Annotation[#, {1, "Mtanga-clade" -> "pCreto"}, "Tooltip"]& ], 
      TagBox[
       TooltipBox[
        LineBox[{19, 2152, 2153, 2154, 2155, 2156, 2157, 2158, 2159, 2160, 
         2161, 2162, 2163, 2164, 2165, 2166, 2167, 52}],
        RowBox[{"{", 
          RowBox[{"1", ",", 
            RowBox[{"\"Mtanga-clade\"", "\[Rule]", "\"Ty (Pseudovirus)\""}]}],
           "}"}]],
       Annotation[#, {1, "Mtanga-clade" -> "Ty (Pseudovirus)"}, "Tooltip"]& ], 
      TagBox[
       TooltipBox[
        LineBox[{19, 2168, 2169, 2170, 2171, 2172, 2173, 2174, 2175, 2176, 
         2177, 2178, 2179, 2180, 2181, 2182, 2183, 52}],
        RowBox[{"{", 
          RowBox[{"1", ",", 
            RowBox[{"\"PyRE1G1-clade\"", "\[Rule]", "\"CoDi-C\""}]}], "}"}]],
       Annotation[#, {1, "PyRE1G1-clade" -> "CoDi-C"}, "Tooltip"]& ], 
      TagBox[
       TooltipBox[
        LineBox[{19, 2184, 2185, 2186, 2187, 2188, 2189, 2190, 2191, 2192, 
         2193, 2194, 2195, 2196, 2197, 2198, 2199, 52}],
        RowBox[{"{", 
          RowBox[{"1", ",", 
            RowBox[{"\"PyRE1G1-clade\"", "\[Rule]", "\"Osser-clade\""}]}], 
          "}"}]],
       Annotation[#, {1, "PyRE1G1-clade" -> "Osser-clade"}, "Tooltip"]& ], 
      TagBox[
       TooltipBox[
        LineBox[{19, 2200, 2201, 2202, 2203, 2204, 2205, 2206, 2207, 2208, 
         2209, 2210, 2211, 2212, 2213, 2214, 2215, 52}],
        RowBox[{"{", 
          RowBox[{"1", ",", 
            RowBox[{"\"PyRE1G1-clade\"", "\[Rule]", "\"pCreto\""}]}], "}"}]],
       Annotation[#, {1, "PyRE1G1-clade" -> "pCreto"}, "Tooltip"]& ], 
      TagBox[
       TooltipBox[
        LineBox[{19, 2216, 2217, 2218, 2219, 2220, 2221, 2222, 2223, 2224, 
         2225, 2226, 2227, 2228, 2229, 2230, 2231, 52}],
        RowBox[{"{", 
          RowBox[{"1", ",", 
            
            RowBox[{"\"PyRE1G1-clade\"", "\[Rule]", 
              "\"Ty (Pseudovirus)\""}]}], "}"}]],
       Annotation[#, {1, "PyRE1G1-clade" -> "Ty (Pseudovirus)"}, 
        "Tooltip"]& ], 
      TagBox[
       TooltipBox[
        LineBox[{19, 2232, 2233, 2234, 2235, 2236, 2237, 2238, 2239, 2240, 
         2241, 2242, 2243, 2244, 2245, 2246, 2247, 52}],
        RowBox[{"{", 
          RowBox[{"1", ",", 
            RowBox[{"\"Tricopia-clade\"", "\[Rule]", "\"CoDi-C\""}]}], "}"}]],
       
       Annotation[#, {1, "Tricopia-clade" -> "CoDi-C"}, "Tooltip"]& ], 
      TagBox[
       TooltipBox[
        LineBox[{19, 2248, 2249, 2250, 2251, 2252, 2253, 2254, 2255, 2256, 
         2257, 2258, 2259, 2260, 2261, 2262, 2263, 52}],
        RowBox[{"{", 
          RowBox[{"1", ",", 
            RowBox[{"\"Tricopia-clade\"", "\[Rule]", "\"Osser-clade\""}]}], 
          "}"}]],
       Annotation[#, {1, "Tricopia-clade" -> "Osser-clade"}, "Tooltip"]& ], 
      TagBox[
       TooltipBox[
        LineBox[{19, 2264, 2265, 2266, 2267, 2268, 2269, 2270, 2271, 2272, 
         2273, 2274, 2275, 2276, 2277, 2278, 2279, 52}],
        RowBox[{"{", 
          RowBox[{"1", ",", 
            RowBox[{"\"Tricopia-clade\"", "\[Rule]", "\"pCreto\""}]}], "}"}]],
       
       Annotation[#, {1, "Tricopia-clade" -> "pCreto"}, "Tooltip"]& ], 
      TagBox[
       TooltipBox[
        LineBox[{19, 2280, 2281, 2282, 2283, 2284, 2285, 2286, 2287, 2288, 
         2289, 2290, 2291, 2292, 2293, 2294, 2295, 52}],
        RowBox[{"{", 
          RowBox[{"1", ",", 
            
            RowBox[{"\"Tricopia-clade\"", "\[Rule]", 
              "\"Ty (Pseudovirus)\""}]}], "}"}]],
       Annotation[#, {1, "Tricopia-clade" -> "Ty (Pseudovirus)"}, 
        "Tooltip"]& ], 
      TagBox[
       TooltipBox[
        LineBox[{19, 2296, 2297, 2298, 2299, 2300, 2301, 2302, 2303, 2304, 
         2305, 2306, 2307, 2308, 2309, 2310, 2311, 32}],
        RowBox[{"{", 
          RowBox[{"1", ",", 
            RowBox[{"\"1731-clade\"", "\[Rule]", "\"Retrofit-clade\""}]}], 
          "}"}]],
       Annotation[#, {1, "1731-clade" -> "Retrofit-clade"}, "Tooltip"]& ], 
      TagBox[
       TooltipBox[
        LineBox[{19, 2312, 2313, 2314, 2315, 2316, 2317, 2318, 2319, 2320, 
         2321, 2322, 2323, 2324, 2325, 2326, 2327, 32}],
        RowBox[{"{", 
          RowBox[{"1", ",", 
            RowBox[{"\"Oryco\"", "\[Rule]", "\"Retrofit-clade\""}]}], "}"}]],
       Annotation[#, {1, "Oryco" -> "Retrofit-clade"}, "Tooltip"]& ], 
      TagBox[
       TooltipBox[
        LineBox[{19, 2328, 2329, 2330, 2331, 2332, 2333, 2334, 2335, 2336, 
         2337, 2338, 2339, 2340, 2341, 2342, 2343, 32}],
        RowBox[{"{", 
          RowBox[{"1", ",", 
            RowBox[{"\"Tork-clade\"", "\[Rule]", "\"Retrofit-clade\""}]}], 
          "}"}]],
       Annotation[#, {1, "Tork-clade" -> "Retrofit-clade"}, "Tooltip"]& ], 
      TagBox[
       TooltipBox[
        LineBox[{19, 2344, 2345, 2346, 2347, 2348, 2349, 2350, 2351, 2352, 
         2353, 2354, 2355, 2356, 2357, 2358, 2359, 32}],
        RowBox[{"{", 
          RowBox[{"1", ",", 
            RowBox[{"\"GalEA-clade\"", "\[Rule]", "\"Retrofit-clade\""}]}], 
          "}"}]],
       Annotation[#, {1, "GalEA-clade" -> "Retrofit-clade"}, "Tooltip"]& ], 
      TagBox[
       TooltipBox[
        LineBox[{19, 2360, 2361, 2362, 2363, 2364, 2365, 2366, 2367, 2368, 
         2369, 2370, 2371, 2372, 2373, 2374, 2375, 32}],
        RowBox[{"{", 
          RowBox[{"1", ",", 
            RowBox[{"\"CoDi-B\"", "\[Rule]", "\"Retrofit-clade\""}]}], "}"}]],
       
       Annotation[#, {1, "CoDi-B" -> "Retrofit-clade"}, "Tooltip"]& ], 
      TagBox[
       TooltipBox[
        LineBox[{19, 2376, 2377, 2378, 2379, 2380, 2381, 2382, 2383, 2384, 
         2385, 2386, 2387, 2388, 2389, 2390, 2391, 32}],
        RowBox[{"{", 
          RowBox[{"1", ",", 
            RowBox[{"\"CoDi-C\"", "\[Rule]", "\"Retrofit-clade\""}]}], "}"}]],
       
       Annotation[#, {1, "CoDi-C" -> "Retrofit-clade"}, "Tooltip"]& ], 
      TagBox[
       TooltipBox[
        LineBox[{19, 2392, 2393, 2394, 2395, 2396, 2397, 2398, 2399, 2400, 
         2401, 2402, 2403, 2404, 2405, 2406, 2407, 32}],
        RowBox[{"{", 
          RowBox[{"1", ",", 
            
            RowBox[{"\"Copia (hemivirus)\"", "\[Rule]", 
              "\"Retrofit-clade\""}]}], "}"}]],
       Annotation[#, {1, "Copia (hemivirus)" -> "Retrofit-clade"}, 
        "Tooltip"]& ], 
      TagBox[
       TooltipBox[
        LineBox[{19, 2408, 2409, 2410, 2411, 2412, 2413, 2414, 2415, 2416, 
         2417, 2418, 2419, 2420, 2421, 2422, 2423, 32}],
        RowBox[{"{", 
          RowBox[{"1", ",", 
            RowBox[{"\"Humnum-clade\"", "\[Rule]", "\"Retrofit-clade\""}]}], 
          "}"}]],
       Annotation[#, {1, "Humnum-clade" -> "Retrofit-clade"}, "Tooltip"]& ], 
      TagBox[
       TooltipBox[
        LineBox[{19, 2424, 2425, 2426, 2427, 2428, 2429, 2430, 2431, 2432, 
         2433, 2434, 2435, 2436, 2437, 2438, 2439, 32}],
        RowBox[{"{", 
          RowBox[{"1", ",", 
            RowBox[{"\"Retrofit-clade\"", "\[Rule]", "\"Retrofit-clade\""}]}],
           "}"}]],
       Annotation[#, {1, "Retrofit-clade" -> "Retrofit-clade"}, "Tooltip"]& ], 
      TagBox[
       TooltipBox[
        LineBox[{19, 2440, 2441, 2442, 2443, 2444, 2445, 2446, 2447, 2448, 
         2449, 2450, 2451, 2452, 2453, 2454, 2455, 32}],
        RowBox[{"{", 
          RowBox[{"1", ",", 
            RowBox[{"\"Mtanga-clade\"", "\[Rule]", "\"Retrofit-clade\""}]}], 
          "}"}]],
       Annotation[#, {1, "Mtanga-clade" -> "Retrofit-clade"}, "Tooltip"]& ], 
      TagBox[
       TooltipBox[
        LineBox[{19, 2456, 2457, 2458, 2459, 2460, 2461, 2462, 2463, 2464, 
         2465, 2466, 2467, 2468, 2469, 2470, 2471, 32}],
        RowBox[{"{", 
          RowBox[{"1", ",", 
            RowBox[{"\"PyRE1G1-clade\"", "\[Rule]", "\"Retrofit-clade\""}]}], 
          "}"}]],
       Annotation[#, {1, "PyRE1G1-clade" -> "Retrofit-clade"}, "Tooltip"]& ], 
      
      TagBox[
       TooltipBox[
        LineBox[{19, 2472, 2473, 2474, 2475, 2476, 2477, 2478, 2479, 2480, 
         2481, 2482, 2483, 2484, 2485, 2486, 2487, 32}],
        RowBox[{"{", 
          RowBox[{"1", ",", 
            RowBox[{"\"Tricopia-clade\"", "\[Rule]", "\"Retrofit-clade\""}]}],
           "}"}]],
       Annotation[#, {1, "Tricopia-clade" -> "Retrofit-clade"}, "Tooltip"]& ], 
      TagBox[
       TooltipBox[
        LineBox[{19, 2488, 2489, 2490, 2491, 2492, 2493, 2494, 2495, 2496, 
         2497, 2498, 2499, 2500, 2501, 2502, 2503, 20}],
        RowBox[{"{", 
          RowBox[{"1", ",", 
            RowBox[{"\"1731-clade\"", "\[Rule]", "\"CoDi-D\""}]}], "}"}]],
       Annotation[#, {1, "1731-clade" -> "CoDi-D"}, "Tooltip"]& ], 
      TagBox[
       TooltipBox[
        LineBox[{19, 2504, 2505, 2506, 2507, 2508, 2509, 2510, 2511, 2512, 
         2513, 2514, 2515, 2516, 2517, 2518, 2519, 20}],
        RowBox[{"{", 
          RowBox[{"1", ",", 
            RowBox[{"\"1731-clade\"", "\[Rule]", "\"Hydra\""}]}], "}"}]],
       Annotation[#, {1, "1731-clade" -> "Hydra"}, "Tooltip"]& ], 
      TagBox[
       TooltipBox[
        LineBox[{19, 2520, 2521, 2522, 2523, 2524, 2525, 2526, 2527, 2528, 
         2529, 2530, 2531, 2532, 2533, 2534, 2535, 20}],
        RowBox[{"{", 
          RowBox[{"1", ",", 
            RowBox[{"\"1731-clade\"", "\[Rule]", "\"Oryco\""}]}], "}"}]],
       Annotation[#, {1, "1731-clade" -> "Oryco"}, "Tooltip"]& ], 
      TagBox[
       TooltipBox[
        LineBox[{19, 2536, 2537, 2538, 2539, 2540, 2541, 2542, 2543, 2544, 
         2545, 2546, 2547, 2548, 2549, 2550, 2551, 20}],
        RowBox[{"{", 
          RowBox[{"1", ",", 
            RowBox[{"\"Oryco\"", "\[Rule]", "\"CoDi-D\""}]}], "}"}]],
       Annotation[#, {1, "Oryco" -> "CoDi-D"}, "Tooltip"]& ], 
      TagBox[
       TooltipBox[
        LineBox[{19, 2552, 2553, 2554, 2555, 2556, 2557, 2558, 2559, 2560, 
         2561, 2562, 2563, 2564, 2565, 2566, 2567, 20}],
        RowBox[{"{", 
          RowBox[{"1", ",", 
            RowBox[{"\"Oryco\"", "\[Rule]", "\"Hydra\""}]}], "}"}]],
       Annotation[#, {1, "Oryco" -> "Hydra"}, "Tooltip"]& ], 
      TagBox[
       TooltipBox[
        LineBox[{19, 2568, 2569, 2570, 2571, 2572, 2573, 2574, 2575, 2576, 
         2577, 2578, 2579, 2580, 2581, 2582, 2583, 20}],
        RowBox[{"{", 
          RowBox[{"1", ",", 
            RowBox[{"\"Oryco\"", "\[Rule]", "\"Oryco\""}]}], "}"}]],
       Annotation[#, {1, "Oryco" -> "Oryco"}, "Tooltip"]& ], 
      TagBox[
       TooltipBox[
        LineBox[{19, 2584, 2585, 2586, 2587, 2588, 2589, 2590, 2591, 2592, 
         2593, 2594, 2595, 2596, 2597, 2598, 2599, 20}],
        RowBox[{"{", 
          RowBox[{"1", ",", 
            RowBox[{"\"Tork-clade\"", "\[Rule]", "\"CoDi-D\""}]}], "}"}]],
       Annotation[#, {1, "Tork-clade" -> "CoDi-D"}, "Tooltip"]& ], 
      TagBox[
       TooltipBox[
        LineBox[{19, 2600, 2601, 2602, 2603, 2604, 2605, 2606, 2607, 2608, 
         2609, 2610, 2611, 2612, 2613, 2614, 2615, 20}],
        RowBox[{"{", 
          RowBox[{"1", ",", 
            RowBox[{"\"Tork-clade\"", "\[Rule]", "\"Hydra\""}]}], "}"}]],
       Annotation[#, {1, "Tork-clade" -> "Hydra"}, "Tooltip"]& ], 
      TagBox[
       TooltipBox[
        LineBox[{19, 2616, 2617, 2618, 2619, 2620, 2621, 2622, 2623, 2624, 
         2625, 2626, 2627, 2628, 2629, 2630, 2631, 20}],
        RowBox[{"{", 
          RowBox[{"1", ",", 
            RowBox[{"\"Tork-clade\"", "\[Rule]", "\"Oryco\""}]}], "}"}]],
       Annotation[#, {1, "Tork-clade" -> "Oryco"}, "Tooltip"]& ], 
      TagBox[
       TooltipBox[
        LineBox[{19, 2632, 2633, 2634, 2635, 2636, 2637, 2638, 2639, 2640, 
         2641, 2642, 2643, 2644, 2645, 2646, 2647, 20}],
        RowBox[{"{", 
          RowBox[{"1", ",", 
            RowBox[{"\"GalEA-clade\"", "\[Rule]", "\"CoDi-D\""}]}], "}"}]],
       Annotation[#, {1, "GalEA-clade" -> "CoDi-D"}, "Tooltip"]& ], 
      TagBox[
       TooltipBox[
        LineBox[{19, 2648, 2649, 2650, 2651, 2652, 2653, 2654, 2655, 2656, 
         2657, 2658, 2659, 2660, 2661, 2662, 2663, 20}],
        RowBox[{"{", 
          RowBox[{"1", ",", 
            RowBox[{"\"GalEA-clade\"", "\[Rule]", "\"Hydra\""}]}], "}"}]],
       Annotation[#, {1, "GalEA-clade" -> "Hydra"}, "Tooltip"]& ], 
      TagBox[
       TooltipBox[
        LineBox[{19, 2664, 2665, 2666, 2667, 2668, 2669, 2670, 2671, 2672, 
         2673, 2674, 2675, 2676, 2677, 2678, 2679, 20}],
        RowBox[{"{", 
          RowBox[{"1", ",", 
            RowBox[{"\"GalEA-clade\"", "\[Rule]", "\"Oryco\""}]}], "}"}]],
       Annotation[#, {1, "GalEA-clade" -> "Oryco"}, "Tooltip"]& ], 
      TagBox[
       TooltipBox[
        LineBox[{19, 2680, 2681, 2682, 2683, 2684, 2685, 2686, 2687, 2688, 
         2689, 2690, 2691, 2692, 2693, 2694, 2695, 20}],
        RowBox[{"{", 
          RowBox[{"1", ",", 
            RowBox[{"\"CoDi-B\"", "\[Rule]", "\"CoDi-D\""}]}], "}"}]],
       Annotation[#, {1, "CoDi-B" -> "CoDi-D"}, "Tooltip"]& ], 
      TagBox[
       TooltipBox[
        LineBox[{19, 2696, 2697, 2698, 2699, 2700, 2701, 2702, 2703, 2704, 
         2705, 2706, 2707, 2708, 2709, 2710, 2711, 20}],
        RowBox[{"{", 
          RowBox[{"1", ",", 
            RowBox[{"\"CoDi-B\"", "\[Rule]", "\"Hydra\""}]}], "}"}]],
       Annotation[#, {1, "CoDi-B" -> "Hydra"}, "Tooltip"]& ], 
      TagBox[
       TooltipBox[
        LineBox[{19, 2712, 2713, 2714, 2715, 2716, 2717, 2718, 2719, 2720, 
         2721, 2722, 2723, 2724, 2725, 2726, 2727, 20}],
        RowBox[{"{", 
          RowBox[{"1", ",", 
            RowBox[{"\"CoDi-B\"", "\[Rule]", "\"Oryco\""}]}], "}"}]],
       Annotation[#, {1, "CoDi-B" -> "Oryco"}, "Tooltip"]& ], 
      TagBox[
       TooltipBox[
        LineBox[{19, 2728, 2729, 2730, 2731, 2732, 2733, 2734, 2735, 2736, 
         2737, 2738, 2739, 2740, 2741, 2742, 2743, 20}],
        RowBox[{"{", 
          RowBox[{"1", ",", 
            RowBox[{"\"CoDi-C\"", "\[Rule]", "\"CoDi-D\""}]}], "}"}]],
       Annotation[#, {1, "CoDi-C" -> "CoDi-D"}, "Tooltip"]& ], 
      TagBox[
       TooltipBox[
        LineBox[{19, 2744, 2745, 2746, 2747, 2748, 2749, 2750, 2751, 2752, 
         2753, 2754, 2755, 2756, 2757, 2758, 2759, 20}],
        RowBox[{"{", 
          RowBox[{"1", ",", 
            RowBox[{"\"CoDi-C\"", "\[Rule]", "\"Hydra\""}]}], "}"}]],
       Annotation[#, {1, "CoDi-C" -> "Hydra"}, "Tooltip"]& ], 
      TagBox[
       TooltipBox[
        LineBox[{19, 2760, 2761, 2762, 2763, 2764, 2765, 2766, 2767, 2768, 
         2769, 2770, 2771, 2772, 2773, 2774, 2775, 20}],
        RowBox[{"{", 
          RowBox[{"1", ",", 
            RowBox[{"\"CoDi-C\"", "\[Rule]", "\"Oryco\""}]}], "}"}]],
       Annotation[#, {1, "CoDi-C" -> "Oryco"}, "Tooltip"]& ], 
      TagBox[
       TooltipBox[
        LineBox[{19, 2776, 2777, 2778, 2779, 2780, 2781, 2782, 2783, 2784, 
         2785, 2786, 2787, 2788, 2789, 2790, 2791, 20}],
        RowBox[{"{", 
          RowBox[{"1", ",", 
            RowBox[{"\"Copia (hemivirus)\"", "\[Rule]", "\"CoDi-D\""}]}], 
          "}"}]],
       Annotation[#, {1, "Copia (hemivirus)" -> "CoDi-D"}, "Tooltip"]& ], 
      TagBox[
       TooltipBox[
        LineBox[{19, 2792, 2793, 2794, 2795, 2796, 2797, 2798, 2799, 2800, 
         2801, 2802, 2803, 2804, 2805, 2806, 2807, 20}],
        RowBox[{"{", 
          RowBox[{"1", ",", 
            RowBox[{"\"Copia (hemivirus)\"", "\[Rule]", "\"Hydra\""}]}], 
          "}"}]],
       Annotation[#, {1, "Copia (hemivirus)" -> "Hydra"}, "Tooltip"]& ], 
      TagBox[
       TooltipBox[
        LineBox[{19, 2808, 2809, 2810, 2811, 2812, 2813, 2814, 2815, 2816, 
         2817, 2818, 2819, 2820, 2821, 2822, 2823, 20}],
        RowBox[{"{", 
          RowBox[{"1", ",", 
            RowBox[{"\"Copia (hemivirus)\"", "\[Rule]", "\"Oryco\""}]}], 
          "}"}]],
       Annotation[#, {1, "Copia (hemivirus)" -> "Oryco"}, "Tooltip"]& ], 
      TagBox[
       TooltipBox[
        LineBox[{19, 2824, 2825, 2826, 2827, 2828, 2829, 2830, 2831, 2832, 
         2833, 2834, 2835, 2836, 2837, 2838, 2839, 20}],
        RowBox[{"{", 
          RowBox[{"1", ",", 
            RowBox[{"\"Humnum-clade\"", "\[Rule]", "\"CoDi-D\""}]}], "}"}]],
       Annotation[#, {1, "Humnum-clade" -> "CoDi-D"}, "Tooltip"]& ], 
      TagBox[
       TooltipBox[
        LineBox[{19, 2840, 2841, 2842, 2843, 2844, 2845, 2846, 2847, 2848, 
         2849, 2850, 2851, 2852, 2853, 2854, 2855, 20}],
        RowBox[{"{", 
          RowBox[{"1", ",", 
            RowBox[{"\"Humnum-clade\"", "\[Rule]", "\"Hydra\""}]}], "}"}]],
       Annotation[#, {1, "Humnum-clade" -> "Hydra"}, "Tooltip"]& ], 
      TagBox[
       TooltipBox[
        LineBox[{19, 2856, 2857, 2858, 2859, 2860, 2861, 2862, 2863, 2864, 
         2865, 2866, 2867, 2868, 2869, 2870, 2871, 20}],
        RowBox[{"{", 
          RowBox[{"1", ",", 
            RowBox[{"\"Humnum-clade\"", "\[Rule]", "\"Oryco\""}]}], "}"}]],
       Annotation[#, {1, "Humnum-clade" -> "Oryco"}, "Tooltip"]& ], 
      TagBox[
       TooltipBox[
        LineBox[{19, 2872, 2873, 2874, 2875, 2876, 2877, 2878, 2879, 2880, 
         2881, 2882, 2883, 2884, 2885, 2886, 2887, 20}],
        RowBox[{"{", 
          RowBox[{"1", ",", 
            RowBox[{"\"Retrofit-clade\"", "\[Rule]", "\"CoDi-D\""}]}], "}"}]],
       
       Annotation[#, {1, "Retrofit-clade" -> "CoDi-D"}, "Tooltip"]& ], 
      TagBox[
       TooltipBox[
        LineBox[{19, 2888, 2889, 2890, 2891, 2892, 2893, 2894, 2895, 2896, 
         2897, 2898, 2899, 2900, 2901, 2902, 2903, 20}],
        RowBox[{"{", 
          RowBox[{"1", ",", 
            RowBox[{"\"Retrofit-clade\"", "\[Rule]", "\"Hydra\""}]}], "}"}]],
       Annotation[#, {1, "Retrofit-clade" -> "Hydra"}, "Tooltip"]& ], 
      TagBox[
       TooltipBox[
        LineBox[{19, 2904, 2905, 2906, 2907, 2908, 2909, 2910, 2911, 2912, 
         2913, 2914, 2915, 2916, 2917, 2918, 2919, 20}],
        RowBox[{"{", 
          RowBox[{"1", ",", 
            RowBox[{"\"Retrofit-clade\"", "\[Rule]", "\"Oryco\""}]}], "}"}]],
       Annotation[#, {1, "Retrofit-clade" -> "Oryco"}, "Tooltip"]& ], 
      TagBox[
       TooltipBox[
        LineBox[{19, 2920, 2921, 2922, 2923, 2924, 2925, 2926, 2927, 2928, 
         2929, 2930, 2931, 2932, 2933, 2934, 2935, 20}],
        RowBox[{"{", 
          RowBox[{"1", ",", 
            RowBox[{"\"Mtanga-clade\"", "\[Rule]", "\"CoDi-D\""}]}], "}"}]],
       Annotation[#, {1, "Mtanga-clade" -> "CoDi-D"}, "Tooltip"]& ], 
      TagBox[
       TooltipBox[
        LineBox[{19, 2936, 2937, 2938, 2939, 2940, 2941, 2942, 2943, 2944, 
         2945, 2946, 2947, 2948, 2949, 2950, 2951, 20}],
        RowBox[{"{", 
          RowBox[{"1", ",", 
            RowBox[{"\"Mtanga-clade\"", "\[Rule]", "\"Hydra\""}]}], "}"}]],
       Annotation[#, {1, "Mtanga-clade" -> "Hydra"}, "Tooltip"]& ], 
      TagBox[
       TooltipBox[
        LineBox[{19, 2952, 2953, 2954, 2955, 2956, 2957, 2958, 2959, 2960, 
         2961, 2962, 2963, 2964, 2965, 2966, 2967, 20}],
        RowBox[{"{", 
          RowBox[{"1", ",", 
            RowBox[{"\"Mtanga-clade\"", "\[Rule]", "\"Oryco\""}]}], "}"}]],
       Annotation[#, {1, "Mtanga-clade" -> "Oryco"}, "Tooltip"]& ], 
      TagBox[
       TooltipBox[
        LineBox[{19, 2968, 2969, 2970, 2971, 2972, 2973, 2974, 2975, 2976, 
         2977, 2978, 2979, 2980, 2981, 2982, 2983, 20}],
        RowBox[{"{", 
          RowBox[{"1", ",", 
            RowBox[{"\"PyRE1G1-clade\"", "\[Rule]", "\"CoDi-D\""}]}], "}"}]],
       Annotation[#, {1, "PyRE1G1-clade" -> "CoDi-D"}, "Tooltip"]& ], 
      TagBox[
       TooltipBox[
        LineBox[{19, 2984, 2985, 2986, 2987, 2988, 2989, 2990, 2991, 2992, 
         2993, 2994, 2995, 2996, 2997, 2998, 2999, 20}],
        RowBox[{"{", 
          RowBox[{"1", ",", 
            RowBox[{"\"PyRE1G1-clade\"", "\[Rule]", "\"Hydra\""}]}], "}"}]],
       Annotation[#, {1, "PyRE1G1-clade" -> "Hydra"}, "Tooltip"]& ], 
      TagBox[
       TooltipBox[
        LineBox[{19, 3000, 3001, 3002, 3003, 3004, 3005, 3006, 3007, 3008, 
         3009, 3010, 3011, 3012, 3013, 3014, 3015, 20}],
        RowBox[{"{", 
          RowBox[{"1", ",", 
            RowBox[{"\"PyRE1G1-clade\"", "\[Rule]", "\"Oryco\""}]}], "}"}]],
       Annotation[#, {1, "PyRE1G1-clade" -> "Oryco"}, "Tooltip"]& ], 
      TagBox[
       TooltipBox[
        LineBox[{19, 3016, 3017, 3018, 3019, 3020, 3021, 3022, 3023, 3024, 
         3025, 3026, 3027, 3028, 3029, 3030, 3031, 20}],
        RowBox[{"{", 
          RowBox[{"1", ",", 
            RowBox[{"\"Tricopia-clade\"", "\[Rule]", "\"CoDi-D\""}]}], "}"}]],
       
       Annotation[#, {1, "Tricopia-clade" -> "CoDi-D"}, "Tooltip"]& ], 
      TagBox[
       TooltipBox[
        LineBox[{19, 3032, 3033, 3034, 3035, 3036, 3037, 3038, 3039, 3040, 
         3041, 3042, 3043, 3044, 3045, 3046, 3047, 20}],
        RowBox[{"{", 
          RowBox[{"1", ",", 
            RowBox[{"\"Tricopia-clade\"", "\[Rule]", "\"Hydra\""}]}], "}"}]],
       Annotation[#, {1, "Tricopia-clade" -> "Hydra"}, "Tooltip"]& ], 
      TagBox[
       TooltipBox[
        LineBox[{19, 3048, 3049, 3050, 3051, 3052, 3053, 3054, 3055, 3056, 
         3057, 3058, 3059, 3060, 3061, 3062, 3063, 20}],
        RowBox[{"{", 
          RowBox[{"1", ",", 
            RowBox[{"\"Tricopia-clade\"", "\[Rule]", "\"Oryco\""}]}], "}"}]],
       Annotation[#, {1, "Tricopia-clade" -> "Oryco"}, "Tooltip"]& ], 
      TagBox[
       TooltipBox[
        LineBox[{19, 3064, 3065, 3066, 3067, 3068, 3069, 3070, 3071, 3072, 
         3073, 3074, 3075, 3076, 3077, 3078, 3079, 21}],
        RowBox[{"{", 
          RowBox[{"1", ",", 
            RowBox[{"\"1731-clade\"", "\[Rule]", "\"Sire\""}]}], "}"}]],
       Annotation[#, {1, "1731-clade" -> "Sire"}, "Tooltip"]& ], 
      TagBox[
       TooltipBox[
        LineBox[{19, 3080, 3081, 3082, 3083, 3084, 3085, 3086, 3087, 3088, 
         3089, 3090, 3091, 3092, 3093, 3094, 3095, 21}],
        RowBox[{"{", 
          RowBox[{"1", ",", 
            RowBox[{"\"Oryco\"", "\[Rule]", "\"Sire\""}]}], "}"}]],
       Annotation[#, {1, "Oryco" -> "Sire"}, "Tooltip"]& ], 
      TagBox[
       TooltipBox[
        LineBox[{19, 3096, 3097, 3098, 3099, 3100, 3101, 3102, 3103, 3104, 
         3105, 3106, 3107, 3108, 3109, 3110, 3111, 21}],
        RowBox[{"{", 
          RowBox[{"1", ",", 
            RowBox[{"\"Tork-clade\"", "\[Rule]", "\"Sire\""}]}], "}"}]],
       Annotation[#, {1, "Tork-clade" -> "Sire"}, "Tooltip"]& ], 
      TagBox[
       TooltipBox[
        LineBox[{19, 3112, 3113, 3114, 3115, 3116, 3117, 3118, 3119, 3120, 
         3121, 3122, 3123, 3124, 3125, 3126, 3127, 21}],
        RowBox[{"{", 
          RowBox[{"1", ",", 
            RowBox[{"\"GalEA-clade\"", "\[Rule]", "\"Sire\""}]}], "}"}]],
       Annotation[#, {1, "GalEA-clade" -> "Sire"}, "Tooltip"]& ], 
      TagBox[
       TooltipBox[
        LineBox[{19, 3128, 3129, 3130, 3131, 3132, 3133, 3134, 3135, 3136, 
         3137, 3138, 3139, 3140, 3141, 3142, 3143, 21}],
        RowBox[{"{", 
          RowBox[{"1", ",", 
            RowBox[{"\"CoDi-B\"", "\[Rule]", "\"Sire\""}]}], "}"}]],
       Annotation[#, {1, "CoDi-B" -> "Sire"}, "Tooltip"]& ], 
      TagBox[
       TooltipBox[
        LineBox[{19, 3144, 3145, 3146, 3147, 3148, 3149, 3150, 3151, 3152, 
         3153, 3154, 3155, 3156, 3157, 3158, 3159, 21}],
        RowBox[{"{", 
          RowBox[{"1", ",", 
            RowBox[{"\"CoDi-C\"", "\[Rule]", "\"Sire\""}]}], "}"}]],
       Annotation[#, {1, "CoDi-C" -> "Sire"}, "Tooltip"]& ], 
      TagBox[
       TooltipBox[
        LineBox[{19, 3160, 3161, 3162, 3163, 3164, 3165, 3166, 3167, 3168, 
         3169, 3170, 3171, 3172, 3173, 3174, 3175, 21}],
        RowBox[{"{", 
          RowBox[{"1", ",", 
            RowBox[{"\"Copia (hemivirus)\"", "\[Rule]", "\"Sire\""}]}], "}"}]],
       Annotation[#, {1, "Copia (hemivirus)" -> "Sire"}, "Tooltip"]& ], 
      TagBox[
       TooltipBox[
        LineBox[{19, 3176, 3177, 3178, 3179, 3180, 3181, 3182, 3183, 3184, 
         3185, 3186, 3187, 3188, 3189, 3190, 3191, 21}],
        RowBox[{"{", 
          RowBox[{"1", ",", 
            RowBox[{"\"Humnum-clade\"", "\[Rule]", "\"Sire\""}]}], "}"}]],
       Annotation[#, {1, "Humnum-clade" -> "Sire"}, "Tooltip"]& ], 
      TagBox[
       TooltipBox[
        LineBox[{19, 3192, 3193, 3194, 3195, 3196, 3197, 3198, 3199, 3200, 
         3201, 3202, 3203, 3204, 3205, 3206, 3207, 21}],
        RowBox[{"{", 
          RowBox[{"1", ",", 
            RowBox[{"\"Retrofit-clade\"", "\[Rule]", "\"Sire\""}]}], "}"}]],
       Annotation[#, {1, "Retrofit-clade" -> "Sire"}, "Tooltip"]& ], 
      TagBox[
       TooltipBox[
        LineBox[{19, 3208, 3209, 3210, 3211, 3212, 3213, 3214, 3215, 3216, 
         3217, 3218, 3219, 3220, 3221, 3222, 3223, 21}],
        RowBox[{"{", 
          RowBox[{"1", ",", 
            RowBox[{"\"Mtanga-clade\"", "\[Rule]", "\"Sire\""}]}], "}"}]],
       Annotation[#, {1, "Mtanga-clade" -> "Sire"}, "Tooltip"]& ], 
      TagBox[
       TooltipBox[
        LineBox[{19, 3224, 3225, 3226, 3227, 3228, 3229, 3230, 3231, 3232, 
         3233, 3234, 3235, 3236, 3237, 3238, 3239, 21}],
        RowBox[{"{", 
          RowBox[{"1", ",", 
            RowBox[{"\"PyRE1G1-clade\"", "\[Rule]", "\"Sire\""}]}], "}"}]],
       Annotation[#, {1, "PyRE1G1-clade" -> "Sire"}, "Tooltip"]& ], 
      TagBox[
       TooltipBox[
        LineBox[{19, 3240, 3241, 3242, 3243, 3244, 3245, 3246, 3247, 3248, 
         3249, 3250, 3251, 3252, 3253, 3254, 3255, 21}],
        RowBox[{"{", 
          RowBox[{"1", ",", 
            RowBox[{"\"Tricopia-clade\"", "\[Rule]", "\"Sire\""}]}], "}"}]],
       Annotation[#, {1, "Tricopia-clade" -> "Sire"}, "Tooltip"]& ], 
      TagBox[
       TooltipBox[
        LineBox[{19, 3256, 3257, 3258, 3259, 3260, 3261, 3262, 3263, 3264, 
         3265, 3266, 3267, 3268, 3269, 3270, 3271, 109}],
        RowBox[{"{", 
          RowBox[{"2", ",", 
            RowBox[{"\"1731-clade\"", "\[Rule]", "\"Sire\""}]}], "}"}]],
       Annotation[#, {2, "1731-clade" -> "Sire"}, "Tooltip"]& ], 
      TagBox[
       TooltipBox[
        LineBox[{19, 3272, 3273, 3274, 3275, 3276, 3277, 3278, 3279, 3280, 
         3281, 3282, 3283, 3284, 3285, 3286, 3287, 109}],
        RowBox[{"{", 
          RowBox[{"2", ",", 
            RowBox[{"\"Oryco\"", "\[Rule]", "\"Sire\""}]}], "}"}]],
       Annotation[#, {2, "Oryco" -> "Sire"}, "Tooltip"]& ], 
      TagBox[
       TooltipBox[
        LineBox[{19, 3288, 3289, 3290, 3291, 3292, 3293, 3294, 3295, 3296, 
         3297, 3298, 3299, 3300, 3301, 3302, 3303, 109}],
        RowBox[{"{", 
          RowBox[{"2", ",", 
            RowBox[{"\"Tork-clade\"", "\[Rule]", "\"Sire\""}]}], "}"}]],
       Annotation[#, {2, "Tork-clade" -> "Sire"}, "Tooltip"]& ], 
      TagBox[
       TooltipBox[
        LineBox[{19, 3304, 3305, 3306, 3307, 3308, 3309, 3310, 3311, 3312, 
         3313, 3314, 3315, 3316, 3317, 3318, 3319, 109}],
        RowBox[{"{", 
          RowBox[{"2", ",", 
            RowBox[{"\"GalEA-clade\"", "\[Rule]", "\"Sire\""}]}], "}"}]],
       Annotation[#, {2, "GalEA-clade" -> "Sire"}, "Tooltip"]& ], 
      TagBox[
       TooltipBox[
        LineBox[{19, 3320, 3321, 3322, 3323, 3324, 3325, 3326, 3327, 3328, 
         3329, 3330, 3331, 3332, 3333, 3334, 3335, 109}],
        RowBox[{"{", 
          RowBox[{"2", ",", 
            RowBox[{"\"CoDi-B\"", "\[Rule]", "\"Sire\""}]}], "}"}]],
       Annotation[#, {2, "CoDi-B" -> "Sire"}, "Tooltip"]& ], 
      TagBox[
       TooltipBox[
        LineBox[{19, 3336, 3337, 3338, 3339, 3340, 3341, 3342, 3343, 3344, 
         3345, 3346, 3347, 3348, 3349, 3350, 3351, 109}],
        RowBox[{"{", 
          RowBox[{"2", ",", 
            RowBox[{"\"CoDi-C\"", "\[Rule]", "\"Sire\""}]}], "}"}]],
       Annotation[#, {2, "CoDi-C" -> "Sire"}, "Tooltip"]& ], 
      TagBox[
       TooltipBox[
        LineBox[{19, 3352, 3353, 3354, 3355, 3356, 3357, 3358, 3359, 3360, 
         3361, 3362, 3363, 3364, 3365, 3366, 3367, 109}],
        RowBox[{"{", 
          RowBox[{"2", ",", 
            RowBox[{"\"Copia (hemivirus)\"", "\[Rule]", "\"Sire\""}]}], "}"}]],
       Annotation[#, {2, "Copia (hemivirus)" -> "Sire"}, "Tooltip"]& ], 
      TagBox[
       TooltipBox[
        LineBox[{19, 3368, 3369, 3370, 3371, 3372, 3373, 3374, 3375, 3376, 
         3377, 3378, 3379, 3380, 3381, 3382, 3383, 109}],
        RowBox[{"{", 
          RowBox[{"2", ",", 
            RowBox[{"\"Humnum-clade\"", "\[Rule]", "\"Sire\""}]}], "}"}]],
       Annotation[#, {2, "Humnum-clade" -> "Sire"}, "Tooltip"]& ], 
      TagBox[
       TooltipBox[
        LineBox[{19, 3384, 3385, 3386, 3387, 3388, 3389, 3390, 3391, 3392, 
         3393, 3394, 3395, 3396, 3397, 3398, 3399, 109}],
        RowBox[{"{", 
          RowBox[{"2", ",", 
            RowBox[{"\"Retrofit-clade\"", "\[Rule]", "\"Sire\""}]}], "}"}]],
       Annotation[#, {2, "Retrofit-clade" -> "Sire"}, "Tooltip"]& ], 
      TagBox[
       TooltipBox[
        LineBox[{19, 3400, 3401, 3402, 3403, 3404, 3405, 3406, 3407, 3408, 
         3409, 3410, 3411, 3412, 3413, 3414, 3415, 109}],
        RowBox[{"{", 
          RowBox[{"2", ",", 
            RowBox[{"\"Mtanga-clade\"", "\[Rule]", "\"Sire\""}]}], "}"}]],
       Annotation[#, {2, "Mtanga-clade" -> "Sire"}, "Tooltip"]& ], 
      TagBox[
       TooltipBox[
        LineBox[{19, 3416, 3417, 3418, 3419, 3420, 3421, 3422, 3423, 3424, 
         3425, 3426, 3427, 3428, 3429, 3430, 3431, 109}],
        RowBox[{"{", 
          RowBox[{"2", ",", 
            RowBox[{"\"PyRE1G1-clade\"", "\[Rule]", "\"Sire\""}]}], "}"}]],
       Annotation[#, {2, "PyRE1G1-clade" -> "Sire"}, "Tooltip"]& ], 
      TagBox[
       TooltipBox[
        LineBox[{19, 3432, 3433, 3434, 3435, 3436, 3437, 3438, 3439, 3440, 
         3441, 3442, 3443, 3444, 3445, 3446, 3447, 109}],
        RowBox[{"{", 
          RowBox[{"2", ",", 
            RowBox[{"\"Tricopia-clade\"", "\[Rule]", "\"Sire\""}]}], "}"}]],
       Annotation[#, {2, "Tricopia-clade" -> "Sire"}, "Tooltip"]& ], 
      TagBox[
       TooltipBox[
        LineBox[{19, 3448, 3449, 3450, 3451, 3452, 3453, 3454, 3455, 3456, 
         3457, 3458, 3459, 3460, 3461, 3462, 3463, 140}],
        RowBox[{"{", 
          RowBox[{"3", ",", 
            RowBox[{"\"1731-clade\"", "\[Rule]", "\"Petuvirus\""}]}], "}"}]],
       Annotation[#, {3, "1731-clade" -> "Petuvirus"}, "Tooltip"]& ], 
      TagBox[
       TooltipBox[
        LineBox[{19, 3464, 3465, 3466, 3467, 3468, 3469, 3470, 3471, 3472, 
         3473, 3474, 3475, 3476, 3477, 3478, 3479, 140}],
        RowBox[{"{", 
          RowBox[{"3", ",", 
            RowBox[{"\"Oryco\"", "\[Rule]", "\"Petuvirus\""}]}], "}"}]],
       Annotation[#, {3, "Oryco" -> "Petuvirus"}, "Tooltip"]& ], 
      TagBox[
       TooltipBox[
        LineBox[{19, 3480, 3481, 3482, 3483, 3484, 3485, 3486, 3487, 3488, 
         3489, 3490, 3491, 3492, 3493, 3494, 3495, 140}],
        RowBox[{"{", 
          RowBox[{"3", ",", 
            RowBox[{"\"Tork-clade\"", "\[Rule]", "\"Petuvirus\""}]}], "}"}]],
       Annotation[#, {3, "Tork-clade" -> "Petuvirus"}, "Tooltip"]& ], 
      TagBox[
       TooltipBox[
        LineBox[{19, 3496, 3497, 3498, 3499, 3500, 3501, 3502, 3503, 3504, 
         3505, 3506, 3507, 3508, 3509, 3510, 3511, 140}],
        RowBox[{"{", 
          RowBox[{"3", ",", 
            RowBox[{"\"GalEA-clade\"", "\[Rule]", "\"Petuvirus\""}]}], "}"}]],
       
       Annotation[#, {3, "GalEA-clade" -> "Petuvirus"}, "Tooltip"]& ], 
      TagBox[
       TooltipBox[
        LineBox[{19, 3512, 3513, 3514, 3515, 3516, 3517, 3518, 3519, 3520, 
         3521, 3522, 3523, 3524, 3525, 3526, 3527, 140}],
        RowBox[{"{", 
          RowBox[{"3", ",", 
            RowBox[{"\"CoDi-B\"", "\[Rule]", "\"Petuvirus\""}]}], "}"}]],
       Annotation[#, {3, "CoDi-B" -> "Petuvirus"}, "Tooltip"]& ], 
      TagBox[
       TooltipBox[
        LineBox[{19, 3528, 3529, 3530, 3531, 3532, 3533, 3534, 3535, 3536, 
         3537, 3538, 3539, 3540, 3541, 3542, 3543, 140}],
        RowBox[{"{", 
          RowBox[{"3", ",", 
            RowBox[{"\"CoDi-C\"", "\[Rule]", "\"Petuvirus\""}]}], "}"}]],
       Annotation[#, {3, "CoDi-C" -> "Petuvirus"}, "Tooltip"]& ], 
      TagBox[
       TooltipBox[
        LineBox[{19, 3544, 3545, 3546, 3547, 3548, 3549, 3550, 3551, 3552, 
         3553, 3554, 3555, 3556, 3557, 3558, 3559, 140}],
        RowBox[{"{", 
          RowBox[{"3", ",", 
            RowBox[{"\"Copia (hemivirus)\"", "\[Rule]", "\"Petuvirus\""}]}], 
          "}"}]],
       Annotation[#, {3, "Copia (hemivirus)" -> "Petuvirus"}, "Tooltip"]& ], 
      TagBox[
       TooltipBox[
        LineBox[{19, 3560, 3561, 3562, 3563, 3564, 3565, 3566, 3567, 3568, 
         3569, 3570, 3571, 3572, 3573, 3574, 3575, 140}],
        RowBox[{"{", 
          RowBox[{"3", ",", 
            RowBox[{"\"Humnum-clade\"", "\[Rule]", "\"Petuvirus\""}]}], "}"}]],
       Annotation[#, {3, "Humnum-clade" -> "Petuvirus"}, "Tooltip"]& ], 
      TagBox[
       TooltipBox[
        LineBox[{19, 3576, 3577, 3578, 3579, 3580, 3581, 3582, 3583, 3584, 
         3585, 3586, 3587, 3588, 3589, 3590, 3591, 140}],
        RowBox[{"{", 
          RowBox[{"3", ",", 
            RowBox[{"\"Retrofit-clade\"", "\[Rule]", "\"Petuvirus\""}]}], 
          "}"}]],
       Annotation[#, {3, "Retrofit-clade" -> "Petuvirus"}, "Tooltip"]& ], 
      TagBox[
       TooltipBox[
        LineBox[{19, 3592, 3593, 3594, 3595, 3596, 3597, 3598, 3599, 3600, 
         3601, 3602, 3603, 3604, 3605, 3606, 3607, 140}],
        RowBox[{"{", 
          RowBox[{"3", ",", 
            RowBox[{"\"Mtanga-clade\"", "\[Rule]", "\"Petuvirus\""}]}], "}"}]],
       Annotation[#, {3, "Mtanga-clade" -> "Petuvirus"}, "Tooltip"]& ], 
      TagBox[
       TooltipBox[
        LineBox[{19, 3608, 3609, 3610, 3611, 3612, 3613, 3614, 3615, 3616, 
         3617, 3618, 3619, 3620, 3621, 3622, 3623, 140}],
        RowBox[{"{", 
          RowBox[{"3", ",", 
            RowBox[{"\"PyRE1G1-clade\"", "\[Rule]", "\"Petuvirus\""}]}], 
          "}"}]],
       Annotation[#, {3, "PyRE1G1-clade" -> "Petuvirus"}, "Tooltip"]& ], 
      TagBox[
       TooltipBox[
        LineBox[{19, 3624, 3625, 3626, 3627, 3628, 3629, 3630, 3631, 3632, 
         3633, 3634, 3635, 3636, 3637, 3638, 3639, 140}],
        RowBox[{"{", 
          RowBox[{"3", ",", 
            RowBox[{"\"Tricopia-clade\"", "\[Rule]", "\"Petuvirus\""}]}], 
          "}"}]],
       Annotation[#, {3, "Tricopia-clade" -> "Petuvirus"}, "Tooltip"]& ], 
      TagBox[
       TooltipBox[
        LineBox[{19, 3640, 3641, 3642, 3643, 3644, 3645, 3646, 3647, 3648, 
         3649, 3650, 3651, 3652, 3653, 3654, 3655, 142}],
        RowBox[{"{", 
          RowBox[{"3", ",", 
            RowBox[{"\"1731-clade\"", "\[Rule]", "\"Soymovirus\""}]}], "}"}]],
       
       Annotation[#, {3, "1731-clade" -> "Soymovirus"}, "Tooltip"]& ], 
      TagBox[
       TooltipBox[
        LineBox[{19, 3656, 3657, 3658, 3659, 3660, 3661, 3662, 3663, 3664, 
         3665, 3666, 3667, 3668, 3669, 3670, 3671, 142}],
        RowBox[{"{", 
          RowBox[{"3", ",", 
            RowBox[{"\"1731-clade\"", "\[Rule]", "\"Caulimovirus\""}]}], 
          "}"}]],
       Annotation[#, {3, "1731-clade" -> "Caulimovirus"}, "Tooltip"]& ], 
      TagBox[
       TooltipBox[
        LineBox[{19, 3672, 3673, 3674, 3675, 3676, 3677, 3678, 3679, 3680, 
         3681, 3682, 3683, 3684, 3685, 3686, 3687, 142}],
        RowBox[{"{", 
          RowBox[{"3", ",", 
            RowBox[{"\"1731-clade\"", "\[Rule]", "\"Cavemovirus\""}]}], "}"}]],
       Annotation[#, {3, "1731-clade" -> "Cavemovirus"}, "Tooltip"]& ], 
      TagBox[
       TooltipBox[
        LineBox[{19, 3688, 3689, 3690, 3691, 3692, 3693, 3694, 3695, 3696, 
         3697, 3698, 3699, 3700, 3701, 3702, 3703, 142}],
        RowBox[{"{", 
          RowBox[{"3", ",", 
            RowBox[{"\"Oryco\"", "\[Rule]", "\"Soymovirus\""}]}], "}"}]],
       Annotation[#, {3, "Oryco" -> "Soymovirus"}, "Tooltip"]& ], 
      TagBox[
       TooltipBox[
        LineBox[{19, 3704, 3705, 3706, 3707, 3708, 3709, 3710, 3711, 3712, 
         3713, 3714, 3715, 3716, 3717, 3718, 3719, 142}],
        RowBox[{"{", 
          RowBox[{"3", ",", 
            RowBox[{"\"Oryco\"", "\[Rule]", "\"Caulimovirus\""}]}], "}"}]],
       Annotation[#, {3, "Oryco" -> "Caulimovirus"}, "Tooltip"]& ], 
      TagBox[
       TooltipBox[
        LineBox[{19, 3720, 3721, 3722, 3723, 3724, 3725, 3726, 3727, 3728, 
         3729, 3730, 3731, 3732, 3733, 3734, 3735, 142}],
        RowBox[{"{", 
          RowBox[{"3", ",", 
            RowBox[{"\"Oryco\"", "\[Rule]", "\"Cavemovirus\""}]}], "}"}]],
       Annotation[#, {3, "Oryco" -> "Cavemovirus"}, "Tooltip"]& ], 
      TagBox[
       TooltipBox[
        LineBox[{19, 3736, 3737, 3738, 3739, 3740, 3741, 3742, 3743, 3744, 
         3745, 3746, 3747, 3748, 3749, 3750, 3751, 142}],
        RowBox[{"{", 
          RowBox[{"3", ",", 
            RowBox[{"\"Tork-clade\"", "\[Rule]", "\"Soymovirus\""}]}], "}"}]],
       
       Annotation[#, {3, "Tork-clade" -> "Soymovirus"}, "Tooltip"]& ], 
      TagBox[
       TooltipBox[
        LineBox[{19, 3752, 3753, 3754, 3755, 3756, 3757, 3758, 3759, 3760, 
         3761, 3762, 3763, 3764, 3765, 3766, 3767, 142}],
        RowBox[{"{", 
          RowBox[{"3", ",", 
            RowBox[{"\"Tork-clade\"", "\[Rule]", "\"Caulimovirus\""}]}], 
          "}"}]],
       Annotation[#, {3, "Tork-clade" -> "Caulimovirus"}, "Tooltip"]& ], 
      TagBox[
       TooltipBox[
        LineBox[{19, 3768, 3769, 3770, 3771, 3772, 3773, 3774, 3775, 3776, 
         3777, 3778, 3779, 3780, 3781, 3782, 3783, 142}],
        RowBox[{"{", 
          RowBox[{"3", ",", 
            RowBox[{"\"Tork-clade\"", "\[Rule]", "\"Cavemovirus\""}]}], "}"}]],
       Annotation[#, {3, "Tork-clade" -> "Cavemovirus"}, "Tooltip"]& ], 
      TagBox[
       TooltipBox[
        LineBox[{19, 3784, 3785, 3786, 3787, 3788, 3789, 3790, 3791, 3792, 
         3793, 3794, 3795, 3796, 3797, 3798, 3799, 142}],
        RowBox[{"{", 
          RowBox[{"3", ",", 
            RowBox[{"\"GalEA-clade\"", "\[Rule]", "\"Soymovirus\""}]}], "}"}]],
       Annotation[#, {3, "GalEA-clade" -> "Soymovirus"}, "Tooltip"]& ], 
      TagBox[
       TooltipBox[
        LineBox[{19, 3800, 3801, 3802, 3803, 3804, 3805, 3806, 3807, 3808, 
         3809, 3810, 3811, 3812, 3813, 3814, 3815, 142}],
        RowBox[{"{", 
          RowBox[{"3", ",", 
            RowBox[{"\"GalEA-clade\"", "\[Rule]", "\"Caulimovirus\""}]}], 
          "}"}]],
       Annotation[#, {3, "GalEA-clade" -> "Caulimovirus"}, "Tooltip"]& ], 
      TagBox[
       TooltipBox[
        LineBox[{19, 3816, 3817, 3818, 3819, 3820, 3821, 3822, 3823, 3824, 
         3825, 3826, 3827, 3828, 3829, 3830, 3831, 142}],
        RowBox[{"{", 
          RowBox[{"3", ",", 
            RowBox[{"\"GalEA-clade\"", "\[Rule]", "\"Cavemovirus\""}]}], 
          "}"}]],
       Annotation[#, {3, "GalEA-clade" -> "Cavemovirus"}, "Tooltip"]& ], 
      TagBox[
       TooltipBox[
        LineBox[{19, 3832, 3833, 3834, 3835, 3836, 3837, 3838, 3839, 3840, 
         3841, 3842, 3843, 3844, 3845, 3846, 3847, 142}],
        RowBox[{"{", 
          RowBox[{"3", ",", 
            RowBox[{"\"CoDi-B\"", "\[Rule]", "\"Soymovirus\""}]}], "}"}]],
       Annotation[#, {3, "CoDi-B" -> "Soymovirus"}, "Tooltip"]& ], 
      TagBox[
       TooltipBox[
        LineBox[{19, 3848, 3849, 3850, 3851, 3852, 3853, 3854, 3855, 3856, 
         3857, 3858, 3859, 3860, 3861, 3862, 3863, 142}],
        RowBox[{"{", 
          RowBox[{"3", ",", 
            RowBox[{"\"CoDi-B\"", "\[Rule]", "\"Caulimovirus\""}]}], "}"}]],
       Annotation[#, {3, "CoDi-B" -> "Caulimovirus"}, "Tooltip"]& ], 
      TagBox[
       TooltipBox[
        LineBox[{19, 3864, 3865, 3866, 3867, 3868, 3869, 3870, 3871, 3872, 
         3873, 3874, 3875, 3876, 3877, 3878, 3879, 142}],
        RowBox[{"{", 
          RowBox[{"3", ",", 
            RowBox[{"\"CoDi-B\"", "\[Rule]", "\"Cavemovirus\""}]}], "}"}]],
       Annotation[#, {3, "CoDi-B" -> "Cavemovirus"}, "Tooltip"]& ], 
      TagBox[
       TooltipBox[
        LineBox[{19, 3880, 3881, 3882, 3883, 3884, 3885, 3886, 3887, 3888, 
         3889, 3890, 3891, 3892, 3893, 3894, 3895, 142}],
        RowBox[{"{", 
          RowBox[{"3", ",", 
            RowBox[{"\"CoDi-C\"", "\[Rule]", "\"Soymovirus\""}]}], "}"}]],
       Annotation[#, {3, "CoDi-C" -> "Soymovirus"}, "Tooltip"]& ], 
      TagBox[
       TooltipBox[
        LineBox[{19, 3896, 3897, 3898, 3899, 3900, 3901, 3902, 3903, 3904, 
         3905, 3906, 3907, 3908, 3909, 3910, 3911, 142}],
        RowBox[{"{", 
          RowBox[{"3", ",", 
            RowBox[{"\"CoDi-C\"", "\[Rule]", "\"Caulimovirus\""}]}], "}"}]],
       Annotation[#, {3, "CoDi-C" -> "Caulimovirus"}, "Tooltip"]& ], 
      TagBox[
       TooltipBox[
        LineBox[{19, 3912, 3913, 3914, 3915, 3916, 3917, 3918, 3919, 3920, 
         3921, 3922, 3923, 3924, 3925, 3926, 3927, 142}],
        RowBox[{"{", 
          RowBox[{"3", ",", 
            RowBox[{"\"CoDi-C\"", "\[Rule]", "\"Cavemovirus\""}]}], "}"}]],
       Annotation[#, {3, "CoDi-C" -> "Cavemovirus"}, "Tooltip"]& ], 
      TagBox[
       TooltipBox[
        LineBox[{19, 3928, 3929, 3930, 3931, 3932, 3933, 3934, 3935, 3936, 
         3937, 3938, 3939, 3940, 3941, 3942, 3943, 142}],
        RowBox[{"{", 
          RowBox[{"3", ",", 
            RowBox[{"\"Copia (hemivirus)\"", "\[Rule]", "\"Soymovirus\""}]}], 
          "}"}]],
       Annotation[#, {3, "Copia (hemivirus)" -> "Soymovirus"}, "Tooltip"]& ], 
      
      TagBox[
       TooltipBox[
        LineBox[{19, 3944, 3945, 3946, 3947, 3948, 3949, 3950, 3951, 3952, 
         3953, 3954, 3955, 3956, 3957, 3958, 3959, 142}],
        RowBox[{"{", 
          RowBox[{"3", ",", 
            
            RowBox[{"\"Copia (hemivirus)\"", "\[Rule]", 
              "\"Caulimovirus\""}]}], "}"}]],
       Annotation[#, {3, "Copia (hemivirus)" -> "Caulimovirus"}, 
        "Tooltip"]& ], 
      TagBox[
       TooltipBox[
        LineBox[{19, 3960, 3961, 3962, 3963, 3964, 3965, 3966, 3967, 3968, 
         3969, 3970, 3971, 3972, 3973, 3974, 3975, 142}],
        RowBox[{"{", 
          RowBox[{"3", ",", 
            RowBox[{"\"Copia (hemivirus)\"", "\[Rule]", "\"Cavemovirus\""}]}],
           "}"}]],
       Annotation[#, {3, "Copia (hemivirus)" -> "Cavemovirus"}, "Tooltip"]& ], 
      TagBox[
       TooltipBox[
        LineBox[{19, 3976, 3977, 3978, 3979, 3980, 3981, 3982, 3983, 3984, 
         3985, 3986, 3987, 3988, 3989, 3990, 3991, 142}],
        RowBox[{"{", 
          RowBox[{"3", ",", 
            RowBox[{"\"Humnum-clade\"", "\[Rule]", "\"Soymovirus\""}]}], 
          "}"}]],
       Annotation[#, {3, "Humnum-clade" -> "Soymovirus"}, "Tooltip"]& ], 
      TagBox[
       TooltipBox[
        LineBox[{19, 3992, 3993, 3994, 3995, 3996, 3997, 3998, 3999, 4000, 
         4001, 4002, 4003, 4004, 4005, 4006, 4007, 142}],
        RowBox[{"{", 
          RowBox[{"3", ",", 
            RowBox[{"\"Humnum-clade\"", "\[Rule]", "\"Caulimovirus\""}]}], 
          "}"}]],
       Annotation[#, {3, "Humnum-clade" -> "Caulimovirus"}, "Tooltip"]& ], 
      TagBox[
       TooltipBox[
        LineBox[{19, 4008, 4009, 4010, 4011, 4012, 4013, 4014, 4015, 4016, 
         4017, 4018, 4019, 4020, 4021, 4022, 4023, 142}],
        RowBox[{"{", 
          RowBox[{"3", ",", 
            RowBox[{"\"Humnum-clade\"", "\[Rule]", "\"Cavemovirus\""}]}], 
          "}"}]],
       Annotation[#, {3, "Humnum-clade" -> "Cavemovirus"}, "Tooltip"]& ], 
      TagBox[
       TooltipBox[
        LineBox[{19, 4024, 4025, 4026, 4027, 4028, 4029, 4030, 4031, 4032, 
         4033, 4034, 4035, 4036, 4037, 4038, 4039, 142}],
        RowBox[{"{", 
          RowBox[{"3", ",", 
            RowBox[{"\"Retrofit-clade\"", "\[Rule]", "\"Soymovirus\""}]}], 
          "}"}]],
       Annotation[#, {3, "Retrofit-clade" -> "Soymovirus"}, "Tooltip"]& ], 
      TagBox[
       TooltipBox[
        LineBox[{19, 4040, 4041, 4042, 4043, 4044, 4045, 4046, 4047, 4048, 
         4049, 4050, 4051, 4052, 4053, 4054, 4055, 142}],
        RowBox[{"{", 
          RowBox[{"3", ",", 
            RowBox[{"\"Retrofit-clade\"", "\[Rule]", "\"Caulimovirus\""}]}], 
          "}"}]],
       Annotation[#, {3, "Retrofit-clade" -> "Caulimovirus"}, "Tooltip"]& ], 
      TagBox[
       TooltipBox[
        LineBox[{19, 4056, 4057, 4058, 4059, 4060, 4061, 4062, 4063, 4064, 
         4065, 4066, 4067, 4068, 4069, 4070, 4071, 142}],
        RowBox[{"{", 
          RowBox[{"3", ",", 
            RowBox[{"\"Retrofit-clade\"", "\[Rule]", "\"Cavemovirus\""}]}], 
          "}"}]],
       Annotation[#, {3, "Retrofit-clade" -> "Cavemovirus"}, "Tooltip"]& ], 
      TagBox[
       TooltipBox[
        LineBox[{19, 4072, 4073, 4074, 4075, 4076, 4077, 4078, 4079, 4080, 
         4081, 4082, 4083, 4084, 4085, 4086, 4087, 142}],
        RowBox[{"{", 
          RowBox[{"3", ",", 
            RowBox[{"\"Mtanga-clade\"", "\[Rule]", "\"Soymovirus\""}]}], 
          "}"}]],
       Annotation[#, {3, "Mtanga-clade" -> "Soymovirus"}, "Tooltip"]& ], 
      TagBox[
       TooltipBox[
        LineBox[{19, 4088, 4089, 4090, 4091, 4092, 4093, 4094, 4095, 4096, 
         4097, 4098, 4099, 4100, 4101, 4102, 4103, 142}],
        RowBox[{"{", 
          RowBox[{"3", ",", 
            RowBox[{"\"Mtanga-clade\"", "\[Rule]", "\"Caulimovirus\""}]}], 
          "}"}]],
       Annotation[#, {3, "Mtanga-clade" -> "Caulimovirus"}, "Tooltip"]& ], 
      TagBox[
       TooltipBox[
        LineBox[{19, 4104, 4105, 4106, 4107, 4108, 4109, 4110, 4111, 4112, 
         4113, 4114, 4115, 4116, 4117, 4118, 4119, 142}],
        RowBox[{"{", 
          RowBox[{"3", ",", 
            RowBox[{"\"Mtanga-clade\"", "\[Rule]", "\"Cavemovirus\""}]}], 
          "}"}]],
       Annotation[#, {3, "Mtanga-clade" -> "Cavemovirus"}, "Tooltip"]& ], 
      TagBox[
       TooltipBox[
        LineBox[{19, 4120, 4121, 4122, 4123, 4124, 4125, 4126, 4127, 4128, 
         4129, 4130, 4131, 4132, 4133, 4134, 4135, 142}],
        RowBox[{"{", 
          RowBox[{"3", ",", 
            RowBox[{"\"PyRE1G1-clade\"", "\[Rule]", "\"Soymovirus\""}]}], 
          "}"}]],
       Annotation[#, {3, "PyRE1G1-clade" -> "Soymovirus"}, "Tooltip"]& ], 
      TagBox[
       TooltipBox[
        LineBox[{19, 4136, 4137, 4138, 4139, 4140, 4141, 4142, 4143, 4144, 
         4145, 4146, 4147, 4148, 4149, 4150, 4151, 142}],
        RowBox[{"{", 
          RowBox[{"3", ",", 
            RowBox[{"\"PyRE1G1-clade\"", "\[Rule]", "\"Caulimovirus\""}]}], 
          "}"}]],
       Annotation[#, {3, "PyRE1G1-clade" -> "Caulimovirus"}, "Tooltip"]& ], 
      TagBox[
       TooltipBox[
        LineBox[{19, 4152, 4153, 4154, 4155, 4156, 4157, 4158, 4159, 4160, 
         4161, 4162, 4163, 4164, 4165, 4166, 4167, 142}],
        RowBox[{"{", 
          RowBox[{"3", ",", 
            RowBox[{"\"PyRE1G1-clade\"", "\[Rule]", "\"Cavemovirus\""}]}], 
          "}"}]],
       Annotation[#, {3, "PyRE1G1-clade" -> "Cavemovirus"}, "Tooltip"]& ], 
      TagBox[
       TooltipBox[
        LineBox[{19, 4168, 4169, 4170, 4171, 4172, 4173, 4174, 4175, 4176, 
         4177, 4178, 4179, 4180, 4181, 4182, 4183, 142}],
        RowBox[{"{", 
          RowBox[{"3", ",", 
            RowBox[{"\"Tricopia-clade\"", "\[Rule]", "\"Soymovirus\""}]}], 
          "}"}]],
       Annotation[#, {3, "Tricopia-clade" -> "Soymovirus"}, "Tooltip"]& ], 
      TagBox[
       TooltipBox[
        LineBox[{19, 4184, 4185, 4186, 4187, 4188, 4189, 4190, 4191, 4192, 
         4193, 4194, 4195, 4196, 4197, 4198, 4199, 142}],
        RowBox[{"{", 
          RowBox[{"3", ",", 
            RowBox[{"\"Tricopia-clade\"", "\[Rule]", "\"Caulimovirus\""}]}], 
          "}"}]],
       Annotation[#, {3, "Tricopia-clade" -> "Caulimovirus"}, "Tooltip"]& ], 
      TagBox[
       TooltipBox[
        LineBox[{19, 4200, 4201, 4202, 4203, 4204, 4205, 4206, 4207, 4208, 
         4209, 4210, 4211, 4212, 4213, 4214, 4215, 142}],
        RowBox[{"{", 
          RowBox[{"3", ",", 
            RowBox[{"\"Tricopia-clade\"", "\[Rule]", "\"Cavemovirus\""}]}], 
          "}"}]],
       Annotation[#, {3, "Tricopia-clade" -> "Cavemovirus"}, "Tooltip"]& ], 
      TagBox[
       TooltipBox[
        LineBox[{20, 4216, 4217, 4218, 4219, 4220, 4221, 4222, 4223, 4224, 
         4225, 4226, 4227, 4228, 4229, 4230, 4231, 59}],
        RowBox[{"{", 
          RowBox[{"1", ",", 
            RowBox[{"\"CoDi-D\"", "\[Rule]", "\"CoDi-D\""}]}], "}"}]],
       Annotation[#, {1, "CoDi-D" -> "CoDi-D"}, "Tooltip"]& ], 
      TagBox[
       TooltipBox[LineBox[{20, 59}],
        RowBox[{"{", 
          RowBox[{"1", ",", 
            RowBox[{"\"Hydra\"", "\[Rule]", "\"CoDi-D\""}]}], "}"}]],
       Annotation[#, {1, "Hydra" -> "CoDi-D"}, "Tooltip"]& ], 
      TagBox[
       TooltipBox[
        LineBox[{20, 4232, 4233, 4234, 4235, 4236, 4237, 4238, 4239, 4240, 
         4241, 4242, 4243, 4244, 4245, 4246, 4247, 59}],
        RowBox[{"{", 
          RowBox[{"1", ",", 
            RowBox[{"\"Oryco\"", "\[Rule]", "\"CoDi-D\""}]}], "}"}]],
       Annotation[#, {1, "Oryco" -> "CoDi-D"}, "Tooltip"]& ], 
      TagBox[
       TooltipBox[
        LineBox[{20, 4248, 4249, 4250, 4251, 4252, 4253, 4254, 4255, 4256, 
         4257, 4258, 4259, 4260, 4261, 4262, 4263, 61}],
        RowBox[{"{", 
          RowBox[{"1", ",", 
            RowBox[{"\"CoDi-D\"", "\[Rule]", "\"CoDi-D\""}]}], "}"}]],
       Annotation[#, {1, "CoDi-D" -> "CoDi-D"}, "Tooltip"]& ], 
      TagBox[
       TooltipBox[LineBox[{20, 61}],
        RowBox[{"{", 
          RowBox[{"1", ",", 
            RowBox[{"\"Hydra\"", "\[Rule]", "\"CoDi-D\""}]}], "}"}]],
       Annotation[#, {1, "Hydra" -> "CoDi-D"}, "Tooltip"]& ], 
      TagBox[
       TooltipBox[
        LineBox[{20, 4264, 4265, 4266, 4267, 4268, 4269, 4270, 4271, 4272, 
         4273, 4274, 4275, 4276, 4277, 4278, 4279, 61}],
        RowBox[{"{", 
          RowBox[{"1", ",", 
            RowBox[{"\"Oryco\"", "\[Rule]", "\"CoDi-D\""}]}], "}"}]],
       Annotation[#, {1, "Oryco" -> "CoDi-D"}, "Tooltip"]& ], 
      TagBox[
       TooltipBox[
        LineBox[{20, 4280, 4281, 4282, 4283, 4284, 4285, 4286, 4287, 4288, 
         4289, 4290, 4291, 4292, 4293, 4294, 4295, 21}],
        RowBox[{"{", 
          RowBox[{"1", ",", 
            RowBox[{"\"CoDi-D\"", "\[Rule]", "\"Sire\""}]}], "}"}]],
       Annotation[#, {1, "CoDi-D" -> "Sire"}, "Tooltip"]& ], 
      TagBox[
       TooltipBox[LineBox[{20, 21}],
        RowBox[{"{", 
          RowBox[{"1", ",", 
            RowBox[{"\"Hydra\"", "\[Rule]", "\"Sire\""}]}], "}"}]],
       Annotation[#, {1, "Hydra" -> "Sire"}, "Tooltip"]& ], 
      TagBox[
       TooltipBox[
        LineBox[{20, 4296, 4297, 4298, 4299, 4300, 4301, 4302, 4303, 4304, 
         4305, 4306, 4307, 4308, 4309, 4310, 4311, 21}],
        RowBox[{"{", 
          RowBox[{"1", ",", 
            RowBox[{"\"Oryco\"", "\[Rule]", "\"Sire\""}]}], "}"}]],
       Annotation[#, {1, "Oryco" -> "Sire"}, "Tooltip"]& ], 
      TagBox[
       TooltipBox[
        LineBox[{20, 4312, 4313, 4314, 4315, 4316, 4317, 4318, 4319, 4320, 
         4321, 4322, 4323, 4324, 4325, 4326, 4327, 112}],
        RowBox[{"{", 
          RowBox[{"2", ",", 
            RowBox[{"\"CoDi-D\"", "\[Rule]", "\"Sire\""}]}], "}"}]],
       Annotation[#, {2, "CoDi-D" -> "Sire"}, "Tooltip"]& ], 
      TagBox[
       TooltipBox[LineBox[{20, 112}],
        RowBox[{"{", 
          RowBox[{"2", ",", 
            RowBox[{"\"Hydra\"", "\[Rule]", "\"Sire\""}]}], "}"}]],
       Annotation[#, {2, "Hydra" -> "Sire"}, "Tooltip"]& ], 
      TagBox[
       TooltipBox[
        LineBox[{20, 4328, 4329, 4330, 4331, 4332, 4333, 4334, 4335, 4336, 
         4337, 4338, 4339, 4340, 4341, 4342, 4343, 112}],
        RowBox[{"{", 
          RowBox[{"2", ",", 
            RowBox[{"\"Oryco\"", "\[Rule]", "\"Sire\""}]}], "}"}]],
       Annotation[#, {2, "Oryco" -> "Sire"}, "Tooltip"]& ], 
      TagBox[
       TooltipBox[LineBox[{21, 114}],
        RowBox[{"{", 
          RowBox[{"2", ",", 
            RowBox[{"\"Sire\"", "\[Rule]", "\"Sire\""}]}], "}"}]],
       Annotation[#, {2, "Sire" -> "Sire"}, "Tooltip"]& ], 
      TagBox[
       TooltipBox[LineBox[{21, 115}],
        RowBox[{"{", 
          RowBox[{"2", ",", 
            RowBox[{"\"Sire\"", "\[Rule]", "\"Sire\""}]}], "}"}]],
       Annotation[#, {2, "Sire" -> "Sire"}, "Tooltip"]& ], 
      TagBox[
       TooltipBox[
        LineBox[{21, 4344, 4345, 4346, 4347, 4348, 4349, 4350, 4351, 4352, 
         4353, 4354, 4355, 4356, 4357, 4358, 4359, 150}],
        RowBox[{"{", 
          RowBox[{"3", ",", 
            RowBox[{"\"Sire\"", "\[Rule]", "\"Badnavirus\""}]}], "}"}]],
       Annotation[#, {3, "Sire" -> "Badnavirus"}, "Tooltip"]& ], 
      TagBox[
       TooltipBox[
        LineBox[{21, 4360, 4361, 4362, 4363, 4364, 4365, 4366, 4367, 4368, 
         4369, 4370, 4371, 4372, 4373, 4374, 4375, 150}],
        RowBox[{"{", 
          RowBox[{"3", ",", 
            RowBox[{"\"Sire\"", "\[Rule]", "\"Tungrovirus\""}]}], "}"}]],
       Annotation[#, {3, "Sire" -> "Tungrovirus"}, "Tooltip"]& ], 
      TagBox[
       TooltipBox[
        LineBox[{22, 4376, 4377, 4378, 4379, 4380, 4381, 4382, 4383, 4384, 
         4385, 4386, 4387, 4388, 4389, 4390, 4391, 23}],
        RowBox[{"{", 
          RowBox[{"1", ",", 
            RowBox[{"\"412/Mdg1\"", "\[Rule]", "\"Gypsy-clade\""}]}], "}"}]],
       Annotation[#, {1, "412/Mdg1" -> "Gypsy-clade"}, "Tooltip"]& ], 
      TagBox[
       TooltipBox[LineBox[{22, 23}],
        RowBox[{"{", 
          RowBox[{"1", ",", 
            RowBox[{"\"Tat-clade\"", "\[Rule]", "\"Gypsy-clade\""}]}], "}"}]],
       
       Annotation[#, {1, "Tat-clade" -> "Gypsy-clade"}, "Tooltip"]& ], 
      TagBox[
       TooltipBox[
        LineBox[{22, 4392, 4393, 4394, 4395, 4396, 4397, 4398, 4399, 4400, 
         4401, 4402, 4403, 4404, 4405, 4406, 4407, 23}],
        RowBox[{"{", 
          RowBox[{"1", ",", 
            RowBox[{"\"Osvaldo-clade\"", "\[Rule]", "\"Gypsy-clade\""}]}], 
          "}"}]],
       Annotation[#, {1, "Osvaldo-clade" -> "Gypsy-clade"}, "Tooltip"]& ], 
      TagBox[
       TooltipBox[
        LineBox[{22, 4408, 4409, 4410, 4411, 4412, 4413, 4414, 4415, 4416, 
         4417, 4418, 4419, 4420, 4421, 4422, 4423, 24}],
        RowBox[{"{", 
          RowBox[{"1", ",", 
            RowBox[{"\"412/Mdg1\"", "\[Rule]", "\"TF1-2\""}]}], "}"}]],
       Annotation[#, {1, "412/Mdg1" -> "TF1-2"}, "Tooltip"]& ], 
      TagBox[
       TooltipBox[LineBox[{22, 24}],
        RowBox[{"{", 
          RowBox[{"1", ",", 
            RowBox[{"\"Tat-clade\"", "\[Rule]", "\"TF1-2\""}]}], "}"}]],
       Annotation[#, {1, "Tat-clade" -> "TF1-2"}, "Tooltip"]& ], 
      TagBox[
       TooltipBox[
        LineBox[{22, 4424, 4425, 4426, 4427, 4428, 4429, 4430, 4431, 4432, 
         4433, 4434, 4435, 4436, 4437, 4438, 4439, 24}],
        RowBox[{"{", 
          RowBox[{"1", ",", 
            RowBox[{"\"Osvaldo-clade\"", "\[Rule]", "\"TF1-2\""}]}], "}"}]],
       Annotation[#, {1, "Osvaldo-clade" -> "TF1-2"}, "Tooltip"]& ], 
      TagBox[
       TooltipBox[
        LineBox[{22, 4440, 4441, 4442, 4443, 4444, 4445, 4446, 4447, 4448, 
         4449, 4450, 4451, 4452, 4453, 4454, 4455, 25}],
        RowBox[{"{", 
          RowBox[{"1", ",", 
            RowBox[{"\"412/Mdg1\"", "\[Rule]", "\"Tat-clade\""}]}], "}"}]],
       Annotation[#, {1, "412/Mdg1" -> "Tat-clade"}, "Tooltip"]& ], 
      TagBox[
       TooltipBox[
        LineBox[{22, 4456, 4457, 4458, 4459, 4460, 4461, 4462, 4463, 4464, 
         4465, 4466, 4467, 4468, 4469, 4470, 4471, 25}],
        RowBox[{"{", 
          RowBox[{"1", ",", 
            RowBox[{"\"412/Mdg1\"", "\[Rule]", "\"Tse3-clade\""}]}], "}"}]],
       Annotation[#, {1, "412/Mdg1" -> "Tse3-clade"}, "Tooltip"]& ], 
      TagBox[
       TooltipBox[
        LineBox[{22, 4472, 4473, 4474, 4475, 4476, 4477, 4478, 4479, 4480, 
         4481, 4482, 4483, 4484, 4485, 4486, 4487, 25}],
        RowBox[{"{", 
          RowBox[{"1", ",", 
            RowBox[{"\"Tat-clade\"", "\[Rule]", "\"Tat-clade\""}]}], "}"}]],
       Annotation[#, {1, "Tat-clade" -> "Tat-clade"}, "Tooltip"]& ], 
      TagBox[
       TooltipBox[
        LineBox[{22, 4488, 4489, 4490, 4491, 4492, 4493, 4494, 4495, 4496, 
         4497, 4498, 4499, 4500, 4501, 4502, 4503, 25}],
        RowBox[{"{", 
          RowBox[{"1", ",", 
            RowBox[{"\"Tat-clade\"", "\[Rule]", "\"Tse3-clade\""}]}], "}"}]],
       Annotation[#, {1, "Tat-clade" -> "Tse3-clade"}, "Tooltip"]& ], 
      TagBox[
       TooltipBox[
        LineBox[{22, 4504, 4505, 4506, 4507, 4508, 4509, 4510, 4511, 4512, 
         4513, 4514, 4515, 4516, 4517, 4518, 4519, 25}],
        RowBox[{"{", 
          RowBox[{"1", ",", 
            RowBox[{"\"Osvaldo-clade\"", "\[Rule]", "\"Tat-clade\""}]}], 
          "}"}]],
       Annotation[#, {1, "Osvaldo-clade" -> "Tat-clade"}, "Tooltip"]& ], 
      TagBox[
       TooltipBox[
        LineBox[{22, 4520, 4521, 4522, 4523, 4524, 4525, 4526, 4527, 4528, 
         4529, 4530, 4531, 4532, 4533, 4534, 4535, 25}],
        RowBox[{"{", 
          RowBox[{"1", ",", 
            RowBox[{"\"Osvaldo-clade\"", "\[Rule]", "\"Tse3-clade\""}]}], 
          "}"}]],
       Annotation[#, {1, "Osvaldo-clade" -> "Tse3-clade"}, "Tooltip"]& ], 
      TagBox[
       TooltipBox[
        LineBox[{22, 4536, 4537, 4538, 4539, 4540, 4541, 4542, 4543, 4544, 
         4545, 4546, 4547, 4548, 4549, 4550, 4551, 26}],
        RowBox[{"{", 
          RowBox[{"1", ",", 
            RowBox[{"\"412/Mdg1\"", "\[Rule]", "\"Micropia/Mdg3\""}]}], "}"}]],
       Annotation[#, {1, "412/Mdg1" -> "Micropia/Mdg3"}, "Tooltip"]& ], 
      TagBox[
       TooltipBox[
        LineBox[{22, 4552, 4553, 4554, 4555, 4556, 4557, 4558, 4559, 4560, 
         4561, 4562, 4563, 4564, 4565, 4566, 4567, 26}],
        RowBox[{"{", 
          RowBox[{"1", ",", 
            RowBox[{"\"412/Mdg1\"", "\[Rule]", "\"Tor4-clade\""}]}], "}"}]],
       Annotation[#, {1, "412/Mdg1" -> "Tor4-clade"}, "Tooltip"]& ], 
      TagBox[
       TooltipBox[
        LineBox[{22, 4568, 4569, 4570, 4571, 4572, 4573, 4574, 4575, 4576, 
         4577, 4578, 4579, 4580, 4581, 4582, 4583, 26}],
        RowBox[{"{", 
          RowBox[{"1", ",", 
            RowBox[{"\"Tat-clade\"", "\[Rule]", "\"Micropia/Mdg3\""}]}], 
          "}"}]],
       Annotation[#, {1, "Tat-clade" -> "Micropia/Mdg3"}, "Tooltip"]& ], 
      TagBox[
       TooltipBox[
        LineBox[{22, 4584, 4585, 4586, 4587, 4588, 4589, 4590, 4591, 4592, 
         4593, 4594, 4595, 4596, 4597, 4598, 4599, 26}],
        RowBox[{"{", 
          RowBox[{"1", ",", 
            RowBox[{"\"Tat-clade\"", "\[Rule]", "\"Tor4-clade\""}]}], "}"}]],
       Annotation[#, {1, "Tat-clade" -> "Tor4-clade"}, "Tooltip"]& ], 
      TagBox[
       TooltipBox[
        LineBox[{22, 4600, 4601, 4602, 4603, 4604, 4605, 4606, 4607, 4608, 
         4609, 4610, 4611, 4612, 4613, 4614, 4615, 26}],
        RowBox[{"{", 
          RowBox[{"1", ",", 
            RowBox[{"\"Osvaldo-clade\"", "\[Rule]", "\"Micropia/Mdg3\""}]}], 
          "}"}]],
       Annotation[#, {1, "Osvaldo-clade" -> "Micropia/Mdg3"}, "Tooltip"]& ], 
      TagBox[
       TooltipBox[
        LineBox[{22, 4616, 4617, 4618, 4619, 4620, 4621, 4622, 4623, 4624, 
         4625, 4626, 4627, 4628, 4629, 4630, 4631, 26}],
        RowBox[{"{", 
          RowBox[{"1", ",", 
            RowBox[{"\"Osvaldo-clade\"", "\[Rule]", "\"Tor4-clade\""}]}], 
          "}"}]],
       Annotation[#, {1, "Osvaldo-clade" -> "Tor4-clade"}, "Tooltip"]& ], 
      TagBox[
       TooltipBox[
        LineBox[{22, 4632, 4633, 4634, 4635, 4636, 4637, 4638, 4639, 4640, 
         4641, 4642, 4643, 4644, 4645, 4646, 4647, 70}],
        RowBox[{"{", 
          RowBox[{"2", ",", 
            RowBox[{"\"412/Mdg1\"", "\[Rule]", "\"ERV-L\""}]}], "}"}]],
       Annotation[#, {2, "412/Mdg1" -> "ERV-L"}, "Tooltip"]& ], 
      TagBox[
       TooltipBox[LineBox[{22, 70}],
        RowBox[{"{", 
          RowBox[{"2", ",", 
            RowBox[{"\"Tat-clade\"", "\[Rule]", "\"ERV-L\""}]}], "}"}]],
       Annotation[#, {2, "Tat-clade" -> "ERV-L"}, "Tooltip"]& ], 
      TagBox[
       TooltipBox[
        LineBox[{22, 4648, 4649, 4650, 4651, 4652, 4653, 4654, 4655, 4656, 
         4657, 4658, 4659, 4660, 4661, 4662, 4663, 70}],
        RowBox[{"{", 
          RowBox[{"2", ",", 
            RowBox[{"\"Osvaldo-clade\"", "\[Rule]", "\"ERV-L\""}]}], "}"}]],
       Annotation[#, {2, "Osvaldo-clade" -> "ERV-L"}, "Tooltip"]& ], 
      TagBox[
       TooltipBox[
        LineBox[{22, 4664, 4665, 4666, 4667, 4668, 4669, 4670, 4671, 4672, 
         4673, 4674, 4675, 4676, 4677, 4678, 4679, 72}],
        RowBox[{"{", 
          RowBox[{"2", ",", 
            RowBox[{"\"412/Mdg1\"", "\[Rule]", "\"Gmr1-clade\""}]}], "}"}]],
       Annotation[#, {2, "412/Mdg1" -> "Gmr1-clade"}, "Tooltip"]& ], 
      TagBox[
       TooltipBox[LineBox[{22, 72}],
        RowBox[{"{", 
          RowBox[{"2", ",", 
            RowBox[{"\"Tat-clade\"", "\[Rule]", "\"Gmr1-clade\""}]}], "}"}]],
       Annotation[#, {2, "Tat-clade" -> "Gmr1-clade"}, "Tooltip"]& ], 
      TagBox[
       TooltipBox[
        LineBox[{22, 4680, 4681, 4682, 4683, 4684, 4685, 4686, 4687, 4688, 
         4689, 4690, 4691, 4692, 4693, 4694, 4695, 72}],
        RowBox[{"{", 
          RowBox[{"2", ",", 
            RowBox[{"\"Osvaldo-clade\"", "\[Rule]", "\"Gmr1-clade\""}]}], 
          "}"}]],
       Annotation[#, {2, "Osvaldo-clade" -> "Gmr1-clade"}, "Tooltip"]& ], 
      TagBox[
       TooltipBox[LineBox[{23, 12}],
        RowBox[{"{", 
          RowBox[{"1", ",", 
            RowBox[{"\"Gypsy-clade\"", "\[Rule]", "\"Gypsy-clade\""}]}], 
          "}"}]],
       Annotation[#, {1, "Gypsy-clade" -> "Gypsy-clade"}, "Tooltip"]& ], 
      TagBox[
       TooltipBox[LineBox[{23, 27}],
        RowBox[{"{", 
          RowBox[{"1", ",", 
            RowBox[{"\"Gypsy-clade\"", "\[Rule]", "\"Gypsy-clade\""}]}], 
          "}"}]],
       Annotation[#, {1, "Gypsy-clade" -> "Gypsy-clade"}, "Tooltip"]& ], 
      TagBox[
       TooltipBox[LineBox[{23, 73}],
        RowBox[{"{", 
          RowBox[{"2", ",", 
            RowBox[{"\"Gypsy-clade\"", "\[Rule]", "\"ERV-L\""}]}], "}"}]],
       Annotation[#, {2, "Gypsy-clade" -> "ERV-L"}, "Tooltip"]& ], 
      TagBox[
       TooltipBox[LineBox[{24, 74}],
        RowBox[{"{", 
          RowBox[{"2", ",", 
            RowBox[{"\"TF1-2\"", "\[Rule]", "\"Suzu-clade\""}]}], "}"}]],
       Annotation[#, {2, "TF1-2" -> "Suzu-clade"}, "Tooltip"]& ], 
      TagBox[
       TooltipBox[
        LineBox[{25, 4696, 4697, 4698, 4699, 4700, 4701, 4702, 4703, 4704, 
         4705, 4706, 4707, 4708, 4709, 4710, 4711, 54}],
        RowBox[{"{", 
          RowBox[{"1", ",", 
            RowBox[{"\"Tat-clade\"", "\[Rule]", "\"Tat-clade\""}]}], "}"}]],
       Annotation[#, {1, "Tat-clade" -> "Tat-clade"}, "Tooltip"]& ], 
      TagBox[
       TooltipBox[
        LineBox[{25, 4712, 4713, 4714, 4715, 4716, 4717, 4718, 4719, 4720, 
         4721, 4722, 4723, 4724, 4725, 4726, 4727, 54}],
        RowBox[{"{", 
          RowBox[{"1", ",", 
            RowBox[{"\"Tse3-clade\"", "\[Rule]", "\"Tat-clade\""}]}], "}"}]],
       Annotation[#, {1, "Tse3-clade" -> "Tat-clade"}, "Tooltip"]& ], 
      TagBox[
       TooltipBox[
        LineBox[{25, 4728, 4729, 4730, 4731, 4732, 4733, 4734, 4735, 4736, 
         4737, 4738, 4739, 4740, 4741, 4742, 4743, 45}],
        RowBox[{"{", 
          RowBox[{"1", ",", 
            RowBox[{"\"Tat-clade\"", "\[Rule]", "\"Del-clade\""}]}], "}"}]],
       Annotation[#, {1, "Tat-clade" -> "Del-clade"}, "Tooltip"]& ], 
      TagBox[
       TooltipBox[
        LineBox[{25, 4744, 4745, 4746, 4747, 4748, 4749, 4750, 4751, 4752, 
         4753, 4754, 4755, 4756, 4757, 4758, 4759, 45}],
        RowBox[{"{", 
          RowBox[{"1", ",", 
            RowBox[{"\"Tse3-clade\"", "\[Rule]", "\"Del-clade\""}]}], "}"}]],
       Annotation[#, {1, "Tse3-clade" -> "Del-clade"}, "Tooltip"]& ], 
      TagBox[
       TooltipBox[
        LineBox[{25, 4760, 4761, 4762, 4763, 4764, 4765, 4766, 4767, 4768, 
         4769, 4770, 4771, 4772, 4773, 4774, 4775, 39}],
        RowBox[{"{", 
          RowBox[{"1", ",", 
            RowBox[{"\"Tat-clade\"", "\[Rule]", "\"Tat-clade\""}]}], "}"}]],
       Annotation[#, {1, "Tat-clade" -> "Tat-clade"}, "Tooltip"]& ], 
      TagBox[
       TooltipBox[
        LineBox[{25, 4776, 4777, 4778, 4779, 4780, 4781, 4782, 4783, 4784, 
         4785, 4786, 4787, 4788, 4789, 4790, 4791, 39}],
        RowBox[{"{", 
          RowBox[{"1", ",", 
            RowBox[{"\"Tat-clade\"", "\[Rule]", "\"Ty3-clade\""}]}], "}"}]],
       Annotation[#, {1, "Tat-clade" -> "Ty3-clade"}, "Tooltip"]& ], 
      TagBox[
       TooltipBox[
        LineBox[{25, 4792, 4793, 4794, 4795, 4796, 4797, 4798, 4799, 4800, 
         4801, 4802, 4803, 4804, 4805, 4806, 4807, 39}],
        RowBox[{"{", 
          RowBox[{"1", ",", 
            RowBox[{"\"Tse3-clade\"", "\[Rule]", "\"Tat-clade\""}]}], "}"}]],
       Annotation[#, {1, "Tse3-clade" -> "Tat-clade"}, "Tooltip"]& ], 
      TagBox[
       TooltipBox[
        LineBox[{25, 4808, 4809, 4810, 4811, 4812, 4813, 4814, 4815, 4816, 
         4817, 4818, 4819, 4820, 4821, 4822, 4823, 39}],
        RowBox[{"{", 
          RowBox[{"1", ",", 
            RowBox[{"\"Tse3-clade\"", "\[Rule]", "\"Ty3-clade\""}]}], "}"}]],
       Annotation[#, {1, "Tse3-clade" -> "Ty3-clade"}, "Tooltip"]& ], 
      TagBox[
       TooltipBox[
        LineBox[{25, 4824, 4825, 4826, 4827, 4828, 4829, 4830, 4831, 4832, 
         4833, 4834, 4835, 4836, 4837, 4838, 4839, 26}],
        RowBox[{"{", 
          RowBox[{"1", ",", 
            RowBox[{"\"Tat-clade\"", "\[Rule]", "\"Micropia/Mdg3\""}]}], 
          "}"}]],
       Annotation[#, {1, "Tat-clade" -> "Micropia/Mdg3"}, "Tooltip"]& ], 
      TagBox[
       TooltipBox[
        LineBox[{25, 4840, 4841, 4842, 4843, 4844, 4845, 4846, 4847, 4848, 
         4849, 4850, 4851, 4852, 4853, 4854, 4855, 26}],
        RowBox[{"{", 
          RowBox[{"1", ",", 
            RowBox[{"\"Tat-clade\"", "\[Rule]", "\"Tor4-clade\""}]}], "}"}]],
       Annotation[#, {1, "Tat-clade" -> "Tor4-clade"}, "Tooltip"]& ], 
      TagBox[
       TooltipBox[
        LineBox[{25, 4856, 4857, 4858, 4859, 4860, 4861, 4862, 4863, 4864, 
         4865, 4866, 4867, 4868, 4869, 4870, 4871, 26}],
        RowBox[{"{", 
          RowBox[{"1", ",", 
            RowBox[{"\"Tse3-clade\"", "\[Rule]", "\"Micropia/Mdg3\""}]}], 
          "}"}]],
       Annotation[#, {1, "Tse3-clade" -> "Micropia/Mdg3"}, "Tooltip"]& ], 
      TagBox[
       TooltipBox[
        LineBox[{25, 4872, 4873, 4874, 4875, 4876, 4877, 4878, 4879, 4880, 
         4881, 4882, 4883, 4884, 4885, 4886, 4887, 26}],
        RowBox[{"{", 
          RowBox[{"1", ",", 
            RowBox[{"\"Tse3-clade\"", "\[Rule]", "\"Tor4-clade\""}]}], "}"}]],
       
       Annotation[#, {1, "Tse3-clade" -> "Tor4-clade"}, "Tooltip"]& ], 
      TagBox[
       TooltipBox[
        LineBox[{26, 4888, 4889, 4890, 4891, 4892, 4893, 4894, 4895, 4896, 
         4897, 4898, 4899, 4900, 4901, 4902, 4903, 56}],
        RowBox[{"{", 
          RowBox[{"1", ",", 
            RowBox[{"\"Micropia/Mdg3\"", "\[Rule]", "\"Del-clade\""}]}], 
          "}"}]],
       Annotation[#, {1, "Micropia/Mdg3" -> "Del-clade"}, "Tooltip"]& ], 
      TagBox[
       TooltipBox[
        LineBox[{26, 4904, 4905, 4906, 4907, 4908, 4909, 4910, 4911, 4912, 
         4913, 4914, 4915, 4916, 4917, 4918, 4919, 56}],
        RowBox[{"{", 
          RowBox[{"1", ",", 
            RowBox[{"\"Tor4-clade\"", "\[Rule]", "\"Del-clade\""}]}], "}"}]],
       Annotation[#, {1, "Tor4-clade" -> "Del-clade"}, "Tooltip"]& ], 
      TagBox[
       TooltipBox[
        LineBox[{26, 4920, 4921, 4922, 4923, 4924, 4925, 4926, 4927, 4928, 
         4929, 4930, 4931, 4932, 4933, 4934, 4935, 89}],
        RowBox[{"{", 
          RowBox[{"2", ",", 
            RowBox[{"\"Micropia/Mdg3\"", "\[Rule]", "\"Gmr1-clade\""}]}], 
          "}"}]],
       Annotation[#, {2, "Micropia/Mdg3" -> "Gmr1-clade"}, "Tooltip"]& ], 
      TagBox[
       TooltipBox[
        LineBox[{26, 4936, 4937, 4938, 4939, 4940, 4941, 4942, 4943, 4944, 
         4945, 4946, 4947, 4948, 4949, 4950, 4951, 89}],
        RowBox[{"{", 
          RowBox[{"2", ",", 
            RowBox[{"\"Tor4-clade\"", "\[Rule]", "\"Gmr1-clade\""}]}], "}"}]],
       
       Annotation[#, {2, "Tor4-clade" -> "Gmr1-clade"}, "Tooltip"]& ], 
      TagBox[
       TooltipBox[LineBox[{27, 13}],
        RowBox[{"{", 
          RowBox[{"1", ",", 
            RowBox[{"\"Gypsy-clade\"", "\[Rule]", "\"Gypsy-clade\""}]}], 
          "}"}]],
       Annotation[#, {1, "Gypsy-clade" -> "Gypsy-clade"}, "Tooltip"]& ], 
      TagBox[
       TooltipBox[LineBox[{27, 75}],
        RowBox[{"{", 
          RowBox[{"2", ",", 
            RowBox[{"\"Gypsy-clade\"", "\[Rule]", "\"Gmr1-clade\""}]}], "}"}]],
       Annotation[#, {2, "Gypsy-clade" -> "Gmr1-clade"}, "Tooltip"]& ], 
      TagBox[
       TooltipBox[LineBox[{27, 76}],
        RowBox[{"{", 
          RowBox[{"2", ",", 
            RowBox[{"\"Gypsy-clade\"", "\[Rule]", "\"Spumaretrovirus\""}]}], 
          "}"}]],
       Annotation[#, {2, "Gypsy-clade" -> "Spumaretrovirus"}, "Tooltip"]& ], 
      TagBox[
       TooltipBox[
        LineBox[{28, 4952, 4953, 4954, 4955, 4956, 4957, 4958, 4959, 4960, 
         4961, 4962, 4963, 4964, 4965, 4966, 4967, 102}],
        RowBox[{"{", 
          RowBox[{"2", ",", 
            RowBox[{"\"CoDi-A\"", "\[Rule]", "\"Ty (Pseudovirus)\""}]}], 
          "}"}]],
       Annotation[#, {2, "CoDi-A" -> "Ty (Pseudovirus)"}, "Tooltip"]& ], 
      TagBox[
       TooltipBox[
        LineBox[{28, 4968, 4969, 4970, 4971, 4972, 4973, 4974, 4975, 4976, 
         4977, 4978, 4979, 4980, 4981, 4982, 4983, 102}],
        RowBox[{"{", 
          RowBox[{"2", ",", 
            RowBox[{"\"CoDi-A\"", "\[Rule]", "\"Retrofit-clade\""}]}], "}"}]],
       
       Annotation[#, {2, "CoDi-A" -> "Retrofit-clade"}, "Tooltip"]& ], 
      TagBox[
       TooltipBox[LineBox[{28, 103}],
        RowBox[{"{", 
          RowBox[{"2", ",", 
            RowBox[{"\"CoDi-A\"", "\[Rule]", "\"Ty (Pseudovirus)\""}]}], 
          "}"}]],
       Annotation[#, {2, "CoDi-A" -> "Ty (Pseudovirus)"}, "Tooltip"]& ], 
      TagBox[
       TooltipBox[LineBox[{29, 30}],
        RowBox[{"{", 
          RowBox[{"1", ",", 
            RowBox[{"\"Gmr1-clade\"", "\[Rule]", "\"Gmr1-clade\""}]}], "}"}]],
       
       Annotation[#, {1, "Gmr1-clade" -> "Gmr1-clade"}, "Tooltip"]& ], 
      TagBox[
       TooltipBox[
        LineBox[{31, 4984, 4985, 4986, 4987, 4988, 4989, 4990, 4991, 4992, 
         4993, 4994, 4995, 4996, 4997, 4998, 4999, 68}],
        RowBox[{"{", 
          RowBox[{"1", ",", 
            RowBox[{"\"Tas-clade\"", "\[Rule]", "\"Tas-clade\""}]}], "}"}]],
       Annotation[#, {1, "Tas-clade" -> "Tas-clade"}, "Tooltip"]& ], 
      TagBox[
       TooltipBox[
        LineBox[{31, 5000, 5001, 5002, 5003, 5004, 5005, 5006, 5007, 5008, 
         5009, 5010, 5011, 5012, 5013, 5014, 5015, 68}],
        RowBox[{"{", 
          RowBox[{"1", ",", 
            RowBox[{"\"Tas-clade\"", "\[Rule]", "\"Bel-clade\""}]}], "}"}]],
       Annotation[#, {1, "Tas-clade" -> "Bel-clade"}, "Tooltip"]& ], 
      TagBox[
       TooltipBox[LineBox[{33, 34}],
        RowBox[{"{", 
          RowBox[{"1", ",", 
            
            RowBox[{"\"Spumaretrovirus\"", "\[Rule]", 
              "\"Spumaretrovirus\""}]}], "}"}]],
       Annotation[#, {1, "Spumaretrovirus" -> "Spumaretrovirus"}, 
        "Tooltip"]& ], 
      TagBox[
       TooltipBox[
        LineBox[{35, 5016, 5017, 5018, 5019, 5020, 5021, 5022, 5023, 5024, 
         5025, 5026, 5027, 5028, 5029, 5030, 5031, 36}],
        RowBox[{"{", 
          RowBox[{"1", ",", 
            RowBox[{"\"Tor1-clade\"", "\[Rule]", "\"CRM-clade\""}]}], "}"}]],
       Annotation[#, {1, "Tor1-clade" -> "CRM-clade"}, "Tooltip"]& ], 
      TagBox[
       TooltipBox[
        LineBox[{35, 5032, 5033, 5034, 5035, 5036, 5037, 5038, 5039, 5040, 
         5041, 5042, 5043, 5044, 5045, 5046, 5047, 36}],
        RowBox[{"{", 
          RowBox[{"1", ",", 
            RowBox[{"\"Tor1-clade\"", "\[Rule]", "\"CsRN1-clade\""}]}], "}"}]],
       Annotation[#, {1, "Tor1-clade" -> "CsRN1-clade"}, "Tooltip"]& ], 
      TagBox[
       TooltipBox[LineBox[{35, 36}],
        RowBox[{"{", 
          RowBox[{"1", ",", 
            RowBox[{"\"Tor1-clade\"", "\[Rule]", "\"Athila-clade\""}]}], 
          "}"}]],
       Annotation[#, {1, "Tor1-clade" -> "Athila-clade"}, "Tooltip"]& ], 
      TagBox[
       TooltipBox[
        LineBox[{35, 5048, 5049, 5050, 5051, 5052, 5053, 5054, 5055, 5056, 
         5057, 5058, 5059, 5060, 5061, 5062, 5063, 36}],
        RowBox[{"{", 
          RowBox[{"1", ",", 
            RowBox[{"\"Tor1-clade\"", "\[Rule]", "\"Tat-clade\""}]}], "}"}]],
       Annotation[#, {1, "Tor1-clade" -> "Tat-clade"}, "Tooltip"]& ], 
      TagBox[
       TooltipBox[
        LineBox[{35, 5064, 5065, 5066, 5067, 5068, 5069, 5070, 5071, 5072, 
         5073, 5074, 5075, 5076, 5077, 5078, 5079, 36}],
        RowBox[{"{", 
          RowBox[{"1", ",", 
            RowBox[{"\"Tor1-clade\"", "\[Rule]", "\"Tor2-clade\""}]}], "}"}]],
       
       Annotation[#, {1, "Tor1-clade" -> "Tor2-clade"}, "Tooltip"]& ], 
      TagBox[
       TooltipBox[LineBox[{35, 6}],
        RowBox[{"{", 
          RowBox[{"1", ",", 
            RowBox[{"\"Tor1-clade\"", "\[Rule]", "\"CRM-clade\""}]}], "}"}]],
       Annotation[#, {1, "Tor1-clade" -> "CRM-clade"}, "Tooltip"]& ], 
      TagBox[
       TooltipBox[LineBox[{35, 37}],
        RowBox[{"{", 
          RowBox[{"1", ",", 
            RowBox[{"\"Tor1-clade\"", "\[Rule]", "\"B-clade\""}]}], "}"}]],
       Annotation[#, {1, "Tor1-clade" -> "B-clade"}, "Tooltip"]& ], 
      TagBox[
       TooltipBox[LineBox[{35, 120}],
        RowBox[{"{", 
          RowBox[{"3", ",", 
            RowBox[{"\"Tor1-clade\"", "\[Rule]", "\"Petuvirus\""}]}], "}"}]],
       Annotation[#, {3, "Tor1-clade" -> "Petuvirus"}, "Tooltip"]& ], 
      TagBox[
       TooltipBox[
        LineBox[{35, 5080, 5081, 5082, 5083, 5084, 5085, 5086, 5087, 5088, 
         5089, 5090, 5091, 5092, 5093, 5094, 5095, 122}],
        RowBox[{"{", 
          RowBox[{"3", ",", 
            RowBox[{"\"Tor1-clade\"", "\[Rule]", "\"Soymovirus\""}]}], "}"}]],
       
       Annotation[#, {3, "Tor1-clade" -> "Soymovirus"}, "Tooltip"]& ], 
      TagBox[
       TooltipBox[LineBox[{35, 122}],
        RowBox[{"{", 
          RowBox[{"3", ",", 
            RowBox[{"\"Tor1-clade\"", "\[Rule]", "\"Caulimovirus\""}]}], 
          "}"}]],
       Annotation[#, {3, "Tor1-clade" -> "Caulimovirus"}, "Tooltip"]& ], 
      TagBox[
       TooltipBox[
        LineBox[{35, 5096, 5097, 5098, 5099, 5100, 5101, 5102, 5103, 5104, 
         5105, 5106, 5107, 5108, 5109, 5110, 5111, 122}],
        RowBox[{"{", 
          RowBox[{"3", ",", 
            RowBox[{"\"Tor1-clade\"", "\[Rule]", "\"Cavemovirus\""}]}], "}"}]],
       Annotation[#, {3, "Tor1-clade" -> "Cavemovirus"}, "Tooltip"]& ], 
      TagBox[
       TooltipBox[
        LineBox[{36, 5112, 5113, 5114, 5115, 5116, 5117, 5118, 5119, 5120, 
         5121, 5122, 5123, 5124, 5125, 5126, 5127, 4}],
        RowBox[{"{", 
          RowBox[{"1", ",", 
            RowBox[{"\"CRM-clade\"", "\[Rule]", "\"Epsilonretrovirus\""}]}], 
          "}"}]],
       Annotation[#, {1, "CRM-clade" -> "Epsilonretrovirus"}, "Tooltip"]& ], 
      TagBox[
       TooltipBox[
        LineBox[{36, 5128, 5129, 5130, 5131, 5132, 5133, 5134, 5135, 5136, 
         5137, 5138, 5139, 5140, 5141, 5142, 5143, 4}],
        RowBox[{"{", 
          RowBox[{"1", ",", 
            RowBox[{"\"CRM-clade\"", "\[Rule]", "\"Gammaretrovirus\""}]}], 
          "}"}]],
       Annotation[#, {1, "CRM-clade" -> "Gammaretrovirus"}, "Tooltip"]& ], 
      TagBox[
       TooltipBox[
        LineBox[{36, 5144, 5145, 5146, 5147, 5148, 5149, 5150, 5151, 5152, 
         5153, 5154, 5155, 5156, 5157, 5158, 5159, 4}],
        RowBox[{"{", 
          RowBox[{"1", ",", 
            RowBox[{"\"CRM-clade\"", "\[Rule]", "\"Athila-clade\""}]}], "}"}]],
       Annotation[#, {1, "CRM-clade" -> "Athila-clade"}, "Tooltip"]& ], 
      TagBox[
       TooltipBox[
        LineBox[{36, 5160, 5161, 5162, 5163, 5164, 5165, 5166, 5167, 5168, 
         5169, 5170, 5171, 5172, 5173, 5174, 5175, 4}],
        RowBox[{"{", 
          RowBox[{"1", ",", 
            RowBox[{"\"CsRN1-clade\"", "\[Rule]", "\"Epsilonretrovirus\""}]}],
           "}"}]],
       Annotation[#, {1, "CsRN1-clade" -> "Epsilonretrovirus"}, "Tooltip"]& ], 
      TagBox[
       TooltipBox[
        LineBox[{36, 5176, 5177, 5178, 5179, 5180, 5181, 5182, 5183, 5184, 
         5185, 5186, 5187, 5188, 5189, 5190, 5191, 4}],
        RowBox[{"{", 
          RowBox[{"1", ",", 
            RowBox[{"\"CsRN1-clade\"", "\[Rule]", "\"Gammaretrovirus\""}]}], 
          "}"}]],
       Annotation[#, {1, "CsRN1-clade" -> "Gammaretrovirus"}, "Tooltip"]& ], 
      TagBox[
       TooltipBox[
        LineBox[{36, 5192, 5193, 5194, 5195, 5196, 5197, 5198, 5199, 5200, 
         5201, 5202, 5203, 5204, 5205, 5206, 5207, 4}],
        RowBox[{"{", 
          RowBox[{"1", ",", 
            RowBox[{"\"CsRN1-clade\"", "\[Rule]", "\"Athila-clade\""}]}], 
          "}"}]],
       Annotation[#, {1, "CsRN1-clade" -> "Athila-clade"}, "Tooltip"]& ], 
      TagBox[
       TooltipBox[
        LineBox[{36, 5208, 5209, 5210, 5211, 5212, 5213, 5214, 5215, 5216, 
         5217, 5218, 5219, 5220, 5221, 5222, 5223, 4}],
        RowBox[{"{", 
          RowBox[{"1", ",", 
            
            RowBox[{"\"Athila-clade\"", "\[Rule]", 
              "\"Epsilonretrovirus\""}]}], "}"}]],
       Annotation[#, {1, "Athila-clade" -> "Epsilonretrovirus"}, 
        "Tooltip"]& ], 
      TagBox[
       TooltipBox[LineBox[{36, 4}],
        RowBox[{"{", 
          RowBox[{"1", ",", 
            RowBox[{"\"Athila-clade\"", "\[Rule]", "\"Gammaretrovirus\""}]}], 
          "}"}]],
       Annotation[#, {1, "Athila-clade" -> "Gammaretrovirus"}, "Tooltip"]& ], 
      
      TagBox[
       TooltipBox[
        LineBox[{36, 5224, 5225, 5226, 5227, 5228, 5229, 5230, 5231, 5232, 
         5233, 5234, 5235, 5236, 5237, 5238, 5239, 4}],
        RowBox[{"{", 
          RowBox[{"1", ",", 
            RowBox[{"\"Athila-clade\"", "\[Rule]", "\"Athila-clade\""}]}], 
          "}"}]],
       Annotation[#, {1, "Athila-clade" -> "Athila-clade"}, "Tooltip"]& ], 
      TagBox[
       TooltipBox[
        LineBox[{36, 5240, 5241, 5242, 5243, 5244, 5245, 5246, 5247, 5248, 
         5249, 5250, 5251, 5252, 5253, 5254, 5255, 4}],
        RowBox[{"{", 
          RowBox[{"1", ",", 
            RowBox[{"\"Tat-clade\"", "\[Rule]", "\"Epsilonretrovirus\""}]}], 
          "}"}]],
       Annotation[#, {1, "Tat-clade" -> "Epsilonretrovirus"}, "Tooltip"]& ], 
      TagBox[
       TooltipBox[
        LineBox[{36, 5256, 5257, 5258, 5259, 5260, 5261, 5262, 5263, 5264, 
         5265, 5266, 5267, 5268, 5269, 5270, 5271, 4}],
        RowBox[{"{", 
          RowBox[{"1", ",", 
            RowBox[{"\"Tat-clade\"", "\[Rule]", "\"Gammaretrovirus\""}]}], 
          "}"}]],
       Annotation[#, {1, "Tat-clade" -> "Gammaretrovirus"}, "Tooltip"]& ], 
      TagBox[
       TooltipBox[
        LineBox[{36, 5272, 5273, 5274, 5275, 5276, 5277, 5278, 5279, 5280, 
         5281, 5282, 5283, 5284, 5285, 5286, 5287, 4}],
        RowBox[{"{", 
          RowBox[{"1", ",", 
            RowBox[{"\"Tat-clade\"", "\[Rule]", "\"Athila-clade\""}]}], "}"}]],
       Annotation[#, {1, "Tat-clade" -> "Athila-clade"}, "Tooltip"]& ], 
      TagBox[
       TooltipBox[
        LineBox[{36, 5288, 5289, 5290, 5291, 5292, 5293, 5294, 5295, 5296, 
         5297, 5298, 5299, 5300, 5301, 5302, 5303, 4}],
        RowBox[{"{", 
          RowBox[{"1", ",", 
            RowBox[{"\"Tor2-clade\"", "\[Rule]", "\"Epsilonretrovirus\""}]}], 
          "}"}]],
       Annotation[#, {1, "Tor2-clade" -> "Epsilonretrovirus"}, "Tooltip"]& ], 
      
      TagBox[
       TooltipBox[
        LineBox[{36, 5304, 5305, 5306, 5307, 5308, 5309, 5310, 5311, 5312, 
         5313, 5314, 5315, 5316, 5317, 5318, 5319, 4}],
        RowBox[{"{", 
          RowBox[{"1", ",", 
            RowBox[{"\"Tor2-clade\"", "\[Rule]", "\"Gammaretrovirus\""}]}], 
          "}"}]],
       Annotation[#, {1, "Tor2-clade" -> "Gammaretrovirus"}, "Tooltip"]& ], 
      TagBox[
       TooltipBox[
        LineBox[{36, 5320, 5321, 5322, 5323, 5324, 5325, 5326, 5327, 5328, 
         5329, 5330, 5331, 5332, 5333, 5334, 5335, 4}],
        RowBox[{"{", 
          RowBox[{"1", ",", 
            RowBox[{"\"Tor2-clade\"", "\[Rule]", "\"Athila-clade\""}]}], 
          "}"}]],
       Annotation[#, {1, "Tor2-clade" -> "Athila-clade"}, "Tooltip"]& ], 
      TagBox[
       TooltipBox[
        LineBox[{36, 5336, 5337, 5338, 5339, 5340, 5341, 5342, 5343, 5344, 
         5345, 5346, 5347, 5348, 5349, 5350, 5351, 38}],
        RowBox[{"{", 
          RowBox[{"1", ",", 
            RowBox[{"\"CRM-clade\"", "\[Rule]", "\"V-clade\""}]}], "}"}]],
       Annotation[#, {1, "CRM-clade" -> "V-clade"}, "Tooltip"]& ], 
      TagBox[
       TooltipBox[
        LineBox[{36, 5352, 5353, 5354, 5355, 5356, 5357, 5358, 5359, 5360, 
         5361, 5362, 5363, 5364, 5365, 5366, 5367, 38}],
        RowBox[{"{", 
          RowBox[{"1", ",", 
            RowBox[{"\"CRM-clade\"", "\[Rule]", "\"Pyret-clade\""}]}], "}"}]],
       
       Annotation[#, {1, "CRM-clade" -> "Pyret-clade"}, "Tooltip"]& ], 
      TagBox[
       TooltipBox[
        LineBox[{36, 5368, 5369, 5370, 5371, 5372, 5373, 5374, 5375, 5376, 
         5377, 5378, 5379, 5380, 5381, 5382, 5383, 38}],
        RowBox[{"{", 
          RowBox[{"1", ",", 
            RowBox[{"\"CRM-clade\"", "\[Rule]", "\"Maggy-clade\""}]}], "}"}]],
       
       Annotation[#, {1, "CRM-clade" -> "Maggy-clade"}, "Tooltip"]& ], 
      TagBox[
       TooltipBox[
        LineBox[{36, 5384, 5385, 5386, 5387, 5388, 5389, 5390, 5391, 5392, 
         5393, 5394, 5395, 5396, 5397, 5398, 5399, 38}],
        RowBox[{"{", 
          RowBox[{"1", ",", 
            RowBox[{"\"CRM-clade\"", "\[Rule]", "\"Galadriel-clade\""}]}], 
          "}"}]],
       Annotation[#, {1, "CRM-clade" -> "Galadriel-clade"}, "Tooltip"]& ], 
      TagBox[
       TooltipBox[
        LineBox[{36, 5400, 5401, 5402, 5403, 5404, 5405, 5406, 5407, 5408, 
         5409, 5410, 5411, 5412, 5413, 5414, 5415, 38}],
        RowBox[{"{", 
          RowBox[{"1", ",", 
            RowBox[{"\"CRM-clade\"", "\[Rule]", "\"Reina-clade\""}]}], "}"}]],
       
       Annotation[#, {1, "CRM-clade" -> "Reina-clade"}, "Tooltip"]& ], 
      TagBox[
       TooltipBox[
        LineBox[{36, 5416, 5417, 5418, 5419, 5420, 5421, 5422, 5423, 5424, 
         5425, 5426, 5427, 5428, 5429, 5430, 5431, 38}],
        RowBox[{"{", 
          RowBox[{"1", ",", 
            RowBox[{"\"CRM-clade\"", "\[Rule]", "\"G-Rhodo-clade\""}]}], 
          "}"}]],
       Annotation[#, {1, "CRM-clade" -> "G-Rhodo-clade"}, "Tooltip"]& ], 
      TagBox[
       TooltipBox[
        LineBox[{36, 5432, 5433, 5434, 5435, 5436, 5437, 5438, 5439, 5440, 
         5441, 5442, 5443, 5444, 5445, 5446, 5447, 38}],
        RowBox[{"{", 
          RowBox[{"1", ",", 
            RowBox[{"\"CRM-clade\"", "\[Rule]", "\"marY1-clade\""}]}], "}"}]],
       
       Annotation[#, {1, "CRM-clade" -> "marY1-clade"}, "Tooltip"]& ], 
      TagBox[
       TooltipBox[
        LineBox[{36, 5448, 5449, 5450, 5451, 5452, 5453, 5454, 5455, 5456, 
         5457, 5458, 5459, 5460, 5461, 5462, 5463, 38}],
        RowBox[{"{", 
          RowBox[{"1", ",", 
            RowBox[{"\"CsRN1-clade\"", "\[Rule]", "\"V-clade\""}]}], "}"}]],
       Annotation[#, {1, "CsRN1-clade" -> "V-clade"}, "Tooltip"]& ], 
      TagBox[
       TooltipBox[
        LineBox[{36, 5464, 5465, 5466, 5467, 5468, 5469, 5470, 5471, 5472, 
         5473, 5474, 5475, 5476, 5477, 5478, 5479, 38}],
        RowBox[{"{", 
          RowBox[{"1", ",", 
            RowBox[{"\"CsRN1-clade\"", "\[Rule]", "\"Pyret-clade\""}]}], 
          "}"}]],
       Annotation[#, {1, "CsRN1-clade" -> "Pyret-clade"}, "Tooltip"]& ], 
      TagBox[
       TooltipBox[
        LineBox[{36, 5480, 5481, 5482, 5483, 5484, 5485, 5486, 5487, 5488, 
         5489, 5490, 5491, 5492, 5493, 5494, 5495, 38}],
        RowBox[{"{", 
          RowBox[{"1", ",", 
            RowBox[{"\"CsRN1-clade\"", "\[Rule]", "\"Maggy-clade\""}]}], 
          "}"}]],
       Annotation[#, {1, "CsRN1-clade" -> "Maggy-clade"}, "Tooltip"]& ], 
      TagBox[
       TooltipBox[
        LineBox[{36, 5496, 5497, 5498, 5499, 5500, 5501, 5502, 5503, 5504, 
         5505, 5506, 5507, 5508, 5509, 5510, 5511, 38}],
        RowBox[{"{", 
          RowBox[{"1", ",", 
            RowBox[{"\"CsRN1-clade\"", "\[Rule]", "\"Galadriel-clade\""}]}], 
          "}"}]],
       Annotation[#, {1, "CsRN1-clade" -> "Galadriel-clade"}, "Tooltip"]& ], 
      TagBox[
       TooltipBox[
        LineBox[{36, 5512, 5513, 5514, 5515, 5516, 5517, 5518, 5519, 5520, 
         5521, 5522, 5523, 5524, 5525, 5526, 5527, 38}],
        RowBox[{"{", 
          RowBox[{"1", ",", 
            RowBox[{"\"CsRN1-clade\"", "\[Rule]", "\"Reina-clade\""}]}], 
          "}"}]],
       Annotation[#, {1, "CsRN1-clade" -> "Reina-clade"}, "Tooltip"]& ], 
      TagBox[
       TooltipBox[
        LineBox[{36, 5528, 5529, 5530, 5531, 5532, 5533, 5534, 5535, 5536, 
         5537, 5538, 5539, 5540, 5541, 5542, 5543, 38}],
        RowBox[{"{", 
          RowBox[{"1", ",", 
            RowBox[{"\"CsRN1-clade\"", "\[Rule]", "\"G-Rhodo-clade\""}]}], 
          "}"}]],
       Annotation[#, {1, "CsRN1-clade" -> "G-Rhodo-clade"}, "Tooltip"]& ], 
      TagBox[
       TooltipBox[
        LineBox[{36, 5544, 5545, 5546, 5547, 5548, 5549, 5550, 5551, 5552, 
         5553, 5554, 5555, 5556, 5557, 5558, 5559, 38}],
        RowBox[{"{", 
          RowBox[{"1", ",", 
            RowBox[{"\"CsRN1-clade\"", "\[Rule]", "\"marY1-clade\""}]}], 
          "}"}]],
       Annotation[#, {1, "CsRN1-clade" -> "marY1-clade"}, "Tooltip"]& ], 
      TagBox[
       TooltipBox[
        LineBox[{36, 5560, 5561, 5562, 5563, 5564, 5565, 5566, 5567, 5568, 
         5569, 5570, 5571, 5572, 5573, 5574, 5575, 38}],
        RowBox[{"{", 
          RowBox[{"1", ",", 
            RowBox[{"\"Athila-clade\"", "\[Rule]", "\"V-clade\""}]}], "}"}]],
       Annotation[#, {1, "Athila-clade" -> "V-clade"}, "Tooltip"]& ], 
      TagBox[
       TooltipBox[
        LineBox[{36, 5576, 5577, 5578, 5579, 5580, 5581, 5582, 5583, 5584, 
         5585, 5586, 5587, 5588, 5589, 5590, 5591, 38}],
        RowBox[{"{", 
          RowBox[{"1", ",", 
            RowBox[{"\"Athila-clade\"", "\[Rule]", "\"Pyret-clade\""}]}], 
          "}"}]],
       Annotation[#, {1, "Athila-clade" -> "Pyret-clade"}, "Tooltip"]& ], 
      TagBox[
       TooltipBox[
        LineBox[{36, 5592, 5593, 5594, 5595, 5596, 5597, 5598, 5599, 5600, 
         5601, 5602, 5603, 5604, 5605, 5606, 5607, 38}],
        RowBox[{"{", 
          RowBox[{"1", ",", 
            RowBox[{"\"Athila-clade\"", "\[Rule]", "\"Maggy-clade\""}]}], 
          "}"}]],
       Annotation[#, {1, "Athila-clade" -> "Maggy-clade"}, "Tooltip"]& ], 
      TagBox[
       TooltipBox[LineBox[{36, 38}],
        RowBox[{"{", 
          RowBox[{"1", ",", 
            RowBox[{"\"Athila-clade\"", "\[Rule]", "\"Galadriel-clade\""}]}], 
          "}"}]],
       Annotation[#, {1, "Athila-clade" -> "Galadriel-clade"}, "Tooltip"]& ], 
      
      TagBox[
       TooltipBox[
        LineBox[{36, 5608, 5609, 5610, 5611, 5612, 5613, 5614, 5615, 5616, 
         5617, 5618, 5619, 5620, 5621, 5622, 5623, 38}],
        RowBox[{"{", 
          RowBox[{"1", ",", 
            RowBox[{"\"Athila-clade\"", "\[Rule]", "\"Reina-clade\""}]}], 
          "}"}]],
       Annotation[#, {1, "Athila-clade" -> "Reina-clade"}, "Tooltip"]& ], 
      TagBox[
       TooltipBox[
        LineBox[{36, 5624, 5625, 5626, 5627, 5628, 5629, 5630, 5631, 5632, 
         5633, 5634, 5635, 5636, 5637, 5638, 5639, 38}],
        RowBox[{"{", 
          RowBox[{"1", ",", 
            RowBox[{"\"Athila-clade\"", "\[Rule]", "\"G-Rhodo-clade\""}]}], 
          "}"}]],
       Annotation[#, {1, "Athila-clade" -> "G-Rhodo-clade"}, "Tooltip"]& ], 
      TagBox[
       TooltipBox[
        LineBox[{36, 5640, 5641, 5642, 5643, 5644, 5645, 5646, 5647, 5648, 
         5649, 5650, 5651, 5652, 5653, 5654, 5655, 38}],
        RowBox[{"{", 
          RowBox[{"1", ",", 
            RowBox[{"\"Athila-clade\"", "\[Rule]", "\"marY1-clade\""}]}], 
          "}"}]],
       Annotation[#, {1, "Athila-clade" -> "marY1-clade"}, "Tooltip"]& ], 
      TagBox[
       TooltipBox[
        LineBox[{36, 5656, 5657, 5658, 5659, 5660, 5661, 5662, 5663, 5664, 
         5665, 5666, 5667, 5668, 5669, 5670, 5671, 38}],
        RowBox[{"{", 
          RowBox[{"1", ",", 
            RowBox[{"\"Tat-clade\"", "\[Rule]", "\"V-clade\""}]}], "}"}]],
       Annotation[#, {1, "Tat-clade" -> "V-clade"}, "Tooltip"]& ], 
      TagBox[
       TooltipBox[
        LineBox[{36, 5672, 5673, 5674, 5675, 5676, 5677, 5678, 5679, 5680, 
         5681, 5682, 5683, 5684, 5685, 5686, 5687, 38}],
        RowBox[{"{", 
          RowBox[{"1", ",", 
            RowBox[{"\"Tat-clade\"", "\[Rule]", "\"Pyret-clade\""}]}], "}"}]],
       
       Annotation[#, {1, "Tat-clade" -> "Pyret-clade"}, "Tooltip"]& ], 
      TagBox[
       TooltipBox[
        LineBox[{36, 5688, 5689, 5690, 5691, 5692, 5693, 5694, 5695, 5696, 
         5697, 5698, 5699, 5700, 5701, 5702, 5703, 38}],
        RowBox[{"{", 
          RowBox[{"1", ",", 
            RowBox[{"\"Tat-clade\"", "\[Rule]", "\"Maggy-clade\""}]}], "}"}]],
       
       Annotation[#, {1, "Tat-clade" -> "Maggy-clade"}, "Tooltip"]& ], 
      TagBox[
       TooltipBox[
        LineBox[{36, 5704, 5705, 5706, 5707, 5708, 5709, 5710, 5711, 5712, 
         5713, 5714, 5715, 5716, 5717, 5718, 5719, 38}],
        RowBox[{"{", 
          RowBox[{"1", ",", 
            RowBox[{"\"Tat-clade\"", "\[Rule]", "\"Galadriel-clade\""}]}], 
          "}"}]],
       Annotation[#, {1, "Tat-clade" -> "Galadriel-clade"}, "Tooltip"]& ], 
      TagBox[
       TooltipBox[
        LineBox[{36, 5720, 5721, 5722, 5723, 5724, 5725, 5726, 5727, 5728, 
         5729, 5730, 5731, 5732, 5733, 5734, 5735, 38}],
        RowBox[{"{", 
          RowBox[{"1", ",", 
            RowBox[{"\"Tat-clade\"", "\[Rule]", "\"Reina-clade\""}]}], "}"}]],
       
       Annotation[#, {1, "Tat-clade" -> "Reina-clade"}, "Tooltip"]& ], 
      TagBox[
       TooltipBox[
        LineBox[{36, 5736, 5737, 5738, 5739, 5740, 5741, 5742, 5743, 5744, 
         5745, 5746, 5747, 5748, 5749, 5750, 5751, 38}],
        RowBox[{"{", 
          RowBox[{"1", ",", 
            RowBox[{"\"Tat-clade\"", "\[Rule]", "\"G-Rhodo-clade\""}]}], 
          "}"}]],
       Annotation[#, {1, "Tat-clade" -> "G-Rhodo-clade"}, "Tooltip"]& ], 
      TagBox[
       TooltipBox[
        LineBox[{36, 5752, 5753, 5754, 5755, 5756, 5757, 5758, 5759, 5760, 
         5761, 5762, 5763, 5764, 5765, 5766, 5767, 38}],
        RowBox[{"{", 
          RowBox[{"1", ",", 
            RowBox[{"\"Tat-clade\"", "\[Rule]", "\"marY1-clade\""}]}], "}"}]],
       
       Annotation[#, {1, "Tat-clade" -> "marY1-clade"}, "Tooltip"]& ], 
      TagBox[
       TooltipBox[
        LineBox[{36, 5768, 5769, 5770, 5771, 5772, 5773, 5774, 5775, 5776, 
         5777, 5778, 5779, 5780, 5781, 5782, 5783, 38}],
        RowBox[{"{", 
          RowBox[{"1", ",", 
            RowBox[{"\"Tor2-clade\"", "\[Rule]", "\"V-clade\""}]}], "}"}]],
       Annotation[#, {1, "Tor2-clade" -> "V-clade"}, "Tooltip"]& ], 
      TagBox[
       TooltipBox[
        LineBox[{36, 5784, 5785, 5786, 5787, 5788, 5789, 5790, 5791, 5792, 
         5793, 5794, 5795, 5796, 5797, 5798, 5799, 38}],
        RowBox[{"{", 
          RowBox[{"1", ",", 
            RowBox[{"\"Tor2-clade\"", "\[Rule]", "\"Pyret-clade\""}]}], "}"}]],
       Annotation[#, {1, "Tor2-clade" -> "Pyret-clade"}, "Tooltip"]& ], 
      TagBox[
       TooltipBox[
        LineBox[{36, 5800, 5801, 5802, 5803, 5804, 5805, 5806, 5807, 5808, 
         5809, 5810, 5811, 5812, 5813, 5814, 5815, 38}],
        RowBox[{"{", 
          RowBox[{"1", ",", 
            RowBox[{"\"Tor2-clade\"", "\[Rule]", "\"Maggy-clade\""}]}], "}"}]],
       Annotation[#, {1, "Tor2-clade" -> "Maggy-clade"}, "Tooltip"]& ], 
      TagBox[
       TooltipBox[
        LineBox[{36, 5816, 5817, 5818, 5819, 5820, 5821, 5822, 5823, 5824, 
         5825, 5826, 5827, 5828, 5829, 5830, 5831, 38}],
        RowBox[{"{", 
          RowBox[{"1", ",", 
            RowBox[{"\"Tor2-clade\"", "\[Rule]", "\"Galadriel-clade\""}]}], 
          "}"}]],
       Annotation[#, {1, "Tor2-clade" -> "Galadriel-clade"}, "Tooltip"]& ], 
      TagBox[
       TooltipBox[
        LineBox[{36, 5832, 5833, 5834, 5835, 5836, 5837, 5838, 5839, 5840, 
         5841, 5842, 5843, 5844, 5845, 5846, 5847, 38}],
        RowBox[{"{", 
          RowBox[{"1", ",", 
            RowBox[{"\"Tor2-clade\"", "\[Rule]", "\"Reina-clade\""}]}], "}"}]],
[truncated: 389,007 more chars]
