# Supplementary material for: Network dynamics of eukaryotic LTR retroelements beyond phylogenetic trees
Source: Biol Direct. 2009 Nov 2;4:41. doi: 10.1186/1745-6150-4-41 (PMC2774666; doi:10.1186/1745-6150-4-41)
Supplement: Additional file 4 — Building multigraphs. Zip-file containing all notebooks (Mathematica files) needed to visualize or reproduce graphs shown in this study. This is presented as a mini-web site containing three folders and two HTML files. Opening the HTML file called "Index.html" and following the steps summarized therein users can reproduce the analyses using Mathematica 7.0 or simply visualize them using the freely available Mathematica Player. [file 1745-6150-4-41-S4.zip › Additional_file_4/css/style.css]

@charset "utf-8";
/* CSS Document */

body
{
	font-family:"DejaVu Sans", Calibri, Helvetica, sans-serif;
	font-size:100%;
	color:#333333;
	width:850px;
	margin-left:50px;
}

h1 
{
	font-size:1.3em;
	text-align:left;
}

h2
{
	font-size:1.3em;
	text-align:left;
}

h3
{
	font-size:1.1em;
	text-align:justify;
}

h4
{
	font-size:1.0em;
	text-align:justify;
}
h5
{
	font-size:0.9em;
	text-align:justify;
}

h6
{
	font-size:0.8em;
	text-align:justify;
}

ul
{
	list-style:circle;
}

ul.authors
{
	list-style:none;
}

p
{
	padding:10px;
	font-size:1em;
	text-align:justify;
}

tt
{
	font-family:"DejaVu Sans Mono", Constantia, "Courier New", monospace;
}

tt.code
{
	background-color:#CCCCCC;
}

.math
{
	font-family:"DejaVu Serif", "Cambria Math", "Times New Roman", serif;
}

table
{
	border-collapse:collapse;
}

th
{
	color:#CCCCCC;
	background-color:#333333;
}

ol
{
	list-style:decimal;
}

a:link
{
	color:#0066FF;
	text-decoration:none;
}
a:visited
{
	color:#6633FF;
	text-decoration:none;
}
a:hover
{
	color:#6699FF;
}
a:active
{
	color:red;
}
